# Supplementary material for: Hybrid antiferroelectric–ferroelectric domain walls in noncollinear antipolar oxides
Source: Nat Nanotechnol. 2026 Apr 15;21(5):648–54. doi: 10.1038/s41565-026-02139-8 (PMC13186693; doi:10.1038/s41565-026-02139-8)
Supplement: Supplementary file 2 — Source data. [file 41565_2026_2139_MOESM2_ESM.xlsx]

## Sheet: 2a_ACos
0.564898	0.581072	0.564898	0.56032	0.546586	0.538041	0.561235	0.554827	0.569781	0.58504	0.554216	0.544145	0.54323	0.557268	0.563372	0.550554	0.553606	0.555437	0.557573	0.563372	0.572832	0.559709	0.561846	0.575579	0.560625	0.559099	0.573748	0.580767	0.573138	0.54323	0.547502	0.541398	0.554827	0.549028	0.537126	0.512406	0.546281	0.573138	0.564287	0.55269	0.576189	0.570086	0.560625	0.550554	0.533463	0.548112	0.558489	0.580157	0.54384	0.549333
0.542924	0.546586	0.567949	0.573443	0.574969	0.553606	0.546892	0.554216	0.569781	0.559709	0.55269	0.570391	0.571917	0.563372	0.560015	0.564287	0.558184	0.548418	0.563982	0.565203	0.580462	0.568865	0.558794	0.539567	0.544145	0.56093	0.552385	0.555132	0.560015	0.574358	0.574663	0.556963	0.561235	0.556352	0.53621	0.53499	0.563372	0.570696	0.580157	0.562761	0.578021	0.578326	0.553606	0.549638	0.553911	0.547807	0.547502	0.572222	0.560015	0.579546
0.578021	0.556963	0.565508	0.568865	0.579241	0.562456	0.556047	0.563982	0.565813	0.571612	0.56856	0.562151	0.56093	0.547197	0.554827	0.567949	0.561235	0.558184	0.538957	0.555437	0.559099	0.554216	0.54384	0.554521	0.546586	0.551469	0.557878	0.55208	0.555132	0.542009	0.540178	0.557878	0.564592	0.563067	0.558489	0.578021	0.564287	0.567339	0.570391	0.567644	0.556658	0.546892	0.565203	0.562151	0.561235	0.567949	0.570391	0.542924	0.537431	0.557268
0.558489	0.566118	0.548723	0.566729	0.555437	0.556963	0.558489	0.556658	0.569475	0.571917	0.568865	0.581378	0.579546	0.582904	0.560015	0.546281	0.526139	0.534074	0.557268	0.553911	0.559404	0.558794	0.519425	0.560015	0.562761	0.538041	0.542619	0.551469	0.552995	0.56917	0.530107	0.531632	0.53499	0.550554	0.573138	0.580767	0.56856	0.56917	0.569781	0.562761	0.566729	0.567644	0.562761	0.546892	0.542619	0.528886	0.552385	0.571001	0.572832	0.551469
0.574969	0.555437	0.562456	0.534379	0.547502	0.575274	0.56032	0.561846	0.573748	0.559099	0.551469	0.554216	0.552385	0.554827	0.550859	0.552995	0.569475	0.547502	0.553606	0.558489	0.542619	0.559404	0.569781	0.562456	0.570086	0.563982	0.563372	0.551164	0.563372	0.563372	0.568865	0.574663	0.576495	0.571612	0.5768	0.562456	0.564287	0.561541	0.555437	0.553301	0.570086	0.542314	0.559404	0.565508	0.548418	0.567644	0.580767	0.562761	0.555742	0.574663
0.561541	0.558794	0.563982	0.574053	0.554521	0.559099	0.573138	0.562456	0.561541	0.551469	0.567034	0.552385	0.552385	0.561541	0.55208	0.563067	0.56093	0.580157	0.559709	0.566729	0.576495	0.568865	0.543535	0.556352	0.562761	0.544755	0.570391	0.561235	0.530717	0.549638	0.557573	0.549028	0.560015	0.546281	0.545976	0.542924	0.575274	0.551164	0.556963	0.559404	0.550554	0.555132	0.551164	0.562151	0.574358	0.589312	0.582598	0.553606	0.54445	0.566423
0.562456	0.574358	0.554827	0.554827	0.564898	0.551775	0.556047	0.571612	0.555132	0.574358	0.568865	0.554827	0.565508	0.553911	0.559709	0.555742	0.544755	0.546892	0.564898	0.562456	0.557878	0.571001	0.56032	0.545671	0.567339	0.554216	0.549333	0.558489	0.570696	0.578936	0.568255	0.548418	0.579241	0.565508	0.545366	0.563067	0.571001	0.576495	0.570391	0.539567	0.566423	0.562151	0.555132	0.549944	0.548418	0.548418	0.544145	0.548418	0.555742	0.562761
0.563372	0.552995	0.548112	0.575274	0.559709	0.530107	0.54445	0.549333	0.545976	0.540788	0.56093	0.572222	0.546892	0.558794	0.574969	0.581378	0.576495	0.551469	0.549333	0.555742	0.569475	0.565508	0.557573	0.565508	0.56856	0.559709	0.549944	0.531938	0.546281	0.539567	0.56093	0.555742	0.555132	0.560625	0.561235	0.56093	0.573443	0.577715	0.579852	0.564287	0.571307	0.570696	0.570086	0.578936	0.571917	0.563982	0.552385	0.568255	0.563982	0.560015
0.571917	0.558794	0.549638	0.552995	0.578936	0.565508	0.557268	0.569475	0.562151	0.571307	0.56093	0.556352	0.556658	0.54323	0.563372	0.555437	0.534074	0.554521	0.557573	0.538346	0.550554	0.549944	0.551775	0.579546	0.561541	0.555742	0.564287	0.554216	0.557268	0.556047	0.547502	0.562761	0.579241	0.552995	0.54384	0.539262	0.564898	0.562151	0.581683	0.556658	0.578631	0.567949	0.574663	0.537736	0.551164	0.563067	0.555742	0.557878	0.570086	0.575274
0.560015	0.569475	0.568255	0.534074	0.562761	0.544145	0.555742	0.563982	0.539262	0.558184	0.556963	0.564898	0.570086	0.55269	0.574053	0.577715	0.579852	0.582598	0.574663	0.565203	0.574969	0.567339	0.56032	0.558794	0.5768	0.574969	0.571612	0.56917	0.570086	0.564898	0.570086	0.575884	0.562761	0.56917	0.571001	0.570086	0.567339	0.546892	0.56032	0.56093	0.547197	0.5768	0.574358	0.567949	0.549944	0.568255	0.569781	0.563067	0.546586	0.541704
0.556352	0.573443	0.565508	0.554216	0.563677	0.558794	0.550859	0.539262	0.55208	0.556963	0.568865	0.577105	0.577105	0.567949	0.561541	0.573748	0.541093	0.542009	0.553301	0.551775	0.541398	0.557268	0.561846	0.533463	0.564592	0.571001	0.578021	0.556963	0.54384	0.557878	0.548723	0.562456	0.56093	0.55208	0.556352	0.560625	0.560625	0.564287	0.545366	0.521561	0.543535	0.549944	0.567339	0.554216	0.551164	0.547807	0.54445	0.554827	0.569475	0.555742
0.563982	0.525223	0.543535	0.573443	0.564592	0.568255	0.553911	0.54445	0.526444	0.538957	0.547502	0.553911	0.526749	0.536515	0.559404	0.536821	0.527665	0.542314	0.567949	0.531938	0.547807	0.551775	0.578021	0.579546	0.564287	0.535295	0.54384	0.557878	0.550249	0.541398	0.560625	0.575884	0.564898	0.574358	0.553606	0.536821	0.559404	0.567949	0.569475	0.563372	0.562456	0.571612	0.56032	0.549638	0.538041	0.571917	0.571612	0.557878	0.545671	0.542924
0.5768	0.569475	0.552385	0.546281	0.579852	0.583819	0.564898	0.564898	0.562456	0.553606	0.563372	0.553301	0.559099	0.533158	0.563067	0.549638	0.581988	0.583514	0.573138	0.540788	0.549638	0.577105	0.556352	0.544145	0.557878	0.534379	0.5356	0.54384	0.57741	0.56032	0.550859	0.549638	0.555437	0.544145	0.535295	0.537736	0.545061	0.548112	0.571917	0.567339	0.559709	0.551775	0.544755	0.539567	0.553911	0.549944	0.544755	0.557268	0.55208	0.556352
0.556963	0.567339	0.552995	0.531022	0.579241	0.559709	0.550859	0.575579	0.564287	0.538957	0.540788	0.536515	0.556047	0.579241	0.546586	0.556963	0.562151	0.547197	0.542314	0.551164	0.584124	0.564287	0.538652	0.560625	0.545366	0.556963	0.534684	0.544755	0.559404	0.563372	0.549638	0.534379	0.563677	0.574053	0.57741	0.542314	0.569475	0.561235	0.56032	0.552385	0.554521	0.549944	0.54323	0.540178	0.54384	0.562151	0.588397	0.555132	0.53621	0.579546
0.554216	0.56856	0.552995	0.563372	0.54384	0.571001	0.566729	0.575884	0.548112	0.550554	0.550554	0.553911	0.561541	0.572832	0.564287	0.553911	0.549333	0.545366	0.556963	0.565508	0.561235	0.552995	0.586566	0.574358	0.563982	0.555742	0.571307	0.567949	0.576189	0.556352	0.555437	0.56917	0.550554	0.567644	0.575884	0.562456	0.562456	0.572832	0.573443	0.562151	0.551164	0.565508	0.561541	0.558794	0.583514	0.581072	0.558184	0.58504	0.579241	0.569781
0.558794	0.545061	0.554216	0.566423	0.561846	0.556963	0.567949	0.559404	0.557268	0.567339	0.565508	0.554827	0.548723	0.551775	0.561235	0.563372	0.551164	0.551775	0.583514	0.584735	0.558489	0.557573	0.58565	0.565508	0.557268	0.563982	0.58565	0.570696	0.56093	0.554216	0.540483	0.532853	0.54445	0.541398	0.544755	0.53621	0.558184	0.55269	0.546586	0.554827	0.552995	0.562151	0.548418	0.549944	0.570086	0.579241	0.569781	0.561235	0.565203	0.56917
0.581683	0.549333	0.548723	0.557878	0.565813	0.565508	0.555742	0.5768	0.566729	0.567949	0.580157	0.571917	0.559709	0.570391	0.550554	0.567949	0.525529	0.531632	0.547502	0.576495	0.566118	0.562761	0.566729	0.576189	0.579546	0.566423	0.563372	0.555132	0.562151	0.571001	0.56032	0.549028	0.553301	0.572222	0.556352	0.569475	0.556658	0.556047	0.555132	0.564592	0.539872	0.551775	0.548418	0.567644	0.559709	0.556352	0.555437	0.530717	0.549944	0.543535
0.561846	0.554521	0.566423	0.545671	0.556963	0.554521	0.553606	0.558794	0.572527	0.561541	0.568255	0.565508	0.579852	0.574358	0.578631	0.571917	0.557573	0.550249	0.542619	0.535905	0.53499	0.556047	0.554216	0.567034	0.561846	0.565813	0.5768	0.56032	0.553301	0.552995	0.553606	0.563067	0.549333	0.56032	0.557878	0.571307	0.562151	0.552995	0.596332	0.581378	0.561541	0.590533	0.580462	0.56032	0.545671	0.541093	0.542619	0.547502	0.529801	0.540483
0.554521	0.567339	0.564287	0.575579	0.58565	0.55208	0.545061	0.567034	0.553301	0.554521	0.564287	0.572222	0.5356	0.553606	0.567339	0.581072	0.565508	0.555132	0.559709	0.557268	0.552385	0.552995	0.555132	0.542924	0.554521	0.548418	0.55208	0.564287	0.556047	0.548723	0.587786	0.559709	0.541704	0.547807	0.556352	0.55208	0.582293	0.5768	0.582293	0.558184	0.561235	0.583514	0.569781	0.571917	0.56856	0.541398	0.546586	0.550859	0.551775	0.5356
0.576189	0.571001	0.549638	0.553301	0.565508	0.549333	0.535905	0.566118	0.56032	0.570086	0.558184	0.556047	0.550554	0.554521	0.55208	0.566729	0.561541	0.566423	0.571307	0.559099	0.574358	0.560015	0.551775	0.559709	0.554216	0.55208	0.558489	0.549028	0.537736	0.527665	0.545061	0.556658	0.582293	0.547197	0.549333	0.571307	0.573443	0.559404	0.555437	0.559099	0.550554	0.563067	0.574358	0.539872	0.548723	0.568865	0.556047	0.549944	0.560015	0.538957
0.542314	0.546892	0.531022	0.53621	0.546892	0.548418	0.565203	0.586261	0.570086	0.555437	0.54323	0.547502	0.553911	0.552995	0.542619	0.538041	0.534684	0.556658	0.539262	0.542924	0.579241	0.572222	0.53499	0.559404	0.548418	0.571307	0.56917	0.566118	0.546281	0.554827	0.549333	0.538652	0.56856	0.559099	0.561846	0.583819	0.595111	0.581378	0.600604	0.599994	0.587176	0.569475	0.553301	0.553911	0.559404	0.562761	0.561846	0.545061	0.548723	0.553911
0.566729	0.562151	0.544755	0.557878	0.570391	0.576189	0.568255	0.556352	0.573138	0.562761	0.566118	0.563677	0.577105	0.553911	0.549333	0.54445	0.542619	0.570086	0.579852	0.579546	0.554216	0.557268	0.553301	0.549638	0.563982	0.58504	0.56917	0.5768	0.557878	0.557878	0.555437	0.565203	0.578326	0.56093	0.564898	0.581683	0.598773	0.610981	0.612812	0.617389	0.61037	0.584124	0.564592	0.555132	0.531632	0.554827	0.560015	0.554216	0.560625	0.542009
0.530412	0.556352	0.568865	0.555742	0.556658	0.564592	0.545976	0.545366	0.551164	0.551164	0.555437	0.576495	0.563677	0.561235	0.556658	0.559099	0.562456	0.56093	0.571307	0.542009	0.532853	0.53499	0.567949	0.566118	0.571612	0.564898	0.565813	0.570086	0.570391	0.576189	0.558184	0.538652	0.536821	0.546586	0.547807	0.579852	0.595721	0.590838	0.617084	0.597247	0.582598	0.574053	0.549333	0.540788	0.552995	0.556352	0.541704	0.540483	0.553606	0.558184
0.560015	0.568865	0.561235	0.551775	0.566423	0.551469	0.556047	0.557268	0.553911	0.554216	0.552995	0.541398	0.570086	0.566423	0.571001	0.565203	0.564898	0.555742	0.549944	0.557573	0.561235	0.552995	0.575884	0.566118	0.58504	0.570696	0.573138	0.565813	0.555742	0.544755	0.554521	0.580767	0.572527	0.571307	0.59328	0.583209	0.617695	0.633869	0.614948	0.611896	0.596637	0.578326	0.560015	0.564287	0.570086	0.562456	0.572222	0.571612	0.555132	0.557268
0.561846	0.555437	0.555437	0.555742	0.548418	0.555437	0.545976	0.55208	0.549028	0.577105	0.570696	0.566423	0.549944	0.553606	0.558489	0.567034	0.545976	0.551469	0.545976	0.55269	0.560015	0.545671	0.558489	0.551775	0.56917	0.565508	0.547197	0.560625	0.515763	0.550859	0.565508	0.56093	0.56093	0.574053	0.56917	0.597552	0.594195	0.614032	0.601825	0.600299	0.596637	0.589312	0.558489	0.551775	0.553911	0.548418	0.562456	0.554521	0.542619	0.55208
0.566423	0.585345	0.579852	0.559099	0.561846	0.582904	0.551469	0.547502	0.539872	0.541704	0.542619	0.557573	0.557268	0.562456	0.556352	0.542924	0.559099	0.557268	0.561235	0.556658	0.556658	0.553301	0.541398	0.556047	0.552385	0.558794	0.570391	0.591144	0.562151	0.571612	0.563982	0.548418	0.556047	0.557573	0.570391	0.590533	0.594501	0.600604	0.595721	0.599383	0.58565	0.55269	0.569781	0.566118	0.567339	0.549638	0.554216	0.554521	0.550249	0.553301
0.566118	0.555742	0.570696	0.550249	0.539262	0.552385	0.558184	0.556047	0.548418	0.534684	0.553606	0.544145	0.561541	0.554827	0.556352	0.534379	0.542619	0.553606	0.56856	0.564898	0.563067	0.546892	0.56032	0.554827	0.565813	0.566423	0.563982	0.556352	0.544755	0.567034	0.558489	0.584124	0.581072	0.574053	0.587176	0.592364	0.573138	0.577715	0.573748	0.567949	0.589312	0.560015	0.562151	0.574663	0.562761	0.546281	0.546281	0.546892	0.549944	0.564898
0.570696	0.579546	0.548418	0.565203	0.555132	0.556658	0.556352	0.563982	0.583514	0.572527	0.581072	0.581072	0.579241	0.562151	0.573748	0.58504	0.563982	0.554216	0.573443	0.583819	0.557878	0.542924	0.550249	0.559404	0.581072	0.555437	0.551469	0.551469	0.553911	0.557268	0.556963	0.54323	0.550859	0.56917	0.568255	0.56093	0.576189	0.586261	0.573748	0.557573	0.55208	0.550859	0.563982	0.559099	0.563372	0.553606	0.553301	0.541398	0.565813	0.570391
0.56032	0.580462	0.566118	0.562151	0.561541	0.584429	0.550859	0.552995	0.538346	0.558489	0.580462	0.579852	0.575274	0.549944	0.548418	0.551775	0.559099	0.558184	0.569781	0.561235	0.56032	0.547807	0.558184	0.549028	0.557878	0.562761	0.562761	0.566423	0.569475	0.552995	0.554827	0.564592	0.565203	0.548112	0.550859	0.578021	0.547807	0.547197	0.572832	0.575884	0.581072	0.563372	0.570696	0.550554	0.564898	0.563067	0.564898	0.567949	0.562151	0.576495
0.548418	0.555437	0.578021	0.573138	0.575274	0.571612	0.559404	0.564592	0.568865	0.570391	0.565508	0.547502	0.551469	0.563982	0.56856	0.567034	0.555742	0.54323	0.553606	0.556963	0.570696	0.576495	0.570696	0.56856	0.557268	0.551164	0.554521	0.56093	0.578631	0.563372	0.592059	0.580462	0.553606	0.575884	0.562761	0.565508	0.562456	0.544755	0.567339	0.576189	0.565508	0.570696	0.559404	0.533769	0.542314	0.553301	0.558794	0.555437	0.547502	0.558184
0.571307	0.55208	0.554216	0.576495	0.571612	0.561541	0.56917	0.565508	0.554827	0.555437	0.573443	0.568865	0.554521	0.545061	0.561846	0.589007	0.580462	0.554521	0.567339	0.560015	0.543535	0.538346	0.555742	0.551469	0.581072	0.571917	0.553606	0.56093	0.553911	0.556352	0.550554	0.54445	0.552385	0.542314	0.54323	0.557268	0.559709	0.573138	0.58565	0.567949	0.561846	0.565203	0.558794	0.569781	0.581378	0.571307	0.559709	0.549028	0.552995	0.55269
0.548112	0.579852	0.574663	0.555437	0.565508	0.56093	0.553606	0.570391	0.548418	0.557573	0.557573	0.558489	0.556658	0.545061	0.549638	0.545671	0.551775	0.541093	0.546281	0.539262	0.547502	0.542619	0.567339	0.563677	0.561846	0.547197	0.551164	0.568865	0.565508	0.562151	0.548112	0.571612	0.565813	0.549333	0.544755	0.578631	0.570391	0.541398	0.549638	0.550554	0.558489	0.577715	0.573138	0.559404	0.574053	0.555742	0.553606	0.559709	0.581683	0.577715
0.552995	0.563677	0.562456	0.546892	0.54323	0.550249	0.566118	0.55208	0.555437	0.568865	0.56032	0.556963	0.557268	0.563372	0.574358	0.549638	0.559709	0.564898	0.570391	0.571307	0.561235	0.555437	0.560015	0.566118	0.560625	0.561541	0.562761	0.567339	0.562456	0.550249	0.564592	0.558794	0.561541	0.556658	0.552385	0.556658	0.551775	0.560015	0.560625	0.556352	0.567644	0.560625	0.563067	0.567949	0.580157	0.561541	0.543535	0.554827	0.581988	0.555742
0.559404	0.578326	0.560625	0.557573	0.570696	0.573443	0.562761	0.571001	0.56093	0.573443	0.562761	0.564287	0.584429	0.567339	0.551164	0.56856	0.568865	0.546281	0.561541	0.56032	0.550249	0.54323	0.547502	0.573138	0.567034	0.568255	0.567644	0.573443	0.563982	0.573138	0.573443	0.579241	0.574663	0.563372	0.559709	0.561846	0.57741	0.568865	0.567034	0.573748	0.567949	0.573748	0.565813	0.545061	0.541704	0.551775	0.556963	0.561235	0.56032	0.54445
0.550554	0.553301	0.570086	0.561541	0.561846	0.56032	0.565508	0.565508	0.556352	0.549638	0.54323	0.564898	0.551164	0.558489	0.575579	0.567949	0.553606	0.560625	0.574358	0.575274	0.579546	0.579241	0.554216	0.561846	0.584429	0.581378	0.569475	0.564287	0.552385	0.57741	0.549028	0.558489	0.546586	0.551775	0.551164	0.555437	0.565813	0.556658	0.569475	0.555437	0.55208	0.553301	0.556352	0.554827	0.570391	0.572527	0.560015	0.562456	0.5768	0.571917
0.557268	0.584124	0.563982	0.570696	0.569781	0.563982	0.564898	0.579852	0.55269	0.551469	0.565203	0.546892	0.556658	0.566423	0.585955	0.571917	0.544145	0.566729	0.578021	0.566729	0.569781	0.554216	0.552385	0.544145	0.541398	0.553301	0.549638	0.545671	0.567034	0.562456	0.562761	0.567949	0.56856	0.559099	0.56856	0.563067	0.567644	0.569781	0.567339	0.565203	0.574358	0.542009	0.551164	0.567644	0.570086	0.567339	0.561846	0.562151	0.554827	0.56032
0.561541	0.570696	0.564287	0.560625	0.570086	0.565203	0.561235	0.548418	0.57741	0.571612	0.545976	0.549944	0.552385	0.537431	0.552995	0.561235	0.555437	0.551469	0.558794	0.579241	0.571001	0.547502	0.545061	0.557878	0.56032	0.557573	0.545976	0.541398	0.56032	0.574358	0.552995	0.544145	0.551469	0.561846	0.567339	0.557573	0.56032	0.562761	0.555437	0.556963	0.543535	0.567949	0.571917	0.572222	0.568865	0.545366	0.555742	0.551775	0.557268	0.564592
0.556963	0.570696	0.570086	0.578936	0.553301	0.553301	0.556658	0.576495	0.560015	0.54323	0.540788	0.548723	0.551469	0.561235	0.561846	0.561235	0.553911	0.539567	0.532853	0.541704	0.549333	0.562456	0.559099	0.56856	0.568865	0.581072	0.591449	0.567034	0.555132	0.567034	0.566118	0.554827	0.545061	0.545976	0.538041	0.552385	0.570696	0.56093	0.560015	0.591144	0.575274	0.546892	0.56032	0.551469	0.54384	0.570391	0.565813	0.555437	0.574663	0.572832
0.550249	0.567339	0.561846	0.546892	0.554521	0.542314	0.540178	0.561235	0.567949	0.563372	0.563372	0.571001	0.56093	0.556963	0.552995	0.561235	0.565203	0.556352	0.56093	0.559404	0.557268	0.565203	0.564898	0.574053	0.561846	0.567034	0.563982	0.547807	0.569475	0.559099	0.569781	0.581072	0.565203	0.550249	0.551164	0.554216	0.544755	0.565203	0.541398	0.554216	0.550554	0.567949	0.547502	0.54445	0.562456	0.560625	0.565813	0.565203	0.570696	0.56093
0.551775	0.567339	0.566729	0.571917	0.555132	0.553301	0.555742	0.559709	0.566423	0.561541	0.568255	0.554216	0.577105	0.561846	0.569475	0.556047	0.556963	0.566118	0.564287	0.550859	0.56856	0.575579	0.557878	0.548418	0.544145	0.549333	0.560625	0.551775	0.574358	0.547807	0.567034	0.557268	0.547807	0.554521	0.538652	0.562151	0.570391	0.551775	0.559099	0.536821	0.547807	0.571917	0.54445	0.537126	0.566118	0.562151	0.545671	0.553301	0.541093	0.530412
0.558794	0.564898	0.549028	0.56093	0.552995	0.559099	0.572832	0.574053	0.569781	0.565508	0.549028	0.576495	0.555437	0.557268	0.550859	0.553606	0.550859	0.542924	0.556352	0.555742	0.546892	0.538957	0.555742	0.565203	0.556963	0.556352	0.542314	0.563067	0.566729	0.549638	0.556963	0.565813	0.565813	0.563677	0.563677	0.581072	0.567339	0.563982	0.574358	0.565508	0.563677	0.575274	0.588092	0.571612	0.550859	0.534684	0.542314	0.555742	0.572222	0.56917
0.556658	0.561235	0.566118	0.578631	0.557268	0.541093	0.554216	0.566423	0.556047	0.554521	0.584735	0.547502	0.564592	0.555437	0.559709	0.559709	0.559404	0.566118	0.563067	0.567034	0.551469	0.566729	0.563982	0.557878	0.570696	0.564898	0.553911	0.553301	0.562456	0.559404	0.561541	0.557573	0.551164	0.545366	0.537431	0.545671	0.546281	0.545976	0.549944	0.567339	0.546281	0.545976	0.55208	0.561846	0.567339	0.553301	0.564898	0.539872	0.556963	0.554521
0.535905	0.559404	0.561235	0.561846	0.562456	0.56032	0.555132	0.562151	0.56093	0.581378	0.564898	0.571001	0.574053	0.559709	0.548723	0.551164	0.558489	0.564898	0.579852	0.561235	0.563372	0.538346	0.530107	0.547807	0.553911	0.561235	0.566729	0.555742	0.548418	0.538346	0.546586	0.54445	0.555132	0.562151	0.561846	0.557878	0.551775	0.551469	0.585955	0.598163	0.572222	0.547502	0.554216	0.573138	0.573138	0.556963	0.540178	0.545366	0.573748	0.563372
0.557268	0.556352	0.560625	0.549944	0.554521	0.543535	0.541704	0.560015	0.569475	0.578936	0.550249	0.554521	0.562151	0.564592	0.573443	0.578326	0.555132	0.568255	0.574663	0.56917	0.579241	0.550554	0.549333	0.566729	0.545061	0.554216	0.570696	0.578021	0.562761	0.553911	0.546586	0.551775	0.564287	0.556352	0.562761	0.550859	0.539262	0.554827	0.567644	0.567949	0.54445	0.550249	0.552995	0.546892	0.551469	0.554827	0.557573	0.567339	0.571917	0.555742
0.546281	0.54323	0.55208	0.549028	0.561541	0.564287	0.570391	0.571917	0.562456	0.555132	0.546892	0.56856	0.558794	0.558489	0.563067	0.571612	0.566118	0.582598	0.542314	0.571917	0.557878	0.548418	0.556658	0.568255	0.570086	0.54323	0.570696	0.545366	0.566729	0.566423	0.566423	0.563982	0.56093	0.562761	0.556658	0.536821	0.530717	0.552385	0.551164	0.552995	0.556352	0.533769	0.574969	0.570696	0.549944	0.554827	0.556658	0.550859	0.556658	0.558184
0.557573	0.573748	0.554521	0.55269	0.558489	0.580767	0.572222	0.556658	0.547197	0.563067	0.540483	0.556963	0.575274	0.555742	0.566729	0.558184	0.55208	0.52736	0.536515	0.556963	0.572527	0.563677	0.578021	0.582293	0.567339	0.544145	0.554827	0.559099	0.538041	0.554521	0.571307	0.560625	0.545671	0.563982	0.549638	0.583514	0.5768	0.572527	0.572527	0.548723	0.562456	0.562761	0.552385	0.556963	0.565813	0.555742	0.551469	0.56917	0.56856	0.553606
0.534379	0.541398	0.528886	0.550554	0.557268	0.563982	0.551164	0.545671	0.547807	0.578631	0.570086	0.562761	0.592669	0.576189	0.566423	0.577715	0.569475	0.57741	0.551164	0.537736	0.554827	0.555437	0.552385	0.577105	0.574663	0.561846	0.555437	0.579546	0.562761	0.558794	0.551775	0.534379	0.537431	0.558794	0.549638	0.571001	0.553301	0.550859	0.561235	0.567644	0.563982	0.564898	0.579546	0.570391	0.567339	0.565813	0.558184	0.56093	0.542009	0.553911
0.529801	0.532548	0.551164	0.550249	0.570086	0.570391	0.573443	0.574663	0.56917	0.557573	0.554827	0.561846	0.561846	0.548112	0.567034	0.581072	0.563982	0.550554	0.538041	0.544145	0.542924	0.572527	0.572222	0.569781	0.554827	0.571001	0.578631	0.586871	0.556963	0.552385	0.56032	0.562151	0.569475	0.570391	0.572527	0.558489	0.560625	0.571612	0.557573	0.571307	0.57741	0.570391	0.569781	0.556658	0.564898	0.565508	0.583819	0.565508	0.564592	0.537736
0.553301	0.551469	0.550859	0.564592	0.553606	0.547502	0.549638	0.56032	0.55208	0.556047	0.561541	0.564592	0.557268	0.56856	0.558489	0.548112	0.56032	0.563677	0.583514	0.589007	0.550249	0.546892	0.542924	0.550554	0.567339	0.559099	0.56093	0.573138	0.580767	0.560625	0.570696	0.575274	0.555742	0.539262	0.56093	0.582598	0.575579	0.564287	0.576495	0.566118	0.541704	0.55269	0.571917	0.553606	0.540788	0.557878	0.559404	0.549028	0.542619	0.554521
0.562151	0.570086	0.54384	0.551164	0.561541	0.558794	0.584429	0.556352	0.538041	0.549944	0.565508	0.588702	0.580462	0.581378	0.589312	0.582598	0.556658	0.557268	0.546892	0.541398	0.536515	0.533158	0.559404	0.539872	0.556352	0.56856	0.567339	0.559099	0.565203	0.5768	0.567644	0.567644	0.587176	0.56032	0.575274	0.550554	0.526444	0.565203	0.574663	0.561235	0.544755	0.557878	0.541093	0.545976	0.551775	0.554827	0.562456	0.55269	0.548418	0.545671
0.559709	0.556658	0.544755	0.534684	0.561541	0.55269	0.549028	0.561846	0.541093	0.53499	0.548723	0.557268	0.559099	0.560015	0.54384	0.553301	0.556963	0.551775	0.547197	0.563372	0.530412	0.566423	0.565203	0.558794	0.532243	0.555742	0.553301	0.557268	0.545061	0.547807	0.554521	0.578021	0.584124	0.56917	0.578936	0.56917	0.556658	0.550554	0.562151	0.558184	0.542619	0.551775	0.556658	0.581988	0.564592	0.559099	0.567644	0.572527	0.555742	0.569475
0.532243	0.548418	0.570696	0.559709	0.547197	0.563372	0.573443	0.565508	0.565813	0.57741	0.575274	0.581378	0.572527	0.550859	0.534684	0.552385	0.547197	0.532548	0.55269	0.555742	0.551775	0.551775	0.54445	0.564898	0.551469	0.556658	0.538041	0.564898	0.575579	0.556963	0.548418	0.55208	0.547197	0.54445	0.56093	0.574358	0.5768	0.564898	0.566118	0.570086	0.567949	0.564287	0.570696	0.577715	0.573443	0.560015	0.578326	0.586566	0.579852	0.560015
0.568865	0.574663	0.574663	0.565203	0.578021	0.572832	0.571917	0.570696	0.579241	0.564898	0.557878	0.567949	0.563677	0.560625	0.562456	0.571612	0.557268	0.575579	0.578326	0.561235	0.553301	0.557878	0.55208	0.552995	0.553911	0.563372	0.557268	0.553606	0.549638	0.535295	0.551164	0.562761	0.555437	0.56856	0.571917	0.557573	0.553911	0.563677	0.569781	0.570696	0.549333	0.570391	0.556658	0.555132	0.591449	0.582293	0.592975	0.582598	0.557573	0.558184
0.545061	0.552995	0.551469	0.549944	0.573443	0.561541	0.563067	0.560015	0.565508	0.557268	0.555132	0.567949	0.575274	0.567949	0.559404	0.558794	0.564898	0.550859	0.545671	0.561541	0.559099	0.563372	0.580462	0.586871	0.567034	0.555437	0.563982	0.559099	0.556658	0.548723	0.550249	0.557878	0.565508	0.560625	0.565813	0.563067	0.565813	0.570086	0.577715	0.567339	0.553911	0.547807	0.536515	0.550249	0.571001	0.550859	0.548723	0.546892	0.56093	0.556047
0.549028	0.546586	0.556658	0.548418	0.545061	0.557573	0.566423	0.562761	0.569781	0.578021	0.57741	0.567339	0.561541	0.562151	0.576189	0.556352	0.560625	0.569475	0.54445	0.561541	0.564592	0.559099	0.556352	0.551775	0.562456	0.559709	0.557573	0.551775	0.564898	0.581683	0.567034	0.545976	0.574053	0.567034	0.560015	0.567949	0.566118	0.556658	0.560015	0.565813	0.548112	0.545061	0.559404	0.581988	0.593585	0.589312	0.57741	0.556658	0.557878	0.554827
0.566423	0.563677	0.554521	0.551164	0.558489	0.559404	0.558184	0.555437	0.564592	0.551469	0.545366	0.554827	0.555742	0.557573	0.553301	0.551775	0.546892	0.564592	0.567644	0.556658	0.554216	0.563982	0.551469	0.564287	0.551469	0.562456	0.555132	0.542924	0.552995	0.571612	0.55269	0.540178	0.54445	0.566423	0.555437	0.581683	0.556047	0.560625	0.54445	0.563372	0.552995	0.558489	0.556047	0.566729	0.543535	0.548418	0.553911	0.577105	0.571917	0.554216
0.554827	0.573138	0.571612	0.567034	0.569475	0.573138	0.572222	0.572527	0.578326	0.567339	0.556658	0.56032	0.557878	0.544145	0.554521	0.555132	0.554827	0.580462	0.563372	0.547807	0.540178	0.550554	0.556658	0.569781	0.582598	0.589007	0.569781	0.553301	0.552385	0.564592	0.560625	0.559404	0.559404	0.573138	0.565203	0.571307	0.572832	0.56856	0.564287	0.556963	0.570086	0.556352	0.558184	0.555132	0.551469	0.551775	0.551469	0.551164	0.568865	0.566423
0.553606	0.559709	0.552995	0.549333	0.558184	0.560015	0.563372	0.546586	0.567949	0.578326	0.563677	0.567339	0.557268	0.559709	0.561235	0.562761	0.568865	0.56093	0.558489	0.558184	0.553911	0.56093	0.557573	0.557268	0.565203	0.551775	0.551469	0.561541	0.562151	0.550249	0.56032	0.570086	0.558184	0.569781	0.573138	0.573748	0.56032	0.568865	0.548112	0.547502	0.568865	0.560015	0.545061	0.548723	0.555437	0.553606	0.542314	0.556352	0.570086	0.556047
0.567644	0.572222	0.574358	0.577715	0.562151	0.571612	0.557878	0.555132	0.555742	0.568255	0.567949	0.561541	0.551164	0.549944	0.546892	0.564898	0.563067	0.550249	0.561541	0.563067	0.561541	0.555437	0.532853	0.546892	0.550554	0.557573	0.571612	0.565813	0.563067	0.554216	0.564592	0.557878	0.566729	0.545366	0.544755	0.556963	0.566423	0.561541	0.549028	0.561846	0.554521	0.563372	0.557573	0.557878	0.553606	0.567949	0.557878	0.551775	0.545976	0.551164
0.567339	0.558794	0.550249	0.564898	0.552385	0.557573	0.553911	0.550554	0.55208	0.557573	0.561541	0.567339	0.567034	0.559099	0.567644	0.556352	0.558184	0.564592	0.556047	0.563067	0.557573	0.550249	0.559709	0.573748	0.575884	0.557878	0.568255	0.564898	0.571917	0.582904	0.569781	0.562761	0.564898	0.561235	0.571917	0.569781	0.556658	0.55208	0.549944	0.564592	0.553301	0.545366	0.554521	0.554216	0.556047	0.547502	0.566118	0.572222	0.56917	0.559709
0.545976	0.55208	0.572527	0.569781	0.563067	0.581072	0.5768	0.567339	0.573443	0.562151	0.570696	0.572222	0.562151	0.55208	0.560625	0.567644	0.545061	0.540178	0.554827	0.562151	0.566423	0.565203	0.583514	0.571612	0.571917	0.571307	0.551164	0.55208	0.553606	0.545366	0.555132	0.559404	0.545976	0.559404	0.565508	0.562456	0.56093	0.575884	0.575884	0.575274	0.555132	0.551164	0.552995	0.564592	0.557268	0.56093	0.560015	0.545366	0.554827	0.541093
0.541093	0.556047	0.555742	0.573138	0.556963	0.563982	0.555437	0.556658	0.552385	0.549333	0.562456	0.554827	0.560015	0.567339	0.559404	0.566118	0.56093	0.56032	0.553301	0.545976	0.564287	0.566729	0.551469	0.567644	0.567339	0.551469	0.555742	0.562456	0.551164	0.548723	0.553301	0.55208	0.54445	0.540483	0.546892	0.573138	0.566118	0.565508	0.551469	0.557573	0.543535	0.561541	0.562456	0.558489	0.552995	0.565203	0.571307	0.573138	0.570696	0.544145
0.565203	0.566729	0.553606	0.572222	0.570696	0.560625	0.560625	0.564592	0.561541	0.561846	0.573748	0.565508	0.55269	0.560625	0.563372	0.569781	0.560015	0.556963	0.558794	0.578021	0.561235	0.561235	0.571307	0.56856	0.571001	0.564898	0.56032	0.574663	0.571001	0.546892	0.542314	0.55208	0.551164	0.558489	0.567949	0.553911	0.561541	0.562151	0.557878	0.56093	0.550554	0.545061	0.554216	0.559099	0.545671	0.557268	0.556963	0.540178	0.548112	0.555742
0.558184	0.536515	0.542314	0.554827	0.563982	0.562456	0.563067	0.560625	0.544755	0.55208	0.556658	0.555132	0.559099	0.561541	0.584429	0.564592	0.562761	0.570391	0.568865	0.578021	0.564898	0.545671	0.550554	0.540788	0.555437	0.549333	0.557573	0.567644	0.573748	0.554521	0.553606	0.566729	0.56093	0.540178	0.562456	0.575274	0.549944	0.571307	0.565203	0.555132	0.562151	0.568255	0.562151	0.566423	0.55269	0.550249	0.551775	0.542314	0.562761	0.553606
0.547197	0.550859	0.542009	0.554216	0.563067	0.565203	0.554216	0.565203	0.567034	0.563372	0.563982	0.548723	0.547502	0.566118	0.563067	0.547197	0.542314	0.554216	0.566118	0.55208	0.56032	0.574358	0.554216	0.546586	0.563067	0.565508	0.553606	0.56093	0.556658	0.562761	0.564592	0.56032	0.557573	0.551469	0.567339	0.563067	0.551469	0.55208	0.555742	0.564287	0.562456	0.56856	0.565508	0.552995	0.574663	0.55208	0.558184	0.549333	0.539567	0.539567
0.542314	0.549028	0.541704	0.541704	0.559709	0.554216	0.56032	0.572222	0.565203	0.553606	0.566729	0.559709	0.554827	0.565508	0.556963	0.560015	0.576189	0.551164	0.564287	0.560625	0.563067	0.547502	0.544755	0.571612	0.56917	0.567949	0.548112	0.563067	0.555742	0.566118	0.55208	0.572527	0.571612	0.563067	0.563982	0.556047	0.56856	0.567339	0.55208	0.56856	0.566118	0.558184	0.546281	0.559404	0.556352	0.561846	0.56032	0.562761	0.559099	0.556963
0.558489	0.541398	0.550554	0.563677	0.561846	0.559099	0.552385	0.555132	0.550859	0.547502	0.556352	0.568255	0.567949	0.565203	0.553301	0.562456	0.562456	0.549028	0.549944	0.537126	0.553911	0.560625	0.551775	0.548112	0.565813	0.5768	0.5768	0.581683	0.55269	0.549638	0.547807	0.566118	0.570391	0.556658	0.555742	0.549333	0.564287	0.563982	0.558184	0.566729	0.573138	0.574663	0.558794	0.566118	0.56917	0.559709	0.556963	0.554216	0.556352	0.545671
0.568255	0.558489	0.561846	0.563067	0.564592	0.570086	0.556658	0.552995	0.561235	0.556658	0.562151	0.563677	0.559099	0.553606	0.546892	0.549333	0.559709	0.551469	0.571917	0.564287	0.566118	0.562761	0.565508	0.577715	0.570391	0.561235	0.55269	0.553606	0.56032	0.573748	0.566729	0.555132	0.547197	0.546892	0.561235	0.573138	0.571001	0.566729	0.559709	0.557268	0.567644	0.550554	0.556658	0.554827	0.567644	0.559709	0.548723	0.558184	0.552995	0.555132
0.554216	0.561846	0.571612	0.573138	0.565508	0.566729	0.566118	0.553301	0.551775	0.551164	0.558184	0.557268	0.559404	0.570696	0.568865	0.549638	0.55269	0.551164	0.561846	0.564287	0.550249	0.56856	0.574663	0.562456	0.559709	0.562151	0.556963	0.545061	0.549638	0.557573	0.559099	0.555132	0.556963	0.548418	0.567339	0.574663	0.56917	0.564898	0.542314	0.547807	0.555742	0.562761	0.557268	0.555437	0.550554	0.558794	0.562456	0.557878	0.56856	0.563067
0.56093	0.563677	0.562761	0.566118	0.559099	0.56032	0.562151	0.555742	0.562456	0.569475	0.575579	0.558489	0.561846	0.546892	0.542619	0.541093	0.556047	0.566729	0.567644	0.555437	0.554216	0.551164	0.553911	0.555437	0.557878	0.561235	0.563372	0.571001	0.573443	0.565813	0.557573	0.556352	0.556658	0.546892	0.538652	0.540788	0.543535	0.54445	0.546892	0.563372	0.563982	0.552385	0.556352	0.550859	0.551469	0.537736	0.546586	0.553301	0.546892	0.546586
0.562151	0.556047	0.551164	0.549638	0.563982	0.571612	0.564898	0.572222	0.557573	0.56093	0.553606	0.559404	0.564287	0.548112	0.556047	0.549638	0.561541	0.564898	0.561541	0.56856	0.565203	0.557878	0.54384	0.545671	0.547807	0.56032	0.560015	0.557878	0.568865	0.553911	0.55208	0.555742	0.567034	0.555132	0.545976	0.559099	0.560015	0.559099	0.562456	0.553911	0.549333	0.556352	0.558489	0.561541	0.544755	0.553606	0.561235	0.559099	0.555742	0.561541
0.56093	0.557573	0.557268	0.565203	0.554827	0.552995	0.557573	0.555132	0.556658	0.56917	0.562456	0.555132	0.557573	0.554827	0.551164	0.552385	0.556963	0.554827	0.56093	0.564287	0.570086	0.560625	0.559709	0.566729	0.562761	0.563372	0.561541	0.560625	0.553606	0.554216	0.551469	0.553301	0.549638	0.555132	0.559099	0.557268	0.556352	0.562456	0.565813	0.571612	0.554827	0.543535	0.560625	0.565813	0.56917	0.56093	0.566423	0.559099	0.554827	0.56032
0.564898	0.555132	0.550859	0.560015	0.574969	0.564287	0.558184	0.546281	0.563067	0.551469	0.556352	0.553911	0.559709	0.556352	0.538957	0.556963	0.559099	0.558794	0.557268	0.56917	0.565508	0.562456	0.550249	0.551469	0.563677	0.559404	0.555132	0.563067	0.555742	0.566729	0.570391	0.559099	0.563677	0.558184	0.553301	0.566423	0.564592	0.549638	0.560625	0.562456	0.566118	0.562761	0.555132	0.561541	0.568255	0.562761	0.542009	0.546892	0.558489	0.563067
0.556352	0.551164	0.563067	0.559404	0.563677	0.556352	0.562761	0.561235	0.568255	0.553606	0.553911	0.558489	0.557573	0.551469	0.555742	0.552385	0.570391	0.569781	0.559709	0.553606	0.560625	0.548723	0.549638	0.554521	0.564592	0.563982	0.567644	0.564898	0.562456	0.56856	0.557573	0.562456	0.548418	0.56032	0.560015	0.572832	0.565813	0.556658	0.568865	0.569475	0.558184	0.550859	0.560015	0.559099	0.563982	0.564592	0.563982	0.551164	0.549028	0.554521
0.556658	0.54384	0.556047	0.564898	0.563677	0.56093	0.552995	0.560015	0.549028	0.546892	0.550249	0.564898	0.565813	0.556352	0.563067	0.562761	0.56093	0.553301	0.547502	0.552995	0.550554	0.555437	0.556352	0.566118	0.551164	0.556963	0.558184	0.549944	0.56093	0.562456	0.561846	0.563067	0.565508	0.564898	0.549028	0.562151	0.567034	0.542314	0.539262	0.548112	0.565813	0.571001	0.563372	0.561846	0.558184	0.556047	0.547502	0.562151	0.554521	0.547197
0.571612	0.559709	0.54384	0.558184	0.550249	0.559099	0.575579	0.558184	0.554827	0.562151	0.572527	0.575274	0.563677	0.555742	0.572222	0.572527	0.563982	0.553911	0.561235	0.555437	0.563372	0.559099	0.555742	0.559099	0.5768	0.562456	0.559709	0.561846	0.574358	0.563677	0.565203	0.570086	0.566423	0.56856	0.563677	0.562151	0.571307	0.563677	0.548112	0.573443	0.571917	0.553911	0.563677	0.556047	0.567034	0.554216	0.541093	0.54323	0.558489	0.567339
0.562151	0.556352	0.559709	0.558184	0.556963	0.555437	0.566118	0.576495	0.561541	0.564898	0.548418	0.551775	0.559404	0.563982	0.557573	0.574663	0.574969	0.559709	0.553301	0.569475	0.571307	0.554216	0.554521	0.566423	0.567949	0.558184	0.557268	0.56856	0.56856	0.562761	0.547807	0.547807	0.568255	0.566423	0.558794	0.567339	0.546892	0.557268	0.563067	0.549944	0.556963	0.561235	0.557878	0.556963	0.554216	0.551775	0.559404	0.551775	0.561846	0.560015
0.577105	0.576495	0.570391	0.581378	0.571917	0.566423	0.56093	0.559404	0.56856	0.558794	0.559709	0.553301	0.56093	0.571917	0.555132	0.56032	0.556352	0.554216	0.560625	0.564287	0.567034	0.549333	0.544755	0.550554	0.56856	0.574969	0.568255	0.556352	0.557878	0.56093	0.568255	0.559099	0.564592	0.571612	0.537126	0.556658	0.557573	0.556352	0.554216	0.554827	0.56093	0.567949	0.566423	0.556963	0.555437	0.551775	0.555132	0.538957	0.546281	0.551164
0.565508	0.559099	0.580462	0.567339	0.553911	0.553301	0.549333	0.566423	0.577105	0.557268	0.559709	0.569781	0.576189	0.566729	0.555132	0.558794	0.549333	0.555437	0.563067	0.557878	0.552995	0.550859	0.564898	0.556352	0.545976	0.533158	0.558184	0.567949	0.565203	0.581378	0.569781	0.562151	0.565203	0.564592	0.546586	0.552385	0.556352	0.55269	0.56032	0.563982	0.558794	0.548418	0.556658	0.556963	0.557573	0.570391	0.546586	0.541093	0.559099	0.563982
0.563372	0.562456	0.550249	0.567949	0.568865	0.566423	0.573443	0.564287	0.562456	0.56032	0.564592	0.556047	0.559709	0.569475	0.556047	0.561846	0.562761	0.561235	0.554216	0.564592	0.563372	0.556658	0.549333	0.556352	0.559709	0.555132	0.553301	0.571917	0.568255	0.551775	0.54323	0.545671	0.544145	0.546586	0.546281	0.542009	0.556047	0.566118	0.551164	0.550249	0.563677	0.563067	0.565508	0.550859	0.566118	0.551775	0.572832	0.571307	0.56856	0.55269
0.555132	0.566423	0.556352	0.553606	0.547502	0.567339	0.56093	0.565203	0.572832	0.563677	0.565813	0.561846	0.553606	0.559404	0.552385	0.554521	0.571307	0.554216	0.550554	0.553301	0.550249	0.554827	0.54323	0.545366	0.556352	0.555437	0.553301	0.550249	0.559404	0.565203	0.560625	0.560015	0.562456	0.562761	0.562151	0.563677	0.567034	0.577715	0.567644	0.559099	0.557878	0.550859	0.563372	0.563372	0.562151	0.568865	0.557878	0.563982	0.570086	0.578021
0.561846	0.55269	0.550859	0.551469	0.572222	0.56917	0.566423	0.555132	0.545061	0.562456	0.578936	0.552995	0.549028	0.547502	0.550249	0.563067	0.567339	0.545366	0.541093	0.559404	0.574358	0.566729	0.554827	0.561235	0.562456	0.563372	0.561846	0.561846	0.551775	0.558489	0.555437	0.544755	0.559099	0.569475	0.564592	0.554827	0.563982	0.551469	0.566423	0.555132	0.550249	0.556658	0.557268	0.573748	0.552995	0.54384	0.557268	0.558489	0.562151	0.557878
0.550859	0.549944	0.56093	0.572222	0.556658	0.556352	0.559099	0.560625	0.556047	0.570696	0.56856	0.557573	0.557268	0.552995	0.559099	0.574053	0.559404	0.563677	0.563982	0.553911	0.563677	0.559404	0.552385	0.564287	0.562151	0.558184	0.554827	0.563677	0.566729	0.55269	0.568255	0.565508	0.548418	0.564287	0.563372	0.558489	0.563982	0.567034	0.566729	0.548723	0.541704	0.554216	0.561235	0.570086	0.562761	0.559099	0.567644	0.56093	0.556963	0.56856
0.563677	0.566729	0.561235	0.557878	0.554521	0.549333	0.553606	0.554521	0.567644	0.568865	0.563067	0.564287	0.565813	0.545061	0.547502	0.553606	0.551469	0.552385	0.562151	0.56032	0.559404	0.561235	0.574663	0.559709	0.552995	0.554216	0.563677	0.56032	0.572832	0.573443	0.56032	0.557878	0.561541	0.567949	0.56856	0.551469	0.551469	0.561541	0.555437	0.550554	0.555132	0.562456	0.568255	0.56856	0.559099	0.561235	0.563372	0.549028	0.557878	0.54445
0.551775	0.559404	0.571001	0.554216	0.551469	0.563982	0.561235	0.55208	0.565813	0.571307	0.561541	0.566423	0.563982	0.56032	0.567949	0.557268	0.545671	0.559404	0.563982	0.560015	0.561846	0.557573	0.554827	0.553606	0.566423	0.553911	0.555132	0.545671	0.563067	0.561235	0.558184	0.571001	0.566118	0.563067	0.56856	0.561541	0.559709	0.561235	0.557268	0.547807	0.554216	0.538652	0.54323	0.556047	0.581072	0.563372	0.554827	0.552995	0.55208	0.550859
0.548112	0.555742	0.566423	0.56917	0.562761	0.557268	0.555132	0.559404	0.556352	0.558184	0.568865	0.562761	0.54384	0.547502	0.558794	0.553911	0.560015	0.575884	0.571917	0.574663	0.561846	0.571307	0.557268	0.566118	0.56093	0.550859	0.553301	0.564592	0.554216	0.549638	0.566423	0.565508	0.553911	0.557268	0.565508	0.561541	0.564287	0.558489	0.563982	0.542314	0.538957	0.563677	0.558184	0.546281	0.557573	0.555742	0.546586	0.550249	0.548112	0.554216
0.563372	0.569475	0.553606	0.566423	0.566729	0.552995	0.558184	0.564592	0.56856	0.563372	0.549638	0.556047	0.558184	0.554216	0.560625	0.56032	0.549638	0.55208	0.561541	0.554216	0.579852	0.574053	0.574358	0.556963	0.556963	0.562456	0.556352	0.558489	0.563372	0.56856	0.567034	0.571001	0.565508	0.557878	0.538041	0.544145	0.554216	0.562456	0.557268	0.563372	0.560625	0.566118	0.574969	0.559099	0.546892	0.554216	0.55208	0.547502	0.564592	0.548723
0.56093	0.560625	0.557878	0.557268	0.561235	0.559099	0.570696	0.550554	0.553301	0.550859	0.558184	0.554827	0.547807	0.553606	0.550249	0.553301	0.562761	0.554521	0.544145	0.561846	0.559099	0.564287	0.563372	0.565203	0.545671	0.553911	0.555742	0.548418	0.556352	0.556352	0.559404	0.554521	0.563067	0.553911	0.564287	0.571001	0.569475	0.556352	0.562456	0.565203	0.551164	0.546281	0.56093	0.547502	0.546281	0.556963	0.570391	0.567034	0.563372	0.565813
0.554216	0.553606	0.548418	0.553606	0.565203	0.564898	0.549333	0.562151	0.542009	0.554521	0.559404	0.559404	0.556352	0.556658	0.557878	0.569781	0.571917	0.558489	0.553911	0.553606	0.559404	0.566729	0.561541	0.553911	0.563982	0.561235	0.542314	0.547502	0.559709	0.558794	0.564898	0.557878	0.554827	0.547807	0.565813	0.56093	0.553911	0.540483	0.555437	0.566118	0.567644	0.560625	0.547502	0.560015	0.562761	0.556963	0.56093	0.542314	0.538346	0.560015
0.565813	0.577715	0.566423	0.551775	0.55269	0.561541	0.571307	0.560015	0.568255	0.558489	0.561235	0.559099	0.576189	0.570696	0.567339	0.548112	0.562151	0.552385	0.561846	0.551164	0.555132	0.567949	0.561846	0.556047	0.562761	0.559709	0.552385	0.558794	0.563982	0.575884	0.555132	0.574053	0.589618	0.578631	0.568865	0.553606	0.545976	0.558184	0.560625	0.584429	0.562151	0.557573	0.539262	0.554827	0.561846	0.553911	0.56093	0.559709	0.54384	0.542619
0.574663	0.569475	0.572222	0.568865	0.562151	0.573443	0.570391	0.556047	0.556658	0.551775	0.549638	0.554521	0.548723	0.558794	0.549638	0.567034	0.564898	0.556658	0.559404	0.564287	0.561235	0.559404	0.555132	0.548112	0.564287	0.566729	0.561846	0.5768	0.555132	0.556352	0.562456	0.554216	0.54384	0.558489	0.561541	0.546586	0.563067	0.563067	0.544755	0.548112	0.551775	0.556047	0.549028	0.551775	0.550859	0.550554	0.553301	0.564592	0.54384	0.565813
0.562761	0.575579	0.561541	0.556352	0.555742	0.561235	0.555132	0.555437	0.546586	0.546586	0.536821	0.553301	0.566118	0.572832	0.565203	0.572222	0.569475	0.574358	0.557573	0.548723	0.555437	0.567339	0.558489	0.548112	0.553301	0.552995	0.556352	0.56093	0.549333	0.543535	0.553301	0.561235	0.551469	0.563982	0.561541	0.565203	0.575579	0.55269	0.538652	0.553911	0.551164	0.538652	0.556047	0.575579	0.566729	0.56917	0.571917	0.556963	0.568865	0.563372
0.551469	0.556658	0.566423	0.56032	0.563372	0.569475	0.566423	0.559709	0.558794	0.557878	0.566118	0.557878	0.548418	0.554216	0.550249	0.565508	0.563982	0.559709	0.572527	0.56093	0.554827	0.553911	0.559404	0.561235	0.561541	0.565813	0.556963	0.558489	0.553911	0.549028	0.532548	0.54384	0.56093	0.561235	0.560625	0.571917	0.563677	0.571612	0.567949	0.558489	0.566423	0.563067	0.553911	0.555437	0.552385	0.549333	0.553301	0.559709	0.555437	0.549333
0.544145	0.554216	0.563372	0.574053	0.56856	0.553301	0.56032	0.552995	0.551775	0.56032	0.547807	0.553301	0.561541	0.549944	0.54323	0.551164	0.556658	0.56856	0.559709	0.56032	0.555742	0.556352	0.570391	0.551164	0.561541	0.565508	0.555437	0.551164	0.56856	0.561846	0.570696	0.550249	0.542009	0.551775	0.550554	0.55269	0.565508	0.578631	0.56917	0.568255	0.567644	0.573138	0.569781	0.56917	0.558184	0.558489	0.547197	0.545366	0.550859	0.5768
0.562151	0.564287	0.573443	0.557573	0.55208	0.555437	0.546892	0.558184	0.555437	0.54323	0.553301	0.55269	0.565508	0.56917	0.562151	0.552995	0.550249	0.556352	0.559099	0.573748	0.561235	0.56032	0.550859	0.549028	0.544145	0.547807	0.548418	0.550554	0.548112	0.554216	0.563372	0.554827	0.559404	0.541704	0.549028	0.547502	0.546586	0.551469	0.555132	0.562761	0.565813	0.569475	0.562761	0.551775	0.550859	0.552995	0.561235	0.548418	0.550859	0.563067
0.571001	0.569475	0.554521	0.554521	0.566118	0.561235	0.546281	0.55269	0.540178	0.549333	0.556658	0.545671	0.548112	0.546892	0.542314	0.532853	0.549638	0.564287	0.56032	0.558184	0.566423	0.567949	0.562151	0.56917	0.564592	0.554827	0.561846	0.573748	0.571917	0.569781	0.561541	0.551775	0.536515	0.556047	0.538957	0.542924	0.553301	0.559099	0.541704	0.549333	0.539262	0.549638	0.541398	0.563067	0.563677	0.557573	0.546892	0.541093	0.537431	0.538346
0.559099	0.556963	0.56093	0.575274	0.571917	0.573748	0.571307	0.556658	0.55269	0.552385	0.552995	0.554521	0.562761	0.554216	0.557268	0.556047	0.545366	0.549028	0.533158	0.551164	0.552385	0.551775	0.55269	0.551164	0.54445	0.549333	0.540788	0.562761	0.557878	0.560015	0.561541	0.561541	0.546281	0.545671	0.563677	0.563982	0.542619	0.556047	0.561846	0.554216	0.551469	0.555132	0.558489	0.537736	0.554827	0.546586	0.542924	0.561235	0.554521	0.56032
0.550554	0.552385	0.571307	0.560015	0.563067	0.561235	0.549028	0.549944	0.551775	0.546281	0.543535	0.561541	0.559709	0.546281	0.551469	0.547197	0.546586	0.553606	0.55208	0.562456	0.54384	0.540178	0.53499	0.53621	0.541704	0.559099	0.554216	0.555437	0.556658	0.564592	0.564898	0.562456	0.557573	0.569475	0.567034	0.568865	0.555132	0.564592	0.567949	0.553606	0.566118	0.554827	0.539567	0.560625	0.567644	0.554521	0.56032	0.565203	0.558794	0.569475
0.547502	0.555132	0.571917	0.560015	0.561846	0.559709	0.551164	0.556963	0.540178	0.546892	0.554827	0.553301	0.553606	0.548112	0.556352	0.559099	0.557573	0.553911	0.540483	0.559709	0.557878	0.5768	0.567949	0.550249	0.550249	0.556047	0.550554	0.550249	0.540483	0.559709	0.570391	0.542314	0.547502	0.559404	0.555132	0.547197	0.550554	0.551775	0.549638	0.546892	0.558489	0.559404	0.555742	0.56917	0.560625	0.555132	0.556658	0.573748	0.548418	0.553301
0.562151	0.553911	0.563372	0.564592	0.55269	0.551775	0.541704	0.54384	0.557573	0.544755	0.546586	0.569781	0.556352	0.56856	0.558184	0.541093	0.542924	0.535905	0.526749	0.536821	0.549028	0.56917	0.574053	0.566118	0.546892	0.534379	0.553911	0.548723	0.560015	0.55208	0.552995	0.556352	0.535905	0.546281	0.553606	0.566118	0.549333	0.561541	0.567034	0.564898	0.545671	0.547502	0.551469	0.547197	0.560625	0.563677	0.580157	0.570086	0.553911	0.544755
0.554216	0.554827	0.554521	0.550859	0.551469	0.55269	0.551164	0.563067	0.56032	0.570696	0.550859	0.554216	0.545976	0.54384	0.557878	0.557268	0.555437	0.558794	0.56032	0.559709	0.553911	0.545976	0.556658	0.557573	0.547807	0.549333	0.553301	0.568865	0.572222	0.567644	0.564592	0.552995	0.549944	0.539872	0.550249	0.54384	0.53621	0.556352	0.555437	0.553606	0.55269	0.543535	0.545671	0.570391	0.552995	0.550554	0.548418	0.544145	0.545976	0.548723
0.536515	0.531327	0.542924	0.542924	0.5356	0.539567	0.552385	0.562761	0.550554	0.562456	0.556963	0.544755	0.54445	0.540178	0.547807	0.544755	0.557573	0.55269	0.542924	0.540483	0.548112	0.540178	0.547807	0.541093	0.540483	0.55269	0.565508	0.54445	0.557268	0.550249	0.567339	0.562151	0.557268	0.556352	0.557268	0.554521	0.533158	0.537736	0.550554	0.546586	0.539262	0.544755	0.547502	0.552995	0.543535	0.539262	0.561846	0.545061	0.546892	0.563677
0.557573	0.557878	0.542924	0.545061	0.553301	0.558184	0.548112	0.555132	0.564592	0.562761	0.536515	0.536515	0.53499	0.54445	0.549333	0.560015	0.544145	0.555132	0.554216	0.552385	0.549638	0.544755	0.54323	0.563982	0.563677	0.574053	0.557878	0.546586	0.550859	0.554216	0.538957	0.54323	0.539872	0.540483	0.550859	0.545366	0.550554	0.544145	0.545671	0.56032	0.561846	0.548112	0.554827	0.544755	0.542924	0.542009	0.55269	0.541093	0.552995	0.553911
0.533158	0.553606	0.563982	0.554216	0.541093	0.528886	0.539262	0.546892	0.535905	0.531022	0.538957	0.545061	0.556658	0.557878	0.550249	0.549028	0.550554	0.533769	0.537126	0.549944	0.561541	0.534684	0.55269	0.562151	0.545366	0.551775	0.550859	0.537431	0.550859	0.551164	0.54445	0.538346	0.533158	0.537736	0.547197	0.546586	0.562456	0.563372	0.551469	0.549028	0.545061	0.53621	0.531632	0.538346	0.541704	0.549028	0.547807	0.566729	0.557268	0.537126
0.527055	0.516068	0.525223	0.531022	0.530107	0.534074	0.532548	0.528581	0.520035	0.523087	0.527665	0.524308	0.52736	0.520646	0.535295	0.527665	0.53621	0.538346	0.538346	0.544145	0.536821	0.530412	0.550554	0.555132	0.553301	0.557878	0.554521	0.551164	0.542009	0.538652	0.532548	0.535295	0.530107	0.544145	0.529191	0.532243	0.545671	0.536515	0.532243	0.542009	0.545366	0.556658	0.529496	0.530107	0.531938	0.542924	0.542619	0.552995	0.556047	0.53621
0.533463	0.531022	0.515763	0.516373	0.519425	0.522172	0.520035	0.51912	0.516678	0.524918	0.520341	0.529496	0.517899	0.516678	0.520951	0.529496	0.52797	0.517289	0.524308	0.534074	0.537126	0.531632	0.525529	0.526749	0.524613	0.508438	0.514237	0.512406	0.527665	0.524003	0.525834	0.523087	0.525529	0.535295	0.542009	0.520341	0.530107	0.511795	0.511185	0.520646	0.520951	0.525834	0.521561	0.533158	0.51912	0.507523	0.529801	0.535905	0.534074	0.528886
0.507523	0.509964	0.517899	0.521867	0.527665	0.51027	0.51027	0.512406	0.515152	0.523698	0.51088	0.505081	0.506912	0.517289	0.518815	0.521256	0.517289	0.51088	0.504471	0.523087	0.518204	0.507218	0.518815	0.521561	0.50325	0.508438	0.500809	0.514847	0.512406	0.516068	0.512406	0.520341	0.517899	0.520951	0.525223	0.508438	0.512406	0.507523	0.500809	0.508438	0.522172	0.532853	0.523087	0.523698	0.516373	0.516068	0.516373	0.520646	0.536515	0.523087
0.510575	0.520035	0.506912	0.505081	0.51088	0.516678	0.497757	0.522172	0.51973	0.514542	0.516373	0.511795	0.511185	0.515152	0.513321	0.51088	0.512101	0.52797	0.515763	0.512406	0.513016	0.506302	0.507828	0.51973	0.512101	0.514542	0.521256	0.523392	0.51088	0.521256	0.501724	0.520951	0.523392	0.527055	0.513932	0.526139	0.530107	0.533769	0.517899	0.514237	0.517594	0.522477	0.505081	0.514237	0.518509	0.523698	0.508744	0.518509	0.506607	0.491653
0.495926	0.509659	0.515458	0.521561	0.521256	0.511185	0.509049	0.505997	0.499283	0.499283	0.503861	0.51088	0.508438	0.507828	0.507218	0.516068	0.51027	0.520341	0.51088	0.505081	0.506607	0.509659	0.516678	0.526444	0.520646	0.505692	0.522172	0.520951	0.507523	0.51027	0.512711	0.507218	0.508133	0.522172	0.514237	0.509964	0.516678	0.51149	0.509354	0.522782	0.510575	0.503861	0.505692	0.505081	0.520035	0.507218	0.505997	0.515458	0.519425	0.511795
0.516984	0.514847	0.512406	0.51149	0.516373	0.524918	0.511795	0.518815	0.524918	0.52736	0.524003	0.523392	0.511185	0.507523	0.513626	0.498672	0.500503	0.504776	0.517899	0.499893	0.50325	0.521561	0.523392	0.505692	0.512406	0.509964	0.503555	0.49501	0.501419	0.51912	0.520035	0.51088	0.504471	0.51027	0.511185	0.521256	0.517289	0.515152	0.509049	0.512101	0.502335	0.508438	0.516984	0.51149	0.508133	0.507828	0.513932	0.506912	0.514847	0.51027
0.497146	0.50203	0.518815	0.524918	0.523087	0.513016	0.506607	0.504471	0.508438	0.524003	0.515763	0.500503	0.505386	0.519425	0.518815	0.51973	0.529191	0.512406	0.513932	0.525834	0.51912	0.509964	0.509049	0.502335	0.498978	0.500503	0.508744	0.500809	0.500503	0.516373	0.523087	0.525834	0.512406	0.505081	0.514542	0.509659	0.531632	0.516373	0.511185	0.508133	0.512711	0.509354	0.506912	0.520341	0.507828	0.52797	0.51912	0.519425	0.518509	0.518509
0.514847	0.502945	0.51088	0.516678	0.511185	0.510575	0.508438	0.50325	0.513626	0.513321	0.517289	0.517899	0.509659	0.509049	0.51149	0.506302	0.508744	0.514542	0.520341	0.517289	0.51088	0.508438	0.515152	0.513016	0.522172	0.508744	0.509049	0.50203	0.520951	0.518509	0.524308	0.529191	0.507523	0.509659	0.51088	0.511795	0.514847	0.507523	0.497757	0.506302	0.513321	0.503861	0.51912	0.512406	0.513932	0.519425	0.52736	0.51973	0.526749	0.515152
0.522172	0.513321	0.525223	0.522477	0.525223	0.51088	0.50264	0.51149	0.49501	0.502945	0.50264	0.51149	0.507828	0.506607	0.524308	0.522477	0.516678	0.504166	0.496841	0.505692	0.517594	0.511185	0.523087	0.518815	0.518204	0.4944	0.505692	0.508744	0.512711	0.508744	0.513321	0.51149	0.513016	0.509049	0.505692	0.514847	0.516373	0.496231	0.504471	0.518815	0.501114	0.517289	0.523698	0.525529	0.517594	0.514847	0.526749	0.525529	0.527055	0.509964
0.497757	0.498367	0.500809	0.500503	0.501724	0.500503	0.520646	0.512406	0.505692	0.517289	0.515152	0.520035	0.516678	0.521561	0.512406	0.518815	0.504471	0.500809	0.518509	0.528275	0.524918	0.521256	0.501419	0.51027	0.508438	0.513626	0.504471	0.516068	0.515763	0.503555	0.50264	0.515763	0.512101	0.501114	0.507218	0.508744	0.526139	0.51973	0.514237	0.512101	0.526749	0.520646	0.523392	0.50264	0.506607	0.520035	0.51149	0.507523	0.511185	0.516678
0.510575	0.50325	0.512406	0.517289	0.520951	0.525834	0.524308	0.520951	0.516068	0.522782	0.523698	0.51149	0.514542	0.508438	0.525529	0.51973	0.51973	0.499588	0.495926	0.518509	0.519425	0.512711	0.523392	0.523087	0.522172	0.515458	0.50325	0.503555	0.513016	0.505692	0.522172	0.522172	0.524613	0.506912	0.507218	0.505997	0.499588	0.524003	0.513626	0.532243	0.523087	0.514542	0.508438	0.503861	0.516984	0.519425	0.522172	0.516984	0.51027	0.513321
0.512406	0.515763	0.509354	0.505386	0.521561	0.513016	0.505692	0.513016	0.512711	0.511795	0.515152	0.517899	0.499588	0.51149	0.51912	0.520646	0.524308	0.518815	0.518509	0.523698	0.517289	0.524918	0.515763	0.51973	0.51088	0.503861	0.512101	0.520341	0.522477	0.497452	0.502945	0.51973	0.509659	0.504471	0.502335	0.507523	0.514542	0.505997	0.505692	0.509659	0.509964	0.516068	0.512406	0.517594	0.512101	0.50325	0.521867	0.498978	0.505997	0.518204
0.515152	0.520951	0.521561	0.506607	0.514847	0.512101	0.511185	0.517899	0.521867	0.522782	0.523392	0.51088	0.499588	0.508744	0.509659	0.501114	0.504471	0.503861	0.519425	0.524918	0.517899	0.51027	0.508438	0.495926	0.492874	0.498367	0.503861	0.51027	0.506607	0.521256	0.514237	0.516678	0.505997	0.508133	0.517289	0.516984	0.499893	0.506607	0.51973	0.513626	0.511795	0.516678	0.520646	0.513932	0.50203	0.50325	0.500198	0.506912	0.507828	0.50203
0.509659	0.509659	0.501114	0.506607	0.4944	0.504166	0.513932	0.512406	0.512406	0.506912	0.506607	0.507828	0.511185	0.517594	0.522477	0.513016	0.507523	0.506912	0.516678	0.507828	0.516678	0.518815	0.526749	0.509964	0.510575	0.506912	0.509964	0.500503	0.505997	0.513932	0.502335	0.498367	0.489517	0.498062	0.506912	0.512406	0.509049	0.522782	0.512406	0.518815	0.513932	0.512711	0.521867	0.514847	0.514542	0.493179	0.498367	0.493179	0.498367	0.526444
0.508438	0.524613	0.514237	0.504776	0.511185	0.515763	0.508438	0.521256	0.520035	0.503861	0.511795	0.512101	0.510575	0.505692	0.513321	0.524613	0.532853	0.527055	0.517899	0.510575	0.509049	0.497146	0.512101	0.51027	0.504471	0.508438	0.494705	0.503861	0.513016	0.507828	0.515763	0.520035	0.516068	0.512406	0.520035	0.512406	0.494095	0.507523	0.508744	0.51088	0.503555	0.499588	0.504471	0.515152	0.511795	0.512406	0.502335	0.497757	0.505386	0.502945
0.51027	0.50203	0.50325	0.515152	0.524918	0.512101	0.509354	0.524003	0.513321	0.516678	0.518815	0.507218	0.506912	0.51088	0.514237	0.520646	0.508133	0.507828	0.509964	0.503861	0.503861	0.506912	0.507218	0.511795	0.512711	0.513321	0.513016	0.503861	0.517289	0.523698	0.51149	0.52736	0.524308	0.507523	0.505081	0.51973	0.512101	0.520035	0.515458	0.524918	0.51973	0.504166	0.510575	0.520035	0.518204	0.518204	0.520951	0.51973	0.522477	0.524308
0.51088	0.520646	0.515763	0.513626	0.527665	0.531022	0.51027	0.524613	0.524308	0.519425	0.51149	0.506607	0.51912	0.504776	0.500503	0.508133	0.501419	0.497146	0.506302	0.503861	0.509354	0.503555	0.518204	0.512101	0.513016	0.502335	0.508133	0.504776	0.508438	0.51088	0.523087	0.509964	0.495621	0.488296	0.524918	0.506302	0.51088	0.499283	0.515458	0.516068	0.515763	0.511795	0.51027	0.507218	0.520341	0.516373	0.508438	0.502335	0.519425	0.530107
0.513932	0.512711	0.510575	0.528275	0.525223	0.519425	0.505081	0.506912	0.512101	0.51088	0.517899	0.530107	0.515458	0.51973	0.530412	0.521867	0.527055	0.51088	0.523392	0.522172	0.516678	0.518815	0.514847	0.518204	0.524003	0.512101	0.513626	0.516984	0.521256	0.502945	0.509049	0.515152	0.506912	0.500198	0.500809	0.505081	0.509659	0.515763	0.526444	0.522477	0.519425	0.507828	0.498978	0.502335	0.516373	0.50325	0.493179	0.500503	0.508133	0.51088
0.517289	0.51088	0.501724	0.501724	0.505081	0.521867	0.513932	0.503555	0.509354	0.521867	0.509049	0.525223	0.520341	0.516678	0.505692	0.504471	0.51149	0.504471	0.508133	0.493484	0.509049	0.501419	0.512406	0.505692	0.500503	0.519425	0.511185	0.498062	0.501724	0.513321	0.509659	0.512101	0.518509	0.523087	0.514237	0.517594	0.513321	0.525223	0.529801	0.525834	0.508744	0.514237	0.511185	0.509354	0.508744	0.509354	0.51088	0.51912	0.51149	0.504166
0.504471	0.500809	0.501724	0.509049	0.516373	0.514542	0.518815	0.51973	0.511795	0.498672	0.505692	0.515458	0.51027	0.511185	0.496536	0.495621	0.517594	0.509049	0.489822	0.503555	0.516373	0.520035	0.516678	0.524003	0.521256	0.526749	0.520646	0.509659	0.51149	0.498978	0.506607	0.515458	0.518204	0.515152	0.518509	0.520646	0.514237	0.513626	0.503861	0.515763	0.512406	0.513016	0.512101	0.505386	0.515763	0.508744	0.517289	0.522782	0.522782	0.510575
0.50325	0.516678	0.522782	0.516373	0.514847	0.513932	0.520646	0.513932	0.51912	0.517594	0.520341	0.521867	0.516678	0.518815	0.520951	0.521867	0.51088	0.518204	0.51027	0.508438	0.515763	0.521867	0.505997	0.495621	0.501724	0.507828	0.521561	0.523698	0.516068	0.505081	0.503555	0.515458	0.508133	0.512101	0.516984	0.525223	0.517594	0.497146	0.500198	0.488907	0.500503	0.500503	0.506302	0.513626	0.511185	0.500809	0.512406	0.518815	0.508133	0.518509
0.504776	0.514542	0.511795	0.504776	0.50325	0.516068	0.513932	0.512711	0.507523	0.517289	0.516068	0.517899	0.507828	0.513321	0.520951	0.518815	0.511185	0.518509	0.512406	0.510575	0.515458	0.50325	0.511795	0.526444	0.500809	0.515152	0.505386	0.509354	0.516373	0.516984	0.513626	0.520035	0.513626	0.521256	0.51973	0.521561	0.51973	0.516373	0.513016	0.517289	0.51912	0.528581	0.513932	0.49501	0.501114	0.51149	0.507523	0.500809	0.501724	0.505997
0.517289	0.509659	0.517899	0.51149	0.516984	0.516984	0.515458	0.526749	0.532548	0.527055	0.526139	0.524613	0.530107	0.535295	0.525223	0.521867	0.508438	0.511185	0.525529	0.524308	0.513321	0.50203	0.520646	0.522172	0.516373	0.521561	0.524613	0.517594	0.505081	0.519425	0.515458	0.509049	0.520951	0.527665	0.518509	0.50264	0.515458	0.51912	0.526749	0.51088	0.499893	0.512406	0.504471	0.514237	0.516068	0.524613	0.504776	0.510575	0.512101	0.505081
0.529496	0.5356	0.54384	0.547197	0.529496	0.523392	0.5356	0.532853	0.530412	0.532853	0.537126	0.537126	0.533463	0.534379	0.53499	0.538652	0.549333	0.544145	0.527055	0.523698	0.529801	0.538041	0.537431	0.538652	0.528275	0.537126	0.523392	0.51973	0.534074	0.529191	0.518509	0.51973	0.526139	0.516678	0.515458	0.518509	0.531632	0.54384	0.531938	0.532548	0.54323	0.531632	0.539567	0.527665	0.531938	0.528581	0.531938	0.5356	0.542009	0.542009
0.535905	0.552995	0.559099	0.556963	0.558489	0.543535	0.533463	0.545671	0.550554	0.54445	0.547502	0.539872	0.524918	0.534379	0.54323	0.545671	0.556352	0.541093	0.545671	0.55208	0.540178	0.542009	0.536821	0.542924	0.54323	0.545061	0.5356	0.53621	0.55208	0.547502	0.539872	0.56093	0.553606	0.554827	0.541704	0.542009	0.534074	0.538041	0.543535	0.541398	0.547807	0.532548	0.531022	0.537736	0.536515	0.554827	0.553911	0.545976	0.555437	0.555742
0.542314	0.549944	0.54445	0.546892	0.538652	0.54323	0.54445	0.546586	0.541704	0.539567	0.537126	0.56093	0.556047	0.556963	0.546586	0.542924	0.542314	0.550249	0.549944	0.554216	0.556352	0.554216	0.564592	0.544755	0.54445	0.554827	0.554521	0.542009	0.536515	0.544145	0.551469	0.548112	0.563677	0.559099	0.556658	0.558184	0.542924	0.542619	0.538652	0.535295	0.549333	0.555437	0.551164	0.531327	0.54323	0.548418	0.543535	0.549333	0.560015	0.548112
0.563677	0.550554	0.553911	0.554216	0.546892	0.549028	0.560015	0.548418	0.54323	0.549638	0.559404	0.547502	0.541704	0.545366	0.549944	0.547197	0.563982	0.545671	0.551469	0.549638	0.559709	0.557268	0.546586	0.55208	0.551775	0.542009	0.549028	0.553301	0.55208	0.549638	0.545976	0.536821	0.539567	0.549944	0.56093	0.545976	0.54445	0.56032	0.563067	0.554216	0.540178	0.551775	0.549638	0.562456	0.549028	0.556658	0.553606	0.550249	0.544755	0.532853
0.555742	0.555742	0.555132	0.550249	0.545061	0.556352	0.56093	0.549638	0.54445	0.545671	0.549944	0.55208	0.552385	0.541398	0.539872	0.551775	0.551775	0.561541	0.555742	0.564592	0.561846	0.546586	0.549333	0.560625	0.546586	0.55208	0.549944	0.54384	0.542924	0.557878	0.562761	0.547197	0.546892	0.558489	0.557878	0.538041	0.542619	0.553911	0.544145	0.554521	0.562761	0.549638	0.54384	0.556658	0.548723	0.539567	0.543535	0.548112	0.546586	0.554521
0.556352	0.556658	0.554827	0.564898	0.561846	0.544755	0.552385	0.554827	0.546892	0.554521	0.535295	0.547502	0.542619	0.551164	0.556963	0.554827	0.555437	0.545061	0.541704	0.558184	0.565508	0.556352	0.547807	0.547502	0.550859	0.567644	0.558794	0.549028	0.559404	0.562151	0.560015	0.549028	0.553606	0.555742	0.551164	0.556352	0.562456	0.555132	0.542314	0.534074	0.540178	0.552385	0.551469	0.541704	0.547197	0.557573	0.558184	0.564592	0.561846	0.565508
0.549944	0.539567	0.550249	0.553911	0.557573	0.565203	0.569475	0.553911	0.551775	0.553911	0.541398	0.543535	0.563677	0.557878	0.545671	0.552385	0.540178	0.552995	0.550554	0.555742	0.558184	0.543535	0.540483	0.554827	0.556047	0.548418	0.546892	0.568255	0.561846	0.541093	0.559099	0.557573	0.546892	0.551775	0.561541	0.549028	0.54445	0.549028	0.552995	0.548723	0.549333	0.553301	0.55269	0.552995	0.556352	0.544755	0.556047	0.565508	0.561541	0.54445
0.55269	0.548723	0.554827	0.562456	0.555742	0.56032	0.555132	0.555132	0.553606	0.550859	0.557878	0.550859	0.542314	0.548418	0.547807	0.552385	0.556352	0.546281	0.550249	0.551775	0.556658	0.554827	0.554216	0.537126	0.554521	0.551469	0.555132	0.56032	0.557268	0.554216	0.562456	0.555437	0.550249	0.564592	0.561541	0.553301	0.550859	0.559404	0.555132	0.548723	0.540483	0.54445	0.554216	0.554521	0.546586	0.549638	0.566118	0.559404	0.548112	0.566118
0.554216	0.548723	0.541398	0.540788	0.54445	0.544755	0.548112	0.562151	0.563067	0.557268	0.545976	0.550859	0.553911	0.551469	0.549028	0.55269	0.547197	0.558489	0.547502	0.548418	0.549944	0.540178	0.547807	0.548723	0.548723	0.548723	0.556658	0.554216	0.545366	0.565508	0.542314	0.547197	0.561846	0.552995	0.553301	0.562456	0.557573	0.557268	0.538346	0.541704	0.561235	0.56032	0.561541	0.56093	0.558794	0.570086	0.563677	0.556963	0.548112	0.546586
0.549944	0.55269	0.564592	0.561235	0.548418	0.544755	0.560015	0.553606	0.542619	0.553301	0.566729	0.552385	0.554827	0.543535	0.563372	0.556658	0.552385	0.545366	0.542314	0.550859	0.566729	0.560625	0.550859	0.556963	0.55269	0.551164	0.559404	0.550859	0.547807	0.54384	0.554216	0.543535	0.553606	0.546586	0.558794	0.564287	0.562151	0.562456	0.572832	0.56917	0.549028	0.539262	0.552385	0.549333	0.554827	0.553606	0.547502	0.538957	0.542924	0.55208
0.563677	0.553301	0.559404	0.551164	0.551164	0.558794	0.548418	0.564898	0.558489	0.542924	0.55269	0.581072	0.571001	0.558184	0.546892	0.553911	0.550249	0.54384	0.554827	0.557573	0.558489	0.538957	0.541704	0.535295	0.539567	0.54445	0.55269	0.549638	0.553606	0.565203	0.559709	0.556352	0.557878	0.56032	0.563982	0.570696	0.558794	0.545671	0.549028	0.544755	0.551469	0.555437	0.548418	0.553301	0.558794	0.564592	0.556047	0.552995	0.55208	0.555742
0.541093	0.553301	0.549333	0.544145	0.55208	0.559709	0.565203	0.557573	0.557268	0.546892	0.539872	0.547197	0.544755	0.542924	0.54445	0.545061	0.554216	0.558794	0.566729	0.565203	0.554521	0.551775	0.546892	0.540178	0.539872	0.538346	0.545366	0.555132	0.549028	0.542009	0.540788	0.545366	0.555742	0.553301	0.564592	0.562151	0.568865	0.569475	0.554827	0.556963	0.556047	0.559709	0.570696	0.564287	0.551164	0.549944	0.551164	0.557573	0.558184	0.541398
0.56917	0.551775	0.548723	0.561846	0.562456	0.553301	0.558489	0.56093	0.549638	0.549028	0.556352	0.548723	0.548112	0.546586	0.558489	0.567949	0.549028	0.563982	0.559099	0.548723	0.545976	0.549944	0.554216	0.558794	0.556963	0.561846	0.550859	0.552995	0.560015	0.570086	0.553301	0.548723	0.546281	0.548112	0.557878	0.561846	0.56917	0.564287	0.551164	0.551775	0.564898	0.559709	0.549028	0.556352	0.551164	0.556658	0.563372	0.554827	0.550249	0.554827
0.55269	0.550249	0.559709	0.548112	0.549638	0.548418	0.554521	0.553301	0.54445	0.551469	0.558794	0.556963	0.562151	0.549333	0.543535	0.544145	0.538957	0.548112	0.55269	0.561235	0.559099	0.552995	0.542619	0.550859	0.566729	0.550859	0.53499	0.559709	0.572222	0.565203	0.563677	0.567949	0.559099	0.55269	0.567949	0.574663	0.566423	0.560625	0.559404	0.554216	0.551164	0.555132	0.551775	0.552995	0.56032	0.571917	0.563677	0.557573	0.547502	0.560625
0.549333	0.567034	0.546586	0.560015	0.544145	0.560625	0.554827	0.545976	0.550859	0.551469	0.556352	0.552995	0.560015	0.563982	0.567339	0.559404	0.558184	0.556352	0.550554	0.554827	0.542009	0.554521	0.553301	0.559099	0.553911	0.559709	0.542619	0.547502	0.537736	0.540483	0.550249	0.551469	0.556963	0.547197	0.553911	0.546586	0.547807	0.571307	0.557878	0.533463	0.545976	0.558794	0.561235	0.561541	0.556047	0.560015	0.562761	0.551775	0.553911	0.557878
0.55208	0.567034	0.551469	0.544755	0.549028	0.553911	0.553301	0.557573	0.550249	0.546892	0.548418	0.545671	0.55208	0.552995	0.563372	0.563677	0.552385	0.545671	0.546892	0.549944	0.559404	0.56032	0.552385	0.556963	0.567644	0.567644	0.556352	0.558794	0.558794	0.560015	0.564592	0.566118	0.558794	0.557268	0.544755	0.549944	0.545976	0.54445	0.558489	0.566423	0.550859	0.554216	0.570696	0.573748	0.561846	0.554216	0.537736	0.558184	0.569781	0.56856
0.551469	0.564287	0.554827	0.547197	0.550249	0.549333	0.573138	0.568865	0.55208	0.549944	0.546281	0.547197	0.564898	0.569475	0.549333	0.555437	0.558794	0.551469	0.553606	0.559099	0.559709	0.56032	0.550554	0.548418	0.550554	0.553911	0.561541	0.550249	0.55208	0.557573	0.55208	0.564898	0.558794	0.554827	0.559099	0.545061	0.564898	0.56856	0.562761	0.574053	0.555742	0.553606	0.549944	0.554521	0.561541	0.557878	0.56032	0.553911	0.56856	0.561541
0.550554	0.550859	0.551164	0.560015	0.567644	0.563677	0.546892	0.556352	0.547807	0.546281	0.552385	0.558794	0.561541	0.563067	0.562761	0.561235	0.554827	0.564592	0.556658	0.54445	0.556658	0.556352	0.568255	0.557878	0.565508	0.554521	0.55208	0.552995	0.550859	0.554216	0.550859	0.542314	0.551469	0.546586	0.559404	0.561846	0.554827	0.556658	0.54445	0.556047	0.551164	0.545061	0.549333	0.554521	0.569781	0.574358	0.558794	0.559709	0.54384	0.556352
0.56917	0.554216	0.559709	0.565813	0.563982	0.54445	0.541704	0.548723	0.553301	0.558489	0.55208	0.56032	0.557268	0.558489	0.559099	0.549638	0.552995	0.549333	0.542314	0.548112	0.550859	0.553606	0.562761	0.567949	0.565203	0.554827	0.549944	0.545061	0.550859	0.537431	0.537736	0.553301	0.558184	0.552995	0.548723	0.547502	0.55269	0.551775	0.546281	0.541093	0.550249	0.562151	0.565203	0.566118	0.551164	0.549028	0.556047	0.55269	0.549638	0.550859
0.547807	0.548418	0.558184	0.54445	0.547197	0.542009	0.548112	0.547807	0.555132	0.557573	0.552385	0.556352	0.551469	0.545976	0.537126	0.548112	0.571612	0.548418	0.556658	0.558489	0.572527	0.551775	0.54445	0.557878	0.554216	0.554827	0.559709	0.559709	0.551469	0.540788	0.556047	0.556658	0.55269	0.56093	0.556658	0.554521	0.562761	0.553301	0.548112	0.554521	0.555742	0.56032	0.555437	0.563982	0.563067	0.548723	0.569475	0.566423	0.551775	0.551164
0.540483	0.545976	0.549638	0.541704	0.549944	0.547197	0.547502	0.552385	0.540483	0.545671	0.560625	0.55208	0.557573	0.549333	0.549333	0.555742	0.542924	0.540178	0.55269	0.545976	0.554216	0.54384	0.550554	0.550554	0.555132	0.558794	0.549333	0.544755	0.55269	0.558489	0.554827	0.565203	0.548112	0.546281	0.554521	0.540788	0.550554	0.561235	0.557878	0.55208	0.546892	0.540788	0.550554	0.551775	0.54384	0.548418	0.556658	0.55269	0.546281	0.547502
0.55208	0.540178	0.545061	0.547807	0.547807	0.54445	0.558184	0.533158	0.546281	0.547807	0.557573	0.540788	0.548418	0.556963	0.549028	0.555742	0.541704	0.53621	0.534379	0.542009	0.549333	0.535295	0.536821	0.556658	0.560625	0.552995	0.541398	0.545061	0.549333	0.547197	0.542009	0.549333	0.55269	0.556047	0.558489	0.547502	0.538652	0.537736	0.547197	0.556047	0.542314	0.547502	0.545366	0.543535	0.54323	0.546281	0.546892	0.546281	0.546281	0.551164
0.555437	0.547807	0.545366	0.546892	0.554827	0.54323	0.554216	0.549638	0.544755	0.55269	0.547502	0.534379	0.527055	0.537736	0.539567	0.547502	0.562151	0.559404	0.559099	0.542314	0.546281	0.529801	0.536821	0.538957	0.54323	0.555132	0.550249	0.541704	0.546892	0.557268	0.558489	0.557268	0.547197	0.538346	0.545061	0.539872	0.530107	0.540788	0.534074	0.544145	0.538346	0.536515	0.54445	0.548723	0.540483	0.541398	0.537126	0.545366	0.550554	0.551775
0.531327	0.538346	0.543535	0.549944	0.538957	0.538346	0.534684	0.544145	0.547807	0.539262	0.550554	0.538346	0.528275	0.536515	0.536821	0.526444	0.533769	0.547502	0.546281	0.539872	0.529801	0.5356	0.524918	0.521867	0.538957	0.534379	0.543535	0.542314	0.540788	0.525834	0.532853	0.547197	0.551469	0.532548	0.523698	0.530412	0.539872	0.541704	0.528581	0.52797	0.520646	0.526749	0.536515	0.525834	0.538041	0.542619	0.5356	0.532243	0.525223	0.536515
0.522172	0.515763	0.510575	0.516373	0.523392	0.524613	0.523698	0.517899	0.523392	0.524308	0.520951	0.524308	0.532548	0.526139	0.514542	0.520035	0.524003	0.515458	0.518509	0.521256	0.509354	0.518509	0.511185	0.516068	0.529496	0.527665	0.526444	0.518815	0.521867	0.522172	0.524003	0.520646	0.521561	0.51912	0.520341	0.516373	0.514847	0.51027	0.499283	0.508133	0.513321	0.525223	0.51912	0.503555	0.515763	0.513321	0.51912	0.516678	0.523087	0.529191
0.518815	0.529496	0.521256	0.51973	0.512101	0.513016	0.505997	0.504471	0.509049	0.509049	0.512101	0.51149	0.509964	0.50325	0.506607	0.505386	0.509354	0.516984	0.520646	0.522782	0.514847	0.51027	0.511795	0.509049	0.516984	0.528275	0.522477	0.501724	0.505386	0.51088	0.511185	0.515458	0.511185	0.517594	0.506912	0.513321	0.501114	0.512101	0.518815	0.512406	0.508438	0.519425	0.51973	0.517289	0.510575	0.502945	0.51088	0.527055	0.514542	0.503861
0.507828	0.514237	0.506607	0.51088	0.504166	0.498978	0.497146	0.502945	0.517594	0.502335	0.493179	0.506607	0.513626	0.514542	0.516373	0.529801	0.523392	0.516678	0.525223	0.517899	0.505386	0.50325	0.51973	0.508438	0.522172	0.512101	0.503555	0.510575	0.507828	0.515458	0.514847	0.520951	0.508744	0.511795	0.506912	0.514542	0.518509	0.521867	0.515763	0.508744	0.507523	0.514847	0.514542	0.523087	0.516984	0.51027	0.520951	0.512711	0.513626	0.516068
0.520341	0.515152	0.513932	0.506912	0.516068	0.508744	0.504166	0.506912	0.524613	0.527055	0.514847	0.525223	0.524308	0.520646	0.526444	0.524308	0.509354	0.516068	0.506302	0.513626	0.507218	0.50325	0.51912	0.520951	0.51149	0.517289	0.513321	0.515763	0.518204	0.518204	0.51149	0.511795	0.508438	0.500198	0.509354	0.523392	0.520341	0.531022	0.527665	0.514237	0.509659	0.505386	0.51149	0.50325	0.521256	0.520035	0.526749	0.523087	0.515152	0.503555
0.516984	0.518815	0.513932	0.49501	0.492874	0.508133	0.506912	0.509659	0.523698	0.499588	0.497146	0.509354	0.504471	0.512101	0.504776	0.495621	0.517594	0.520951	0.51027	0.508133	0.509049	0.498367	0.494705	0.503861	0.524308	0.531022	0.522782	0.509049	0.508133	0.50203	0.512406	0.507218	0.501419	0.516373	0.512711	0.507828	0.509964	0.507828	0.504776	0.520035	0.514847	0.522477	0.521867	0.51027	0.512101	0.496231	0.507523	0.502945	0.512406	0.505997
0.509964	0.513016	0.511795	0.512406	0.514237	0.523392	0.518509	0.510575	0.505386	0.513932	0.520951	0.527665	0.513321	0.501724	0.510575	0.502945	0.505692	0.501724	0.513321	0.507828	0.50203	0.509659	0.513016	0.518204	0.517594	0.505997	0.510575	0.509049	0.490738	0.503861	0.503861	0.515458	0.522172	0.513626	0.511795	0.521561	0.515763	0.508133	0.505081	0.506912	0.513932	0.530412	0.521561	0.513016	0.518815	0.516984	0.51973	0.520035	0.498367	0.501724
0.508438	0.511185	0.506302	0.504471	0.499283	0.51149	0.517594	0.518815	0.513626	0.512711	0.51973	0.525834	0.505081	0.499283	0.499893	0.500503	0.529191	0.526139	0.515763	0.516984	0.509049	0.504166	0.490127	0.502945	0.511795	0.509964	0.509354	0.506607	0.514542	0.512711	0.516678	0.501114	0.508133	0.517899	0.50325	0.501114	0.516678	0.509659	0.507828	0.510575	0.513016	0.512101	0.509659	0.521256	0.516678	0.501419	0.501114	0.498062	0.508133	0.50264
0.51149	0.498672	0.495621	0.500198	0.502335	0.500503	0.509659	0.525223	0.509049	0.506912	0.505997	0.525223	0.508438	0.495621	0.506302	0.513321	0.506302	0.491043	0.499588	0.513016	0.511795	0.508744	0.498978	0.506912	0.498672	0.490432	0.492874	0.518204	0.507523	0.513016	0.51027	0.509964	0.507828	0.503861	0.509964	0.51027	0.513016	0.506302	0.505386	0.500809	0.51027	0.510575	0.514542	0.510575	0.521561	0.516373	0.509354	0.506302	0.509659	0.499893
0.512101	0.511185	0.506607	0.507828	0.515763	0.512406	0.508133	0.507828	0.500809	0.508744	0.525529	0.529191	0.521867	0.524003	0.518509	0.513932	0.511795	0.515152	0.518815	0.513932	0.513016	0.513016	0.520341	0.517594	0.509964	0.514237	0.517289	0.513321	0.517594	0.513932	0.510575	0.512406	0.504166	0.509049	0.504471	0.511795	0.504776	0.496231	0.507218	0.509659	0.506912	0.502335	0.513016	0.500503	0.509659	0.512406	0.509354	0.512101	0.515458	0.514237
0.502945	0.492874	0.498978	0.50325	0.501419	0.511185	0.512711	0.500503	0.499283	0.520035	0.514237	0.519425	0.513016	0.51088	0.51027	0.512711	0.51149	0.520035	0.521867	0.506302	0.520646	0.523087	0.510575	0.504776	0.509049	0.504471	0.512101	0.503555	0.497146	0.504166	0.515763	0.512406	0.508744	0.508133	0.505386	0.507218	0.51027	0.516984	0.497757	0.492569	0.50264	0.515152	0.508133	0.503861	0.508438	0.507523	0.509049	0.508133	0.501724	0.498672
0.518815	0.522782	0.513932	0.498672	0.494095	0.496231	0.513321	0.526444	0.505081	0.51027	0.512406	0.499893	0.51027	0.504471	0.504166	0.512711	0.515763	0.511185	0.514847	0.518815	0.524918	0.516373	0.509049	0.512406	0.51088	0.503555	0.507523	0.517289	0.506302	0.492264	0.496231	0.513321	0.520035	0.516068	0.505692	0.516678	0.526139	0.516068	0.517594	0.514847	0.51973	0.523698	0.490432	0.517899	0.507523	0.497757	0.504776	0.512101	0.521561	0.517594
0.516068	0.509659	0.502335	0.519425	0.51973	0.512406	0.511795	0.529496	0.511795	0.513932	0.498672	0.517289	0.50264	0.50203	0.508133	0.501114	0.505081	0.514542	0.516678	0.525529	0.527055	0.515763	0.504166	0.512101	0.51973	0.518204	0.512711	0.509964	0.522477	0.516068	0.509354	0.499283	0.511795	0.514847	0.509659	0.510575	0.506302	0.515152	0.511185	0.525223	0.520341	0.505386	0.510575	0.509964	0.517594	0.504471	0.506607	0.501419	0.508744	0.517899
0.514237	0.513932	0.516678	0.509354	0.516068	0.500198	0.495926	0.510575	0.51149	0.504166	0.502945	0.51149	0.50325	0.517594	0.520341	0.505386	0.498062	0.493789	0.506302	0.522477	0.51027	0.51027	0.517594	0.505692	0.505386	0.505692	0.515152	0.503555	0.508744	0.512406	0.514847	0.514542	0.498978	0.501419	0.514542	0.497146	0.506607	0.512101	0.514847	0.50264	0.503861	0.497146	0.498672	0.508133	0.513321	0.511185	0.512711	0.528581	0.512101	0.521867
0.51149	0.509659	0.509354	0.516373	0.518204	0.506302	0.512101	0.51088	0.511795	0.51149	0.512101	0.503555	0.498672	0.50264	0.515763	0.506302	0.507828	0.503555	0.502335	0.50325	0.498367	0.498367	0.496841	0.509659	0.518204	0.500503	0.498367	0.502335	0.513321	0.505081	0.503555	0.514237	0.516373	0.503555	0.509659	0.507218	0.513016	0.499893	0.503861	0.513016	0.509659	0.507523	0.514542	0.515152	0.496536	0.50264	0.498367	0.510575	0.517594	0.511185
0.513626	0.500503	0.498978	0.502335	0.513321	0.511185	0.509659	0.512406	0.51912	0.511795	0.509659	0.515152	0.516068	0.502335	0.504166	0.506912	0.51149	0.504471	0.513016	0.514237	0.505997	0.51088	0.515152	0.503555	0.50264	0.50264	0.505386	0.507828	0.517289	0.505386	0.514847	0.51088	0.509964	0.506607	0.504776	0.511185	0.511795	0.516678	0.502945	0.497146	0.509049	0.512711	0.506912	0.50203	0.50325	0.50264	0.505997	0.508438	0.501114	0.51088
0.514542	0.509964	0.504776	0.492569	0.504166	0.498367	0.512711	0.509659	0.497146	0.502945	0.518509	0.517289	0.505386	0.491348	0.493179	0.497146	0.507523	0.512101	0.498367	0.491958	0.504471	0.512101	0.514237	0.521561	0.513932	0.514847	0.522782	0.505997	0.511795	0.505386	0.492874	0.508744	0.505692	0.497757	0.494705	0.500503	0.499893	0.507218	0.517594	0.524308	0.508133	0.508133	0.508438	0.498978	0.495315	0.507828	0.500198	0.500503	0.507828	0.513016
0.506912	0.513932	0.516984	0.513016	0.51973	0.506912	0.497757	0.501114	0.519425	0.51088	0.517289	0.505692	0.503861	0.514542	0.523698	0.514542	0.505081	0.50325	0.508133	0.50203	0.508133	0.520341	0.509049	0.501724	0.512101	0.511795	0.505081	0.51149	0.504776	0.520341	0.49501	0.507523	0.507523	0.516068	0.505692	0.502945	0.506302	0.498062	0.491348	0.49501	0.517899	0.516984	0.50264	0.518204	0.516678	0.499588	0.500503	0.504471	0.507828	0.502335
0.513321	0.51027	0.510575	0.501724	0.509964	0.520035	0.508133	0.508744	0.497757	0.500809	0.497757	0.502335	0.501724	0.498978	0.491043	0.508133	0.502335	0.50325	0.506302	0.509964	0.499893	0.51088	0.520951	0.511795	0.51027	0.513626	0.513626	0.51912	0.498978	0.493484	0.508744	0.515152	0.512711	0.494705	0.507218	0.514542	0.507828	0.498978	0.495621	0.509964	0.500503	0.524308	0.510575	0.505692	0.505997	0.520646	0.516984	0.508133	0.507828	0.508744
0.508133	0.509354	0.504776	0.510575	0.504166	0.509964	0.516678	0.513626	0.503555	0.506607	0.516984	0.517594	0.520035	0.505386	0.498367	0.514237	0.513321	0.519425	0.517899	0.499588	0.505386	0.506302	0.499283	0.501724	0.496841	0.494095	0.504166	0.514237	0.505692	0.502335	0.511795	0.52797	0.514237	0.503861	0.509354	0.511185	0.507523	0.509964	0.509354	0.497757	0.506912	0.509964	0.511795	0.514847	0.507523	0.506912	0.515763	0.500809	0.505081	0.515458
0.51912	0.518815	0.521561	0.504166	0.499893	0.509354	0.517594	0.516984	0.515152	0.515763	0.514847	0.506912	0.512406	0.516373	0.514542	0.51088	0.513016	0.502335	0.492264	0.504471	0.520341	0.521561	0.517289	0.498367	0.50203	0.505997	0.51149	0.515152	0.508744	0.509964	0.498062	0.504166	0.502945	0.505692	0.515458	0.512711	0.50203	0.501419	0.50203	0.495315	0.512101	0.498367	0.500809	0.512101	0.500198	0.4944	0.488601	0.515763	0.502945	0.514237
0.508133	0.518815	0.513016	0.509049	0.512711	0.499588	0.504471	0.524613	0.508744	0.506302	0.517289	0.504471	0.501114	0.504776	0.51149	0.520646	0.51088	0.497146	0.497757	0.504471	0.495315	0.516984	0.516068	0.516373	0.502335	0.498672	0.507828	0.513932	0.505386	0.501419	0.499588	0.501419	0.507218	0.514237	0.509659	0.522172	0.510575	0.505997	0.504776	0.500198	0.509354	0.498062	0.495926	0.50325	0.509354	0.505692	0.513321	0.505081	0.499893	0.50264
0.50264	0.503861	0.51088	0.507828	0.500809	0.513016	0.512406	0.509354	0.518509	0.523087	0.50264	0.507828	0.507828	0.504776	0.50325	0.497757	0.497452	0.501419	0.507828	0.508438	0.513321	0.499588	0.491958	0.509354	0.508744	0.515763	0.508133	0.508133	0.506607	0.515458	0.509354	0.505386	0.501114	0.496536	0.50203	0.488907	0.482803	0.498062	0.516678	0.512406	0.520951	0.502335	0.505692	0.515458	0.507828	0.497757	0.505692	0.517899	0.524308	0.514542
0.515458	0.51088	0.506607	0.500503	0.51027	0.499893	0.487991	0.504776	0.508438	0.512406	0.515152	0.513321	0.512101	0.512101	0.505386	0.516068	0.515152	0.508438	0.51973	0.51149	0.506912	0.509354	0.505081	0.505386	0.513016	0.504776	0.500503	0.516373	0.50264	0.497757	0.496841	0.496536	0.50264	0.500503	0.513321	0.508133	0.513932	0.511795	0.516068	0.518815	0.522477	0.50325	0.499893	0.502945	0.490432	0.502335	0.516373	0.511185	0.515152	0.521867
0.503861	0.510575	0.506302	0.500198	0.518815	0.527055	0.501724	0.514237	0.496231	0.500503	0.50325	0.491043	0.477309	0.484024	0.498978	0.494705	0.505386	0.509049	0.498978	0.498672	0.512406	0.512101	0.512101	0.51027	0.500198	0.503555	0.50325	0.51088	0.506607	0.511185	0.509964	0.503555	0.518204	0.509354	0.512101	0.50264	0.499283	0.4944	0.500809	0.503555	0.51088	0.516678	0.498672	0.491348	0.50264	0.522477	0.520341	0.503861	0.507523	0.500198
0.542009	0.525223	0.516984	0.509049	0.510575	0.50203	0.494095	0.501724	0.500809	0.496231	0.502335	0.509964	0.515458	0.518509	0.502335	0.496231	0.506302	0.501114	0.507523	0.511795	0.512711	0.500809	0.499588	0.513932	0.524918	0.524003	0.511185	0.514847	0.507218	0.502335	0.501724	0.526444	0.51149	0.505692	0.500503	0.511795	0.499893	0.51027	0.504471	0.51149	0.515763	0.500198	0.496841	0.487381	0.502945	0.499893	0.494705	0.506302	0.524613	0.522782
0.519425	0.509049	0.499283	0.499588	0.516373	0.520035	0.506912	0.520035	0.524918	0.516068	0.509964	0.496231	0.510575	0.500809	0.508133	0.505386	0.492874	0.506607	0.530107	0.507828	0.507828	0.511795	0.520035	0.512101	0.508438	0.493484	0.503861	0.513932	0.498672	0.500198	0.511185	0.509964	0.506607	0.507218	0.506607	0.508438	0.515152	0.523698	0.51027	0.497146	0.504166	0.507218	0.512406	0.505081	0.508438	0.516068	0.51973	0.517899	0.505386	0.503861
0.506302	0.502945	0.514237	0.505081	0.500503	0.50264	0.518204	0.50264	0.508133	0.505386	0.515763	0.511795	0.515763	0.515458	0.513626	0.512406	0.515152	0.509964	0.510575	0.512406	0.511185	0.514847	0.514542	0.501724	0.516373	0.515152	0.500809	0.508133	0.509354	0.497757	0.505997	0.504776	0.514237	0.504776	0.513016	0.499588	0.518204	0.509049	0.51149	0.498978	0.489822	0.498062	0.509354	0.501114	0.505997	0.50203	0.507828	0.507218	0.504471	0.509354
0.51973	0.514237	0.512406	0.503861	0.496536	0.516068	0.516678	0.508438	0.499893	0.502335	0.503555	0.499283	0.512406	0.516068	0.504776	0.509964	0.515152	0.507828	0.496536	0.507523	0.512711	0.51027	0.514237	0.521256	0.50264	0.512711	0.518509	0.514237	0.522782	0.507523	0.509354	0.51149	0.512101	0.511795	0.498672	0.496841	0.502945	0.49501	0.503861	0.514237	0.502335	0.492874	0.508744	0.502945	0.505997	0.514847	0.508133	0.516984	0.513626	0.497452
0.50264	0.504471	0.513932	0.499893	0.498978	0.502945	0.516068	0.515763	0.51973	0.509049	0.514847	0.502945	0.507523	0.519425	0.51149	0.502945	0.492264	0.497452	0.501114	0.521867	0.510575	0.50325	0.505386	0.512406	0.508744	0.508744	0.520951	0.51973	0.512406	0.500198	0.501724	0.509964	0.491958	0.500198	0.510575	0.517594	0.521561	0.512406	0.525834	0.514847	0.517594	0.508438	0.51027	0.496536	0.499588	0.515763	0.525223	0.511795	0.498672	0.511795
0.501724	0.498978	0.507218	0.509354	0.517289	0.523087	0.506607	0.515458	0.516678	0.509049	0.508744	0.521256	0.506607	0.520341	0.512101	0.509964	0.505692	0.516984	0.525529	0.526444	0.521561	0.500503	0.504471	0.512711	0.515458	0.514847	0.51088	0.517289	0.507218	0.509659	0.500198	0.502335	0.500198	0.497146	0.51088	0.518204	0.522782	0.518815	0.499893	0.516373	0.518815	0.531327	0.516068	0.515763	0.509049	0.503861	0.507523	0.511795	0.508744	0.505997
0.502945	0.500809	0.516678	0.4944	0.505081	0.513016	0.505692	0.511185	0.515152	0.50203	0.507828	0.514542	0.523087	0.509354	0.516373	0.519425	0.51912	0.508744	0.516068	0.507523	0.51027	0.512711	0.501724	0.520035	0.51973	0.51912	0.514847	0.51088	0.513321	0.510575	0.504166	0.519425	0.509354	0.506607	0.51088	0.517289	0.515152	0.496841	0.489212	0.501419	0.513626	0.513932	0.530412	0.517289	0.512406	0.520951	0.516984	0.499283	0.501724	0.503861
0.505081	0.506302	0.519425	0.500503	0.506912	0.518815	0.51912	0.513626	0.515763	0.514847	0.511185	0.496841	0.522477	0.531022	0.517594	0.51027	0.501724	0.507828	0.504776	0.498367	0.498062	0.513626	0.515763	0.507218	0.51088	0.499283	0.502335	0.503861	0.513626	0.512406	0.514542	0.515763	0.509659	0.515763	0.525529	0.521561	0.514542	0.509049	0.501114	0.515763	0.51149	0.512101	0.51912	0.526444	0.519425	0.513016	0.499893	0.499588	0.509354	0.512101
0.506302	0.514237	0.509354	0.511795	0.51027	0.507218	0.503555	0.515152	0.500809	0.489822	0.507218	0.521561	0.508133	0.50325	0.516678	0.509049	0.509964	0.507218	0.508133	0.501419	0.505997	0.513016	0.511185	0.502945	0.508744	0.51027	0.512101	0.515458	0.508744	0.499283	0.503555	0.520646	0.525529	0.518815	0.51912	0.525834	0.512406	0.49501	0.513016	0.501114	0.505386	0.525529	0.522782	0.499283	0.512101	0.516068	0.52797	0.526139	0.524003	0.518204
0.506302	0.509964	0.527665	0.519425	0.51088	0.506302	0.512406	0.517594	0.506607	0.497146	0.511185	0.512406	0.504166	0.508438	0.507523	0.508744	0.518509	0.51912	0.508133	0.517289	0.502945	0.514847	0.518204	0.505692	0.503555	0.514542	0.513626	0.516373	0.515152	0.51973	0.508133	0.507523	0.526749	0.511795	0.50264	0.513321	0.515152	0.512711	0.526444	0.516678	0.517594	0.525834	0.514847	0.511795	0.518204	0.500809	0.505997	0.512406	0.51912	0.514847
0.512711	0.524003	0.543535	0.525529	0.516068	0.51027	0.512711	0.524918	0.529496	0.514542	0.504471	0.501724	0.514542	0.514542	0.509049	0.503555	0.514542	0.506912	0.506912	0.513932	0.511185	0.515763	0.515152	0.513321	0.521867	0.514237	0.509049	0.525223	0.511185	0.507523	0.50325	0.515763	0.525834	0.511795	0.513626	0.517594	0.513321	0.520035	0.513626	0.509354	0.518509	0.517899	0.517594	0.516068	0.525529	0.516373	0.514542	0.515763	0.492874	0.491958
0.512711	0.516068	0.515763	0.516068	0.51973	0.52797	0.506607	0.512101	0.504776	0.494095	0.511185	0.516984	0.513016	0.505386	0.525223	0.525834	0.516373	0.525834	0.514847	0.513016	0.518509	0.520341	0.512711	0.520646	0.518204	0.520035	0.520951	0.522477	0.525529	0.516984	0.51088	0.507523	0.510575	0.524003	0.521256	0.51149	0.527055	0.536515	0.54384	0.533463	0.523698	0.512406	0.51149	0.516678	0.507828	0.513321	0.515763	0.518509	0.516373	0.514237
0.521867	0.522477	0.524918	0.514237	0.516373	0.525223	0.511185	0.517594	0.526444	0.534074	0.539262	0.531938	0.527665	0.537736	0.539872	0.525529	0.539262	0.531938	0.527055	0.513932	0.513932	0.520035	0.522477	0.512406	0.520035	0.520951	0.526444	0.532243	0.531022	0.522172	0.530412	0.531632	0.533463	0.531022	0.515152	0.523087	0.520646	0.520951	0.510575	0.525834	0.515458	0.523698	0.529801	0.518509	0.521867	0.533158	0.517594	0.5356	0.520646	0.513321
0.524003	0.531632	0.545366	0.540178	0.5356	0.531022	0.52736	0.537126	0.551164	0.558184	0.551469	0.545976	0.548723	0.546586	0.549638	0.541704	0.5356	0.549028	0.545671	0.55208	0.542009	0.541093	0.547197	0.546586	0.54445	0.538652	0.543535	0.549638	0.545671	0.542009	0.542009	0.546281	0.557573	0.555437	0.537126	0.532853	0.54323	0.543535	0.531632	0.54323	0.541704	0.545366	0.534379	0.525834	0.526139	0.531022	0.537126	0.541398	0.544755	0.533158
0.557878	0.545061	0.537126	0.545671	0.556658	0.546281	0.543535	0.551164	0.555437	0.54323	0.554521	0.550249	0.556352	0.559709	0.548418	0.563677	0.55208	0.551775	0.552995	0.549944	0.551469	0.542009	0.551775	0.543535	0.561541	0.550554	0.56093	0.55269	0.562761	0.53499	0.533463	0.558794	0.551469	0.54384	0.555742	0.542009	0.561235	0.546281	0.555742	0.548723	0.546586	0.545976	0.542314	0.53621	0.559404	0.545671	0.533463	0.540178	0.54445	0.549638
0.54384	0.55269	0.560625	0.557268	0.549638	0.552995	0.570086	0.562151	0.551775	0.556963	0.557268	0.547197	0.555742	0.544145	0.547807	0.554521	0.557268	0.549944	0.538346	0.547197	0.554521	0.546892	0.546892	0.54323	0.55269	0.546281	0.549333	0.55208	0.548418	0.552995	0.557573	0.54323	0.56093	0.561846	0.55269	0.554521	0.556047	0.555132	0.545366	0.546892	0.548418	0.553301	0.545366	0.534684	0.535905	0.536515	0.54384	0.545061	0.55208	0.555132
0.557878	0.552385	0.55269	0.558184	0.563982	0.54445	0.547502	0.551775	0.555437	0.564287	0.545366	0.541093	0.542924	0.56093	0.561235	0.557878	0.549638	0.553606	0.550554	0.553606	0.557878	0.56093	0.569475	0.559099	0.563372	0.564592	0.563372	0.563677	0.556658	0.560015	0.54384	0.542924	0.54384	0.558794	0.564287	0.554827	0.547197	0.541093	0.546586	0.555132	0.549944	0.547807	0.550554	0.556047	0.548112	0.555742	0.563677	0.561846	0.563372	0.549944
0.551775	0.542924	0.557268	0.566423	0.564287	0.553911	0.545976	0.55269	0.539872	0.547502	0.541704	0.548723	0.54323	0.553606	0.558489	0.557573	0.563067	0.564898	0.55269	0.558184	0.555742	0.553301	0.550859	0.553301	0.554827	0.552385	0.544145	0.548723	0.546586	0.554827	0.553606	0.544145	0.553911	0.555132	0.549333	0.548723	0.549028	0.539872	0.553301	0.557878	0.561235	0.555437	0.553911	0.556352	0.555742	0.558184	0.565813	0.563677	0.550554	0.551775
0.559709	0.560625	0.558489	0.555742	0.554216	0.56093	0.559404	0.540178	0.542009	0.557268	0.560625	0.554216	0.550859	0.556352	0.559404	0.567644	0.561846	0.55269	0.552385	0.545061	0.548112	0.550249	0.556047	0.56917	0.557878	0.554216	0.552995	0.549333	0.559099	0.556658	0.558489	0.564287	0.563067	0.564287	0.548723	0.542009	0.545976	0.547197	0.554521	0.563067	0.554216	0.560625	0.557268	0.547502	0.555437	0.562761	0.555742	0.566423	0.563067	0.545671
0.559404	0.556658	0.547197	0.547807	0.550554	0.554216	0.545061	0.556352	0.559099	0.56093	0.571001	0.571917	0.570696	0.563982	0.56093	0.558794	0.572527	0.565203	0.553911	0.557878	0.563067	0.559709	0.555132	0.545366	0.548723	0.549944	0.539567	0.543535	0.547502	0.546281	0.556963	0.562151	0.579241	0.558489	0.54445	0.559099	0.563982	0.579852	0.562151	0.566729	0.561541	0.546586	0.556352	0.559404	0.564592	0.55269	0.554521	0.555132	0.551164	0.558184
0.558489	0.554521	0.562151	0.567339	0.562456	0.564287	0.545061	0.555742	0.564592	0.562761	0.541704	0.545976	0.55208	0.561235	0.551775	0.558489	0.567034	0.559404	0.552385	0.559099	0.563982	0.561846	0.565813	0.554216	0.556963	0.553301	0.548112	0.546586	0.554216	0.560625	0.554521	0.564898	0.56917	0.565813	0.571001	0.558489	0.558184	0.567339	0.564287	0.552385	0.557268	0.549333	0.548723	0.542619	0.561541	0.564287	0.557878	0.548418	0.549638	0.550249
0.555132	0.553911	0.574663	0.563982	0.552385	0.553301	0.542619	0.562151	0.574969	0.571307	0.564592	0.549638	0.551469	0.546586	0.545366	0.551775	0.55208	0.563372	0.557878	0.570696	0.557573	0.556047	0.566423	0.561846	0.542619	0.544145	0.563982	0.56856	0.55269	0.557268	0.571612	0.568255	0.566118	0.562761	0.550249	0.542009	0.553301	0.552995	0.546892	0.552385	0.566423	0.565203	0.560625	0.562456	0.562761	0.561846	0.549944	0.554521	0.556047	0.563067
0.559709	0.566118	0.559404	0.551469	0.552995	0.557573	0.56032	0.56917	0.557573	0.561846	0.555132	0.549638	0.553301	0.536821	0.556352	0.551469	0.547502	0.538957	0.552385	0.557268	0.560015	0.549333	0.541398	0.547197	0.557878	0.552995	0.542314	0.536515	0.560015	0.565508	0.56032	0.556352	0.556352	0.552995	0.547502	0.558489	0.564898	0.556047	0.567034	0.573138	0.563982	0.564592	0.56032	0.553911	0.549333	0.547807	0.551469	0.553911	0.544145	0.54323
0.565508	0.555132	0.580157	0.567339	0.567644	0.562761	0.555437	0.551775	0.55269	0.563372	0.558184	0.564287	0.562456	0.565203	0.554521	0.542619	0.548112	0.54323	0.552385	0.552385	0.558794	0.558489	0.56856	0.560625	0.561846	0.565813	0.566423	0.556047	0.565508	0.574358	0.561235	0.552385	0.560015	0.566423	0.556352	0.548418	0.563067	0.561846	0.56093	0.557878	0.552995	0.553911	0.567644	0.553606	0.554216	0.553301	0.557878	0.566423	0.566729	0.559709
0.56093	0.561541	0.564898	0.560625	0.556658	0.554827	0.552385	0.557268	0.556658	0.542314	0.545061	0.555437	0.556352	0.555742	0.565203	0.551469	0.549028	0.558489	0.558794	0.562761	0.560625	0.548723	0.541398	0.542619	0.544145	0.550554	0.564592	0.571917	0.567644	0.557878	0.558489	0.570086	0.56093	0.55269	0.560625	0.550859	0.553301	0.559404	0.558489	0.561541	0.560015	0.556352	0.553301	0.556047	0.546586	0.549638	0.560015	0.555742	0.554216	0.556658
0.561235	0.572832	0.572527	0.564898	0.554521	0.556047	0.557268	0.56032	0.545976	0.564287	0.575884	0.557573	0.556352	0.553301	0.564898	0.549333	0.549638	0.562151	0.563372	0.562761	0.559099	0.55208	0.557573	0.557268	0.562456	0.554521	0.550249	0.552385	0.558489	0.561235	0.557878	0.549333	0.549028	0.545976	0.570696	0.564592	0.56032	0.568865	0.566423	0.563372	0.561541	0.560015	0.556352	0.555742	0.556658	0.552995	0.553911	0.556963	0.550554	0.545671
0.557573	0.564287	0.561235	0.567339	0.552995	0.560015	0.553606	0.551775	0.556352	0.553301	0.556047	0.56093	0.542924	0.555132	0.555437	0.545976	0.546892	0.54384	0.56032	0.563067	0.563677	0.557878	0.55269	0.545061	0.555742	0.554521	0.564592	0.556352	0.558184	0.553301	0.558184	0.563372	0.564592	0.554216	0.557573	0.567949	0.56032	0.557573	0.553301	0.549333	0.554827	0.560625	0.554827	0.552995	0.556963	0.562761	0.564287	0.554827	0.559709	0.557573
0.560625	0.566423	0.565508	0.562151	0.564898	0.560625	0.563677	0.559404	0.556963	0.555437	0.54323	0.564287	0.560015	0.564287	0.561235	0.550249	0.562456	0.565813	0.550859	0.55208	0.553301	0.560625	0.56917	0.562151	0.553911	0.538041	0.551775	0.556963	0.564287	0.572527	0.567034	0.555437	0.551469	0.558489	0.549333	0.54384	0.548418	0.554521	0.556963	0.563372	0.555742	0.556047	0.560015	0.566729	0.565813	0.561235	0.545366	0.553911	0.575579	0.56917
0.545366	0.550554	0.557878	0.554521	0.565508	0.558489	0.55269	0.553911	0.563067	0.566423	0.573138	0.555742	0.555742	0.561846	0.566118	0.56093	0.547502	0.556963	0.566729	0.5768	0.564898	0.562761	0.549333	0.557573	0.542924	0.54323	0.553911	0.555132	0.545976	0.542619	0.560625	0.564592	0.555437	0.554521	0.550554	0.561235	0.552995	0.559709	0.545671	0.542314	0.545366	0.564592	0.567949	0.566423	0.571917	0.564592	0.556658	0.570086	0.560625	0.557573
0.559099	0.559099	0.561541	0.561541	0.558489	0.563677	0.571001	0.558184	0.566118	0.562456	0.560625	0.55269	0.549944	0.548418	0.564592	0.56032	0.542009	0.558184	0.559404	0.560625	0.550859	0.555742	0.552385	0.551469	0.555742	0.561541	0.546892	0.553301	0.554216	0.551469	0.551164	0.566729	0.558794	0.544145	0.553301	0.550859	0.553606	0.557878	0.54384	0.553301	0.563982	0.547807	0.550859	0.555132	0.549638	0.560015	0.566423	0.560015	0.561235	0.564898
0.553911	0.561235	0.548418	0.568255	0.557878	0.553606	0.553301	0.552385	0.556047	0.558794	0.554827	0.55208	0.564898	0.571612	0.563067	0.562761	0.558794	0.551775	0.564592	0.567644	0.570696	0.561235	0.559099	0.567034	0.557573	0.566118	0.563982	0.562456	0.567034	0.55269	0.557268	0.558794	0.551469	0.557573	0.544755	0.556963	0.566729	0.553606	0.551164	0.549944	0.557268	0.571001	0.563372	0.549028	0.546586	0.552385	0.557268	0.563067	0.556352	0.559404
0.554521	0.565508	0.561541	0.557878	0.56093	0.552385	0.551469	0.562456	0.562761	0.556658	0.547197	0.551775	0.556352	0.550859	0.568865	0.564287	0.566729	0.570086	0.565813	0.558184	0.556352	0.565508	0.550249	0.557268	0.557268	0.552385	0.552995	0.572832	0.563372	0.557268	0.553911	0.571917	0.565508	0.552995	0.553911	0.551775	0.564898	0.566118	0.563067	0.567644	0.554827	0.549944	0.548723	0.559099	0.552995	0.559099	0.567034	0.578936	0.554521	0.554827
0.559404	0.548418	0.565508	0.565813	0.56856	0.579241	0.561846	0.551469	0.54384	0.553301	0.559709	0.559709	0.550554	0.556658	0.548112	0.569781	0.561541	0.551164	0.550859	0.553911	0.55269	0.555437	0.563067	0.553301	0.554521	0.563372	0.56032	0.548723	0.561846	0.554827	0.546586	0.553606	0.555132	0.562761	0.557268	0.556352	0.558184	0.551775	0.555742	0.564287	0.564592	0.555437	0.562456	0.565508	0.556352	0.553911	0.563067	0.556047	0.56856	0.569781
0.559404	0.567339	0.564592	0.547502	0.551469	0.556047	0.565203	0.552385	0.559404	0.56093	0.556352	0.548418	0.556352	0.551164	0.567034	0.557573	0.563372	0.557878	0.557268	0.549333	0.556352	0.556352	0.569475	0.571307	0.568865	0.563372	0.55208	0.546586	0.554216	0.555742	0.563677	0.561235	0.550554	0.551164	0.552995	0.554521	0.556047	0.567949	0.569781	0.564287	0.576495	0.574969	0.559099	0.564592	0.572832	0.557573	0.561541	0.562456	0.555742	0.557268
0.568255	0.569781	0.568865	0.551775	0.565813	0.552995	0.543535	0.548723	0.555132	0.554827	0.56032	0.556352	0.564592	0.550554	0.545671	0.549638	0.562761	0.565813	0.561846	0.554216	0.570086	0.557878	0.563677	0.553606	0.555437	0.548723	0.550554	0.550249	0.548723	0.549944	0.556047	0.556963	0.568865	0.56917	0.550859	0.547502	0.560015	0.555742	0.561846	0.561846	0.559709	0.55208	0.547807	0.557268	0.562151	0.556352	0.548112	0.54384	0.555742	0.560625
0.549638	0.555742	0.559404	0.559709	0.556352	0.562761	0.575579	0.565508	0.563677	0.557573	0.551469	0.556047	0.566118	0.565203	0.561846	0.566118	0.559404	0.558794	0.550249	0.559709	0.573443	0.559709	0.561846	0.567644	0.566729	0.551775	0.549638	0.560015	0.567034	0.563982	0.553606	0.567949	0.556658	0.56093	0.560015	0.572527	0.548723	0.554521	0.553301	0.560625	0.545671	0.556658	0.574663	0.564898	0.559709	0.547502	0.544145	0.563067	0.556352	0.555132
0.56032	0.563372	0.548418	0.563677	0.55208	0.556658	0.571307	0.562761	0.573443	0.554827	0.553301	0.560625	0.550249	0.544755	0.559404	0.565203	0.567034	0.575274	0.562151	0.556047	0.563982	0.557268	0.546586	0.560015	0.559099	0.548112	0.559404	0.560625	0.567644	0.572527	0.573138	0.558184	0.555437	0.560625	0.554827	0.556658	0.565508	0.570086	0.551775	0.550859	0.553606	0.556352	0.545366	0.552385	0.542314	0.549028	0.542619	0.560625	0.558794	0.556352
0.547502	0.571612	0.568865	0.557573	0.561846	0.573443	0.554216	0.55208	0.559709	0.551469	0.571001	0.558794	0.557878	0.557878	0.563677	0.563677	0.565203	0.567644	0.558184	0.554216	0.545976	0.555742	0.56917	0.56093	0.563067	0.574358	0.563067	0.555132	0.568255	0.562761	0.564592	0.560015	0.547502	0.550249	0.566118	0.552995	0.552385	0.554216	0.540483	0.550554	0.571917	0.57741	0.570391	0.566118	0.556963	0.541398	0.538957	0.554216	0.56093	0.563677
0.554827	0.562151	0.556963	0.546586	0.548723	0.559099	0.553606	0.552385	0.556658	0.548112	0.55269	0.551775	0.561541	0.563982	0.56917	0.561235	0.557878	0.557573	0.550249	0.56093	0.563067	0.558489	0.563677	0.558489	0.546892	0.559404	0.555132	0.555437	0.54445	0.545366	0.557268	0.563677	0.552995	0.558489	0.556963	0.549333	0.559404	0.556047	0.555742	0.553606	0.556658	0.553911	0.56032	0.547502	0.551164	0.55208	0.54323	0.542924	0.549638	0.561846
0.542924	0.555742	0.555132	0.556963	0.558489	0.562761	0.557573	0.578936	0.558184	0.556963	0.549638	0.557878	0.558489	0.555132	0.562151	0.563677	0.559099	0.556047	0.573443	0.579241	0.56032	0.548418	0.548723	0.558184	0.566423	0.547197	0.539262	0.544755	0.553911	0.554521	0.560625	0.558489	0.555437	0.566729	0.548723	0.561541	0.565508	0.556658	0.56856	0.567339	0.562761	0.555437	0.553301	0.574358	0.582598	0.551164	0.554827	0.569781	0.549944	0.562151
0.547502	0.563982	0.572222	0.571612	0.564592	0.554521	0.564898	0.558184	0.541398	0.553606	0.549944	0.548418	0.554827	0.570086	0.567644	0.564287	0.536515	0.54323	0.544755	0.554827	0.567339	0.565813	0.556963	0.56917	0.56856	0.555437	0.558489	0.558794	0.557878	0.567339	0.564592	0.561541	0.566423	0.56093	0.562151	0.555437	0.551164	0.556047	0.561541	0.570086	0.556047	0.545671	0.555437	0.56856	0.560015	0.555437	0.573138	0.556658	0.541093	0.540178
0.566118	0.574663	0.567949	0.565813	0.561541	0.561235	0.562151	0.564592	0.548112	0.558794	0.560625	0.56093	0.552995	0.559099	0.566423	0.56032	0.550249	0.549333	0.562456	0.561846	0.556963	0.5768	0.561846	0.563067	0.567339	0.558489	0.553606	0.546586	0.552995	0.557573	0.552385	0.554827	0.557573	0.561846	0.556047	0.549638	0.558794	0.568255	0.556963	0.555742	0.558184	0.561846	0.554521	0.555132	0.571001	0.558184	0.555132	0.550859	0.560015	0.561235
0.555742	0.55269	0.560625	0.554521	0.549944	0.555132	0.553606	0.554216	0.559404	0.574663	0.56856	0.558489	0.548723	0.555437	0.557573	0.556963	0.550554	0.560625	0.553606	0.56093	0.565813	0.562456	0.563372	0.564898	0.551164	0.562761	0.554216	0.552995	0.550554	0.567644	0.56093	0.556047	0.557878	0.561541	0.556047	0.550554	0.558184	0.558794	0.554216	0.554827	0.555437	0.571612	0.557878	0.563372	0.559709	0.579852	0.56093	0.562151	0.556963	0.564898
0.555132	0.557268	0.564592	0.568255	0.576189	0.562456	0.55269	0.554827	0.556352	0.565508	0.555437	0.553606	0.558184	0.566729	0.564287	0.56856	0.554521	0.556352	0.552995	0.561541	0.557573	0.553301	0.545671	0.56093	0.571612	0.563677	0.571917	0.563677	0.559709	0.553301	0.553301	0.546892	0.561235	0.555132	0.556658	0.561235	0.567339	0.559404	0.568865	0.555132	0.559099	0.555742	0.565508	0.555132	0.546586	0.562761	0.568865	0.563677	0.554521	0.559099
0.558794	0.563372	0.561541	0.550249	0.561541	0.55269	0.559404	0.557573	0.56032	0.562456	0.567644	0.558489	0.562151	0.561235	0.557268	0.554521	0.572222	0.5768	0.561235	0.569781	0.56032	0.547197	0.556047	0.567949	0.557268	0.546281	0.548723	0.567644	0.558794	0.550554	0.559404	0.556658	0.559099	0.558184	0.554521	0.548112	0.559099	0.563067	0.55208	0.562761	0.563067	0.550249	0.562151	0.555437	0.554521	0.552385	0.566729	0.558489	0.559099	0.56093
0.570696	0.558794	0.553301	0.554827	0.568255	0.560015	0.551469	0.556658	0.558489	0.568255	0.567034	0.552995	0.547502	0.558794	0.570086	0.567339	0.563372	0.561541	0.562456	0.567034	0.567644	0.575579	0.564898	0.566423	0.567644	0.558184	0.551469	0.549944	0.568865	0.570391	0.553301	0.549333	0.557573	0.571001	0.561235	0.558184	0.552995	0.55208	0.551164	0.551775	0.555437	0.553911	0.558489	0.565203	0.556658	0.557268	0.562151	0.551469	0.557268	0.546892
0.561541	0.558184	0.567034	0.566423	0.564898	0.552995	0.547502	0.55269	0.558794	0.545976	0.551775	0.556047	0.562761	0.566118	0.569475	0.563982	0.553606	0.555437	0.565508	0.563677	0.561846	0.563372	0.559709	0.557878	0.560625	0.554521	0.561541	0.567339	0.56093	0.55269	0.569475	0.554827	0.567339	0.568255	0.560625	0.553606	0.555132	0.567644	0.559404	0.565203	0.564898	0.570696	0.559404	0.563677	0.559709	0.56093	0.561541	0.555437	0.550249	0.558794
0.570086	0.557878	0.563982	0.559404	0.556658	0.559709	0.550859	0.563982	0.566423	0.554827	0.545061	0.56093	0.567034	0.559404	0.557573	0.554216	0.550554	0.548112	0.565813	0.569781	0.570696	0.566423	0.562456	0.564898	0.569781	0.574053	0.558184	0.565508	0.563067	0.573443	0.574358	0.550859	0.548112	0.559709	0.558794	0.556963	0.567644	0.563372	0.571612	0.580462	0.554827	0.561541	0.575579	0.567339	0.553606	0.544755	0.564287	0.578326	0.571307	0.565203
0.547502	0.554216	0.548723	0.545366	0.568255	0.564592	0.55208	0.539872	0.54323	0.559099	0.564287	0.561846	0.550859	0.551775	0.555437	0.553301	0.559709	0.565508	0.563067	0.549028	0.551775	0.564592	0.554521	0.555437	0.561235	0.559404	0.562151	0.571612	0.563372	0.557573	0.553606	0.553301	0.559709	0.556047	0.556963	0.555437	0.546586	0.547197	0.557878	0.563677	0.556658	0.564898	0.560015	0.563982	0.559404	0.541093	0.54445	0.549638	0.553911	0.554827
0.562456	0.560015	0.562151	0.567339	0.56856	0.561846	0.555742	0.545671	0.557878	0.574969	0.574358	0.563372	0.555437	0.548112	0.559709	0.562761	0.569475	0.567339	0.563372	0.569781	0.550249	0.556963	0.563677	0.567949	0.567644	0.567644	0.572832	0.567949	0.57741	0.561235	0.573443	0.573138	0.561846	0.563372	0.545061	0.56093	0.567339	0.570696	0.561541	0.542924	0.555437	0.556047	0.547502	0.540178	0.545976	0.547197	0.565508	0.564898	0.565203	0.549638
0.55269	0.567034	0.567339	0.549944	0.559404	0.574663	0.576495	0.553606	0.56032	0.552995	0.555742	0.561846	0.561846	0.566729	0.567644	0.566423	0.562456	0.552995	0.554216	0.556658	0.555132	0.556963	0.553911	0.553301	0.559709	0.559709	0.551469	0.567034	0.56032	0.554216	0.559404	0.561235	0.560625	0.551469	0.555132	0.550249	0.548418	0.556963	0.560625	0.569781	0.562761	0.556352	0.561541	0.556963	0.555437	0.563982	0.559099	0.551775	0.550859	0.567339
0.567339	0.551164	0.552995	0.557573	0.551775	0.562151	0.564287	0.567034	0.561846	0.559709	0.568255	0.557268	0.559709	0.56856	0.558184	0.54384	0.556352	0.567644	0.558489	0.554216	0.561541	0.551775	0.567034	0.564898	0.551469	0.555132	0.576495	0.566423	0.555132	0.551775	0.557878	0.573138	0.572527	0.546281	0.552385	0.564898	0.569475	0.561235	0.556352	0.566423	0.567949	0.566118	0.563982	0.554827	0.550554	0.572832	0.552995	0.557573	0.556352	0.552995
0.549638	0.546892	0.553606	0.563372	0.559099	0.570086	0.555437	0.554521	0.548723	0.571001	0.555132	0.546281	0.55269	0.56917	0.563982	0.558489	0.554827	0.553606	0.554827	0.560625	0.561541	0.559099	0.553911	0.553301	0.559404	0.556352	0.563067	0.555437	0.562456	0.556352	0.546892	0.558489	0.566423	0.571917	0.564287	0.562151	0.561846	0.556352	0.56032	0.553606	0.563372	0.569781	0.563067	0.548418	0.548112	0.558489	0.560625	0.554521	0.556352	0.565508
0.551164	0.556658	0.56917	0.561541	0.550859	0.551775	0.556352	0.566729	0.554827	0.573443	0.553911	0.56032	0.569475	0.561235	0.561235	0.555742	0.550249	0.565508	0.56917	0.565508	0.56856	0.559709	0.557573	0.558184	0.566118	0.563372	0.558184	0.558184	0.554827	0.538957	0.561541	0.567644	0.551164	0.553911	0.569475	0.567339	0.568255	0.559099	0.562761	0.572222	0.556658	0.547502	0.563067	0.561846	0.56032	0.558794	0.574053	0.573138	0.556963	0.549944
0.552995	0.553606	0.557878	0.564287	0.563372	0.563982	0.562761	0.569475	0.562456	0.571307	0.571001	0.557878	0.563067	0.555742	0.551775	0.562761	0.571307	0.563372	0.55269	0.563982	0.561541	0.561846	0.557878	0.562456	0.559099	0.549638	0.555437	0.547502	0.545976	0.550554	0.548723	0.547807	0.545061	0.552385	0.567339	0.565813	0.545366	0.541398	0.543535	0.545976	0.557573	0.571917	0.554521	0.551469	0.551164	0.549638	0.549333	0.56032	0.565813	0.556352
0.560625	0.564898	0.563067	0.555437	0.557573	0.565508	0.571001	0.564898	0.566118	0.562761	0.562151	0.562151	0.562761	0.539872	0.544755	0.55269	0.562456	0.558184	0.562761	0.569475	0.567339	0.561846	0.558184	0.551469	0.548723	0.555437	0.556352	0.563982	0.55269	0.553301	0.570696	0.568255	0.561235	0.565508	0.558184	0.556658	0.556658	0.549944	0.548723	0.551469	0.549333	0.551775	0.551164	0.561541	0.563982	0.560015	0.559709	0.54445	0.551469	0.555437
0.568255	0.568865	0.568865	0.560015	0.548418	0.550859	0.558794	0.556352	0.56093	0.560015	0.567034	0.567339	0.559099	0.548723	0.550859	0.571001	0.566423	0.553606	0.562761	0.566423	0.552995	0.551469	0.555132	0.553301	0.566423	0.571612	0.567339	0.554216	0.553911	0.565203	0.566729	0.567644	0.551469	0.563372	0.553911	0.558794	0.561235	0.562761	0.554521	0.564287	0.566729	0.554216	0.560015	0.564592	0.553606	0.559404	0.558489	0.548112	0.556352	0.552385
0.578936	0.564287	0.559709	0.56093	0.566423	0.56917	0.564592	0.563677	0.551469	0.564898	0.563982	0.565203	0.567339	0.567339	0.559709	0.56917	0.571612	0.554216	0.549944	0.547502	0.563372	0.557268	0.567339	0.563982	0.564287	0.562151	0.547197	0.538346	0.555132	0.570391	0.554827	0.562761	0.566729	0.565203	0.569475	0.568865	0.553911	0.567034	0.572222	0.559709	0.550249	0.561846	0.557573	0.560625	0.551469	0.553606	0.552995	0.550554	0.562456	0.563982
0.553911	0.552385	0.569781	0.574358	0.554216	0.563067	0.561846	0.561541	0.570086	0.551775	0.551469	0.567644	0.556658	0.556658	0.554216	0.545671	0.562151	0.571307	0.567034	0.563677	0.556658	0.559709	0.554827	0.556352	0.547807	0.561541	0.564592	0.563372	0.564592	0.549028	0.558184	0.549333	0.549944	0.557878	0.570696	0.557878	0.564898	0.559099	0.56093	0.564898	0.56917	0.56856	0.558184	0.558794	0.546281	0.54445	0.55269	0.556963	0.554827	0.558489
0.55269	0.55208	0.567339	0.570086	0.567034	0.564898	0.553606	0.54445	0.547502	0.553301	0.561235	0.566423	0.570086	0.569781	0.563982	0.556658	0.554216	0.56032	0.559709	0.558489	0.557878	0.558489	0.562151	0.570391	0.558794	0.56856	0.552995	0.55208	0.565203	0.559404	0.548112	0.562456	0.555132	0.564592	0.570086	0.555132	0.565203	0.563677	0.564287	0.567949	0.563677	0.562151	0.556658	0.557268	0.563067	0.578021	0.561846	0.559404	0.561846	0.559099
0.546892	0.554216	0.563067	0.56917	0.56093	0.565203	0.55269	0.55208	0.56856	0.568865	0.565203	0.569475	0.560015	0.566729	0.567339	0.56032	0.556047	0.570086	0.563372	0.556963	0.558794	0.563372	0.562761	0.552995	0.547197	0.548112	0.557268	0.555437	0.574663	0.569475	0.558184	0.555742	0.564287	0.559404	0.553301	0.56093	0.563067	0.559709	0.564287	0.555437	0.548723	0.560625	0.568865	0.558489	0.551164	0.542314	0.551775	0.547807	0.557268	0.554216
0.564898	0.558794	0.541398	0.56856	0.556047	0.553606	0.56032	0.570391	0.574663	0.558184	0.571307	0.570086	0.559709	0.55208	0.556047	0.570086	0.561846	0.558489	0.549944	0.560015	0.562151	0.566729	0.565203	0.562151	0.563372	0.564898	0.553911	0.554216	0.558794	0.554521	0.556658	0.560015	0.56032	0.571917	0.561846	0.557878	0.562151	0.561541	0.569475	0.562761	0.564592	0.562456	0.558794	0.561541	0.558184	0.546281	0.556047	0.564592	0.563982	0.565508
0.550249	0.546586	0.556352	0.558489	0.564287	0.558794	0.556658	0.562761	0.556352	0.556047	0.549333	0.546892	0.550554	0.56856	0.574358	0.573443	0.563372	0.552385	0.562151	0.556963	0.551469	0.557878	0.562761	0.556352	0.542619	0.541704	0.545671	0.55269	0.554521	0.560625	0.570391	0.555742	0.545366	0.550554	0.56032	0.563372	0.567949	0.559709	0.562761	0.56032	0.567034	0.563677	0.569475	0.549638	0.539262	0.56032	0.56093	0.556658	0.563677	0.555437
0.566729	0.566118	0.559099	0.555742	0.560015	0.552385	0.557573	0.558794	0.56032	0.565813	0.570696	0.557573	0.558794	0.565508	0.551164	0.559709	0.565203	0.562151	0.558489	0.557878	0.557573	0.556047	0.559404	0.55208	0.547502	0.553301	0.554521	0.549028	0.551164	0.55269	0.565508	0.557268	0.563982	0.558794	0.549333	0.551164	0.555437	0.569781	0.556352	0.544755	0.549333	0.559709	0.560625	0.553301	0.554521	0.550554	0.556963	0.572527	0.561235	0.562151
0.563982	0.564898	0.558489	0.564592	0.574358	0.571917	0.554216	0.552385	0.56856	0.56093	0.557268	0.562761	0.564592	0.566423	0.566729	0.562151	0.565813	0.566729	0.567644	0.563982	0.571307	0.56856	0.563067	0.555132	0.553911	0.564287	0.556352	0.55269	0.567949	0.560625	0.552385	0.556658	0.571307	0.555437	0.553911	0.556047	0.556047	0.554216	0.553911	0.570086	0.571917	0.563372	0.555132	0.554827	0.558794	0.554827	0.553606	0.571307	0.566729	0.544755
0.54323	0.54384	0.56032	0.562151	0.556963	0.565813	0.56093	0.569475	0.559404	0.558794	0.548723	0.558184	0.561846	0.554521	0.558489	0.560015	0.561541	0.560625	0.569781	0.568865	0.555437	0.554216	0.553301	0.559099	0.563982	0.558184	0.546892	0.55269	0.550249	0.550249	0.557878	0.566423	0.567339	0.564898	0.556352	0.565813	0.567034	0.554521	0.56917	0.558794	0.556658	0.562456	0.564898	0.556352	0.556658	0.563982	0.561846	0.557268	0.550859	0.552385
0.559404	0.561541	0.565203	0.563982	0.557878	0.563677	0.573138	0.556963	0.555437	0.577105	0.55208	0.559099	0.567339	0.560015	0.549028	0.550249	0.545976	0.561235	0.563067	0.557878	0.554521	0.566729	0.575884	0.572527	0.568865	0.569475	0.543535	0.549028	0.555132	0.554521	0.56032	0.554521	0.567644	0.549333	0.549333	0.555742	0.568865	0.570391	0.563067	0.555437	0.557268	0.551775	0.554521	0.571307	0.566729	0.566423	0.559709	0.566729	0.561235	0.559404
0.56093	0.558794	0.553606	0.566729	0.563982	0.564898	0.563372	0.567034	0.56917	0.567949	0.577105	0.578021	0.56093	0.543535	0.556658	0.573748	0.564898	0.564287	0.556352	0.546892	0.563372	0.571612	0.562761	0.556963	0.545671	0.557878	0.562151	0.557573	0.552995	0.567949	0.563372	0.565508	0.549333	0.555437	0.563372	0.559099	0.567949	0.556352	0.553911	0.565813	0.571001	0.565813	0.556352	0.577715	0.56032	0.559099	0.555132	0.558184	0.553301	0.561846
0.562151	0.564592	0.563982	0.563677	0.564287	0.552995	0.561846	0.558794	0.55269	0.564898	0.567644	0.559404	0.562456	0.559099	0.555437	0.549944	0.564287	0.555742	0.553301	0.565813	0.562151	0.564287	0.569781	0.56856	0.557268	0.556352	0.56032	0.56032	0.552385	0.550249	0.561235	0.565508	0.565813	0.563372	0.555437	0.551164	0.568865	0.558489	0.564592	0.56032	0.561235	0.560625	0.539872	0.554827	0.571917	0.574663	0.567339	0.575274	0.572222	0.568865
0.552995	0.553606	0.556047	0.560015	0.54445	0.553911	0.563982	0.562761	0.556047	0.549638	0.55208	0.546892	0.548112	0.556658	0.564287	0.569475	0.556047	0.561541	0.561235	0.551469	0.555437	0.559099	0.561541	0.575579	0.553301	0.544755	0.551164	0.549028	0.561541	0.555742	0.554216	0.562456	0.563067	0.560625	0.555742	0.56032	0.55269	0.549944	0.545671	0.559404	0.565203	0.566118	0.556047	0.560625	0.56093	0.56093	0.559709	0.558184	0.559709	0.548418
0.561235	0.563067	0.572832	0.561846	0.552385	0.558794	0.557573	0.555742	0.569475	0.565203	0.561846	0.557573	0.550249	0.549028	0.562456	0.56032	0.567949	0.575274	0.574053	0.568865	0.570696	0.568255	0.565813	0.563067	0.567034	0.555742	0.567034	0.573443	0.56856	0.567034	0.551775	0.545671	0.56856	0.554827	0.555437	0.561235	0.573443	0.557573	0.555437	0.558794	0.558794	0.553301	0.556963	0.552995	0.556658	0.566118	0.56856	0.553606	0.555132	0.562151
0.556963	0.562151	0.563372	0.567339	0.573748	0.564592	0.561846	0.542009	0.554521	0.553301	0.553301	0.553606	0.557573	0.549333	0.546586	0.572222	0.559709	0.557573	0.554827	0.557573	0.563372	0.565203	0.571001	0.555437	0.567949	0.567644	0.563982	0.562761	0.558794	0.567339	0.566729	0.550859	0.571001	0.559404	0.567034	0.569781	0.566118	0.54445	0.558489	0.562761	0.560015	0.562151	0.56093	0.562456	0.555742	0.54384	0.558794	0.563372	0.556047	0.553301
0.570086	0.578936	0.566118	0.567949	0.566423	0.56093	0.562761	0.566118	0.554521	0.556047	0.559099	0.56917	0.575274	0.566118	0.572222	0.570086	0.563067	0.553606	0.566423	0.565508	0.567339	0.558794	0.55208	0.557268	0.556047	0.554216	0.558184	0.552385	0.555742	0.553911	0.556963	0.557573	0.548112	0.554521	0.573443	0.567949	0.565508	0.574969	0.563982	0.566423	0.559099	0.571917	0.565508	0.56917	0.564287	0.563372	0.566729	0.569781	0.548723	0.550859
0.566423	0.556963	0.546281	0.56093	0.550554	0.557268	0.564592	0.559099	0.56856	0.559404	0.564287	0.553911	0.556963	0.562456	0.554827	0.56093	0.559099	0.562456	0.561235	0.557268	0.563982	0.562761	0.556658	0.554521	0.552385	0.545671	0.547807	0.558184	0.556047	0.560015	0.56032	0.560015	0.567034	0.566729	0.556658	0.553301	0.561541	0.557573	0.556963	0.55208	0.555742	0.546892	0.552385	0.555742	0.565203	0.563372	0.556658	0.55208	0.563067	0.56093
0.555132	0.552385	0.545366	0.546586	0.555742	0.566118	0.560625	0.558184	0.561235	0.548112	0.554216	0.556047	0.561541	0.560015	0.562761	0.558489	0.548418	0.555742	0.558489	0.555132	0.554521	0.562761	0.563372	0.553606	0.558489	0.554216	0.549944	0.566118	0.557268	0.553301	0.559404	0.560625	0.550249	0.542009	0.549028	0.554521	0.558794	0.556963	0.552385	0.567034	0.556047	0.564287	0.556658	0.553606	0.563982	0.566423	0.561541	0.557268	0.558794	0.56093
0.56917	0.574053	0.563372	0.562456	0.574053	0.566729	0.562761	0.558184	0.567949	0.560625	0.551164	0.539872	0.54323	0.557268	0.559404	0.572832	0.571307	0.568865	0.549638	0.550859	0.559709	0.561235	0.56093	0.56917	0.56032	0.563677	0.55269	0.56032	0.562456	0.567644	0.558794	0.555742	0.561846	0.567949	0.553606	0.556963	0.565203	0.555742	0.551164	0.567339	0.563067	0.564287	0.55208	0.540483	0.555742	0.571917	0.566118	0.570696	0.565508	0.556963
0.56917	0.56032	0.554827	0.559709	0.562151	0.563677	0.559404	0.559709	0.562456	0.565203	0.56917	0.563677	0.550249	0.554216	0.558489	0.558794	0.561235	0.566423	0.564287	0.558794	0.563982	0.564287	0.566118	0.556963	0.551775	0.561541	0.572222	0.563067	0.564287	0.565203	0.559404	0.554216	0.55208	0.554521	0.552385	0.556352	0.562151	0.563067	0.551164	0.569475	0.557268	0.549944	0.550249	0.566729	0.561235	0.56032	0.56917	0.554521	0.573748	0.563677
0.551775	0.563982	0.559709	0.561235	0.573138	0.553911	0.556352	0.557268	0.559099	0.558184	0.573443	0.565813	0.548723	0.560015	0.565813	0.557573	0.570696	0.565203	0.563677	0.551775	0.565203	0.567339	0.557878	0.556963	0.564898	0.567034	0.549028	0.560015	0.548418	0.564592	0.582598	0.560625	0.565508	0.553911	0.54445	0.543535	0.549944	0.555437	0.553301	0.560625	0.559404	0.564592	0.558184	0.562761	0.556658	0.549638	0.554827	0.572222	0.559099	0.567034
0.560625	0.557268	0.562456	0.567339	0.547807	0.557268	0.566729	0.562761	0.555742	0.560015	0.554521	0.540483	0.561235	0.561235	0.556352	0.555132	0.548418	0.569781	0.558794	0.548418	0.542619	0.550249	0.555742	0.543535	0.556658	0.567339	0.564287	0.562151	0.55208	0.545366	0.559404	0.56093	0.556352	0.562761	0.555132	0.560625	0.559709	0.563677	0.568865	0.566423	0.554216	0.557268	0.555437	0.564287	0.560015	0.564287	0.567644	0.576189	0.565203	0.566423
0.573138	0.563067	0.55269	0.553301	0.557878	0.563677	0.548418	0.546586	0.553606	0.554216	0.563677	0.542314	0.542924	0.568865	0.572222	0.558489	0.560625	0.568255	0.544755	0.540483	0.542619	0.555132	0.563982	0.566729	0.561846	0.56032	0.5768	0.564592	0.560015	0.565508	0.563067	0.566423	0.56093	0.56093	0.563677	0.568865	0.540178	0.546586	0.553301	0.555132	0.56093	0.571612	0.571001	0.560625	0.557573	0.56093	0.571917	0.568865	0.556352	0.552385
0.556963	0.552385	0.563067	0.561235	0.566729	0.550859	0.56093	0.541398	0.558794	0.557878	0.551469	0.554521	0.548723	0.540788	0.558184	0.559709	0.557878	0.556963	0.554216	0.565813	0.571917	0.561235	0.548723	0.548112	0.550249	0.548418	0.561235	0.570086	0.574053	0.570086	0.578631	0.556047	0.563982	0.551164	0.555742	0.557573	0.580157	0.569781	0.563372	0.564287	0.564592	0.573443	0.567034	0.552995	0.548723	0.566423	0.562151	0.572832	0.572222	0.573443
0.567339	0.573748	0.557268	0.557878	0.569781	0.555132	0.558489	0.572832	0.561235	0.557573	0.564898	0.560625	0.547807	0.572527	0.558794	0.549944	0.56093	0.573443	0.561235	0.542009	0.558489	0.565508	0.567034	0.545976	0.548112	0.558489	0.569781	0.567034	0.566423	0.56032	0.563372	0.560015	0.566423	0.55208	0.546892	0.55269	0.567644	0.557878	0.563372	0.556352	0.562151	0.554521	0.573443	0.552995	0.556047	0.569475	0.557268	0.558794	0.563982	0.561541
0.549944	0.556658	0.560625	0.565508	0.566118	0.559709	0.555742	0.568255	0.57741	0.578021	0.565203	0.560625	0.559709	0.568255	0.573748	0.567034	0.554827	0.559099	0.558489	0.55269	0.560015	0.552995	0.544755	0.538346	0.55269	0.554521	0.551775	0.553301	0.561846	0.563372	0.552385	0.556963	0.553606	0.559404	0.54384	0.551164	0.563067	0.568865	0.566118	0.559099	0.557878	0.571307	0.561846	0.553606	0.550554	0.564287	0.563982	0.562761	0.572222	0.56093
0.562151	0.562761	0.571001	0.562761	0.553301	0.559099	0.560015	0.565813	0.56093	0.55208	0.551469	0.56032	0.564287	0.565203	0.555742	0.560015	0.564592	0.563982	0.557573	0.573443	0.578631	0.56856	0.554827	0.56856	0.557878	0.549333	0.567644	0.56917	0.571917	0.566423	0.559404	0.567949	0.574969	0.560015	0.561541	0.562151	0.562456	0.556658	0.566118	0.558794	0.564287	0.582598	0.580157	0.563067	0.560015	0.558184	0.55208	0.551164	0.553911	0.551469
0.546586	0.554216	0.562761	0.565508	0.564592	0.55208	0.546281	0.554521	0.551775	0.557878	0.556047	0.556047	0.567949	0.560625	0.563982	0.576495	0.563982	0.558184	0.553301	0.548112	0.554216	0.560015	0.557268	0.562456	0.573138	0.56093	0.559404	0.570696	0.561846	0.552995	0.567034	0.556047	0.540483	0.554827	0.552995	0.551164	0.556047	0.552385	0.567644	0.562761	0.556963	0.575274	0.567644	0.563372	0.563677	0.561235	0.550859	0.545976	0.551775	0.563677
0.566729	0.563677	0.568865	0.541704	0.55269	0.549638	0.557268	0.565813	0.563982	0.560015	0.555742	0.564287	0.567034	0.557268	0.554827	0.555742	0.564592	0.568865	0.561541	0.563067	0.553911	0.556047	0.554827	0.553606	0.566729	0.56856	0.572527	0.565813	0.554521	0.553606	0.561846	0.566118	0.558794	0.556658	0.563982	0.568865	0.566729	0.561235	0.568255	0.567339	0.565203	0.567339	0.558489	0.564287	0.563982	0.563067	0.579546	0.560625	0.553911	0.571307
0.56093	0.572832	0.549944	0.559099	0.546281	0.541398	0.563372	0.556658	0.559099	0.555742	0.553606	0.551469	0.552385	0.552385	0.56032	0.550249	0.563982	0.547807	0.55269	0.558184	0.563067	0.562456	0.570086	0.564592	0.551164	0.555132	0.561541	0.567034	0.556963	0.556963	0.547502	0.556963	0.565508	0.566423	0.567644	0.562151	0.552995	0.553911	0.545061	0.559709	0.564287	0.56917	0.559099	0.566729	0.562151	0.571307	0.558794	0.54384	0.547197	0.554521
0.552995	0.562761	0.559404	0.563372	0.562151	0.550859	0.560625	0.554827	0.55208	0.55269	0.559099	0.562151	0.559404	0.553301	0.556352	0.543535	0.559709	0.551469	0.559404	0.572222	0.563677	0.558184	0.568255	0.561541	0.556352	0.550859	0.554827	0.563677	0.561541	0.561541	0.561846	0.55269	0.545366	0.56856	0.562761	0.571001	0.571001	0.559709	0.561541	0.564592	0.562456	0.547502	0.566729	0.554216	0.561541	0.567644	0.557573	0.55269	0.553911	0.564898
0.554827	0.556047	0.556352	0.556352	0.563067	0.558489	0.570086	0.564592	0.567644	0.562151	0.551775	0.564287	0.578021	0.568255	0.555132	0.563372	0.571612	0.567949	0.557268	0.571001	0.564287	0.562151	0.557268	0.558489	0.567644	0.563372	0.558184	0.568255	0.565203	0.579241	0.573443	0.560625	0.555742	0.559404	0.561235	0.558184	0.571917	0.558184	0.563067	0.559709	0.567034	0.562151	0.556352	0.553301	0.548112	0.551164	0.55269	0.554827	0.558489	0.554216
0.566118	0.569475	0.562761	0.55269	0.549638	0.54445	0.548418	0.553606	0.561541	0.550859	0.550554	0.560625	0.558794	0.557268	0.559099	0.545671	0.553301	0.557878	0.565508	0.559099	0.551775	0.560625	0.56032	0.56032	0.570086	0.562456	0.565203	0.561541	0.566423	0.560015	0.572527	0.566729	0.557268	0.562151	0.561235	0.560015	0.556047	0.564287	0.565203	0.563067	0.570086	0.567034	0.564592	0.558794	0.573443	0.555132	0.549944	0.559709	0.569781	0.572222
0.566423	0.548112	0.55208	0.564898	0.562761	0.545671	0.571612	0.56032	0.554521	0.54384	0.56032	0.568865	0.570696	0.563677	0.55269	0.556963	0.551469	0.554521	0.551164	0.549333	0.565813	0.571612	0.567949	0.556658	0.554216	0.554521	0.557573	0.567339	0.569475	0.56032	0.556047	0.553911	0.550554	0.552385	0.561846	0.565813	0.560625	0.559404	0.562151	0.556047	0.551164	0.558184	0.565203	0.564592	0.565813	0.550859	0.557268	0.557268	0.559404	0.545976
0.561846	0.563982	0.558794	0.548723	0.566118	0.564898	0.549638	0.552385	0.553301	0.561541	0.545976	0.54445	0.566118	0.559709	0.547502	0.550554	0.561235	0.556047	0.558184	0.556963	0.560015	0.547197	0.575884	0.569475	0.563982	0.564898	0.556047	0.564287	0.550859	0.550249	0.557268	0.557573	0.557268	0.55269	0.551164	0.568255	0.559404	0.554216	0.541093	0.558184	0.567644	0.556047	0.564592	0.571001	0.554521	0.556658	0.556352	0.562151	0.556352	0.566118
0.562761	0.562761	0.562761	0.559709	0.553606	0.55269	0.556658	0.567644	0.580767	0.56917	0.570086	0.56856	0.558794	0.563067	0.566423	0.562761	0.563677	0.553301	0.553911	0.572527	0.557268	0.553606	0.556658	0.561235	0.556352	0.558794	0.558184	0.546586	0.551775	0.565508	0.577715	0.566729	0.565813	0.547807	0.562761	0.547502	0.547197	0.558794	0.556352	0.555437	0.56032	0.566423	0.570696	0.574358	0.564287	0.55208	0.559099	0.551775	0.556047	0.571001
0.56093	0.563067	0.562151	0.567949	0.561846	0.556963	0.545366	0.564592	0.572527	0.563677	0.561846	0.554216	0.554827	0.557878	0.570696	0.570086	0.563372	0.557878	0.556963	0.563677	0.56917	0.566423	0.554521	0.562151	0.568865	0.566729	0.574663	0.569475	0.56917	0.566729	0.558489	0.565203	0.566118	0.569475	0.563067	0.561846	0.571917	0.553301	0.554521	0.555437	0.55269	0.555742	0.553301	0.555742	0.566729	0.566118	0.564287	0.553911	0.556658	0.555742
0.566423	0.56032	0.571612	0.563067	0.568255	0.558489	0.546281	0.555742	0.550249	0.553606	0.556047	0.55269	0.558184	0.567949	0.561235	0.563372	0.558489	0.572832	0.561846	0.558489	0.562761	0.562456	0.562456	0.563372	0.557573	0.563372	0.576189	0.556352	0.558794	0.549638	0.548112	0.556658	0.557573	0.557878	0.559709	0.561846	0.555437	0.547197	0.557268	0.559709	0.564287	0.551164	0.545366	0.550554	0.553301	0.562151	0.562151	0.556352	0.555437	0.556352
0.564592	0.567949	0.571307	0.559099	0.557878	0.554216	0.555437	0.539567	0.554521	0.567644	0.556352	0.560625	0.561541	0.559404	0.564287	0.563982	0.553606	0.549333	0.575274	0.571612	0.551164	0.56093	0.56032	0.570696	0.55269	0.543535	0.556658	0.554216	0.560015	0.563982	0.563372	0.56093	0.555742	0.569475	0.565813	0.562456	0.571917	0.560625	0.556352	0.568865	0.562761	0.566729	0.553606	0.559404	0.565203	0.570086	0.560015	0.548723	0.557573	0.559404
0.576495	0.574053	0.564898	0.556352	0.569475	0.563982	0.555132	0.547502	0.554827	0.561541	0.567644	0.570391	0.558794	0.56032	0.56093	0.56032	0.551775	0.562151	0.555132	0.544145	0.556658	0.546586	0.552995	0.553301	0.550249	0.54384	0.563067	0.572832	0.563677	0.564287	0.561846	0.566118	0.571917	0.561541	0.566729	0.568255	0.556352	0.547807	0.566118	0.568865	0.560015	0.56917	0.566423	0.579546	0.560015	0.540483	0.556047	0.556963	0.546281	0.559099
0.557878	0.55208	0.561846	0.559709	0.554521	0.563982	0.563372	0.580767	0.564592	0.540178	0.548723	0.567644	0.567644	0.564592	0.549028	0.548723	0.546586	0.559709	0.559709	0.56917	0.563372	0.558184	0.555742	0.559099	0.559099	0.558184	0.558489	0.562151	0.579852	0.561541	0.546586	0.556658	0.565508	0.565203	0.560015	0.550554	0.557268	0.568865	0.552385	0.556963	0.56856	0.561846	0.559099	0.562456	0.555437	0.549333	0.552995	0.553606	0.560015	0.562456
0.570696	0.573748	0.559709	0.55269	0.567949	0.575274	0.553606	0.542009	0.548723	0.563372	0.56856	0.559709	0.563067	0.561235	0.576495	0.56032	0.563067	0.559709	0.565508	0.554216	0.555437	0.550554	0.570696	0.567034	0.558794	0.553911	0.557878	0.566729	0.550859	0.540483	0.554216	0.546586	0.556963	0.556963	0.55208	0.549333	0.549028	0.538957	0.561541	0.563372	0.571612	0.564898	0.56093	0.552995	0.564898	0.568255	0.557878	0.562151	0.557878	0.566118
0.557573	0.559709	0.560625	0.556047	0.555437	0.557573	0.567644	0.559404	0.563372	0.585345	0.578326	0.541704	0.553606	0.571307	0.573748	0.570391	0.559709	0.566729	0.555742	0.560625	0.562151	0.558184	0.549333	0.545976	0.570391	0.565203	0.571001	0.566118	0.566118	0.567339	0.575884	0.567034	0.570696	0.559099	0.557878	0.551469	0.556352	0.562761	0.563067	0.560015	0.561235	0.558794	0.555437	0.549638	0.564287	0.556352	0.557878	0.561235	0.565508	0.570696
0.566729	0.561235	0.548112	0.546892	0.556963	0.552995	0.546281	0.554216	0.553301	0.555132	0.556963	0.557268	0.570391	0.549333	0.550554	0.560625	0.557878	0.56093	0.573138	0.562456	0.546892	0.560625	0.544145	0.560625	0.571917	0.56917	0.557573	0.558184	0.561846	0.550859	0.557878	0.565508	0.555742	0.558794	0.559709	0.556658	0.55269	0.563372	0.566423	0.555742	0.556047	0.565508	0.570391	0.561846	0.568255	0.578936	0.570391	0.570391	0.562456	0.549028
0.563372	0.571917	0.565203	0.572222	0.584124	0.56093	0.554827	0.562761	0.562456	0.553301	0.558184	0.564592	0.564592	0.559404	0.549638	0.568865	0.555132	0.563372	0.552995	0.555437	0.550554	0.564898	0.570086	0.566118	0.571001	0.554216	0.551469	0.567949	0.562456	0.571307	0.572222	0.558794	0.55269	0.557573	0.563067	0.558794	0.554521	0.556658	0.573138	0.561846	0.55269	0.560625	0.577105	0.556352	0.548723	0.549028	0.555132	0.551164	0.557878	0.557878
0.571612	0.566118	0.558489	0.547197	0.555132	0.560625	0.563067	0.554827	0.573748	0.572832	0.568865	0.572832	0.564592	0.556658	0.563372	0.553301	0.551775	0.570696	0.569475	0.560015	0.56093	0.562456	0.569781	0.564898	0.547807	0.542314	0.553606	0.562456	0.563067	0.575274	0.567034	0.558794	0.561541	0.566423	0.559709	0.560625	0.559709	0.550554	0.553911	0.549944	0.553606	0.558794	0.56856	0.571001	0.553911	0.55208	0.558184	0.559709	0.566729	0.573138
0.549944	0.546281	0.553911	0.556352	0.570391	0.563982	0.56917	0.546586	0.547502	0.553606	0.558489	0.559099	0.556047	0.563067	0.563372	0.570391	0.570391	0.556658	0.551775	0.56093	0.561846	0.567339	0.566118	0.552995	0.565203	0.569475	0.559709	0.546586	0.563372	0.56917	0.555132	0.55208	0.565508	0.558794	0.56032	0.570696	0.562761	0.556963	0.573748	0.562151	0.559099	0.553301	0.552995	0.558489	0.566423	0.561235	0.548418	0.55208	0.556658	0.556047
0.545976	0.556047	0.553911	0.555742	0.551775	0.566729	0.567949	0.567034	0.558489	0.550859	0.568255	0.563677	0.545366	0.556658	0.566729	0.579546	0.580157	0.564898	0.557573	0.56856	0.582293	0.563067	0.550554	0.551469	0.567339	0.551164	0.542009	0.552385	0.557573	0.56032	0.553301	0.560015	0.546281	0.560015	0.564287	0.5768	0.574663	0.564898	0.563372	0.56032	0.571612	0.555437	0.560015	0.549028	0.544755	0.549944	0.548418	0.561541	0.554827	0.563677
0.553606	0.569475	0.564592	0.546281	0.559099	0.545366	0.550554	0.559099	0.556963	0.546281	0.563677	0.581072	0.560625	0.555742	0.549944	0.552385	0.564287	0.560015	0.552385	0.551469	0.56093	0.561846	0.565203	0.559709	0.559404	0.551469	0.549333	0.551164	0.559099	0.578326	0.567644	0.556047	0.568255	0.566118	0.56032	0.563982	0.55269	0.548723	0.567949	0.56093	0.564592	0.565203	0.554827	0.551164	0.563982	0.562151	0.559404	0.551775	0.562456	0.551469
0.577715	0.566423	0.549333	0.558794	0.556352	0.551775	0.560625	0.572222	0.566729	0.553606	0.547197	0.559404	0.578936	0.556352	0.551469	0.555437	0.554216	0.571307	0.567644	0.573443	0.558489	0.556352	0.570696	0.578326	0.575579	0.564592	0.563372	0.574969	0.564592	0.553606	0.557573	0.555437	0.562761	0.570391	0.560625	0.551775	0.558489	0.559099	0.553911	0.552995	0.549028	0.569781	0.556658	0.56856	0.552385	0.554827	0.552385	0.567339	0.552995	0.557268
0.569781	0.562456	0.565508	0.570086	0.574969	0.562151	0.562761	0.558489	0.545976	0.544755	0.569475	0.557878	0.562151	0.560625	0.566729	0.559404	0.553911	0.570696	0.571001	0.553606	0.544145	0.549944	0.561541	0.557268	0.557268	0.566423	0.575579	0.561541	0.547197	0.555437	0.553301	0.556963	0.559709	0.567644	0.557878	0.551469	0.554216	0.553911	0.565508	0.559709	0.546586	0.557573	0.553301	0.563982	0.570696	0.560625	0.554521	0.556963	0.56917	0.568865
0.556963	0.561541	0.559099	0.564592	0.557268	0.561541	0.566423	0.571917	0.571917	0.556658	0.567949	0.5768	0.56032	0.562151	0.562151	0.567034	0.56032	0.566118	0.548112	0.539262	0.539262	0.554216	0.555742	0.553911	0.557268	0.56093	0.566729	0.570086	0.558489	0.554827	0.557573	0.555437	0.574969	0.566729	0.564592	0.567034	0.563372	0.558794	0.561541	0.566423	0.565508	0.565813	0.566423	0.575579	0.568255	0.565203	0.575579	0.569475	0.568255	0.565203
0.569781	0.572527	0.558184	0.558489	0.565203	0.566729	0.549333	0.563982	0.580767	0.563982	0.56093	0.549944	0.558489	0.560015	0.549333	0.553606	0.548418	0.553606	0.549333	0.556047	0.565813	0.545671	0.563677	0.567339	0.568865	0.564898	0.559709	0.556963	0.554216	0.547502	0.551469	0.548418	0.555132	0.561846	0.551469	0.55208	0.559404	0.559404	0.551164	0.565203	0.565813	0.562456	0.561235	0.566729	0.567949	0.562151	0.565813	0.574663	0.556352	0.551469
0.551775	0.55269	0.562456	0.56856	0.559709	0.564898	0.56856	0.564287	0.552385	0.567339	0.563982	0.564898	0.557573	0.566423	0.567644	0.554521	0.551775	0.566423	0.556047	0.563372	0.553911	0.55208	0.546281	0.556352	0.548418	0.557878	0.56032	0.562456	0.557878	0.54384	0.55208	0.559099	0.556352	0.552385	0.555742	0.564287	0.56917	0.56917	0.574053	0.562456	0.557878	0.557573	0.548723	0.563982	0.571612	0.559709	0.559404	0.561846	0.553606	0.541398
0.568865	0.565508	0.565203	0.56032	0.560015	0.552995	0.546281	0.552385	0.545061	0.558489	0.556047	0.563067	0.575579	0.567339	0.560625	0.569475	0.551164	0.555437	0.548418	0.539262	0.559099	0.567644	0.572527	0.561846	0.576495	0.569475	0.564287	0.567644	0.559709	0.546586	0.555437	0.571917	0.563982	0.563067	0.563067	0.556658	0.565203	0.564898	0.564898	0.559099	0.574053	0.550249	0.55208	0.558794	0.555132	0.570391	0.56093	0.54323	0.56032	0.572832
0.563677	0.560015	0.563372	0.563067	0.558489	0.56856	0.573748	0.558489	0.563372	0.581072	0.563372	0.573748	0.56093	0.558489	0.557268	0.553606	0.570086	0.56093	0.554521	0.553911	0.552385	0.558489	0.56032	0.554827	0.552995	0.555742	0.567949	0.56032	0.561235	0.555742	0.558184	0.550859	0.553911	0.554216	0.554827	0.548112	0.558489	0.570086	0.567644	0.557573	0.562761	0.549333	0.550554	0.563372	0.567949	0.573748	0.559099	0.569475	0.571001	0.571307
0.545671	0.554827	0.563982	0.555742	0.566729	0.563067	0.556963	0.564287	0.561541	0.570696	0.557268	0.55269	0.564592	0.561541	0.556963	0.554216	0.552995	0.545366	0.537126	0.546281	0.562761	0.570086	0.562456	0.548112	0.554827	0.542619	0.54384	0.567034	0.572527	0.572527	0.565813	0.566423	0.556047	0.552995	0.552995	0.551469	0.565813	0.567339	0.558489	0.561541	0.558794	0.549944	0.558794	0.566118	0.555742	0.556047	0.552995	0.552385	0.555132	0.559099
0.564898	0.566423	0.565203	0.558184	0.564592	0.56917	0.557268	0.558794	0.561235	0.554827	0.565813	0.560625	0.567034	0.566118	0.561541	0.558794	0.556047	0.555132	0.556352	0.550249	0.545366	0.559709	0.562456	0.556047	0.566729	0.552385	0.555132	0.551164	0.554521	0.549638	0.551775	0.546586	0.546281	0.563372	0.571917	0.549333	0.550554	0.555437	0.555132	0.550249	0.546586	0.560625	0.554827	0.565813	0.563677	0.564898	0.564898	0.563677	0.573138	0.569475
0.560015	0.557573	0.559404	0.560625	0.561541	0.557878	0.564592	0.569781	0.559709	0.554827	0.551164	0.559099	0.563982	0.5768	0.568865	0.571307	0.546281	0.545366	0.570086	0.550554	0.549028	0.556963	0.570086	0.578021	0.546281	0.550554	0.550249	0.566729	0.555132	0.56093	0.559709	0.554521	0.549638	0.547502	0.551164	0.557878	0.559709	0.565813	0.563982	0.554521	0.558794	0.561846	0.563982	0.553911	0.547197	0.570086	0.559709	0.566423	0.567644	0.56093
0.562151	0.564898	0.554521	0.558184	0.558794	0.554216	0.546586	0.571917	0.561235	0.571307	0.556658	0.561541	0.557573	0.562151	0.564287	0.565813	0.561235	0.545976	0.55208	0.550859	0.563372	0.55208	0.557573	0.554216	0.56093	0.565203	0.561235	0.564592	0.578326	0.561846	0.56032	0.554216	0.572832	0.550249	0.547502	0.549944	0.571612	0.563677	0.563677	0.561541	0.567644	0.561846	0.547502	0.553606	0.551164	0.545061	0.564898	0.561541	0.558794	0.56032
0.56917	0.563982	0.549028	0.557268	0.554827	0.556047	0.563372	0.562456	0.567644	0.57741	0.554521	0.555742	0.545976	0.542924	0.560015	0.556658	0.565508	0.555742	0.558184	0.553606	0.566118	0.563982	0.570696	0.562761	0.563067	0.555132	0.549028	0.561235	0.560015	0.563677	0.559709	0.565508	0.558184	0.545671	0.551164	0.557268	0.562151	0.549944	0.54384	0.556658	0.566118	0.556352	0.56093	0.563372	0.573443	0.567949	0.555132	0.552995	0.574053	0.556963
0.548723	0.551775	0.562761	0.5768	0.563067	0.556963	0.545061	0.562761	0.558184	0.545671	0.556047	0.559404	0.563067	0.566423	0.567034	0.570391	0.550249	0.564898	0.570086	0.549944	0.54384	0.564287	0.555437	0.556963	0.554521	0.555132	0.553606	0.545061	0.555132	0.546892	0.562151	0.552385	0.549638	0.562456	0.561235	0.554827	0.556963	0.554827	0.551164	0.545061	0.55269	0.547197	0.553301	0.558184	0.563372	0.563677	0.558489	0.568865	0.574358	0.564898
0.561235	0.570391	0.557573	0.549944	0.555742	0.55208	0.54445	0.555742	0.548723	0.549028	0.560625	0.565508	0.554216	0.551469	0.551469	0.545671	0.551164	0.556963	0.567034	0.566118	0.558489	0.557878	0.574053	0.56032	0.564287	0.56093	0.549333	0.553606	0.559099	0.55208	0.549944	0.548418	0.549944	0.56093	0.561541	0.561235	0.547197	0.554216	0.56093	0.573748	0.556352	0.566729	0.571001	0.566423	0.56093	0.549638	0.557878	0.555132	0.554827	0.558184
0.560625	0.562151	0.565508	0.565813	0.558184	0.555742	0.553301	0.555742	0.553911	0.571307	0.559099	0.561541	0.555742	0.561541	0.563067	0.563067	0.558184	0.56032	0.571307	0.571001	0.564287	0.555437	0.55208	0.553301	0.562761	0.571001	0.571612	0.550249	0.540788	0.548723	0.550249	0.562151	0.559099	0.560625	0.562456	0.550859	0.536515	0.554216	0.571612	0.571612	0.561235	0.556352	0.552385	0.554827	0.561235	0.559709	0.56093	0.555742	0.558184	0.575274
0.552995	0.555742	0.561541	0.549333	0.555437	0.551775	0.559709	0.565203	0.56856	0.562456	0.56856	0.569781	0.56093	0.561235	0.555132	0.554521	0.562761	0.559099	0.561235	0.550859	0.556352	0.567339	0.549333	0.555437	0.561235	0.56093	0.560625	0.557573	0.554216	0.557268	0.553301	0.553301	0.553606	0.541704	0.547807	0.562456	0.552995	0.562456	0.561846	0.561541	0.55208	0.56032	0.555132	0.556047	0.554521	0.573138	0.567034	0.565813	0.573443	0.570696
0.556352	0.565813	0.572527	0.551775	0.545976	0.573443	0.566729	0.554827	0.550554	0.552385	0.567644	0.56032	0.557268	0.558184	0.562761	0.559404	0.552995	0.537736	0.546586	0.547502	0.550554	0.552995	0.557573	0.556963	0.555437	0.561235	0.574969	0.560625	0.557268	0.562151	0.559709	0.552995	0.551164	0.553911	0.554521	0.563372	0.564592	0.556658	0.55208	0.541704	0.563372	0.566729	0.556963	0.56093	0.572222	0.563982	0.56032	0.564898	0.564898	0.547807
0.553301	0.544145	0.538041	0.550554	0.561235	0.552995	0.560625	0.562456	0.551469	0.549333	0.563982	0.562456	0.556963	0.558794	0.563372	0.564898	0.562456	0.571001	0.566118	0.556963	0.553911	0.541093	0.555132	0.573748	0.577105	0.556963	0.55208	0.555132	0.556658	0.564287	0.571307	0.556352	0.550554	0.544145	0.54445	0.556658	0.556047	0.559099	0.56093	0.564898	0.556658	0.555132	0.556963	0.569781	0.554521	0.542314	0.545366	0.558184	0.550554	0.569475
0.551164	0.554521	0.563982	0.563982	0.565813	0.552385	0.570086	0.556658	0.555742	0.549638	0.556352	0.56032	0.547502	0.546586	0.556047	0.561846	0.558794	0.5768	0.559404	0.561235	0.56093	0.556352	0.559709	0.561541	0.554216	0.552385	0.541704	0.548112	0.563067	0.566729	0.575884	0.568255	0.551164	0.567034	0.560625	0.546586	0.547502	0.556658	0.553606	0.562151	0.565813	0.576495	0.5768	0.547197	0.548112	0.549028	0.567339	0.567339	0.565203	0.564592
0.553911	0.546586	0.559099	0.549028	0.550859	0.551469	0.536515	0.553606	0.559099	0.559404	0.549944	0.558184	0.556047	0.559709	0.562456	0.563677	0.571307	0.564898	0.560625	0.563067	0.564287	0.566118	0.553606	0.556963	0.554827	0.552385	0.53499	0.551469	0.557268	0.559709	0.570391	0.578021	0.553911	0.538957	0.55208	0.566729	0.556352	0.56032	0.562761	0.567034	0.569475	0.55208	0.553606	0.567949	0.575579	0.563677	0.55208	0.552995	0.559404	0.562456
0.559404	0.54384	0.545366	0.561846	0.550859	0.544145	0.551469	0.546281	0.559099	0.55208	0.553606	0.541093	0.56032	0.568255	0.556963	0.562761	0.559099	0.562761	0.565813	0.56032	0.560625	0.559099	0.54384	0.547197	0.550859	0.553606	0.548418	0.547807	0.558184	0.556352	0.554216	0.542009	0.558184	0.55208	0.551469	0.557878	0.562456	0.566118	0.556963	0.551469	0.553911	0.555437	0.550249	0.559404	0.558184	0.545671	0.546892	0.558184	0.552995	0.566729
0.552995	0.570086	0.568865	0.555742	0.551164	0.565813	0.553301	0.559709	0.56032	0.553911	0.54445	0.558184	0.548723	0.555437	0.56032	0.564592	0.568255	0.549333	0.558794	0.556047	0.556047	0.553911	0.56856	0.547502	0.548418	0.555437	0.55269	0.549944	0.552385	0.549638	0.554521	0.556963	0.551775	0.553301	0.559709	0.546281	0.542314	0.547197	0.54384	0.55269	0.560015	0.561235	0.554216	0.550859	0.554827	0.556658	0.549638	0.544755	0.549028	0.547502
0.558489	0.55269	0.549638	0.555437	0.556352	0.548112	0.547502	0.553301	0.551164	0.561235	0.564287	0.546281	0.546281	0.550859	0.560015	0.556047	0.557878	0.559709	0.562456	0.552385	0.554827	0.555132	0.561235	0.564287	0.561541	0.54323	0.548723	0.557878	0.556658	0.553301	0.542009	0.55269	0.545671	0.562456	0.549028	0.559099	0.544145	0.548418	0.557573	0.556963	0.563982	0.552995	0.547502	0.558489	0.560015	0.559404	0.547197	0.549944	0.563677	0.550859
0.551469	0.566118	0.556352	0.538346	0.559709	0.56032	0.556352	0.54445	0.540788	0.542314	0.537431	0.552995	0.552995	0.557268	0.532853	0.538652	0.538957	0.533769	0.542009	0.546892	0.558794	0.55269	0.546281	0.539567	0.545976	0.539872	0.551775	0.556658	0.550249	0.551775	0.556963	0.562761	0.561541	0.551775	0.549638	0.558184	0.558184	0.559099	0.556352	0.547197	0.54323	0.551775	0.54445	0.548418	0.564592	0.558184	0.538652	0.556047	0.553301	0.548418
0.534074	0.530412	0.5356	0.541093	0.547197	0.542924	0.528886	0.5356	0.545976	0.547502	0.543535	0.539567	0.531938	0.530412	0.53621	0.549333	0.536821	0.537126	0.538652	0.540178	0.538957	0.540483	0.542314	0.539567	0.529496	0.548418	0.550859	0.545976	0.545061	0.545061	0.551469	0.549333	0.536821	0.531327	0.540178	0.538346	0.539262	0.523392	0.516984	0.524308	0.538652	0.536515	0.538957	0.542924	0.547807	0.552385	0.552995	0.54323	0.542009	0.551164
0.5356	0.531938	0.525834	0.513321	0.522172	0.525834	0.52736	0.530107	0.516984	0.515152	0.52736	0.525529	0.526139	0.515458	0.525529	0.521256	0.516068	0.530107	0.53499	0.534379	0.534379	0.530107	0.530412	0.525834	0.515152	0.518815	0.515152	0.509049	0.51973	0.521256	0.520035	0.532243	0.531327	0.525223	0.52797	0.541398	0.529496	0.531327	0.520646	0.524308	0.502945	0.515763	0.52736	0.518509	0.514847	0.507218	0.518509	0.509659	0.516068	0.521561
0.513321	0.521867	0.516373	0.504471	0.505081	0.507523	0.507218	0.515458	0.518509	0.518815	0.515763	0.520341	0.522782	0.514847	0.51149	0.521867	0.523087	0.517899	0.521256	0.516068	0.51027	0.498978	0.512711	0.509659	0.511795	0.526749	0.51149	0.513626	0.512406	0.520951	0.515458	0.501114	0.504471	0.518509	0.51149	0.511795	0.518815	0.524308	0.520341	0.515152	0.500198	0.511795	0.520951	0.516068	0.506607	0.513321	0.512711	0.512711	0.51088	0.516373
0.503555	0.515763	0.521867	0.507828	0.507828	0.508133	0.517289	0.512101	0.507218	0.51088	0.512101	0.51973	0.512101	0.509659	0.529191	0.516984	0.521256	0.507218	0.501419	0.521561	0.505386	0.504166	0.518509	0.518509	0.515458	0.517899	0.517594	0.51149	0.521867	0.51973	0.525223	0.523392	0.507828	0.504471	0.509354	0.513016	0.51973	0.516068	0.502335	0.505997	0.518815	0.524003	0.513321	0.516984	0.528886	0.525223	0.501114	0.501114	0.512406	0.504166
0.514237	0.516068	0.518509	0.515152	0.505692	0.512711	0.526139	0.518509	0.514847	0.513321	0.504166	0.505997	0.513626	0.525529	0.523087	0.518509	0.517594	0.513932	0.508438	0.507523	0.50203	0.518509	0.514847	0.51088	0.509354	0.501419	0.522172	0.512101	0.513626	0.517289	0.518509	0.51149	0.522477	0.496536	0.503555	0.491958	0.500503	0.508133	0.518815	0.515152	0.499588	0.500809	0.504776	0.51088	0.511185	0.514542	0.515152	0.513626	0.505081	0.499283
0.522782	0.527055	0.511795	0.501419	0.507523	0.51149	0.514542	0.51973	0.516678	0.520035	0.50203	0.511185	0.504471	0.507218	0.518509	0.515763	0.505997	0.507828	0.51912	0.51088	0.506302	0.507523	0.516678	0.499283	0.517289	0.508438	0.503555	0.512711	0.511795	0.514237	0.513321	0.509354	0.512711	0.501724	0.501724	0.501419	0.491958	0.50203	0.501724	0.506912	0.520035	0.521256	0.508133	0.507218	0.512101	0.504471	0.513626	0.517289	0.512406	0.506912
0.519425	0.505997	0.509659	0.520341	0.513016	0.515152	0.505997	0.515763	0.517594	0.513932	0.500198	0.51027	0.516373	0.506302	0.508744	0.513626	0.516068	0.526139	0.505081	0.520341	0.507523	0.501419	0.509354	0.505386	0.513626	0.527055	0.518815	0.509964	0.508438	0.504471	0.491958	0.506302	0.511795	0.513321	0.53621	0.515152	0.51027	0.499893	0.506302	0.512406	0.516068	0.516373	0.512101	0.50325	0.505081	0.501419	0.511185	0.522172	0.513016	0.504471
0.511795	0.511795	0.516678	0.517594	0.498672	0.499893	0.505997	0.516984	0.520646	0.499588	0.519425	0.521867	0.528581	0.531022	0.51027	0.518815	0.513016	0.523087	0.521561	0.521561	0.525834	0.51027	0.505997	0.499893	0.517289	0.523698	0.523087	0.506607	0.509354	0.505386	0.509354	0.505692	0.513321	0.51912	0.517594	0.515458	0.511795	0.520035	0.517289	0.526444	0.520035	0.504471	0.508133	0.51027	0.509964	0.498367	0.506912	0.505997	0.504471	0.50325
0.504166	0.505692	0.504166	0.503555	0.508438	0.489822	0.505692	0.515152	0.516373	0.518509	0.519425	0.506912	0.511185	0.51088	0.51149	0.528581	0.517289	0.51027	0.49501	0.487075	0.499588	0.516373	0.505081	0.489517	0.484024	0.484024	0.499283	0.514847	0.511185	0.505997	0.523392	0.507218	0.51027	0.505081	0.501724	0.516678	0.50325	0.50264	0.507828	0.508133	0.512101	0.532853	0.515763	0.504471	0.496231	0.501724	0.516678	0.51912	0.514542	0.512101
0.509049	0.509354	0.507828	0.501724	0.50264	0.500198	0.497757	0.499893	0.4944	0.509354	0.512711	0.508438	0.520035	0.506912	0.505386	0.507218	0.509354	0.521867	0.514542	0.504776	0.498367	0.503861	0.513016	0.517289	0.508744	0.507523	0.511185	0.511795	0.499588	0.500809	0.51973	0.505386	0.511795	0.512101	0.512711	0.516373	0.506912	0.508438	0.520035	0.527055	0.51973	0.51149	0.510575	0.503555	0.505692	0.516678	0.514847	0.493179	0.493179	0.51149
0.500809	0.506302	0.509659	0.505386	0.493789	0.507523	0.518509	0.507828	0.515458	0.514847	0.512711	0.510575	0.498672	0.509964	0.503555	0.512711	0.516068	0.517899	0.516373	0.515152	0.505386	0.507828	0.517594	0.516068	0.512406	0.503861	0.506912	0.511795	0.501419	0.505997	0.505692	0.503555	0.507218	0.520646	0.506302	0.50264	0.50325	0.499893	0.502945	0.50264	0.495926	0.502335	0.505081	0.504166	0.498978	0.507828	0.508133	0.499588	0.505997	0.525834
0.505997	0.51088	0.500503	0.508438	0.50264	0.500198	0.500503	0.504471	0.512406	0.508744	0.516068	0.517594	0.514542	0.505081	0.505997	0.50325	0.49501	0.505081	0.504166	0.521561	0.51912	0.507828	0.51149	0.534074	0.511795	0.505997	0.51088	0.51149	0.496231	0.504471	0.516984	0.504166	0.514542	0.505386	0.512101	0.513626	0.513932	0.508744	0.498672	0.51027	0.515152	0.51027	0.497146	0.513626	0.51088	0.501114	0.515152	0.520035	0.506302	0.489822
0.516678	0.508744	0.513321	0.514237	0.500198	0.495315	0.509659	0.51027	0.494095	0.51149	0.514237	0.51912	0.500503	0.508438	0.508133	0.515763	0.524003	0.505997	0.50264	0.509659	0.508744	0.50325	0.517594	0.512101	0.513016	0.512711	0.527055	0.523392	0.512406	0.516678	0.512711	0.517289	0.506302	0.506912	0.505081	0.507218	0.515458	0.513321	0.515458	0.500503	0.505081	0.513321	0.512101	0.505997	0.509354	0.513321	0.509964	0.511795	0.499283	0.507828
0.505692	0.506607	0.516373	0.515763	0.517899	0.50325	0.511795	0.507828	0.495621	0.493789	0.501724	0.507828	0.505692	0.518815	0.507828	0.511795	0.507218	0.501114	0.506302	0.520035	0.517899	0.515458	0.513932	0.508133	0.502335	0.496536	0.499893	0.504776	0.512406	0.521256	0.510575	0.515763	0.520951	0.501724	0.507523	0.504166	0.503861	0.514237	0.523698	0.508438	0.504776	0.515763	0.508744	0.507218	0.507828	0.518815	0.521867	0.516373	0.507523	0.509659
0.520951	0.51088	0.509964	0.511185	0.509964	0.51088	0.509964	0.516068	0.512406	0.518204	0.505692	0.505692	0.506607	0.505386	0.507218	0.503555	0.507523	0.502945	0.505997	0.511185	0.521867	0.524918	0.516678	0.506912	0.497146	0.505386	0.510575	0.511795	0.524918	0.513626	0.506607	0.504166	0.506607	0.509049	0.504776	0.51088	0.516373	0.513321	0.514237	0.51027	0.499893	0.496536	0.49501	0.498062	0.491653	0.495621	0.504166	0.503861	0.500503	0.51149
0.500503	0.511795	0.513932	0.511185	0.515763	0.520646	0.51912	0.523698	0.507218	0.507523	0.506302	0.508744	0.506912	0.502945	0.524918	0.521867	0.512406	0.50203	0.512101	0.506302	0.505692	0.498062	0.504776	0.505997	0.51149	0.520035	0.505081	0.493484	0.513932	0.500809	0.507218	0.512101	0.515152	0.511795	0.501114	0.512711	0.514237	0.502335	0.507218	0.514237	0.509659	0.511795	0.500198	0.512711	0.514542	0.513016	0.50203	0.508133	0.519425	0.523087
0.491043	0.499893	0.511795	0.508438	0.508438	0.504471	0.509354	0.503555	0.50264	0.516984	0.516373	0.522782	0.512406	0.51088	0.503555	0.495621	0.492874	0.491653	0.500503	0.503861	0.504471	0.497146	0.509964	0.520646	0.501724	0.493484	0.492874	0.496536	0.500503	0.505997	0.504166	0.516068	0.505692	0.502945	0.500198	0.509354	0.512406	0.506607	0.519425	0.525834	0.503861	0.493484	0.512406	0.513016	0.509049	0.513932	0.505386	0.520035	0.513016	0.508133
0.516373	0.523392	0.517594	0.508438	0.508133	0.509049	0.498672	0.508438	0.504166	0.511795	0.503861	0.503555	0.502335	0.512101	0.514237	0.516373	0.507523	0.514237	0.519425	0.525529	0.511185	0.498367	0.504776	0.504471	0.50203	0.502335	0.509964	0.508438	0.516068	0.500198	0.514542	0.512406	0.51912	0.509964	0.510575	0.505692	0.505997	0.518509	0.508133	0.493484	0.493789	0.505386	0.507828	0.504776	0.492569	0.493484	0.505081	0.497757	0.505997	0.511185
0.519425	0.506302	0.508744	0.498062	0.513932	0.518204	0.507828	0.503861	0.51912	0.518204	0.507218	0.507828	0.512101	0.516068	0.520035	0.508438	0.491043	0.512406	0.498978	0.50264	0.502335	0.499893	0.498367	0.518204	0.507523	0.502335	0.510575	0.498978	0.51088	0.498672	0.506912	0.516373	0.506912	0.507523	0.516373	0.510575	0.520035	0.505386	0.520035	0.50264	0.498978	0.526749	0.525223	0.512711	0.506302	0.501114	0.504471	0.505386	0.513321	0.506302
0.504471	0.507218	0.514542	0.506302	0.510575	0.516678	0.508438	0.501114	0.51912	0.507828	0.501724	0.4944	0.499283	0.513016	0.50325	0.496841	0.509964	0.511795	0.516068	0.507523	0.512711	0.508438	0.505081	0.509659	0.514847	0.502945	0.501724	0.515458	0.514237	0.497452	0.513016	0.514847	0.515763	0.518204	0.511795	0.501724	0.513016	0.520035	0.501114	0.507218	0.51088	0.521561	0.513016	0.518815	0.509354	0.511185	0.512406	0.514847	0.507523	0.504471
0.499283	0.504471	0.508133	0.521256	0.50325	0.51027	0.513932	0.514542	0.50203	0.51088	0.516984	0.500809	0.507218	0.504776	0.50203	0.503861	0.518509	0.512711	0.492874	0.483108	0.490127	0.496536	0.496841	0.491653	0.497757	0.500503	0.51088	0.501419	0.498672	0.493484	0.495621	0.517594	0.513321	0.50325	0.503555	0.503861	0.503555	0.511795	0.492264	0.50325	0.495621	0.498367	0.508133	0.498978	0.500503	0.502945	0.506302	0.501724	0.502335	0.504166
0.498367	0.507218	0.507828	0.503555	0.506302	0.51088	0.512406	0.513321	0.509659	0.504166	0.499893	0.522477	0.518815	0.504471	0.499893	0.490127	0.502335	0.497757	0.508744	0.498062	0.504471	0.51027	0.500809	0.4944	0.507218	0.503555	0.507523	0.506912	0.492874	0.501114	0.50325	0.516984	0.503861	0.496536	0.490432	0.499283	0.516678	0.502335	0.495315	0.498367	0.500503	0.510575	0.514847	0.506302	0.495621	0.508438	0.495621	0.505081	0.521256	0.50264
0.507828	0.512406	0.505081	0.501724	0.494095	0.507523	0.513932	0.511185	0.496536	0.501114	0.501114	0.508438	0.508133	0.505081	0.512711	0.504166	0.48555	0.504166	0.507828	0.513016	0.511795	0.505692	0.495926	0.494705	0.500809	0.51912	0.505997	0.505386	0.504471	0.513932	0.515152	0.513321	0.518204	0.509049	0.498062	0.498367	0.50203	0.521867	0.51149	0.503861	0.51088	0.517289	0.514847	0.498978	0.498062	0.50325	0.510575	0.502945	0.51088	0.508744
0.512101	0.494095	0.491043	0.4944	0.505081	0.506302	0.498672	0.506607	0.513016	0.51973	0.498978	0.493484	0.502945	0.520341	0.505081	0.504776	0.506607	0.508133	0.51088	0.517594	0.512101	0.500809	0.51088	0.508438	0.502945	0.516678	0.505692	0.496536	0.495315	0.516678	0.520646	0.513932	0.513016	0.503555	0.495315	0.50264	0.498672	0.510575	0.509659	0.508438	0.493179	0.488601	0.495621	0.504471	0.496841	0.503861	0.495315	0.500503	0.498367	0.50203
0.516068	0.515458	0.495315	0.501114	0.504471	0.487381	0.509049	0.521561	0.511795	0.510575	0.520035	0.498367	0.49501	0.506302	0.518815	0.507523	0.505081	0.498062	0.508133	0.511185	0.51149	0.509049	0.491348	0.499283	0.505692	0.515763	0.515152	0.521867	0.508438	0.497757	0.503555	0.509049	0.498672	0.504166	0.513626	0.511185	0.497757	0.498672	0.495621	0.501419	0.512711	0.505692	0.512101	0.520951	0.515152	0.522782	0.502335	0.495621	0.509049	0.500809
0.509354	0.516678	0.506607	0.500503	0.501724	0.511795	0.516984	0.513321	0.509049	0.505081	0.508744	0.502335	0.514237	0.500198	0.508744	0.507523	0.510575	0.506607	0.514542	0.508438	0.504776	0.513932	0.513016	0.509354	0.498978	0.50203	0.509964	0.498978	0.499283	0.507218	0.491958	0.505386	0.516068	0.504166	0.499893	0.499893	0.51149	0.514847	0.501114	0.507828	0.522782	0.513016	0.504166	0.508438	0.515763	0.503861	0.493484	0.500503	0.508744	0.494705
0.51027	0.509659	0.503861	0.513626	0.521561	0.502945	0.513016	0.501724	0.500503	0.50264	0.507218	0.515458	0.506607	0.498978	0.50325	0.508744	0.516984	0.501724	0.507828	0.504776	0.512406	0.509964	0.504166	0.506912	0.531632	0.521867	0.512711	0.507218	0.508133	0.511795	0.505386	0.508438	0.518509	0.51149	0.520341	0.51912	0.515458	0.51027	0.498062	0.505997	0.513321	0.521867	0.533769	0.519425	0.511795	0.514847	0.516984	0.508438	0.498672	0.513321
0.506302	0.505692	0.513016	0.51027	0.506607	0.501114	0.505386	0.50203	0.500503	0.508744	0.507828	0.516373	0.508438	0.503555	0.514847	0.512101	0.508133	0.505386	0.509659	0.514847	0.511795	0.509964	0.503861	0.501114	0.508438	0.505997	0.500198	0.517899	0.522782	0.509964	0.503861	0.495315	0.50325	0.514542	0.523392	0.507828	0.501114	0.500198	0.508133	0.523087	0.506302	0.502945	0.513016	0.501114	0.502335	0.512711	0.498672	0.501419	0.507218	0.520035
0.499588	0.513321	0.516984	0.524613	0.512406	0.509964	0.509964	0.499283	0.517289	0.511185	0.506607	0.523698	0.516984	0.50203	0.505997	0.517899	0.509964	0.510575	0.505386	0.513626	0.507218	0.50203	0.50264	0.497452	0.512101	0.509049	0.51088	0.494095	0.497757	0.506912	0.513626	0.508133	0.507218	0.518509	0.500809	0.501419	0.506302	0.491043	0.499283	0.506302	0.516984	0.511185	0.502335	0.50264	0.517289	0.514237	0.511185	0.503555	0.498062	0.516068
0.508133	0.481582	0.504776	0.509049	0.512406	0.517899	0.509659	0.507523	0.497452	0.507523	0.512406	0.504166	0.50203	0.508744	0.509659	0.499283	0.499283	0.490432	0.498367	0.506607	0.492569	0.504776	0.512711	0.508438	0.504776	0.516068	0.517594	0.499588	0.501724	0.521561	0.506302	0.507828	0.490127	0.498978	0.51027	0.500198	0.504776	0.511795	0.524308	0.51149	0.500809	0.50264	0.513932	0.517594	0.501724	0.503861	0.504471	0.50264	0.514237	0.509049
0.516068	0.512711	0.513932	0.509354	0.506302	0.50203	0.513321	0.517289	0.515152	0.504166	0.500503	0.508133	0.515458	0.501114	0.49501	0.506302	0.493484	0.509659	0.504776	0.48677	0.513321	0.515152	0.501419	0.505692	0.51088	0.51088	0.51149	0.498062	0.510575	0.514847	0.511795	0.504166	0.513016	0.516984	0.491043	0.497757	0.50203	0.503861	0.505692	0.514847	0.500503	0.50264	0.504166	0.511795	0.508744	0.514237	0.514542	0.511795	0.501419	0.498062
0.511795	0.512406	0.513626	0.516678	0.497452	0.507218	0.52736	0.523392	0.522782	0.514847	0.524613	0.526139	0.515763	0.503555	0.513321	0.520035	0.509049	0.513626	0.509049	0.50264	0.508133	0.507218	0.508744	0.508133	0.498367	0.497146	0.505997	0.505997	0.506607	0.525223	0.520951	0.516678	0.513321	0.507523	0.498978	0.498062	0.51027	0.500503	0.509354	0.497757	0.513016	0.51027	0.507828	0.513321	0.50264	0.499893	0.493179	0.491348	0.505692	0.509354
0.505386	0.508438	0.516678	0.510575	0.512406	0.504471	0.509354	0.499283	0.500503	0.509659	0.499283	0.50264	0.499283	0.492569	0.498062	0.520341	0.512101	0.509049	0.507218	0.500198	0.500198	0.504471	0.504776	0.518815	0.520951	0.516984	0.506607	0.501419	0.513932	0.509354	0.510575	0.512711	0.504471	0.498062	0.496841	0.505081	0.511185	0.506607	0.517289	0.516984	0.508744	0.501724	0.495926	0.499283	0.523087	0.526444	0.524613	0.524918	0.510575	0.51912
0.516678	0.517899	0.510575	0.515458	0.520951	0.505692	0.506607	0.499283	0.501114	0.514542	0.506607	0.497146	0.511185	0.504776	0.487686	0.50325	0.51027	0.512101	0.502945	0.498672	0.501114	0.506912	0.514237	0.50325	0.499893	0.508133	0.519425	0.51973	0.508133	0.501419	0.503555	0.501419	0.498672	0.514847	0.504776	0.507523	0.50203	0.498978	0.517899	0.528275	0.522172	0.51149	0.505081	0.516068	0.506912	0.511795	0.516068	0.512711	0.509354	0.513626
0.507828	0.506912	0.513016	0.518509	0.515152	0.505692	0.513016	0.520035	0.513626	0.505081	0.509964	0.505997	0.514542	0.509964	0.51149	0.515152	0.507523	0.516678	0.501724	0.488601	0.506607	0.515458	0.521561	0.503555	0.506302	0.502945	0.504471	0.505081	0.500198	0.503555	0.498978	0.50325	0.501724	0.503555	0.506302	0.505692	0.513321	0.517289	0.518509	0.497452	0.500503	0.509354	0.516373	0.515458	0.511795	0.512406	0.495315	0.505997	0.502335	0.515458
0.51912	0.498978	0.508133	0.513321	0.516984	0.501419	0.509964	0.513016	0.516984	0.520341	0.519425	0.51149	0.509659	0.520341	0.508744	0.501114	0.517289	0.51912	0.50264	0.51027	0.520341	0.509659	0.504776	0.509049	0.50325	0.500503	0.507828	0.503861	0.511185	0.509354	0.51149	0.517594	0.517289	0.50325	0.516373	0.51912	0.505081	0.511795	0.487381	0.505081	0.50203	0.512406	0.526749	0.530107	0.512711	0.508133	0.502335	0.502335	0.513321	0.505692
0.522477	0.509964	0.507523	0.508438	0.499588	0.503861	0.491958	0.499893	0.504471	0.504776	0.496231	0.516678	0.510575	0.504166	0.508133	0.506302	0.505692	0.500809	0.496536	0.503555	0.516373	0.518815	0.497146	0.507523	0.505386	0.505386	0.51027	0.509354	0.523087	0.513321	0.500198	0.498062	0.505081	0.508744	0.516678	0.512101	0.515458	0.515763	0.520341	0.513932	0.506607	0.520646	0.517289	0.509964	0.517289	0.513932	0.50264	0.495315	0.504776	0.505386
0.509049	0.495621	0.505386	0.524003	0.520646	0.520035	0.513321	0.506607	0.508438	0.526139	0.515763	0.504471	0.506607	0.509659	0.505081	0.507523	0.51149	0.521256	0.498672	0.498367	0.503861	0.502945	0.505386	0.51973	0.51027	0.512101	0.511795	0.503555	0.514542	0.50203	0.512101	0.515763	0.530717	0.525223	0.522782	0.514847	0.506302	0.516678	0.512711	0.519425	0.508438	0.509964	0.513626	0.513626	0.504776	0.499588	0.515152	0.516373	0.516373	0.513016
0.521256	0.503861	0.513626	0.516373	0.526749	0.524003	0.508744	0.51027	0.511185	0.51027	0.509049	0.510575	0.507828	0.511185	0.514237	0.525834	0.518509	0.503861	0.504776	0.516984	0.507828	0.511185	0.522477	0.522782	0.526444	0.515763	0.507218	0.512711	0.493789	0.507218	0.505692	0.501114	0.509049	0.503555	0.50203	0.492874	0.505997	0.515152	0.513626	0.509049	0.512101	0.518204	0.509049	0.521256	0.514542	0.499588	0.512711	0.509964	0.509964	0.509964
0.515152	0.501724	0.51088	0.511795	0.512406	0.504471	0.495315	0.504471	0.528886	0.513016	0.50325	0.511795	0.514237	0.516984	0.521867	0.513016	0.521256	0.516678	0.51149	0.526749	0.494095	0.50264	0.515763	0.511795	0.506607	0.511185	0.514542	0.513016	0.51912	0.51973	0.517594	0.515763	0.509964	0.508438	0.510575	0.499893	0.501114	0.512711	0.518204	0.527665	0.520035	0.506302	0.501419	0.505997	0.512406	0.513932	0.513321	0.517899	0.502335	0.501114
0.525834	0.530412	0.531327	0.528886	0.513626	0.51088	0.515763	0.51973	0.513321	0.51027	0.502335	0.523698	0.526139	0.520341	0.528275	0.511795	0.516984	0.518204	0.516678	0.515458	0.516678	0.511795	0.514237	0.522172	0.524613	0.515152	0.528275	0.515763	0.513321	0.499588	0.502945	0.524308	0.514847	0.491043	0.518815	0.507523	0.518509	0.509354	0.516068	0.524613	0.515458	0.51973	0.520035	0.525529	0.529801	0.510575	0.526139	0.505997	0.514542	0.497757
0.544755	0.541093	0.551469	0.544755	0.536821	0.538041	0.537431	0.541093	0.539567	0.535905	0.519425	0.523087	0.535905	0.534379	0.542314	0.537431	0.542924	0.540483	0.531327	0.512101	0.536821	0.536515	0.534379	0.54323	0.542009	0.539872	0.537736	0.538346	0.527665	0.526749	0.516068	0.525529	0.521561	0.528275	0.534684	0.52736	0.524003	0.526139	0.518509	0.521256	0.519425	0.513321	0.525529	0.520951	0.506302	0.51912	0.516068	0.515458	0.512711	0.520341
0.551775	0.550249	0.55269	0.54323	0.551469	0.542619	0.542924	0.551164	0.551469	0.54384	0.546586	0.556658	0.55269	0.557268	0.557573	0.550249	0.554521	0.546586	0.544755	0.551775	0.532243	0.534684	0.545366	0.548723	0.547807	0.544145	0.549333	0.538957	0.546281	0.554827	0.549638	0.537126	0.545061	0.546586	0.545061	0.546892	0.544755	0.546586	0.546281	0.544755	0.538346	0.539567	0.542924	0.54445	0.54323	0.538041	0.537126	0.532548	0.542619	0.534379
0.547807	0.55269	0.548112	0.544755	0.551469	0.56093	0.547502	0.549028	0.550554	0.565813	0.553911	0.54445	0.544145	0.553911	0.553911	0.552385	0.556047	0.547502	0.554521	0.558489	0.555437	0.53621	0.546586	0.555132	0.560015	0.562151	0.555132	0.546586	0.560015	0.565813	0.561541	0.563067	0.56093	0.567644	0.563677	0.549944	0.554521	0.549944	0.545976	0.542314	0.554521	0.552995	0.547807	0.546892	0.542314	0.535295	0.553911	0.542619	0.549028	0.567644
0.548723	0.554521	0.561541	0.550554	0.55269	0.570391	0.559709	0.558489	0.565203	0.546281	0.534074	0.540483	0.548723	0.548723	0.557573	0.571307	0.556047	0.561846	0.556352	0.557268	0.543535	0.547502	0.555132	0.55269	0.568865	0.571001	0.564592	0.54323	0.565813	0.567949	0.547502	0.548723	0.549944	0.551775	0.547502	0.553606	0.564592	0.552995	0.550554	0.556963	0.558794	0.557268	0.548112	0.56032	0.557268	0.556047	0.553911	0.556658	0.560625	0.568865
0.559099	0.549028	0.556658	0.549638	0.546586	0.540483	0.555742	0.582293	0.578631	0.581072	0.566729	0.559709	0.549028	0.546586	0.554521	0.555132	0.553606	0.553911	0.545976	0.555742	0.560625	0.563372	0.558489	0.563067	0.556352	0.55269	0.550249	0.572222	0.563067	0.556963	0.556352	0.558794	0.563677	0.565203	0.56032	0.573748	0.566729	0.556658	0.567949	0.557878	0.563677	0.557573	0.568255	0.556047	0.558489	0.53499	0.54323	0.542619	0.549638	0.547197
0.559099	0.56032	0.547197	0.536515	0.548418	0.546892	0.556658	0.557878	0.558794	0.56032	0.553301	0.55208	0.540788	0.551164	0.544145	0.543535	0.553606	0.562456	0.561235	0.556963	0.556963	0.558794	0.573443	0.558794	0.559099	0.567949	0.556047	0.563982	0.560625	0.555132	0.56917	0.569781	0.567339	0.55269	0.549944	0.556352	0.557573	0.565508	0.563067	0.568865	0.552995	0.555742	0.545366	0.542009	0.549638	0.550859	0.555742	0.563372	0.565813	0.560625
0.540178	0.555132	0.568255	0.561541	0.567644	0.575884	0.554827	0.54323	0.565203	0.558184	0.558794	0.554521	0.56032	0.552995	0.562456	0.563677	0.565203	0.568255	0.557573	0.568865	0.561846	0.550554	0.542619	0.551469	0.554827	0.559404	0.554521	0.556658	0.562456	0.549638	0.560625	0.555132	0.557573	0.555742	0.55269	0.545976	0.541093	0.555132	0.566423	0.563677	0.563067	0.556963	0.557573	0.549638	0.559404	0.564287	0.567339	0.563677	0.567949	0.562761
0.571612	0.549028	0.56032	0.567034	0.551469	0.548112	0.557878	0.549638	0.549333	0.557268	0.548418	0.556352	0.567949	0.552385	0.558184	0.565508	0.571001	0.566118	0.566729	0.567034	0.571612	0.553301	0.556658	0.556352	0.553606	0.553301	0.553911	0.558794	0.558489	0.558489	0.558489	0.553911	0.546892	0.557573	0.563982	0.565203	0.55269	0.558489	0.550249	0.552385	0.550554	0.545061	0.541093	0.548723	0.561541	0.56917	0.556047	0.554216	0.555742	0.55269
0.557268	0.575884	0.560625	0.557878	0.567644	0.562761	0.561235	0.540788	0.54384	0.541704	0.547197	0.567644	0.562456	0.563067	0.554521	0.56032	0.556352	0.563982	0.567949	0.557878	0.561541	0.565813	0.564898	0.559709	0.553606	0.560625	0.572527	0.557268	0.558794	0.550554	0.561846	0.569475	0.561541	0.561235	0.55269	0.553606	0.551164	0.552995	0.552385	0.553606	0.550554	0.549944	0.56856	0.572527	0.568255	0.563982	0.559709	0.561541	0.557878	0.572527
0.569781	0.567644	0.555742	0.574663	0.580462	0.561541	0.561541	0.566423	0.549944	0.546892	0.55208	0.545366	0.556352	0.567339	0.56856	0.554827	0.571307	0.559099	0.563982	0.572222	0.562456	0.551775	0.548723	0.544145	0.547197	0.563677	0.559099	0.552385	0.548723	0.555742	0.568865	0.555437	0.555437	0.546281	0.555742	0.558794	0.555437	0.563677	0.556352	0.546892	0.557878	0.539262	0.553301	0.545976	0.554216	0.562151	0.56917	0.566729	0.557268	0.563067
0.54384	0.550249	0.555132	0.545671	0.563372	0.568865	0.557878	0.549333	0.557878	0.553911	0.555132	0.557573	0.556047	0.552385	0.564287	0.56856	0.54384	0.556047	0.561846	0.555742	0.552995	0.562151	0.56032	0.551775	0.551775	0.555742	0.553606	0.564287	0.556963	0.572527	0.572527	0.553301	0.574053	0.555437	0.547502	0.567034	0.563067	0.558489	0.563067	0.551775	0.564898	0.566423	0.558184	0.566423	0.567339	0.572222	0.560625	0.559709	0.563372	0.554216
0.547197	0.555132	0.556963	0.559404	0.558184	0.560625	0.553301	0.552385	0.566118	0.567644	0.562761	0.569781	0.556352	0.565508	0.569475	0.564287	0.551469	0.559404	0.55208	0.556047	0.562151	0.560625	0.545061	0.55208	0.563372	0.569781	0.566118	0.570696	0.556047	0.556352	0.562456	0.563677	0.556352	0.550249	0.562456	0.556658	0.579241	0.575579	0.567034	0.568255	0.553911	0.559709	0.552385	0.563982	0.566423	0.559099	0.566729	0.571612	0.583819	0.568255
0.550249	0.548723	0.546281	0.545671	0.549028	0.549028	0.55269	0.561541	0.554521	0.562151	0.561235	0.550859	0.557573	0.557573	0.562761	0.547502	0.545976	0.555742	0.55208	0.548723	0.547197	0.551469	0.570086	0.553911	0.566729	0.565508	0.556352	0.556658	0.553911	0.55269	0.557573	0.555132	0.553911	0.558184	0.558184	0.558794	0.566118	0.556352	0.56032	0.561235	0.553911	0.570696	0.568865	0.567034	0.572527	0.579852	0.55269	0.551469	0.55208	0.567644
0.567339	0.580767	0.557268	0.547807	0.564287	0.561846	0.551469	0.549944	0.557573	0.546586	0.551469	0.556352	0.55208	0.55208	0.544145	0.558184	0.576189	0.570391	0.558489	0.553911	0.545976	0.555437	0.546281	0.557878	0.557878	0.557573	0.567339	0.565508	0.562761	0.561235	0.56093	0.567949	0.570391	0.563677	0.563067	0.557573	0.565813	0.563372	0.563677	0.556658	0.553606	0.563677	0.571917	0.561235	0.56093	0.56093	0.551775	0.564287	0.56856	0.570696
0.568255	0.561846	0.568865	0.557878	0.554216	0.549944	0.567339	0.564592	0.570696	0.563067	0.555437	0.553301	0.572222	0.566729	0.558489	0.553911	0.557268	0.556658	0.558184	0.552995	0.548418	0.559709	0.553301	0.551775	0.56917	0.578936	0.568255	0.566423	0.575884	0.567339	0.556047	0.555132	0.566118	0.567034	0.567034	0.551775	0.565203	0.56917	0.555742	0.540178	0.565203	0.567339	0.569781	0.567949	0.555132	0.555742	0.556047	0.554521	0.558184	0.562761
0.55269	0.567339	0.556352	0.561846	0.563372	0.558794	0.557268	0.555742	0.546281	0.554216	0.558794	0.563067	0.570696	0.571917	0.558794	0.560015	0.564287	0.559404	0.572527	0.584429	0.581378	0.580767	0.574663	0.576189	0.563677	0.544145	0.545976	0.563372	0.549638	0.551469	0.556658	0.557573	0.564287	0.569475	0.573748	0.564898	0.558489	0.560015	0.561235	0.559709	0.561846	0.562456	0.554827	0.549333	0.552385	0.569781	0.563067	0.570086	0.564592	0.567339
0.562151	0.564592	0.558184	0.562761	0.562151	0.553301	0.556352	0.550859	0.557573	0.548418	0.558489	0.556352	0.539567	0.548112	0.549333	0.553301	0.563067	0.569781	0.567034	0.570086	0.56917	0.561235	0.562456	0.567034	0.562456	0.567644	0.566423	0.562151	0.548112	0.567339	0.560015	0.566423	0.563372	0.552995	0.562151	0.561235	0.554521	0.554216	0.562456	0.563372	0.568255	0.563982	0.56032	0.562456	0.551164	0.550554	0.56032	0.574969	0.564898	0.558489
0.555132	0.56917	0.555437	0.56093	0.567644	0.556352	0.550859	0.551775	0.572222	0.56856	0.566423	0.567034	0.558489	0.560625	0.556658	0.554521	0.552385	0.560625	0.565203	0.573748	0.569781	0.559404	0.551469	0.550859	0.550249	0.561541	0.562456	0.567034	0.567339	0.569475	0.566423	0.558794	0.554827	0.556352	0.558489	0.574663	0.563677	0.574358	0.567034	0.564592	0.571307	0.570696	0.565813	0.570696	0.567949	0.575579	0.556047	0.550554	0.556963	0.567339
0.556658	0.563982	0.559709	0.579852	0.576495	0.565508	0.561541	0.565203	0.572527	0.571307	0.561846	0.559099	0.567034	0.563982	0.548418	0.563372	0.571917	0.557573	0.549638	0.553301	0.556658	0.563067	0.564592	0.560015	0.566118	0.571612	0.575274	0.571307	0.572527	0.571001	0.564592	0.573443	0.573443	0.567339	0.552385	0.567339	0.567949	0.554216	0.552995	0.549638	0.562456	0.565508	0.566729	0.56032	0.554521	0.554827	0.559099	0.569475	0.567034	0.563677
0.556352	0.557573	0.56032	0.556047	0.564287	0.563067	0.563067	0.559099	0.553911	0.561846	0.556963	0.554216	0.553911	0.557573	0.562761	0.561846	0.556658	0.559709	0.571001	0.551164	0.555742	0.554216	0.565508	0.563677	0.567034	0.565813	0.567034	0.551775	0.555132	0.549944	0.558794	0.56917	0.567949	0.562151	0.563982	0.571612	0.564898	0.55208	0.556658	0.562151	0.567034	0.559404	0.556658	0.570391	0.571917	0.571307	0.570391	0.574053	0.571001	0.556352
0.564898	0.549638	0.561846	0.575579	0.569781	0.572832	0.563372	0.571001	0.568865	0.575274	0.5768	0.563067	0.578936	0.574358	0.570696	0.555742	0.560015	0.541093	0.564287	0.558184	0.568255	0.559099	0.559709	0.559099	0.553301	0.558184	0.547807	0.561541	0.558489	0.549944	0.548418	0.558489	0.558489	0.556963	0.550554	0.545976	0.549944	0.565813	0.556047	0.553911	0.551164	0.552385	0.562456	0.570391	0.576495	0.571612	0.567949	0.559099	0.557573	0.559709
0.556352	0.558794	0.546586	0.549944	0.56093	0.556047	0.559099	0.556047	0.560625	0.565508	0.572832	0.575579	0.56093	0.559099	0.561846	0.559099	0.556047	0.556047	0.559099	0.553606	0.569475	0.574053	0.564287	0.567949	0.56917	0.562151	0.559099	0.556352	0.557878	0.560015	0.561846	0.564898	0.571001	0.568255	0.560015	0.57741	0.56917	0.581988	0.568865	0.560015	0.572832	0.564898	0.548418	0.561541	0.570696	0.56856	0.582904	0.572832	0.548418	0.55269
0.565508	0.573443	0.563372	0.552385	0.544145	0.549944	0.563677	0.559099	0.556352	0.561541	0.569475	0.566423	0.565508	0.555132	0.562456	0.559709	0.563677	0.574053	0.570086	0.578936	0.572832	0.560015	0.550859	0.563677	0.559709	0.559404	0.555132	0.546281	0.55269	0.561846	0.572832	0.576495	0.559404	0.559709	0.575579	0.570391	0.563982	0.562761	0.563677	0.553911	0.553606	0.562456	0.566118	0.582904	0.5768	0.575884	0.571612	0.571307	0.571307	0.557573
0.561846	0.556352	0.564898	0.562151	0.563372	0.556658	0.553301	0.546281	0.546892	0.555132	0.548418	0.56032	0.587176	0.585345	0.574358	0.553911	0.553301	0.556658	0.547807	0.559099	0.552385	0.561541	0.545976	0.550859	0.561541	0.572832	0.565508	0.569781	0.563067	0.561235	0.557878	0.557268	0.563067	0.562456	0.561846	0.567339	0.563067	0.553606	0.555742	0.562761	0.571001	0.578326	0.564592	0.556352	0.553911	0.569475	0.567644	0.572832	0.569475	0.57741
0.561235	0.563677	0.559404	0.564287	0.555437	0.557573	0.563982	0.559099	0.553301	0.56032	0.559404	0.566729	0.567644	0.552995	0.556658	0.565813	0.56856	0.560015	0.539567	0.548723	0.544145	0.553606	0.561235	0.565508	0.569781	0.56856	0.554521	0.56093	0.556352	0.577105	0.565508	0.556352	0.558184	0.553911	0.565813	0.558794	0.566118	0.571001	0.554827	0.558184	0.565203	0.567644	0.560015	0.561235	0.573138	0.56856	0.567949	0.575884	0.562761	0.569475
0.559099	0.572832	0.564898	0.564592	0.562761	0.574663	0.563372	0.56032	0.553301	0.562761	0.565813	0.555742	0.552385	0.556352	0.550859	0.556352	0.565813	0.558184	0.56856	0.556352	0.545671	0.549028	0.555437	0.565203	0.566729	0.559709	0.565508	0.557268	0.56032	0.572527	0.570696	0.571307	0.569475	0.573443	0.567034	0.547197	0.549638	0.567949	0.567034	0.567949	0.569781	0.566729	0.559099	0.552995	0.564898	0.553911	0.570391	0.567339	0.581683	0.575274
0.561235	0.57741	0.556352	0.568255	0.56917	0.551469	0.552385	0.558184	0.571612	0.567644	0.565813	0.56856	0.561541	0.55269	0.550554	0.545061	0.555437	0.565508	0.56093	0.555742	0.573443	0.555132	0.555742	0.548723	0.565813	0.574053	0.552385	0.564592	0.556963	0.563677	0.561235	0.573138	0.588092	0.583209	0.570696	0.568865	0.555132	0.554827	0.561235	0.570086	0.574053	0.562456	0.5768	0.571917	0.557573	0.575884	0.573748	0.56856	0.559404	0.554827
0.575579	0.572222	0.551469	0.559099	0.540483	0.549638	0.566729	0.566423	0.550249	0.557573	0.555132	0.566423	0.563677	0.567339	0.571307	0.557573	0.553301	0.565813	0.55208	0.566118	0.552995	0.550554	0.560625	0.565813	0.566423	0.566423	0.563372	0.559404	0.561846	0.568865	0.567339	0.559099	0.565813	0.567339	0.554827	0.551164	0.567034	0.570696	0.556963	0.563982	0.568865	0.574358	0.570086	0.565203	0.574969	0.577715	0.580462	0.584735	0.571307	0.576495
0.563372	0.571001	0.581988	0.561235	0.566118	0.567644	0.566118	0.561846	0.559404	0.561235	0.568255	0.563982	0.561235	0.567034	0.567034	0.562456	0.571307	0.564898	0.565508	0.567949	0.563067	0.562761	0.560625	0.561846	0.556352	0.556658	0.563982	0.572222	0.556963	0.566729	0.579241	0.554216	0.558794	0.565203	0.561541	0.570086	0.567034	0.555132	0.541704	0.554216	0.566729	0.564287	0.568865	0.569781	0.569781	0.567644	0.569475	0.572832	0.56917	0.563677
0.565813	0.563677	0.556352	0.566118	0.56093	0.556658	0.564287	0.559709	0.556047	0.576189	0.561235	0.556352	0.551469	0.561235	0.551469	0.563982	0.565203	0.560015	0.560015	0.559404	0.562456	0.556352	0.562151	0.558794	0.540178	0.552995	0.566118	0.556963	0.570391	0.564287	0.564287	0.567339	0.570696	0.566423	0.554216	0.559709	0.566118	0.560015	0.553606	0.550554	0.55269	0.556047	0.56917	0.565203	0.574663	0.559099	0.563067	0.573138	0.561235	0.56856
0.570696	0.560625	0.56856	0.559404	0.562761	0.563372	0.570391	0.569475	0.563067	0.563982	0.556047	0.565508	0.561846	0.570391	0.563982	0.552995	0.562761	0.556352	0.561541	0.559404	0.557878	0.573748	0.561846	0.563372	0.569475	0.571612	0.566729	0.568255	0.589618	0.554521	0.541704	0.561846	0.575274	0.570086	0.569781	0.575274	0.559709	0.557878	0.567644	0.570696	0.559709	0.555437	0.567034	0.564898	0.558489	0.557268	0.559404	0.553301	0.567034	0.566423
0.563982	0.546892	0.542924	0.571307	0.56917	0.571307	0.564592	0.567339	0.571612	0.559099	0.542924	0.555742	0.56917	0.570086	0.565508	0.566423	0.572222	0.563677	0.561541	0.571307	0.561846	0.558489	0.552995	0.549028	0.558794	0.562151	0.559709	0.561541	0.561541	0.558489	0.56032	0.555437	0.563982	0.563372	0.562151	0.573748	0.571612	0.574969	0.57741	0.580767	0.568255	0.560015	0.574358	0.569781	0.575579	0.569475	0.564287	0.563067	0.570391	0.559709
0.56917	0.563677	0.566423	0.571307	0.556963	0.560625	0.564287	0.565203	0.559709	0.549028	0.539872	0.562456	0.57741	0.561846	0.55208	0.558794	0.566118	0.568255	0.557573	0.558489	0.565203	0.563677	0.542619	0.545366	0.557573	0.550249	0.56032	0.556352	0.556047	0.565508	0.556047	0.555437	0.56032	0.556658	0.554521	0.550554	0.56032	0.556658	0.556963	0.559099	0.575884	0.581683	0.581072	0.571307	0.563982	0.546281	0.561541	0.569475	0.568865	0.566118
0.550249	0.55208	0.561846	0.554827	0.555742	0.555742	0.568255	0.575274	0.554521	0.560625	0.557268	0.568255	0.555132	0.54323	0.54323	0.551775	0.565203	0.561235	0.559709	0.564898	0.562151	0.564898	0.569781	0.576495	0.564287	0.56093	0.563067	0.562151	0.558489	0.56093	0.564287	0.561235	0.551164	0.56032	0.575274	0.571612	0.563982	0.567034	0.580462	0.576495	0.566729	0.567034	0.564898	0.571612	0.566118	0.559404	0.557268	0.564592	0.556352	0.564287
0.573748	0.555742	0.556352	0.559099	0.557573	0.555742	0.559404	0.559099	0.567339	0.56856	0.574969	0.574053	0.574663	0.558794	0.561846	0.559709	0.558184	0.559709	0.574358	0.561846	0.563067	0.561846	0.563982	0.566423	0.564592	0.570696	0.577105	0.569475	0.566729	0.562761	0.556658	0.559099	0.574053	0.561541	0.554216	0.553911	0.566423	0.549944	0.556658	0.56856	0.567339	0.561846	0.549638	0.562151	0.56093	0.553301	0.550554	0.574053	0.571917	0.575884
0.566729	0.566423	0.556658	0.555132	0.557268	0.557573	0.56032	0.572527	0.562456	0.561541	0.572527	0.564287	0.563982	0.563372	0.573138	0.575274	0.566423	0.566423	0.563677	0.571917	0.561541	0.574663	0.556658	0.564287	0.573138	0.571001	0.572222	0.578631	0.567034	0.563982	0.564592	0.570391	0.567644	0.550859	0.55208	0.561541	0.571612	0.564287	0.555437	0.557573	0.567949	0.581378	0.579241	0.567339	0.577715	0.554827	0.55269	0.571307	0.5768	0.564287
0.574969	0.568865	0.572832	0.566423	0.570086	0.565203	0.559404	0.570086	0.570391	0.564592	0.558794	0.558794	0.548112	0.544145	0.560625	0.558184	0.565508	0.563982	0.563372	0.573138	0.559099	0.564898	0.565203	0.565508	0.555742	0.559709	0.560625	0.56856	0.56917	0.575884	0.573443	0.572832	0.564287	0.572832	0.570086	0.566118	0.554216	0.553606	0.548723	0.566423	0.56093	0.564287	0.569475	0.571917	0.567339	0.556963	0.561541	0.556352	0.564592	0.570696
0.572222	0.571307	0.567034	0.565508	0.559099	0.558794	0.556047	0.56856	0.562761	0.554827	0.56856	0.56856	0.568865	0.567339	0.565508	0.567034	0.557878	0.565813	0.571001	0.551164	0.563372	0.567034	0.56032	0.555437	0.573443	0.581072	0.564898	0.566118	0.569475	0.572527	0.562456	0.567644	0.567034	0.579241	0.566118	0.574969	0.564287	0.565203	0.567339	0.572527	0.587786	0.578021	0.570696	0.573138	0.567034	0.571612	0.575274	0.574053	0.578021	0.567949
0.591144	0.572222	0.557573	0.554521	0.563677	0.566729	0.547197	0.547197	0.556352	0.55269	0.553911	0.576495	0.577105	0.570086	0.574358	0.552995	0.54445	0.557268	0.568255	0.56032	0.573443	0.556963	0.576495	0.584429	0.588092	0.571612	0.570391	0.56856	0.570086	0.574053	0.561541	0.562456	0.562151	0.564287	0.571001	0.574663	0.571917	0.570696	0.559404	0.571001	0.580462	0.583209	0.571612	0.561846	0.568865	0.572222	0.576495	0.567034	0.566118	0.571307
0.580767	0.572222	0.566118	0.566423	0.564592	0.557573	0.552995	0.558794	0.559709	0.565203	0.564592	0.567644	0.569781	0.573443	0.572222	0.571001	0.56093	0.561541	0.563982	0.558184	0.568255	0.566729	0.567949	0.563067	0.550554	0.556963	0.570391	0.560625	0.564898	0.567949	0.55208	0.557573	0.576189	0.576495	0.575274	0.575274	0.563677	0.575884	0.570391	0.572527	0.573748	0.576495	0.567339	0.560015	0.564898	0.573748	0.581072	0.574663	0.566729	0.573443
0.565203	0.563067	0.567339	0.567034	0.561541	0.565203	0.574053	0.578326	0.572222	0.572832	0.557268	0.562761	0.563372	0.567949	0.583209	0.567949	0.572527	0.561541	0.567949	0.551469	0.561541	0.551164	0.567339	0.561541	0.565508	0.565203	0.559709	0.567034	0.571917	0.564287	0.563677	0.571001	0.572222	0.56856	0.572222	0.574053	0.566118	0.573748	0.565508	0.578936	0.591754	0.581378	0.571612	0.574053	0.576189	0.569475	0.571307	0.574663	0.581378	0.569781
0.573443	0.563067	0.564287	0.567034	0.565203	0.571612	0.569475	0.564287	0.562456	0.557268	0.568865	0.551775	0.557573	0.572222	0.581072	0.579852	0.571917	0.557573	0.574663	0.580462	0.572222	0.580462	0.561235	0.566729	0.578021	0.571612	0.559099	0.570391	0.577715	0.583209	0.569781	0.576189	0.561235	0.575884	0.580767	0.572832	0.563067	0.571612	0.573443	0.573748	0.582598	0.564287	0.56093	0.565203	0.571307	0.56856	0.566118	0.579546	0.578631	0.5768
0.559709	0.549028	0.556047	0.56032	0.556047	0.567644	0.563677	0.557878	0.561541	0.561846	0.572222	0.578326	0.583514	0.5768	0.553301	0.559709	0.565813	0.576189	0.571612	0.567339	0.569475	0.585345	0.574663	0.575579	0.567339	0.551469	0.549638	0.562456	0.573138	0.583514	0.575579	0.56856	0.570086	0.570391	0.579852	0.574663	0.574358	0.56856	0.556658	0.561846	0.562761	0.573748	0.564898	0.565813	0.580462	0.588397	0.577715	0.576189	0.56917	0.569475
0.562456	0.574969	0.565203	0.556963	0.567339	0.582904	0.577105	0.563982	0.566118	0.553301	0.559099	0.564287	0.572527	0.56032	0.566423	0.556352	0.561846	0.576189	0.571001	0.573748	0.575579	0.575884	0.580767	0.566118	0.559404	0.553301	0.556352	0.567034	0.565203	0.568865	0.571917	0.572222	0.573748	0.566729	0.570391	0.571001	0.574358	0.571917	0.56856	0.558794	0.557268	0.558794	0.573748	0.571307	0.576189	0.569781	0.574663	0.584735	0.582904	0.584124
0.557878	0.555742	0.555742	0.565813	0.582904	0.575579	0.578021	0.561541	0.570086	0.578021	0.578936	0.578326	0.573138	0.568255	0.553606	0.561235	0.574053	0.581378	0.580462	0.559709	0.567034	0.579546	0.577715	0.571917	0.563677	0.567034	0.567034	0.584735	0.578631	0.569475	0.578936	0.575274	0.576189	0.57741	0.575884	0.571001	0.571612	0.5768	0.56093	0.568255	0.573443	0.581988	0.580462	0.562151	0.56917	0.566118	0.570696	0.583514	0.594806	0.5768
0.570086	0.566118	0.567644	0.56856	0.58504	0.575579	0.563677	0.562456	0.567339	0.574053	0.557268	0.567949	0.576495	0.568255	0.566729	0.564287	0.568865	0.573443	0.571917	0.583209	0.558489	0.574663	0.573138	0.566423	0.563677	0.562761	0.573443	0.576495	0.569475	0.582904	0.578021	0.578631	0.570696	0.565203	0.562151	0.553606	0.574358	0.579241	0.571001	0.575579	0.57741	0.573138	0.578021	0.576189	0.581683	0.582904	0.583819	0.585345	0.579241	0.589312
0.563982	0.563982	0.566423	0.567339	0.570696	0.565813	0.553911	0.5768	0.572527	0.573443	0.583209	0.563067	0.556658	0.566729	0.5768	0.578021	0.558489	0.558489	0.560015	0.571612	0.567949	0.571612	0.563067	0.56093	0.569781	0.566423	0.562151	0.560015	0.573443	0.574663	0.567644	0.580767	0.578631	0.567949	0.575579	0.578936	0.572527	0.569475	0.574358	0.572527	0.572832	0.587786	0.586566	0.584124	0.584429	0.57741	0.580767	0.583209	0.570391	0.58565
0.575274	0.567034	0.567644	0.556352	0.565813	0.573138	0.578936	0.564898	0.560625	0.562151	0.566423	0.570391	0.581988	0.578021	0.569475	0.557878	0.565508	0.574358	0.573748	0.571612	0.565203	0.564592	0.558184	0.563372	0.570391	0.564898	0.570696	0.561541	0.568865	0.571307	0.563067	0.575884	0.576189	0.579546	0.579852	0.566118	0.573443	0.563982	0.562151	0.562456	0.557573	0.570086	0.565203	0.575274	0.579852	0.566118	0.567339	0.564898	0.572832	0.577715
0.580157	0.571307	0.575274	0.5768	0.572527	0.571612	0.56856	0.56093	0.575274	0.563982	0.557878	0.545671	0.559099	0.577105	0.558489	0.556658	0.564898	0.578021	0.572832	0.573443	0.567339	0.579852	0.581378	0.580157	0.579546	0.580767	0.584429	0.577105	0.574358	0.578631	0.564592	0.559099	0.563677	0.561541	0.565813	0.571612	0.562761	0.565508	0.564898	0.571307	0.583819	0.591754	0.578021	0.579852	0.565813	0.563067	0.567644	0.558794	0.580767	0.580767
0.568255	0.567644	0.561846	0.564287	0.556352	0.571917	0.567949	0.560625	0.563067	0.562761	0.57741	0.571612	0.568865	0.567949	0.575579	0.564287	0.566729	0.557573	0.574358	0.585345	0.583514	0.568255	0.575579	0.57741	0.564592	0.559709	0.573443	0.564592	0.571612	0.580462	0.5768	0.57741	0.568865	0.574358	0.573748	0.572222	0.566423	0.585345	0.575579	0.571001	0.567949	0.556658	0.555742	0.5768	0.565508	0.5768	0.581988	0.571612	0.575274	0.577105
0.551164	0.549944	0.575579	0.571307	0.565203	0.580157	0.572527	0.56093	0.566729	0.564287	0.56856	0.567644	0.558184	0.572832	0.568255	0.565508	0.560625	0.564592	0.558489	0.571307	0.564898	0.564287	0.566118	0.578326	0.5768	0.578936	0.568255	0.570391	0.566118	0.574358	0.572222	0.566423	0.571307	0.580767	0.572222	0.574969	0.576495	0.565203	0.564898	0.572222	0.563677	0.5768	0.571917	0.567949	0.579852	0.57741	0.565508	0.558489	0.55269	0.562761
0.557878	0.559709	0.556047	0.558794	0.561541	0.555437	0.548723	0.565813	0.556658	0.576189	0.56917	0.568865	0.565203	0.575274	0.572832	0.564898	0.552995	0.580767	0.571612	0.577715	0.574053	0.567339	0.573748	0.561846	0.574663	0.575274	0.567644	0.572222	0.566118	0.561541	0.574969	0.580157	0.581378	0.5768	0.575579	0.576189	0.577105	0.570391	0.571307	0.573748	0.559099	0.575274	0.583819	0.578936	0.580157	0.57741	0.572222	0.567034	0.574358	0.561541
0.573748	0.571307	0.570391	0.571917	0.548418	0.565203	0.564287	0.560015	0.565813	0.567339	0.561541	0.553301	0.552385	0.569475	0.566118	0.563982	0.561235	0.573443	0.566423	0.567339	0.563677	0.568255	0.575884	0.566423	0.563067	0.564592	0.567034	0.567034	0.580157	0.571307	0.562151	0.583819	0.567644	0.561235	0.568255	0.56917	0.579546	0.574663	0.575884	0.56917	0.572527	0.571307	0.559099	0.57741	0.580157	0.575274	0.560625	0.571612	0.571917	0.572222
0.556658	0.557878	0.551164	0.568865	0.573138	0.561541	0.556658	0.566729	0.556352	0.556047	0.557878	0.557878	0.562761	0.565508	0.557268	0.561541	0.5768	0.564898	0.56856	0.570086	0.567339	0.561541	0.563982	0.565203	0.556658	0.581683	0.577105	0.571917	0.560625	0.567949	0.570696	0.564898	0.574358	0.567949	0.563982	0.561235	0.548418	0.557268	0.570696	0.562151	0.559099	0.567644	0.566729	0.573748	0.575274	0.567034	0.569475	0.573138	0.575579	0.581988
0.546892	0.558184	0.571612	0.565508	0.575579	0.560015	0.582293	0.577715	0.562456	0.573748	0.557573	0.554827	0.558794	0.565508	0.558794	0.555437	0.562761	0.564592	0.569781	0.564592	0.564287	0.566423	0.561235	0.548723	0.557268	0.559404	0.559099	0.562761	0.562456	0.572527	0.572527	0.571612	0.550859	0.550554	0.573443	0.56917	0.559709	0.567949	0.575274	0.574663	0.570391	0.581072	0.570391	0.565813	0.567034	0.55208	0.563677	0.57741	0.571001	0.582293
0.572222	0.574053	0.572222	0.566423	0.569475	0.564287	0.563067	0.561235	0.566423	0.561235	0.566118	0.563372	0.565508	0.558794	0.555742	0.560015	0.556963	0.553911	0.558489	0.563677	0.564592	0.562456	0.564287	0.561235	0.566729	0.561846	0.572527	0.576495	0.568865	0.568865	0.563982	0.562761	0.567034	0.567644	0.567644	0.571612	0.565813	0.552385	0.564898	0.56093	0.579241	0.571612	0.581072	0.565508	0.577105	0.572527	0.582904	0.571917	0.563677	0.564898
0.542619	0.558184	0.565813	0.567949	0.556963	0.558794	0.559404	0.560625	0.577105	0.565813	0.559404	0.552995	0.554827	0.553301	0.563067	0.560015	0.56093	0.570086	0.578936	0.562456	0.563677	0.562761	0.561541	0.555742	0.563677	0.559709	0.553911	0.566729	0.556963	0.564898	0.564592	0.575884	0.557878	0.566423	0.557878	0.54445	0.556963	0.557268	0.553606	0.550554	0.557268	0.564898	0.567644	0.567339	0.569781	0.567339	0.565813	0.564592	0.566423	0.575274
0.548723	0.54323	0.550554	0.554827	0.55269	0.554216	0.53621	0.555742	0.567034	0.556658	0.556047	0.551164	0.541704	0.555742	0.542009	0.545976	0.546281	0.533463	0.5356	0.536821	0.538346	0.535295	0.553301	0.551775	0.541704	0.536821	0.54323	0.53621	0.545671	0.56032	0.541093	0.548418	0.542314	0.540178	0.535905	0.552995	0.556047	0.545366	0.54445	0.549028	0.545061	0.546586	0.542619	0.540483	0.551469	0.553911	0.55269	0.54323	0.549028	0.556963
0.51149	0.520646	0.516678	0.509964	0.515763	0.520646	0.514542	0.513321	0.518204	0.511795	0.517899	0.516068	0.51088	0.504776	0.520035	0.517899	0.516678	0.515152	0.518815	0.517899	0.515152	0.51027	0.505692	0.521256	0.524613	0.522477	0.512711	0.509049	0.509964	0.4944	0.512711	0.515152	0.506607	0.512101	0.51149	0.509354	0.512101	0.507218	0.506302	0.514237	0.509964	0.507218	0.516984	0.51973	0.528886	0.521256	0.505081	0.514847	0.512711	0.518204
0.511795	0.506607	0.518509	0.525529	0.523087	0.509659	0.51149	0.509659	0.498978	0.507523	0.49501	0.496536	0.515458	0.501419	0.505386	0.509964	0.51088	0.514847	0.532853	0.517594	0.509659	0.508744	0.509049	0.496841	0.497757	0.515458	0.504166	0.508744	0.505386	0.506912	0.520951	0.516984	0.508133	0.505081	0.504776	0.500503	0.50325	0.499283	0.498978	0.501114	0.504166	0.512406	0.504471	0.504166	0.496841	0.493179	0.49501	0.498062	0.496231	0.502335
0.508744	0.513932	0.506607	0.506912	0.503555	0.515458	0.512406	0.511185	0.502335	0.51088	0.516984	0.505997	0.503555	0.490127	0.512711	0.50325	0.51149	0.500503	0.498062	0.509049	0.496841	0.488907	0.499588	0.512101	0.506302	0.512101	0.50264	0.503861	0.505997	0.500809	0.506607	0.522172	0.511185	0.4944	0.495315	0.501114	0.487686	0.502945	0.516373	0.508133	0.512711	0.504471	0.494095	0.48677	0.487381	0.492569	0.487686	0.496231	0.495621	0.506912
0.500809	0.4944	0.496536	0.50264	0.509049	0.513932	0.517899	0.511185	0.520951	0.518509	0.501724	0.499588	0.500198	0.491958	0.489517	0.492569	0.506302	0.505997	0.513932	0.50264	0.510575	0.508438	0.502945	0.4944	0.50325	0.51149	0.508438	0.500198	0.501724	0.491348	0.493484	0.50264	0.501419	0.500503	0.496841	0.497757	0.507218	0.506912	0.50203	0.484634	0.484024	0.499283	0.490432	0.489517	0.48555	0.48555	0.500198	0.506302	0.507523	0.494095
0.505692	0.506607	0.513321	0.514237	0.504166	0.495621	0.509354	0.514847	0.514847	0.511185	0.510575	0.50203	0.500809	0.508744	0.518815	0.519425	0.498062	0.502335	0.493179	0.494705	0.507828	0.505692	0.503861	0.501419	0.502335	0.503555	0.509354	0.484634	0.488907	0.492874	0.50203	0.513321	0.51149	0.497146	0.505997	0.500809	0.492264	0.48677	0.51088	0.505997	0.506607	0.507523	0.505386	0.504471	0.48555	0.479751	0.475784	0.491958	0.4944	0.505386
0.509659	0.515458	0.498062	0.493484	0.504471	0.500503	0.500198	0.502335	0.517899	0.509659	0.503555	0.497757	0.493789	0.492569	0.49501	0.507828	0.500503	0.502945	0.511795	0.504776	0.502945	0.503555	0.4944	0.482803	0.495315	0.489212	0.506912	0.511795	0.501724	0.498062	0.496841	0.49501	0.498978	0.505692	0.50325	0.497757	0.497757	0.501419	0.498062	0.50203	0.505386	0.501724	0.503555	0.50264	0.508133	0.496841	0.485244	0.488601	0.492874	0.497452
0.512406	0.509659	0.513016	0.51149	0.509049	0.500503	0.495621	0.500809	0.494705	0.492264	0.489822	0.499893	0.487686	0.489212	0.494095	0.508438	0.499588	0.513626	0.507523	0.496536	0.507828	0.508133	0.50264	0.498062	0.500809	0.497452	0.497757	0.498672	0.488296	0.489517	0.489212	0.500809	0.492264	0.484939	0.479141	0.493789	0.497452	0.503555	0.508438	0.49501	0.492569	0.492569	0.488907	0.491043	0.500503	0.504166	0.497757	0.499283	0.491958	0.4944
0.504471	0.490432	0.498367	0.498062	0.496536	0.499283	0.498672	0.520035	0.504471	0.504471	0.512101	0.499893	0.484939	0.489822	0.493484	0.492569	0.48555	0.496536	0.505997	0.51149	0.496231	0.502335	0.493179	0.501724	0.504776	0.482498	0.499893	0.494095	0.501419	0.490432	0.493789	0.494095	0.497146	0.495315	0.500198	0.503555	0.501724	0.49501	0.491958	0.497146	0.511185	0.507523	0.497757	0.4944	0.495315	0.48677	0.487075	0.491043	0.486465	0.468764
0.500198	0.50264	0.488907	0.501419	0.504471	0.50264	0.505081	0.4944	0.496536	0.504166	0.504166	0.495315	0.507218	0.487686	0.484024	0.489822	0.490127	0.483108	0.497146	0.48616	0.497452	0.497146	0.506607	0.500809	0.496231	0.492874	0.496231	0.488907	0.495926	0.489517	0.485244	0.48677	0.500198	0.498672	0.499283	0.491653	0.493789	0.494705	0.490127	0.497452	0.49501	0.490127	0.490738	0.490127	0.498367	0.48677	0.495926	0.494095	0.500198	0.48616
0.501114	0.506302	0.512406	0.50325	0.499588	0.505692	0.492264	0.498672	0.497452	0.495315	0.504166	0.500809	0.515152	0.513626	0.497146	0.499588	0.500503	0.504776	0.497146	0.499283	0.501419	0.502335	0.498062	0.481887	0.481277	0.496231	0.494095	0.488601	0.487686	0.489212	0.500198	0.48616	0.493484	0.505081	0.50325	0.497146	0.495926	0.467849	0.486465	0.482498	0.481887	0.492569	0.492264	0.48677	0.489212	0.481887	0.47792	0.487075	0.47853	0.473342
0.496231	0.504776	0.488601	0.499588	0.521561	0.513932	0.50325	0.509964	0.497757	0.498672	0.499893	0.507523	0.509964	0.493789	0.48677	0.500809	0.504471	0.495315	0.492874	0.500809	0.490127	0.500809	0.492569	0.488601	0.492569	0.484939	0.501724	0.509659	0.508744	0.500503	0.497757	0.498062	0.497146	0.490432	0.487991	0.503861	0.497146	0.489212	0.483413	0.47792	0.475784	0.478835	0.492874	0.493179	0.480056	0.47853	0.484329	0.490738	0.475784	0.471206
0.492569	0.496841	0.490432	0.485855	0.498672	0.502335	0.503555	0.495926	0.505386	0.511185	0.498978	0.500198	0.502945	0.509964	0.497757	0.495621	0.504166	0.500809	0.503555	0.505386	0.498062	0.503861	0.482498	0.481887	0.489822	0.489822	0.480972	0.479751	0.487381	0.491043	0.496231	0.498062	0.489517	0.494705	0.506302	0.498062	0.504776	0.50264	0.497146	0.488907	0.480056	0.484939	0.498672	0.484634	0.484634	0.483108	0.48555	0.481887	0.483718	0.484634
0.504776	0.490127	0.513321	0.496231	0.50264	0.493789	0.489212	0.491043	0.508438	0.503861	0.498062	0.48677	0.492874	0.488296	0.488601	0.489822	0.506607	0.495926	0.491043	0.495926	0.499588	0.511795	0.509964	0.496231	0.48616	0.484024	0.477615	0.494095	0.487991	0.502335	0.492264	0.496841	0.497757	0.489212	0.496841	0.495315	0.501114	0.489212	0.478225	0.479751	0.487991	0.488907	0.483718	0.489822	0.483413	0.477004	0.487686	0.497757	0.482803	0.469985
0.502335	0.4944	0.487075	0.495315	0.47792	0.489822	0.491653	0.499893	0.503861	0.502945	0.503555	0.48677	0.491348	0.498367	0.497757	0.492874	0.505081	0.487381	0.495926	0.509964	0.495621	0.498978	0.498672	0.4944	0.497146	0.491348	0.493484	0.491348	0.502945	0.501114	0.50264	0.481887	0.479446	0.495315	0.490127	0.501724	0.498672	0.487075	0.494095	0.480972	0.482498	0.483413	0.4944	0.480056	0.485855	0.483718	0.481582	0.476089	0.477615	0.475173
0.497757	0.491043	0.493789	0.51973	0.512406	0.500809	0.483718	0.50203	0.509354	0.501114	0.512711	0.50203	0.495315	0.498978	0.496231	0.493179	0.498672	0.503861	0.514542	0.510575	0.499588	0.491958	0.493484	0.496536	0.494095	0.492874	0.498367	0.491958	0.47853	0.491653	0.502335	0.483413	0.48677	0.478225	0.471816	0.466628	0.481582	0.493179	0.493179	0.484024	0.496231	0.493484	0.480972	0.463271	0.470901	0.484939	0.477004	0.48677	0.475173	0.473037
0.493789	0.495315	0.488296	0.500809	0.500503	0.509049	0.503555	0.509659	0.508744	0.500503	0.491348	0.490127	0.496536	0.496841	0.495621	0.486465	0.492264	0.495926	0.494705	0.48616	0.482192	0.488601	0.489822	0.493484	0.491958	0.48677	0.487686	0.485244	0.494705	0.488907	0.485855	0.494705	0.489517	0.481582	0.490738	0.490127	0.490738	0.487075	0.476699	0.472121	0.472121	0.481277	0.480972	0.479446	0.478225	0.477004	0.461135	0.476089	0.480972	0.472427
0.4944	0.479141	0.482803	0.490432	0.495315	0.501114	0.504776	0.484939	0.484329	0.491653	0.504776	0.485855	0.487381	0.48616	0.488907	0.481582	0.493179	0.498062	0.504776	0.50264	0.48677	0.491348	0.498672	0.500198	0.487381	0.478225	0.477615	0.481277	0.492874	0.479141	0.480361	0.477615	0.48677	0.495315	0.4944	0.489517	0.492569	0.487991	0.489212	0.489517	0.482498	0.489212	0.471206	0.466628	0.471206	0.458083	0.454115	0.454726	0.451369	0.461745
0.498672	0.493789	0.499283	0.484329	0.500198	0.513016	0.504776	0.506607	0.496841	0.488907	0.493179	0.49501	0.504776	0.506912	0.505081	0.491958	0.484024	0.489212	0.495926	0.50264	0.495926	0.497452	0.501114	0.487686	0.482803	0.490432	0.479751	0.47792	0.48555	0.484024	0.484939	0.481582	0.482803	0.476394	0.480056	0.493484	0.489517	0.487075	0.494095	0.491043	0.494095	0.491653	0.468154	0.471206	0.480361	0.482498	0.478835	0.47029	0.454726	0.463271
0.512406	0.518204	0.503861	0.499588	0.487686	0.484939	0.478835	0.494095	0.489517	0.507828	0.497146	0.491958	0.488296	0.501419	0.493179	0.497146	0.49501	0.484024	0.506302	0.493484	0.494095	0.484329	0.498367	0.483413	0.489212	0.499893	0.491348	0.478835	0.495315	0.48677	0.493789	0.495315	0.496231	0.488296	0.471511	0.477309	0.493484	0.493484	0.487991	0.483108	0.480056	0.483108	0.471206	0.487075	0.471816	0.477309	0.470901	0.455336	0.468459	0.458693
0.499893	0.488907	0.501724	0.487381	0.494095	0.493789	0.500503	0.491653	0.48677	0.488907	0.494095	0.491653	0.499588	0.498672	0.498672	0.495315	0.496231	0.487381	0.484329	0.494705	0.480972	0.487686	0.497452	0.493484	0.491043	0.491653	0.484939	0.494705	0.48677	0.489517	0.488907	0.495621	0.496231	0.483108	0.490432	0.493789	0.484939	0.486465	0.465712	0.465407	0.473037	0.477309	0.481582	0.477615	0.473037	0.466323	0.47029	0.467544	0.455641	0.464187
0.491348	0.487075	0.495926	0.493789	0.480361	0.494095	0.496536	0.472121	0.479141	0.494095	0.497757	0.482498	0.477309	0.499283	0.507828	0.499588	0.51088	0.494095	0.471511	0.480666	0.502945	0.494095	0.497452	0.487991	0.475784	0.482803	0.491653	0.48555	0.491958	0.477615	0.487991	0.493789	0.483718	0.478225	0.484329	0.476699	0.497757	0.476089	0.467544	0.463881	0.458998	0.46205	0.472732	0.458693	0.461135	0.46144	0.458998	0.464797	0.466018	0.46083
0.50325	0.489212	0.499283	0.501724	0.490738	0.488601	0.489517	0.499588	0.498367	0.500198	0.50325	0.495621	0.495926	0.488296	0.487075	0.485855	0.498672	0.491348	0.487381	0.497757	0.497452	0.495926	0.50203	0.505081	0.499283	0.488907	0.496536	0.49501	0.491348	0.47853	0.480972	0.484939	0.480972	0.475478	0.480666	0.481582	0.481887	0.487381	0.481887	0.472732	0.48677	0.475784	0.461135	0.468459	0.473647	0.455031	0.465102	0.474868	0.464187	0.454115
0.483718	0.483718	0.501114	0.499283	0.493179	0.489822	0.480666	0.490738	0.504776	0.501724	0.481277	0.493179	0.481887	0.490432	0.482803	0.48555	0.474868	0.493179	0.481277	0.490738	0.491043	0.479141	0.48616	0.499893	0.498062	0.486465	0.480056	0.473952	0.476089	0.483413	0.4944	0.481582	0.488907	0.48677	0.481887	0.492874	0.479751	0.458388	0.464797	0.459914	0.467544	0.467544	0.474258	0.472732	0.466018	0.466933	0.451369	0.450148	0.457167	0.468154
0.492874	0.509049	0.49501	0.500198	0.498978	0.497757	0.500809	0.494095	0.487686	0.489517	0.49501	0.50203	0.502335	0.503555	0.490127	0.480361	0.485855	0.489822	0.491043	0.483413	0.487686	0.487686	0.492569	0.496841	0.492874	0.495621	0.489822	0.487381	0.489212	0.482498	0.476699	0.473647	0.474563	0.468154	0.468459	0.467849	0.470901	0.469069	0.485855	0.471511	0.451369	0.467544	0.474563	0.46083	0.465407	0.473647	0.46083	0.444655	0.46083	0.454115
0.483413	0.487686	0.489212	0.495315	0.494095	0.498062	0.498672	0.487991	0.492874	0.484329	0.496231	0.509659	0.496841	0.499283	0.494705	0.498062	0.490738	0.488601	0.49501	0.489822	0.482803	0.487686	0.482803	0.481582	0.492569	0.488907	0.48677	0.473647	0.493179	0.496231	0.491958	0.481277	0.474563	0.486465	0.484024	0.475478	0.471816	0.468764	0.473037	0.462966	0.474563	0.464492	0.461135	0.460524	0.458998	0.460524	0.469985	0.462661	0.4532	0.459914
0.497452	0.489822	0.485855	0.484634	0.487991	0.506912	0.504166	0.491958	0.490127	0.501114	0.495926	0.480972	0.484939	0.495621	0.497452	0.502945	0.497452	0.493789	0.484634	0.478835	0.485244	0.484634	0.497452	0.483413	0.475784	0.480972	0.482498	0.495315	0.494095	0.496536	0.484939	0.478835	0.471511	0.466323	0.466018	0.470901	0.466628	0.459609	0.464187	0.467544	0.464187	0.464492	0.465712	0.466018	0.466628	0.459304	0.448927	0.450453	0.459914	0.455031
0.496536	0.500809	0.502335	0.496536	0.504471	0.491653	0.48616	0.490127	0.492264	0.48616	0.487991	0.48677	0.491958	0.478835	0.483718	0.473037	0.476699	0.479751	0.485855	0.483108	0.480361	0.480972	0.479446	0.489822	0.480056	0.475173	0.475478	0.478835	0.473342	0.472732	0.473342	0.482192	0.481277	0.465407	0.471816	0.473952	0.465712	0.473037	0.480056	0.461135	0.450758	0.462966	0.461745	0.465102	0.452895	0.455336	0.459914	0.452589	0.466323	0.458083
0.489212	0.487381	0.502335	0.510575	0.512711	0.503861	0.487075	0.48555	0.489822	0.492569	0.490738	0.489517	0.488907	0.487075	0.498672	0.47853	0.471816	0.487381	0.475173	0.480361	0.483718	0.479751	0.48555	0.47792	0.479751	0.483413	0.487381	0.478835	0.467238	0.459609	0.464492	0.462355	0.459914	0.469375	0.469375	0.468154	0.457472	0.468764	0.467238	0.472732	0.468764	0.452895	0.468764	0.467544	0.457167	0.448927	0.456557	0.46968	0.473647	0.466628
0.489822	0.490738	0.494095	0.500503	0.48616	0.493789	0.490432	0.491958	0.480361	0.491348	0.495621	0.476089	0.47853	0.487686	0.487991	0.472732	0.472427	0.473647	0.475478	0.487991	0.476394	0.480972	0.480972	0.481277	0.476089	0.47792	0.498367	0.474563	0.46205	0.464187	0.463576	0.4532	0.451674	0.47029	0.469069	0.459304	0.453505	0.452589	0.45381	0.462661	0.447707	0.444044	0.461135	0.468764	0.463271	0.460524	0.457778	0.461135	0.468459	0.465102
0.498062	0.498062	0.497757	0.495926	0.48677	0.481887	0.498367	0.505386	0.495621	0.492264	0.494095	0.480972	0.484024	0.483718	0.487991	0.474563	0.477615	0.475478	0.484939	0.481582	0.481277	0.493789	0.476699	0.470595	0.481277	0.482498	0.469985	0.473647	0.474868	0.480666	0.459304	0.470901	0.471206	0.479751	0.460219	0.468154	0.46205	0.458388	0.469069	0.462661	0.455336	0.456252	0.4532	0.450758	0.465102	0.471206	0.452895	0.466933	0.469069	0.459914
0.492874	0.497146	0.493484	0.4944	0.490127	0.487991	0.497146	0.483413	0.489212	0.490432	0.485855	0.48677	0.48555	0.480972	0.48677	0.483718	0.483108	0.50264	0.487381	0.476394	0.472121	0.48616	0.469985	0.474258	0.462355	0.470595	0.472427	0.475478	0.478225	0.466018	0.456557	0.452589	0.462966	0.454726	0.454726	0.4532	0.461135	0.480056	0.456252	0.442213	0.454115	0.46968	0.469069	0.460219	0.464797	0.459609	0.455946	0.453505	0.451674	0.454115
0.504166	0.488601	0.489822	0.497757	0.480666	0.488907	0.503555	0.491043	0.498062	0.48616	0.492874	0.491958	0.491043	0.48677	0.48677	0.484939	0.503861	0.496231	0.495621	0.497146	0.479751	0.488296	0.479751	0.491958	0.469375	0.473037	0.473952	0.469069	0.458388	0.465102	0.472732	0.465712	0.452284	0.452589	0.463271	0.437941	0.455031	0.453505	0.447707	0.456252	0.453505	0.464187	0.466628	0.454421	0.447707	0.440993	0.457167	0.458998	0.457472	0.458083
0.489212	0.482498	0.496536	0.483718	0.483718	0.482498	0.49501	0.497452	0.485244	0.465102	0.48616	0.497146	0.48616	0.494095	0.485244	0.471511	0.473952	0.481582	0.49501	0.488601	0.474258	0.472121	0.473342	0.465102	0.467238	0.464492	0.455336	0.458693	0.459304	0.465407	0.455031	0.462661	0.462966	0.478225	0.480056	0.476089	0.471816	0.46083	0.466628	0.466933	0.462966	0.468459	0.456252	0.459304	0.46144	0.466018	0.47029	0.457472	0.438856	0.455641
0.485855	0.491653	0.496536	0.499588	0.49501	0.482498	0.490127	0.496841	0.483413	0.482192	0.488296	0.473952	0.479141	0.482803	0.486465	0.483108	0.476699	0.48555	0.476699	0.481887	0.483718	0.476089	0.471206	0.476394	0.469069	0.471511	0.468154	0.454421	0.45381	0.449843	0.463271	0.452895	0.457167	0.463271	0.455641	0.471511	0.470901	0.463576	0.455031	0.464187	0.462355	0.452589	0.453505	0.450453	0.450453	0.451674	0.457167	0.449232	0.451369	0.455031
0.476699	0.495926	0.489822	0.501724	0.493484	0.486465	0.483108	0.482803	0.487381	0.474868	0.488296	0.482498	0.492569	0.490432	0.482192	0.478225	0.478835	0.466323	0.475784	0.471206	0.471511	0.480056	0.464187	0.454115	0.469985	0.451674	0.449538	0.451369	0.451979	0.439466	0.436415	0.457472	0.465407	0.455946	0.457167	0.467544	0.476394	0.467544	0.464187	0.460219	0.463271	0.447707	0.451674	0.451064	0.453505	0.472732	0.470595	0.455641	0.449232	0.453505
0.485244	0.484329	0.490432	0.484024	0.493789	0.491348	0.480666	0.47029	0.475173	0.487381	0.483108	0.491348	0.491043	0.483108	0.496231	0.498672	0.502945	0.48555	0.470595	0.482498	0.476699	0.474258	0.462966	0.464187	0.465712	0.455946	0.444655	0.459914	0.46083	0.468764	0.475478	0.460524	0.453505	0.448927	0.467544	0.454726	0.443434	0.451979	0.458388	0.458693	0.468764	0.458998	0.457778	0.449843	0.459304	0.458998	0.447707	0.446486	0.46205	0.460219
0.492874	0.496841	0.479751	0.474563	0.507218	0.47853	0.482498	0.499893	0.503861	0.483108	0.484634	0.469375	0.472732	0.47853	0.490432	0.480972	0.480666	0.472427	0.474563	0.480361	0.462355	0.464187	0.467238	0.45381	0.473952	0.468459	0.453505	0.449232	0.459304	0.454115	0.458693	0.448622	0.457778	0.458998	0.456862	0.439161	0.438856	0.434889	0.443434	0.46144	0.455031	0.448927	0.460524	0.458998	0.462355	0.454421	0.446791	0.459609	0.457472	0.448927
0.484329	0.482803	0.47853	0.484634	0.490432	0.484024	0.482192	0.495926	0.480666	0.477309	0.46968	0.477615	0.469069	0.485244	0.490738	0.473037	0.460219	0.456862	0.465102	0.476394	0.463576	0.466018	0.464187	0.451369	0.466323	0.464492	0.46205	0.463576	0.457778	0.463576	0.458083	0.46083	0.46205	0.456862	0.475478	0.457167	0.455946	0.456862	0.446791	0.461745	0.455946	0.438856	0.453505	0.456557	0.455641	0.457472	0.452589	0.457778	0.458083	0.445265
0.49501	0.501114	0.506302	0.487381	0.496231	0.498978	0.489822	0.484024	0.480666	0.475173	0.475173	0.487075	0.478225	0.465712	0.47029	0.462355	0.459914	0.469985	0.470595	0.464187	0.458083	0.467544	0.481887	0.47792	0.47853	0.465407	0.46968	0.461135	0.465407	0.469985	0.448317	0.456252	0.455641	0.455946	0.461745	0.466018	0.458388	0.462661	0.460219	0.449843	0.448012	0.446791	0.462966	0.464492	0.454115	0.454726	0.446181	0.450453	0.476699	0.46205
0.489212	0.502945	0.497452	0.486465	0.473647	0.477309	0.489822	0.499893	0.494095	0.484329	0.484024	0.467849	0.463881	0.470595	0.469985	0.471206	0.459609	0.47029	0.466628	0.469985	0.460219	0.46083	0.471206	0.463881	0.459914	0.465102	0.442213	0.443434	0.452895	0.461745	0.459304	0.449538	0.446486	0.449843	0.475173	0.454726	0.455336	0.46205	0.465407	0.461135	0.46144	0.471511	0.471816	0.463576	0.448927	0.44496	0.449538	0.464187	0.468459	0.465712
0.478835	0.484024	0.484939	0.481277	0.491043	0.497146	0.479751	0.487991	0.477004	0.458998	0.473647	0.476089	0.473647	0.450758	0.468459	0.476699	0.469985	0.463576	0.469375	0.459914	0.458083	0.469375	0.471206	0.473952	0.471816	0.464797	0.462966	0.449538	0.451674	0.455031	0.451369	0.449232	0.457778	0.457472	0.450758	0.452284	0.44557	0.449538	0.455031	0.45381	0.455031	0.458083	0.458083	0.464492	0.454115	0.474258	0.46144	0.473647	0.456862	0.470901
0.484939	0.47029	0.472427	0.473342	0.477004	0.49501	0.48555	0.487686	0.48677	0.480666	0.466628	0.465712	0.470595	0.459609	0.467238	0.466018	0.464492	0.465712	0.460219	0.455946	0.450148	0.467238	0.452895	0.46083	0.459914	0.457778	0.439772	0.442824	0.446486	0.448927	0.452589	0.462355	0.459304	0.460524	0.457472	0.453505	0.457167	0.460524	0.459914	0.457778	0.458388	0.459304	0.455336	0.447707	0.449538	0.452284	0.456252	0.463576	0.465712	0.448012
0.482498	0.477309	0.469375	0.469069	0.464492	0.475784	0.481582	0.47029	0.468154	0.466933	0.465407	0.466628	0.484329	0.477615	0.465712	0.455641	0.459304	0.46083	0.460219	0.468764	0.469375	0.455336	0.456252	0.458693	0.454115	0.454421	0.451064	0.449843	0.446791	0.458693	0.463881	0.45381	0.463576	0.458998	0.460524	0.459914	0.46144	0.466628	0.46968	0.46144	0.468764	0.459914	0.467238	0.462355	0.457778	0.450148	0.456557	0.456862	0.458083	0.457167
0.477309	0.484634	0.482192	0.489517	0.488296	0.474563	0.477004	0.479446	0.475784	0.47792	0.470595	0.46968	0.469069	0.459914	0.458083	0.455336	0.44496	0.448317	0.457167	0.466933	0.467849	0.466018	0.468154	0.470901	0.459609	0.462966	0.466018	0.451674	0.442824	0.455946	0.455336	0.448317	0.454421	0.464797	0.464187	0.462355	0.464797	0.448012	0.442518	0.46144	0.451979	0.442518	0.448622	0.453505	0.44557	0.457778	0.454115	0.46205	0.454115	0.438246
0.49501	0.488601	0.488296	0.490432	0.482803	0.479751	0.481887	0.480056	0.480972	0.475784	0.476394	0.450453	0.443739	0.459609	0.463576	0.464492	0.460524	0.464492	0.460524	0.456557	0.449538	0.454421	0.454726	0.457167	0.458083	0.450148	0.44557	0.456252	0.466323	0.466628	0.459914	0.463881	0.457778	0.450758	0.458083	0.455336	0.458388	0.455336	0.466323	0.452284	0.454115	0.447096	0.455031	0.465712	0.451369	0.450758	0.451064	0.451369	0.455946	0.458998
0.466628	0.469069	0.484634	0.489212	0.488907	0.483413	0.476089	0.469069	0.475478	0.492874	0.476089	0.46083	0.463576	0.452284	0.449843	0.449538	0.458693	0.454115	0.457472	0.464492	0.4532	0.460524	0.469069	0.461745	0.456252	0.458388	0.456557	0.455641	0.452589	0.457778	0.451674	0.458083	0.460219	0.451369	0.442213	0.46205	0.447707	0.456557	0.461135	0.451674	0.457778	0.4532	0.467544	0.460524	0.443434	0.454726	0.452895	0.454115	0.464492	0.455641
0.487075	0.476699	0.47029	0.473952	0.46968	0.460219	0.468764	0.460524	0.457167	0.464492	0.47029	0.457778	0.457167	0.4532	0.44496	0.454726	0.46205	0.464187	0.468154	0.458693	0.439161	0.438856	0.442213	0.458388	0.45381	0.452589	0.451979	0.464797	0.472732	0.468764	0.470595	0.470901	0.464797	0.457472	0.46968	0.469375	0.455031	0.450758	0.469985	0.459609	0.457472	0.448927	0.449843	0.460524	0.448927	0.467544	0.462966	0.466933	0.454115	0.448012
0.487686	0.469375	0.466323	0.469985	0.464187	0.469069	0.470901	0.465102	0.464492	0.464797	0.461745	0.47029	0.465407	0.456862	0.457778	0.464187	0.450453	0.457472	0.463576	0.459609	0.46083	0.457167	0.462661	0.455336	0.454421	0.464492	0.452284	0.449232	0.455031	0.458998	0.447401	0.462355	0.450148	0.471511	0.468154	0.458693	0.471206	0.451064	0.454115	0.454726	0.459609	0.448622	0.46144	0.466933	0.449232	0.462661	0.456557	0.458693	0.466628	0.452589
0.46205	0.468764	0.478835	0.472732	0.464187	0.462966	0.455641	0.467544	0.468764	0.473952	0.464492	0.475173	0.451979	0.458083	0.455641	0.466018	0.466628	0.463881	0.450148	0.452589	0.4532	0.455336	0.460524	0.451674	0.458998	0.462966	0.455641	0.459914	0.46083	0.457472	0.462661	0.467544	0.466018	0.464492	0.465712	0.464797	0.446181	0.456252	0.459609	0.451674	0.441298	0.450758	0.449843	0.44557	0.465407	0.458083	0.454726	0.465712	0.469985	0.447096
0.457167	0.474868	0.459609	0.472121	0.461745	0.457167	0.475478	0.466628	0.463881	0.467238	0.480666	0.456862	0.458388	0.472732	0.485244	0.464492	0.459304	0.460524	0.448927	0.458083	0.458998	0.462966	0.459609	0.452895	0.452895	0.468154	0.459609	0.458083	0.458693	0.447096	0.455336	0.47029	0.451064	0.452895	0.462661	0.449538	0.440687	0.46083	0.44496	0.452589	0.452284	0.45381	0.45381	0.440687	0.46144	0.448622	0.462355	0.458388	0.467238	0.468459
0.460219	0.451979	0.476089	0.471816	0.474258	0.455336	0.450453	0.454115	0.458388	0.451064	0.441603	0.456862	0.466628	0.465712	0.450148	0.450453	0.456252	0.467238	0.464492	0.468154	0.447096	0.458083	0.456252	0.462966	0.44496	0.442213	0.455336	0.451064	0.464492	0.454115	0.456557	0.469069	0.452589	0.460524	0.469375	0.471816	0.455641	0.450453	0.459914	0.465102	0.457778	0.473952	0.458693	0.457472	0.464797	0.45381	0.452589	0.455641	0.457778	0.454115
0.450148	0.451979	0.455641	0.462355	0.465102	0.462355	0.461135	0.449538	0.459304	0.465712	0.462661	0.471511	0.448012	0.454115	0.462966	0.450758	0.451064	0.445875	0.452284	0.458083	0.457778	0.470901	0.463576	0.449232	0.442213	0.449232	0.458083	0.448317	0.450758	0.456862	0.464492	0.448927	0.453505	0.462966	0.455641	0.44435	0.450148	0.455336	0.451979	0.46205	0.458693	0.456252	0.443129	0.457167	0.460524	0.471206	0.459609	0.449538	0.456862	0.450758
0.449538	0.451064	0.452284	0.456862	0.44496	0.448317	0.463271	0.448927	0.471206	0.475478	0.471206	0.472121	0.456252	0.443434	0.452284	0.451369	0.442518	0.454726	0.458388	0.452895	0.449232	0.443129	0.46205	0.468764	0.446791	0.438246	0.442518	0.455946	0.458998	0.460524	0.468154	0.456862	0.443739	0.448927	0.455641	0.441298	0.439161	0.454726	0.456862	0.455946	0.465407	0.458693	0.458693	0.463881	0.457778	0.458693	0.450453	0.458693	0.444044	0.44557
0.448622	0.448317	0.460219	0.450758	0.449538	0.459304	0.447096	0.464492	0.469985	0.467544	0.47029	0.463271	0.453505	0.449843	0.455641	0.455336	0.459914	0.450453	0.433058	0.451674	0.449843	0.449232	0.469069	0.459609	0.458083	0.451369	0.466323	0.46968	0.456557	0.458998	0.454421	0.462661	0.458998	0.465712	0.459914	0.451674	0.447096	0.443434	0.451064	0.442824	0.455946	0.453505	0.473952	0.467544	0.476699	0.470901	0.469985	0.46144	0.454421	0.455336
0.441603	0.440382	0.447096	0.456252	0.462661	0.458693	0.469375	0.46205	0.463271	0.46083	0.440687	0.452895	0.466323	0.464187	0.455641	0.448927	0.455031	0.458083	0.462661	0.458083	0.450758	0.458388	0.456862	0.463576	0.458998	0.439466	0.452589	0.459304	0.464492	0.467849	0.46205	0.466018	0.460219	0.465712	0.457472	0.451064	0.455031	0.464797	0.456557	0.454115	0.47029	0.463271	0.454421	0.458998	0.459304	0.464187	0.472427	0.470595	0.451674	0.467238
0.435499	0.436109	0.444044	0.442824	0.443129	0.440687	0.451979	0.447401	0.442518	0.458083	0.462355	0.458998	0.451064	0.46968	0.451674	0.456557	0.452895	0.446791	0.443129	0.448927	0.462355	0.447707	0.443434	0.442518	0.456557	0.462661	0.46205	0.468154	0.456252	0.451064	0.451064	0.449843	0.460524	0.46144	0.449538	0.453505	0.459304	0.462355	0.449538	0.466018	0.475478	0.468154	0.46083	0.452284	0.455641	0.449538	0.441298	0.460524	0.461135	0.458998
0.449538	0.454421	0.44435	0.461135	0.461135	0.447096	0.446181	0.455641	0.463881	0.464797	0.457778	0.455336	0.462355	0.461745	0.465407	0.446486	0.440993	0.446181	0.457472	0.432142	0.445875	0.442518	0.462966	0.472732	0.457472	0.454115	0.459609	0.46968	0.454115	0.459304	0.456252	0.4532	0.450148	0.454115	0.441908	0.447401	0.458388	0.463271	0.46083	0.448927	0.461135	0.445265	0.450758	0.46144	0.467544	0.458388	0.458083	0.460219	0.454726	0.448622
0.462355	0.449843	0.450453	0.458693	0.459609	0.446486	0.451064	0.451064	0.460219	0.460524	0.442824	0.470595	0.464492	0.451064	0.457167	0.468154	0.460219	0.443129	0.465102	0.462355	0.460219	0.455946	0.44496	0.459914	0.460219	0.443739	0.455641	0.455946	0.461135	0.453505	0.444044	0.44557	0.456557	0.462966	0.465407	0.442824	0.450148	0.462661	0.461745	0.460219	0.446791	0.461135	0.47029	0.46083	0.453505	0.454421	0.459609	0.438856	0.455336	0.46083
0.456557	0.450148	0.455031	0.454726	0.447401	0.438246	0.442518	0.457472	0.466323	0.468764	0.466323	0.456557	0.451979	0.449232	0.463271	0.453505	0.469375	0.461135	0.459914	0.453505	0.455336	0.459609	0.449843	0.450758	0.469375	0.473647	0.474258	0.451369	0.452589	0.454115	0.460219	0.451674	0.451979	0.451064	0.449538	0.454421	0.459914	0.458693	0.466018	0.4532	0.44435	0.462966	0.46144	0.458998	0.455031	0.461135	0.448012	0.465712	0.457472	0.462966
0.466323	0.465712	0.449232	0.44496	0.456252	0.457472	0.463271	0.464187	0.457472	0.453505	0.457167	0.450758	0.447096	0.445265	0.456252	0.465712	0.463576	0.459304	0.460524	0.441908	0.454115	0.439772	0.4532	0.452284	0.448927	0.451369	0.458693	0.456862	0.464187	0.466018	0.468459	0.451369	0.449232	0.442518	0.456557	0.458693	0.472121	0.459609	0.455946	0.444044	0.455336	0.464797	0.453505	0.457778	0.466323	0.46144	0.462355	0.465712	0.458998	0.458693
0.46205	0.459914	0.455336	0.449232	0.443739	0.442824	0.462661	0.457778	0.462355	0.462355	0.454115	0.459914	0.456252	0.446486	0.464492	0.46083	0.461745	0.470901	0.473342	0.466628	0.46205	0.457778	0.456862	0.459304	0.458083	0.452284	0.464492	0.477615	0.46083	0.461745	0.467544	0.448622	0.451369	0.457167	0.462355	0.464187	0.457167	0.454115	0.44435	0.447096	0.44496	0.455641	0.452284	0.445265	0.452589	0.455641	0.450453	0.451674	0.448317	0.461745
0.455641	0.464187	0.451064	0.457167	0.458388	0.455031	0.451369	0.451979	0.450758	0.458693	0.468764	0.458998	0.46083	0.467238	0.455946	0.459304	0.456862	0.455641	0.459914	0.463576	0.459914	0.452284	0.463271	0.457167	0.448317	0.444655	0.444044	0.461745	0.46083	0.452589	0.451674	0.452589	0.456862	0.458693	0.463576	0.467544	0.468154	0.459304	0.457472	0.47792	0.471511	0.454421	0.448317	0.4532	0.458388	0.446181	0.451064	0.462966	0.468154	0.456862
0.464797	0.474868	0.466628	0.477004	0.457167	0.444044	0.449232	0.454421	0.449843	0.447401	0.452895	0.4532	0.466628	0.471206	0.468764	0.456557	0.459304	0.47853	0.46083	0.455946	0.463271	0.458693	0.461135	0.460524	0.452895	0.447707	0.455641	0.462355	0.463576	0.460524	0.464797	0.461135	0.461745	0.475478	0.454421	0.460524	0.459609	0.470901	0.464187	0.455031	0.462966	0.455946	0.445875	0.451369	0.448317	0.466933	0.465407	0.472732	0.457167	0.440382
0.476394	0.466323	0.461135	0.468154	0.45381	0.453505	0.458083	0.454421	0.462355	0.471816	0.460524	0.46205	0.454421	0.451674	0.462661	0.456252	0.449843	0.454421	0.46968	0.4532	0.461745	0.470901	0.454115	0.456862	0.45381	0.452589	0.4532	0.466018	0.463881	0.458693	0.456862	0.443129	0.449843	0.451979	0.461745	0.472732	0.46968	0.465407	0.46205	0.464492	0.473952	0.468154	0.458083	0.457472	0.449843	0.465102	0.46083	0.463271	0.456557	0.461135
0.461135	0.46205	0.449843	0.450148	0.460524	0.464492	0.458083	0.456557	0.457778	0.464492	0.456557	0.469069	0.454115	0.44435	0.456557	0.463271	0.452589	0.445265	0.452284	0.459304	0.459304	0.455946	0.456252	0.46083	0.455336	0.451674	0.450453	0.451369	0.458083	0.462355	0.457472	0.473342	0.471206	0.457778	0.458998	0.458998	0.460524	0.466323	0.459609	0.458998	0.452895	0.439161	0.444655	0.46205	0.465407	0.461135	0.462355	0.44496	0.458083	0.465712
0.452589	0.4532	0.451064	0.458083	0.448012	0.444655	0.451369	0.45381	0.456557	0.456252	0.438551	0.432752	0.452895	0.457472	0.458083	0.455641	0.463271	0.4532	0.439772	0.450453	0.462966	0.458388	0.451064	0.457472	0.458998	0.448317	0.454421	0.462355	0.451674	0.472427	0.453505	0.466323	0.459914	0.450453	0.447707	0.459609	0.465407	0.470595	0.47029	0.466628	0.467544	0.464797	0.466628	0.458998	0.456862	0.457778	0.451674	0.457472	0.465102	0.475784
0.448927	0.45381	0.462661	0.457778	0.46205	0.464797	0.451674	0.46205	0.465102	0.454421	0.458083	0.452895	0.451064	0.456557	0.450758	0.458083	0.452895	0.444655	0.458083	0.454115	0.4532	0.447707	0.446181	0.445265	0.452284	0.445875	0.458998	0.458998	0.458083	0.450453	0.441603	0.447707	0.464797	0.462661	0.457167	0.450758	0.460524	0.468764	0.470595	0.453505	0.458388	0.449232	0.449538	0.456252	0.43733	0.447401	0.448927	0.460219	0.449843	0.451979
0.462661	0.439466	0.447707	0.453505	0.467849	0.465102	0.458388	0.458693	0.450453	0.458388	0.449843	0.447401	0.451979	0.458388	0.456252	0.46144	0.456252	0.447096	0.458388	0.46968	0.449843	0.458998	0.455336	0.446181	0.44435	0.461135	0.455946	0.462966	0.467849	0.453505	0.450453	0.458998	0.447401	0.448012	0.458998	0.466018	0.454115	0.461135	0.451064	0.450148	0.451674	0.454115	0.451064	0.457778	0.469985	0.44496	0.457472	0.459304	0.456862	0.457778
0.468154	0.463576	0.466018	0.450453	0.46968	0.455336	0.458083	0.458083	0.480972	0.473647	0.458998	0.455031	0.449843	0.436109	0.45381	0.450758	0.454726	0.459914	0.470595	0.456862	0.452895	0.445875	0.459914	0.476699	0.466628	0.455946	0.459304	0.459304	0.462661	0.449232	0.449538	0.461135	0.453505	0.455031	0.456252	0.461745	0.463576	0.461745	0.46083	0.467849	0.465712	0.462355	0.459609	0.450148	0.449232	0.457167	0.45381	0.453505	0.451064	0.452589
0.455641	0.458083	0.448317	0.44557	0.445875	0.444655	0.455641	0.464797	0.457167	0.456557	0.456557	0.454115	0.445875	0.44435	0.455641	0.456862	0.451979	0.451064	0.464797	0.454726	0.463881	0.4532	0.452589	0.459609	0.465712	0.454115	0.44557	0.457167	0.45381	0.464492	0.459304	0.446791	0.473647	0.468764	0.462355	0.448012	0.447096	0.463271	0.463576	0.468459	0.442518	0.455031	0.46083	0.452895	0.454421	0.465712	0.469069	0.473342	0.458083	0.452589
0.455336	0.466628	0.455641	0.441908	0.446181	0.451979	0.46144	0.456862	0.446486	0.437941	0.448012	0.455031	0.456252	0.463576	0.454115	0.452589	0.458388	0.455641	0.464187	0.450148	0.464492	0.468764	0.458998	0.458693	0.454726	0.455336	0.461745	0.455336	0.451674	0.451064	0.457167	0.451979	0.451064	0.459914	0.454726	0.447401	0.456862	0.454115	0.458388	0.45381	0.44557	0.451674	0.460219	0.462661	0.455641	0.449538	0.457778	0.459304	0.457778	0.456862
0.455946	0.438551	0.442824	0.450758	0.459304	0.457472	0.452284	0.471816	0.458693	0.454421	0.455641	0.466933	0.460219	0.463271	0.462661	0.451064	0.46083	0.458693	0.459914	0.456862	0.459609	0.452589	0.440077	0.443129	0.462966	0.452895	0.449843	0.456862	0.446791	0.450148	0.451369	0.449232	0.4532	0.458693	0.450758	0.448622	0.455336	0.471206	0.470595	0.473952	0.454726	0.45381	0.448012	0.458693	0.466018	0.464187	0.463576	0.459914	0.455336	0.451979
0.452895	0.461745	0.465102	0.457778	0.455031	0.451674	0.464187	0.452895	0.46083	0.466018	0.468154	0.451674	0.446791	0.465407	0.465407	0.454421	0.464492	0.456862	0.445875	0.455946	0.4532	0.458083	0.455336	0.456862	0.462661	0.467238	0.455336	0.455946	0.464187	0.448622	0.455946	0.465407	0.456862	0.46083	0.455641	0.459609	0.460219	0.457472	0.455946	0.456252	0.443434	0.449538	0.467238	0.458083	0.451064	0.455031	0.465407	0.468154	0.468154	0.458083
0.440382	0.447707	0.468154	0.461135	0.451369	0.446181	0.446486	0.451979	0.446486	0.448317	0.448622	0.450148	0.461135	0.461135	0.451674	0.458998	0.457778	0.455031	0.45381	0.466628	0.467544	0.458693	0.454726	0.455946	0.44557	0.4532	0.443739	0.459304	0.459914	0.448012	0.443739	0.447707	0.44557	0.46083	0.469069	0.474563	0.465407	0.464492	0.46083	0.463881	0.465712	0.466933	0.474258	0.462966	0.46968	0.463881	0.439466	0.450758	0.466628	0.462966
0.455946	0.445875	0.450758	0.46205	0.448317	0.46083	0.442213	0.441298	0.456557	0.46144	0.457472	0.460219	0.446486	0.445875	0.44496	0.454726	0.446791	0.451979	0.448927	0.4532	0.46144	0.451369	0.442518	0.457167	0.463881	0.459304	0.46205	0.462966	0.46205	0.452895	0.463576	0.464492	0.449232	0.455336	0.447707	0.440687	0.444044	0.454726	0.449843	0.466323	0.465102	0.444044	0.449843	0.466018	0.443739	0.457778	0.457167	0.456862	0.481887	0.496536
0.448927	0.447401	0.458083	0.455336	0.455336	0.463881	0.462355	0.458388	0.459914	0.465102	0.447401	0.456557	0.458693	0.457167	0.457472	0.450148	0.448012	0.451369	0.459914	0.466628	0.46205	0.460219	0.465407	0.457472	0.459609	0.462661	0.446181	0.446791	0.446791	0.460524	0.455336	0.446486	0.441298	0.449232	0.462966	0.451674	0.457167	0.451064	0.450758	0.456862	0.454421	0.459304	0.461745	0.463881	0.459304	0.477309	0.495926	0.507523	0.511795	0.497452
0.459914	0.457167	0.455946	0.469069	0.465712	0.445875	0.456557	0.46205	0.449232	0.448622	0.455031	0.468459	0.464797	0.462661	0.452895	0.44496	0.465712	0.471511	0.464187	0.452895	0.459914	0.457472	0.45381	0.447401	0.450148	0.461135	0.449538	0.454421	0.455946	0.44496	0.458998	0.455641	0.455946	0.468154	0.465712	0.450758	0.447707	0.457472	0.483413	0.470901	0.471511	0.461745	0.463881	0.483718	0.482498	0.479141	0.499588	0.531938	0.547502	0.538041
0.452895	0.46083	0.467238	0.449843	0.448622	0.4532	0.459914	0.461745	0.458388	0.452895	0.456252	0.456252	0.456252	0.458083	0.463271	0.474258	0.464492	0.463271	0.464187	0.458693	0.464187	0.447401	0.455336	0.456252	0.458693	0.448317	0.444044	0.452284	0.448927	0.446181	0.448622	0.448622	0.458998	0.46083	0.456252	0.46968	0.467849	0.473647	0.464187	0.457472	0.450758	0.4532	0.482192	0.481582	0.507523	0.509964	0.51149	0.542314	0.534074	0.530107
0.467544	0.46205	0.448927	0.443739	0.440382	0.451369	0.471206	0.465712	0.458998	0.464187	0.461745	0.463271	0.455946	0.463576	0.457472	0.448317	0.440687	0.449538	0.452589	0.449232	0.454115	0.441908	0.458998	0.457778	0.46144	0.451369	0.457472	0.457472	0.462966	0.461745	0.455946	0.45381	0.461745	0.46205	0.458693	0.449843	0.455031	0.454421	0.47853	0.47853	0.481277	0.50264	0.515763	0.518815	0.520341	0.533769	0.533158	0.526139	0.526139	0.544755
0.44496	0.457167	0.447401	0.44496	0.44496	0.446181	0.452589	0.454115	0.458388	0.450148	0.447401	0.454421	0.452284	0.450758	0.455946	0.455641	0.467544	0.462355	0.454421	0.460219	0.474258	0.462355	0.46205	0.466018	0.452589	0.449232	0.455031	0.451979	0.453505	0.473952	0.466323	0.458693	0.457778	0.458083	0.465102	0.465712	0.478225	0.47853	0.472427	0.499283	0.52736	0.520646	0.529496	0.533463	0.526749	0.525223	0.54445	0.538957	0.532243	0.539567
0.454421	0.46083	0.452895	0.447096	0.473037	0.473342	0.456862	0.449843	0.464492	0.463576	0.459914	0.460524	0.46205	0.469375	0.464492	0.456862	0.444044	0.440993	0.438856	0.449843	0.469069	0.466323	0.458388	0.446791	0.446791	0.449232	0.452284	0.457472	0.469069	0.453505	0.460219	0.459914	0.457472	0.463576	0.469985	0.483108	0.493484	0.493484	0.509964	0.527665	0.533769	0.526139	0.533158	0.540483	0.534684	0.531938	0.533463	0.54445	0.533463	0.552385
0.444044	0.441908	0.461745	0.462355	0.455641	0.462966	0.456557	0.454421	0.452589	0.459914	0.459914	0.458083	0.451369	0.436109	0.455946	0.458083	0.451064	0.450453	0.450453	0.451674	0.451674	0.456557	0.456557	0.463576	0.462355	0.443129	0.450758	0.459304	0.466323	0.44435	0.440993	0.449232	0.456252	0.478225	0.491348	0.501724	0.515458	0.526749	0.531632	0.526444	0.531938	0.530107	0.547502	0.523698	0.533463	0.540788	0.53621	0.527055	0.526139	0.539872
0.446791	0.46083	0.452284	0.461135	0.469069	0.463271	0.439772	0.436415	0.4532	0.47029	0.451674	0.448927	0.452589	0.455336	0.4532	0.458083	0.44496	0.447707	0.450453	0.466018	0.466323	0.461745	0.467849	0.461135	0.458693	0.456862	0.46083	0.459609	0.450453	0.459914	0.475478	0.475478	0.498367	0.50264	0.520951	0.522477	0.528275	0.533769	0.533158	0.52736	0.527665	0.544755	0.542009	0.531022	0.534074	0.546892	0.542314	0.541093	0.532548	0.539567
0.45381	0.454115	0.455946	0.450758	0.441298	0.457167	0.467544	0.46205	0.462355	0.469375	0.450148	0.441908	0.451979	0.462661	0.460219	0.450148	0.46144	0.464187	0.458998	0.463576	0.452895	0.452895	0.457167	0.451369	0.454726	0.462355	0.463271	0.465102	0.458083	0.468154	0.471511	0.498978	0.521561	0.527665	0.540178	0.531327	0.538652	0.521256	0.523392	0.533769	0.532548	0.531022	0.530107	0.524613	0.536821	0.533158	0.5356	0.5356	0.53499	0.521867
0.468459	0.458388	0.465102	0.451979	0.453505	0.478225	0.480056	0.471206	0.446486	0.449843	0.454421	0.457472	0.456862	0.4532	0.449232	0.451369	0.458693	0.44496	0.442824	0.447707	0.453505	0.4532	0.446791	0.45381	0.474563	0.47029	0.476394	0.478835	0.495315	0.513016	0.516373	0.525834	0.521867	0.51912	0.523087	0.55269	0.538652	0.54445	0.534379	0.538652	0.527665	0.541398	0.528275	0.540178	0.529801	0.524308	0.525529	0.541704	0.538957	0.533158
0.453505	0.44557	0.456557	0.451369	0.451064	0.458388	0.454726	0.455031	0.462355	0.454115	0.448012	0.464492	0.472732	0.468764	0.451369	0.453505	0.451674	0.464797	0.456862	0.455031	0.449232	0.46205	0.456252	0.470595	0.467238	0.465407	0.478225	0.499283	0.502335	0.524918	0.526749	0.528886	0.520951	0.521867	0.520951	0.535295	0.548723	0.530412	0.534379	0.538041	0.525834	0.534379	0.539567	0.530412	0.535295	0.545671	0.534074	0.544145	0.54384	0.540483
0.455031	0.466323	0.465407	0.449232	0.448927	0.454115	0.467238	0.471511	0.474563	0.464797	0.454726	0.460219	0.467849	0.462661	0.462355	0.460219	0.460219	0.462355	0.444655	0.455336	0.475478	0.46205	0.470901	0.459914	0.467849	0.490432	0.491653	0.512711	0.522172	0.528275	0.539567	0.549944	0.547502	0.540178	0.541093	0.532853	0.536515	0.530107	0.530107	0.539262	0.525834	0.531327	0.524918	0.532548	0.534074	0.540483	0.546892	0.533463	0.52797	0.541398
0.463576	0.443434	0.451064	0.465712	0.46205	0.464187	0.474258	0.466933	0.474563	0.468459	0.454726	0.451064	0.459304	0.462355	0.466018	0.468154	0.461135	0.457472	0.462355	0.467238	0.459914	0.458998	0.47792	0.493179	0.504776	0.516678	0.505081	0.515152	0.537431	0.525529	0.535905	0.533463	0.527665	0.545976	0.539567	0.539567	0.537126	0.531632	0.545366	0.535905	0.540788	0.551469	0.523392	0.520341	0.528886	0.52797	0.532548	0.53499	0.539872	0.525834
0.450758	0.438246	0.44557	0.451064	0.458388	0.454726	0.447401	0.456862	0.450758	0.454115	0.468459	0.468764	0.445265	0.448012	0.454421	0.46144	0.473037	0.466628	0.453505	0.457167	0.47853	0.477615	0.491958	0.513016	0.528581	0.532548	0.534684	0.53499	0.528275	0.529801	0.530107	0.542924	0.540788	0.531632	0.5356	0.51973	0.532548	0.531938	0.536821	0.530107	0.543535	0.556658	0.537126	0.519425	0.518509	0.529496	0.526139	0.536821	0.537126	0.535295
0.451369	0.448927	0.464187	0.459609	0.452589	0.454421	0.457167	0.440382	0.440993	0.446486	0.448317	0.464492	0.447401	0.458388	0.443129	0.450148	0.465102	0.457778	0.464797	0.480666	0.502335	0.51027	0.51973	0.531327	0.533769	0.540483	0.545366	0.541093	0.531327	0.526749	0.528886	0.530107	0.539567	0.539567	0.539567	0.529191	0.531022	0.534379	0.52736	0.528886	0.516068	0.523698	0.523392	0.530107	0.528886	0.523698	0.537736	0.550249	0.554521	0.550859
0.459304	0.447707	0.456557	0.461745	0.462355	0.470901	0.459609	0.460219	0.453505	0.456557	0.4532	0.463271	0.467544	0.473647	0.481887	0.480361	0.484024	0.497757	0.502335	0.51027	0.521561	0.5356	0.540178	0.526444	0.526444	0.509354	0.51912	0.523698	0.524918	0.539262	0.551469	0.542009	0.525529	0.534379	0.529801	0.534379	0.533158	0.539262	0.542009	0.56032	0.548723	0.533158	0.546586	0.538346	0.539567	0.54384	0.533158	0.541398	0.532548	0.529496
0.462355	0.456862	0.472121	0.470595	0.463271	0.462661	0.456252	0.457472	0.451674	0.451674	0.456252	0.465407	0.46205	0.459609	0.477615	0.487686	0.496231	0.507218	0.527055	0.546586	0.555132	0.533463	0.522477	0.520341	0.529191	0.542619	0.524003	0.537736	0.545061	0.544755	0.535905	0.538652	0.534074	0.537126	0.531938	0.540788	0.535295	0.542314	0.547807	0.536821	0.53621	0.547502	0.542314	0.536821	0.540178	0.537431	0.535295	0.530717	0.538652	0.532243
0.463576	0.450148	0.437941	0.458998	0.453505	0.457778	0.47029	0.463271	0.457472	0.456252	0.459304	0.462661	0.473342	0.489517	0.50264	0.525529	0.520341	0.532548	0.537736	0.528581	0.536515	0.535295	0.543535	0.54384	0.537431	0.525529	0.52736	0.536515	0.535295	0.533769	0.535295	0.542619	0.556963	0.536515	0.541398	0.542619	0.547807	0.534074	0.547807	0.541704	0.528581	0.532548	0.531327	0.530107	0.535905	0.529496	0.554827	0.546892	0.532548	0.541093
0.471816	0.46205	0.455946	0.450148	0.446181	0.456252	0.467849	0.470595	0.466018	0.462966	0.482803	0.496536	0.506607	0.516373	0.529801	0.517594	0.531938	0.549944	0.521256	0.520951	0.536515	0.534379	0.530412	0.528886	0.532853	0.529496	0.524308	0.529191	0.542619	0.537126	0.517289	0.540483	0.537126	0.537736	0.541704	0.537431	0.538957	0.543535	0.5356	0.542009	0.557573	0.541704	0.535905	0.53621	0.553301	0.542619	0.54384	0.543535	0.547807	0.542924
0.444655	0.446486	0.449538	0.465102	0.46205	0.464187	0.458083	0.468764	0.498062	0.498978	0.512711	0.517899	0.516678	0.529496	0.536821	0.534074	0.531022	0.543535	0.536515	0.54384	0.532853	0.541398	0.539262	0.546281	0.545976	0.535295	0.541398	0.549944	0.551775	0.541398	0.538957	0.538346	0.533158	0.539262	0.528886	0.535905	0.54323	0.556658	0.54384	0.554521	0.55208	0.549638	0.537431	0.540483	0.544145	0.531327	0.545671	0.554216	0.528275	0.530717
0.464492	0.464492	0.455336	0.447401	0.466628	0.470901	0.488601	0.476089	0.492874	0.527665	0.547197	0.538041	0.53621	0.533769	0.525834	0.528886	0.525529	0.542009	0.538346	0.541398	0.541704	0.530412	0.538041	0.529191	0.544755	0.541704	0.532243	0.539262	0.531022	0.537126	0.545366	0.54384	0.549944	0.540483	0.553301	0.534684	0.533769	0.55208	0.541093	0.541398	0.54384	0.543535	0.548418	0.536515	0.530717	0.528581	0.538957	0.551469	0.537431	0.552385
0.466628	0.468764	0.459609	0.474868	0.480361	0.496536	0.51149	0.53499	0.530412	0.525529	0.523087	0.550554	0.544145	0.537736	0.533463	0.538652	0.549944	0.549638	0.545671	0.538041	0.539872	0.528581	0.528581	0.530717	0.536821	0.548723	0.53499	0.546586	0.540483	0.533769	0.535905	0.546281	0.546281	0.545671	0.541398	0.529496	0.534074	0.538652	0.542924	0.540178	0.533769	0.536515	0.536821	0.542314	0.54384	0.532548	0.531938	0.539262	0.541398	0.555132
0.463271	0.460524	0.47029	0.491958	0.501114	0.521867	0.530412	0.529191	0.534379	0.541704	0.536821	0.54445	0.533769	0.526139	0.524308	0.541093	0.531632	0.524308	0.53621	0.547807	0.533769	0.516678	0.531022	0.529496	0.5356	0.527055	0.542009	0.542009	0.536515	0.530107	0.531327	0.54323	0.533158	0.536515	0.549333	0.548112	0.549028	0.549638	0.546586	0.541398	0.550249	0.535905	0.540178	0.538346	0.535295	0.527055	0.525529	0.5356	0.537126	0.518204
0.498978	0.48555	0.512711	0.522172	0.522477	0.538652	0.529191	0.522172	0.530107	0.54445	0.533158	0.539567	0.529801	0.531022	0.529801	0.530717	0.531938	0.535905	0.536515	0.53621	0.53499	0.532243	0.527665	0.537126	0.538652	0.531632	0.53499	0.546892	0.539872	0.531022	0.536515	0.554521	0.537736	0.548418	0.540483	0.545061	0.534684	0.529801	0.533463	0.549944	0.544755	0.540788	0.549333	0.541398	0.531938	0.534379	0.537126	0.53621	0.542009	0.542619
0.499588	0.512406	0.528275	0.533769	0.538957	0.537736	0.538041	0.521561	0.543535	0.549333	0.539567	0.530107	0.532548	0.538652	0.532243	0.538346	0.545366	0.538957	0.541704	0.531632	0.544145	0.547807	0.549638	0.537126	0.53499	0.547502	0.530107	0.534684	0.54445	0.54384	0.550554	0.538041	0.532853	0.548723	0.544145	0.545366	0.54323	0.533769	0.529801	0.535905	0.534379	0.539262	0.544145	0.552995	0.551469	0.545976	0.555132	0.559099	0.545061	0.539567
0.525529	0.526139	0.530717	0.545976	0.536515	0.531632	0.534379	0.536515	0.524613	0.533158	0.553911	0.544755	0.558489	0.548723	0.54445	0.548418	0.544145	0.546281	0.550554	0.547197	0.541704	0.545671	0.537126	0.520951	0.533769	0.528581	0.538041	0.532853	0.542314	0.545061	0.539872	0.551164	0.542619	0.543535	0.533463	0.559404	0.549944	0.543535	0.545671	0.533158	0.545061	0.549333	0.5356	0.540178	0.554216	0.536821	0.535295	0.518815	0.538652	0.54384
0.535905	0.529496	0.542314	0.545671	0.545976	0.538957	0.544145	0.54323	0.547502	0.529801	0.525223	0.535295	0.545366	0.535295	0.545671	0.546281	0.541093	0.527055	0.52797	0.550859	0.547502	0.540788	0.547197	0.531938	0.540483	0.551775	0.550859	0.549333	0.531938	0.532243	0.535905	0.54384	0.545976	0.538652	0.550554	0.541398	0.526139	0.54384	0.539262	0.545671	0.550249	0.555132	0.544755	0.540483	0.540483	0.542924	0.546892	0.543535	0.536515	0.532243
0.531632	0.54384	0.537126	0.532548	0.541398	0.54323	0.548418	0.547197	0.560625	0.534074	0.530107	0.536821	0.534684	0.530717	0.528886	0.542924	0.547197	0.546586	0.535905	0.538346	0.546281	0.537736	0.547502	0.539872	0.533463	0.540483	0.546892	0.54384	0.550249	0.535905	0.536821	0.539567	0.540483	0.528581	0.537431	0.545061	0.531632	0.529191	0.537126	0.531327	0.526139	0.541093	0.531938	0.547502	0.531022	0.526749	0.53499	0.548418	0.551775	0.545061
0.520951	0.522782	0.542924	0.548723	0.553301	0.559099	0.540178	0.530107	0.547197	0.539567	0.539872	0.553911	0.539262	0.529801	0.541093	0.550859	0.548723	0.541093	0.540788	0.542619	0.547502	0.537736	0.529801	0.533158	0.54445	0.539872	0.540483	0.530412	0.529191	0.532853	0.53499	0.542009	0.538041	0.542619	0.543535	0.531938	0.545671	0.54323	0.537736	0.534684	0.539872	0.533158	0.533769	0.534074	0.529801	0.533463	0.541093	0.550554	0.542009	0.55269
0.539567	0.544145	0.541093	0.535905	0.542314	0.554216	0.548112	0.530412	0.523392	0.539567	0.540178	0.530107	0.534684	0.553606	0.538041	0.537736	0.547807	0.534684	0.533463	0.546586	0.539567	0.547807	0.539262	0.534379	0.537736	0.530717	0.539567	0.546892	0.542619	0.536515	0.539567	0.53621	0.538346	0.534379	0.540178	0.547807	0.54445	0.531327	0.535905	0.540788	0.529801	0.539872	0.54323	0.546281	0.55208	0.534379	0.546892	0.537126	0.527055	0.542009
0.535295	0.530412	0.531327	0.547502	0.54445	0.530412	0.538346	0.530717	0.531632	0.532243	0.538957	0.534684	0.540178	0.547807	0.541398	0.527055	0.546586	0.553301	0.547502	0.5356	0.526139	0.535905	0.538652	0.54384	0.529496	0.550249	0.555437	0.54384	0.548112	0.552385	0.525529	0.536515	0.539872	0.548112	0.534379	0.546281	0.540483	0.534379	0.53621	0.541398	0.539567	0.546586	0.545366	0.546281	0.544145	0.540788	0.540178	0.544755	0.539262	0.547807
0.541093	0.53499	0.546586	0.550554	0.539262	0.536821	0.524308	0.544145	0.551164	0.531632	0.542924	0.538346	0.541093	0.546281	0.537736	0.537431	0.533769	0.538652	0.540483	0.542924	0.546281	0.544145	0.546892	0.539567	0.528581	0.531938	0.523698	0.535295	0.534684	0.529496	0.538652	0.546892	0.554216	0.545976	0.536821	0.528886	0.535295	0.532853	0.533769	0.53621	0.542924	0.545366	0.532853	0.532243	0.538041	0.530107	0.538346	0.542619	0.536821	0.530717
0.539872	0.536515	0.532853	0.526444	0.531632	0.5356	0.535905	0.526749	0.534074	0.536515	0.541093	0.536515	0.539872	0.541398	0.539872	0.531632	0.545976	0.529496	0.547502	0.548112	0.531022	0.516984	0.539567	0.542619	0.541398	0.536821	0.536515	0.539262	0.542924	0.546281	0.556352	0.550249	0.551164	0.549638	0.538041	0.532853	0.542314	0.536515	0.535295	0.535295	0.541093	0.540788	0.550554	0.549638	0.546281	0.538652	0.540178	0.534684	0.532853	0.549944
0.534379	0.53499	0.54384	0.532853	0.538041	0.542619	0.54384	0.545671	0.536515	0.533769	0.539567	0.542924	0.54384	0.533158	0.531327	0.53621	0.528275	0.545976	0.538957	0.553301	0.552995	0.542924	0.531327	0.540483	0.550249	0.542619	0.558184	0.537126	0.537431	0.539262	0.542314	0.544145	0.530107	0.539262	0.541704	0.534684	0.54384	0.542009	0.543535	0.548418	0.552385	0.547807	0.542619	0.542009	0.542314	0.538652	0.541398	0.526139	0.543535	0.5356
0.549028	0.547197	0.544755	0.549028	0.539872	0.541398	0.545976	0.557878	0.545061	0.546586	0.547502	0.530107	0.540178	0.545366	0.530717	0.531632	0.531632	0.534379	0.524613	0.52736	0.535905	0.548418	0.533158	0.534074	0.524918	0.526749	0.524003	0.525834	0.545061	0.556047	0.545976	0.530107	0.517289	0.538041	0.547197	0.53621	0.536821	0.538346	0.545976	0.540178	0.531632	0.541398	0.542009	0.542924	0.533158	0.539872	0.549333	0.544145	0.557878	0.538346
0.526749	0.528581	0.532243	0.54445	0.546892	0.544145	0.532548	0.545061	0.540483	0.550249	0.540483	0.531022	0.544755	0.55269	0.5356	0.516678	0.534074	0.553911	0.54323	0.542619	0.534379	0.54384	0.549028	0.545061	0.534684	0.542009	0.529801	0.534684	0.54323	0.526444	0.529191	0.524613	0.546586	0.542619	0.536821	0.537126	0.539567	0.531632	0.537126	0.526444	0.526444	0.541398	0.534074	0.540178	0.557268	0.544755	0.547197	0.556352	0.547502	0.551469
0.525834	0.538346	0.541093	0.542314	0.541093	0.535295	0.534074	0.537736	0.529191	0.541704	0.552385	0.55208	0.549333	0.534379	0.541704	0.544755	0.541398	0.538041	0.546892	0.542924	0.542314	0.542009	0.533158	0.543535	0.537736	0.528581	0.542314	0.536821	0.5356	0.523392	0.530717	0.534379	0.535905	0.534684	0.556658	0.551775	0.540483	0.539872	0.540788	0.545366	0.542619	0.55269	0.549333	0.554216	0.549944	0.526749	0.544145	0.548418	0.546586	0.560625
0.540483	0.548112	0.545366	0.547502	0.539567	0.53499	0.525834	0.525834	0.524613	0.545061	0.538652	0.54323	0.548112	0.546281	0.541398	0.545671	0.546281	0.536515	0.538041	0.54384	0.546586	0.546281	0.558184	0.548112	0.541398	0.541704	0.553911	0.541398	0.538652	0.538041	0.522172	0.522172	0.530107	0.539262	0.542924	0.533463	0.536515	0.538346	0.538041	0.546892	0.545671	0.538346	0.533158	0.536515	0.544145	0.543535	0.543535	0.529496	0.536821	0.537736
0.549944	0.539872	0.537431	0.532243	0.547197	0.54323	0.534684	0.530412	0.52797	0.534074	0.554827	0.545671	0.551469	0.547502	0.552995	0.525223	0.52797	0.54384	0.543535	0.53499	0.531632	0.539262	0.538652	0.525223	0.527665	0.531022	0.550249	0.540483	0.535295	0.539567	0.530717	0.53499	0.548723	0.535295	0.530107	0.536821	0.533158	0.532548	0.535905	0.545366	0.541398	0.525834	0.532853	0.554521	0.546586	0.556352	0.551775	0.551164	0.545976	0.558489
0.530412	0.546281	0.546586	0.552385	0.542314	0.547197	0.53621	0.53499	0.53621	0.542924	0.555742	0.533463	0.545061	0.529496	0.526139	0.532243	0.535295	0.537736	0.538957	0.54384	0.537431	0.54384	0.535295	0.528275	0.544145	0.548112	0.551469	0.541398	0.548112	0.546892	0.54445	0.538652	0.540788	0.555742	0.536515	0.531022	0.530107	0.533158	0.548112	0.559404	0.540483	0.548723	0.554521	0.539872	0.542009	0.549638	0.54445	0.530412	0.537431	0.547502
0.5356	0.531632	0.545366	0.549333	0.544145	0.537126	0.545976	0.538957	0.534379	0.534074	0.541093	0.536821	0.530412	0.539567	0.542924	0.548112	0.540483	0.528886	0.537126	0.538041	0.533463	0.52797	0.537126	0.538652	0.545671	0.540178	0.545976	0.538652	0.537431	0.545366	0.550554	0.555742	0.545366	0.526749	0.548723	0.53499	0.532853	0.540483	0.549944	0.546892	0.545366	0.548723	0.539262	0.535295	0.528581	0.530107	0.542009	0.538041	0.547502	0.559709
0.537736	0.547807	0.553301	0.552385	0.555742	0.549028	0.528275	0.535905	0.524003	0.538957	0.536515	0.533463	0.529496	0.526749	0.522782	0.535295	0.553911	0.534684	0.529801	0.52736	0.539262	0.530412	0.535295	0.541398	0.539262	0.528581	0.529801	0.531022	0.533769	0.54384	0.544145	0.522477	0.535905	0.531938	0.533158	0.526139	0.536821	0.538041	0.531327	0.541704	0.539567	0.534074	0.536515	0.5356	0.538041	0.526749	0.539872	0.556658	0.53621	0.542314
0.5356	0.539872	0.549333	0.551775	0.533463	0.530717	0.528275	0.53499	0.553301	0.552385	0.551164	0.526749	0.530717	0.527665	0.541398	0.534684	0.547197	0.54445	0.546586	0.530412	0.537126	0.542314	0.554521	0.545976	0.541398	0.5356	0.548723	0.53621	0.534379	0.53499	0.538346	0.537736	0.528581	0.538346	0.528581	0.523087	0.54384	0.548723	0.561846	0.553301	0.534379	0.538041	0.55208	0.538346	0.538652	0.546281	0.540483	0.549638	0.563677	0.549944
0.537126	0.529191	0.537126	0.542009	0.529801	0.533769	0.518204	0.542314	0.52797	0.542619	0.538957	0.530412	0.528581	0.528275	0.533463	0.545671	0.543535	0.53621	0.53499	0.537126	0.538652	0.532243	0.534379	0.53499	0.537736	0.531938	0.538652	0.526444	0.550249	0.547197	0.549944	0.539872	0.533769	0.529191	0.536515	0.542314	0.547197	0.549028	0.536515	0.527665	0.545061	0.554827	0.549638	0.531022	0.5356	0.531632	0.546586	0.545671	0.550249	0.549333
0.54445	0.549028	0.531327	0.533463	0.546281	0.556352	0.552995	0.539567	0.535905	0.53621	0.539262	0.545671	0.529801	0.533463	0.537126	0.539262	0.545366	0.563982	0.569475	0.558489	0.53499	0.535905	0.530717	0.542314	0.542619	0.539567	0.548723	0.5356	0.534684	0.550554	0.537126	0.541398	0.540483	0.540788	0.547807	0.535295	0.554827	0.560625	0.558184	0.5356	0.533463	0.548418	0.548418	0.531938	0.542314	0.530717	0.532548	0.539872	0.530717	0.532548
0.55208	0.544145	0.537431	0.542924	0.53499	0.527665	0.532243	0.532548	0.532243	0.53499	0.533769	0.531327	0.537126	0.54323	0.54323	0.545366	0.550249	0.543535	0.541398	0.546586	0.542009	0.538652	0.540483	0.546892	0.551469	0.536515	0.543535	0.528275	0.520951	0.533769	0.538652	0.546281	0.553301	0.534379	0.540178	0.54445	0.539567	0.539872	0.554827	0.547197	0.542924	0.545061	0.540178	0.534379	0.528886	0.540483	0.546892	0.537431	0.546281	0.542619
0.538041	0.54384	0.539262	0.545366	0.5356	0.541398	0.524918	0.532548	0.539262	0.524613	0.525529	0.537431	0.533769	0.52736	0.536821	0.547197	0.543535	0.535295	0.539872	0.538957	0.531022	0.54323	0.537431	0.535295	0.538652	0.516678	0.522172	0.525834	0.532548	0.529191	0.533463	0.538346	0.536821	0.545976	0.535295	0.532243	0.531632	0.536515	0.538957	0.549333	0.540483	0.53499	0.533158	0.535295	0.532243	0.539567	0.554827	0.545671	0.554827	0.53621
0.536821	0.524613	0.534684	0.541704	0.537126	0.533463	0.537431	0.546586	0.544145	0.542314	0.534074	0.544145	0.536515	0.538041	0.530107	0.547502	0.544145	0.546281	0.550859	0.543535	0.540178	0.548418	0.554521	0.555132	0.537431	0.529496	0.521867	0.533463	0.545671	0.542924	0.526444	0.531327	0.526749	0.535295	0.548418	0.543535	0.532548	0.533463	0.542924	0.548723	0.544755	0.529801	0.539262	0.549638	0.535295	0.548418	0.539872	0.548723	0.545061	0.545061
0.523392	0.537736	0.530717	0.52736	0.540178	0.542619	0.554521	0.549333	0.540178	0.54445	0.546586	0.545671	0.542009	0.546586	0.56032	0.542314	0.544145	0.539567	0.542924	0.535295	0.546892	0.531022	0.520951	0.540788	0.537431	0.533769	0.540178	0.537736	0.536821	0.529191	0.524308	0.532548	0.540483	0.539567	0.541704	0.549638	0.545671	0.538957	0.537431	0.544755	0.545976	0.539567	0.546892	0.54323	0.540483	0.528886	0.531938	0.543535	0.546586	0.537431
0.525529	0.525834	0.547197	0.553606	0.550554	0.544755	0.5356	0.546892	0.554216	0.538346	0.539262	0.548112	0.542924	0.541093	0.540483	0.537126	0.531938	0.534379	0.548112	0.549638	0.538652	0.540178	0.545671	0.545671	0.532853	0.546586	0.530717	0.529191	0.540483	0.544755	0.545061	0.534074	0.531938	0.537126	0.530107	0.546281	0.56032	0.539262	0.533769	0.523698	0.537431	0.545671	0.545976	0.542619	0.551469	0.541093	0.539262	0.533158	0.531022	0.538652
0.534379	0.52736	0.528886	0.531327	0.537431	0.531938	0.531632	0.53621	0.541704	0.537736	0.549333	0.536821	0.539262	0.538346	0.545976	0.540483	0.535295	0.536821	0.542619	0.551164	0.555437	0.542924	0.522477	0.524003	0.540483	0.536515	0.539872	0.537431	0.540788	0.544755	0.545366	0.551469	0.546281	0.530412	0.538957	0.535905	0.527665	0.539262	0.547502	0.542009	0.53621	0.531938	0.534379	0.545061	0.558489	0.546281	0.541704	0.539567	0.555437	0.551775
0.537431	0.533158	0.5356	0.539872	0.54445	0.53621	0.542009	0.550554	0.540483	0.537431	0.546281	0.531938	0.550249	0.533769	0.540483	0.534074	0.541398	0.536515	0.541093	0.541398	0.542619	0.549028	0.541704	0.541093	0.540788	0.550554	0.529801	0.546892	0.544755	0.534684	0.538346	0.540178	0.539567	0.539262	0.537736	0.539872	0.532548	0.546281	0.538652	0.556352	0.541704	0.532548	0.535905	0.529496	0.550249	0.545976	0.539567	0.530717	0.545671	0.532548
0.551775	0.541398	0.530717	0.526444	0.525529	0.529801	0.533769	0.541398	0.535295	0.532548	0.546892	0.533463	0.519425	0.540178	0.529801	0.538652	0.537431	0.546281	0.536821	0.538041	0.537126	0.536821	0.531022	0.540178	0.554216	0.550249	0.534074	0.548418	0.545976	0.538346	0.536821	0.534684	0.543535	0.541704	0.549028	0.542314	0.539262	0.538652	0.558489	0.558184	0.559099	0.55208	0.537736	0.532853	0.546892	0.542619	0.54323	0.545976	0.547197	0.540483
0.542009	0.542619	0.529496	0.538957	0.547807	0.556047	0.538041	0.532853	0.535905	0.547197	0.534684	0.537431	0.545976	0.549028	0.536821	0.525223	0.526749	0.52736	0.534074	0.541398	0.549028	0.534684	0.5356	0.525529	0.531022	0.530107	0.526444	0.540788	0.541398	0.532853	0.539872	0.534379	0.546281	0.539872	0.532548	0.517899	0.526444	0.538652	0.544145	0.534379	0.52736	0.530412	0.549333	0.541704	0.546281	0.544145	0.546892	0.547197	0.541398	0.531327
0.527055	0.529496	0.528581	0.538652	0.547197	0.542009	0.546281	0.542009	0.547502	0.548418	0.528275	0.527665	0.553606	0.549638	0.54445	0.538346	0.518815	0.524613	0.531022	0.531632	0.545366	0.549028	0.535905	0.542009	0.538652	0.54384	0.530107	0.540178	0.549944	0.542619	0.5356	0.563372	0.546281	0.530107	0.534684	0.527055	0.524613	0.538041	0.538041	0.538957	0.551164	0.550859	0.543535	0.541093	0.532853	0.536821	0.532243	0.541093	0.532243	0.530107
0.548723	0.553301	0.545976	0.533769	0.534074	0.536515	0.55208	0.546281	0.546281	0.549638	0.54384	0.527055	0.537126	0.534684	0.530717	0.532853	0.531938	0.550249	0.533463	0.537126	0.540483	0.548418	0.55269	0.530412	0.531632	0.547502	0.55208	0.542009	0.539567	0.533463	0.533158	0.534379	0.542619	0.547807	0.536821	0.52797	0.534074	0.54384	0.53499	0.538346	0.537431	0.523392	0.533463	0.557573	0.550859	0.545366	0.54323	0.53499	0.544755	0.538957
0.538041	0.536821	0.546586	0.535905	0.536821	0.538041	0.5356	0.54323	0.534684	0.516678	0.524003	0.534074	0.540788	0.540178	0.554827	0.561846	0.555132	0.542009	0.528886	0.538041	0.537126	0.549028	0.54445	0.555437	0.550859	0.548723	0.531327	0.544755	0.543535	0.546281	0.525834	0.525529	0.535905	0.528275	0.530412	0.532548	0.535295	0.532548	0.546586	0.524308	0.539262	0.531022	0.546892	0.56032	0.546892	0.54323	0.546586	0.546281	0.541398	0.533463
0.55269	0.560015	0.547807	0.534684	0.529191	0.53499	0.538652	0.535905	0.530412	0.525223	0.528275	0.52797	0.539262	0.537126	0.563677	0.561541	0.546281	0.548112	0.548418	0.540178	0.545061	0.551164	0.536821	0.526139	0.546892	0.555437	0.554827	0.550554	0.535295	0.541093	0.532853	0.540178	0.552995	0.537736	0.538041	0.536821	0.545671	0.548418	0.530412	0.539567	0.553911	0.545976	0.537736	0.529496	0.538652	0.530107	0.539262	0.544755	0.550249	0.546586
0.539872	0.53499	0.53499	0.529801	0.529191	0.542009	0.548112	0.526139	0.539872	0.545061	0.550554	0.532853	0.534074	0.531327	0.530107	0.545061	0.550249	0.545366	0.549944	0.540483	0.526749	0.52736	0.540483	0.538957	0.549944	0.53499	0.539872	0.524003	0.523698	0.539262	0.5356	0.539262	0.551469	0.534684	0.5356	0.537126	0.520035	0.536515	0.5356	0.542924	0.535905	0.534074	0.548723	0.543535	0.538041	0.52797	0.542314	0.559404	0.561235	0.553301
0.542314	0.544755	0.534074	0.550249	0.545671	0.537431	0.544145	0.549638	0.546281	0.545976	0.551775	0.538346	0.533769	0.54384	0.548418	0.544145	0.548418	0.560625	0.539567	0.531632	0.533158	0.542009	0.532853	0.573443	0.552385	0.52797	0.52736	0.542009	0.56032	0.552385	0.547502	0.540483	0.542009	0.553911	0.547502	0.542314	0.539567	0.536515	0.519425	0.533463	0.533463	0.544145	0.544145	0.54323	0.540178	0.528581	0.538041	0.531327	0.520951	0.54384
0.544755	0.548112	0.54445	0.528275	0.528886	0.53499	0.538957	0.528581	0.528275	0.54323	0.504471	0.537126	0.538041	0.54384	0.550554	0.537736	0.545976	0.534379	0.550554	0.540788	0.511185	0.530717	0.539262	0.548723	0.531938	0.544755	0.549333	0.548112	0.533158	0.537736	0.539872	0.525834	0.534684	0.545976	0.541398	0.549333	0.538041	0.542009	0.534684	0.534379	0.54323	0.529801	0.543535	0.547502	0.54323	0.546892	0.523392	0.53499	0.54323	0.52797
0.528886	0.546892	0.565508	0.549944	0.548418	0.541093	0.558184	0.553301	0.537431	0.517899	0.530717	0.545366	0.530412	0.55208	0.546892	0.54445	0.537431	0.529191	0.524918	0.536821	0.55208	0.555742	0.553911	0.538346	0.5356	0.530717	0.545061	0.534684	0.553606	0.539262	0.539872	0.530107	0.5356	0.548112	0.545366	0.546281	0.533463	0.556963	0.565203	0.547807	0.534684	0.547197	0.544755	0.529496	0.546281	0.544755	0.554216	0.541704	0.551775	0.540178
0.545366	0.540483	0.545366	0.545061	0.54384	0.539262	0.549028	0.556658	0.549638	0.539567	0.538041	0.539872	0.542009	0.545366	0.520646	0.523698	0.537126	0.550859	0.546892	0.534379	0.518815	0.533769	0.536515	0.5356	0.534379	0.546586	0.547807	0.539872	0.537736	0.528275	0.52736	0.538957	0.5356	0.54445	0.538957	0.542924	0.542314	0.532243	0.537736	0.549638	0.535295	0.524918	0.534379	0.539872	0.537126	0.529801	0.530717	0.540178	0.557573	0.551164
0.528275	0.524918	0.523392	0.534379	0.533158	0.527055	0.526139	0.549638	0.533769	0.54445	0.541093	0.553301	0.554827	0.537126	0.53499	0.539262	0.538957	0.532243	0.547502	0.539872	0.522172	0.543535	0.549638	0.547807	0.542619	0.538652	0.559709	0.550554	0.556658	0.547502	0.532243	0.546586	0.532243	0.545976	0.553301	0.553606	0.542619	0.540788	0.550554	0.533769	0.538346	0.544145	0.556047	0.541704	0.547197	0.555742	0.547807	0.544145	0.535295	0.544755
0.534684	0.541704	0.537431	0.524918	0.548112	0.538346	0.542619	0.51973	0.527665	0.538346	0.544145	0.542314	0.541398	0.537126	0.559404	0.568865	0.546586	0.539567	0.528581	0.53499	0.549028	0.549333	0.542314	0.534684	0.532853	0.539262	0.535905	0.546586	0.550554	0.536821	0.54445	0.564592	0.565203	0.553606	0.540788	0.544145	0.539262	0.545366	0.54323	0.5356	0.554216	0.545061	0.534684	0.550859	0.538957	0.524918	0.523392	0.549028	0.551775	0.531022
0.536821	0.507523	0.52797	0.539872	0.545366	0.525223	0.549638	0.530717	0.538652	0.527055	0.523698	0.535295	0.557573	0.54323	0.542314	0.544755	0.538041	0.531022	0.524003	0.537736	0.534379	0.526749	0.550249	0.552995	0.543535	0.539872	0.539872	0.551775	0.547502	0.549333	0.54445	0.537431	0.550859	0.554521	0.555437	0.548418	0.538957	0.511185	0.525834	0.536515	0.532853	0.539567	0.542619	0.546586	0.526444	0.526139	0.534379	0.561846	0.531632	0.520341
0.531632	0.529801	0.542314	0.56032	0.540178	0.540483	0.545366	0.556352	0.526139	0.534684	0.542924	0.545366	0.549944	0.542619	0.532853	0.558489	0.535905	0.551775	0.546892	0.542314	0.546586	0.530412	0.539872	0.545061	0.530717	0.546892	0.52736	0.558184	0.549944	0.539872	0.534684	0.523392	0.516984	0.525834	0.528886	0.520951	0.522782	0.54384	0.529191	0.523392	0.562151	0.556658	0.533769	0.541704	0.538652	0.545061	0.559709	0.545061	0.545366	0.536821
0.542619	0.529496	0.526749	0.537126	0.55269	0.55208	0.549333	0.543535	0.549333	0.538957	0.545366	0.55208	0.546281	0.528275	0.515458	0.523087	0.541093	0.520035	0.544145	0.546281	0.509049	0.530107	0.545671	0.525223	0.533463	0.532548	0.549638	0.54323	0.525529	0.517594	0.539872	0.539262	0.537736	0.550249	0.549944	0.554827	0.551775	0.560015	0.555742	0.538652	0.520341	0.51973	0.524918	0.520951	0.542314	0.547807	0.545061	0.54384	0.545061	0.528886
0.531022	0.546892	0.554521	0.548723	0.546892	0.53499	0.532853	0.539567	0.54323	0.547197	0.540483	0.547197	0.542619	0.541398	0.546892	0.549638	0.542924	0.534684	0.561846	0.555437	0.548112	0.542924	0.537431	0.554216	0.5356	0.545976	0.550554	0.562456	0.546586	0.541704	0.556352	0.561541	0.54323	0.541398	0.526444	0.548723	0.559404	0.559099	0.549944	0.538652	0.530412	0.542314	0.555437	0.535295	0.557268	0.548112	0.550859	0.558489	0.541093	0.541704
0.518815	0.523392	0.532548	0.5356	0.539872	0.538041	0.545671	0.534379	0.549333	0.56032	0.538957	0.527665	0.546586	0.537126	0.537736	0.538957	0.522782	0.550859	0.549333	0.529191	0.520646	0.526444	0.516373	0.533158	0.551775	0.532548	0.525529	0.530717	0.531632	0.534379	0.524308	0.533158	0.542619	0.54323	0.541398	0.542619	0.546586	0.56032	0.548112	0.5356	0.554827	0.552995	0.534074	0.538041	0.534379	0.553301	0.550859	0.531938	0.526444	0.538041
0.52736	0.542314	0.5356	0.53499	0.538346	0.547197	0.547502	0.548112	0.534684	0.527665	0.547502	0.528275	0.528275	0.542314	0.547197	0.550859	0.551164	0.538041	0.53621	0.541398	0.532853	0.524613	0.535905	0.544755	0.548418	0.534074	0.549638	0.528886	0.521561	0.528275	0.539567	0.548112	0.549028	0.526749	0.502945	0.536821	0.557573	0.545976	0.549944	0.54384	0.538957	0.538957	0.551164	0.538346	0.528581	0.52736	0.531632	0.544145	0.542619	0.546281
0.544755	0.538957	0.559099	0.55208	0.553911	0.553606	0.544755	0.539872	0.530412	0.538652	0.535295	0.54323	0.539872	0.528275	0.547807	0.537431	0.545671	0.56032	0.529801	0.525834	0.55269	0.538041	0.538041	0.529191	0.536515	0.549028	0.54445	0.541093	0.540178	0.542009	0.551164	0.546281	0.539872	0.551775	0.548112	0.556047	0.53499	0.538652	0.549028	0.549333	0.529191	0.545976	0.534379	0.550859	0.531022	0.551775	0.544145	0.528886	0.516678	0.522477
0.531632	0.545976	0.537736	0.540178	0.534684	0.547502	0.561541	0.547502	0.532243	0.53621	0.546281	0.556047	0.540788	0.532243	0.533463	0.53621	0.531938	0.528886	0.521561	0.535295	0.542314	0.534379	0.555437	0.561541	0.547502	0.535905	0.533463	0.541398	0.535295	0.534379	0.557878	0.554521	0.547807	0.547807	0.5356	0.52797	0.545061	0.536515	0.537126	0.536821	0.538957	0.536821	0.545061	0.528275	0.532548	0.531632	0.528886	0.545061	0.541704	0.539567
0.539567	0.538957	0.541093	0.535905	0.531022	0.533463	0.514542	0.522782	0.53621	0.545366	0.539262	0.523392	0.538041	0.532853	0.545671	0.531022	0.527665	0.54323	0.551469	0.54384	0.545976	0.540483	0.538957	0.524613	0.521256	0.537126	0.531327	0.531022	0.541704	0.533769	0.538652	0.549028	0.529191	0.516373	0.546586	0.548418	0.541704	0.533769	0.529801	0.538346	0.542619	0.535295	0.538957	0.552385	0.549944	0.537126	0.525834	0.525223	0.528581	0.542619
0.549638	0.541398	0.527055	0.538041	0.551164	0.53621	0.55269	0.54323	0.530412	0.538957	0.548112	0.548418	0.540178	0.544755	0.540178	0.53621	0.536821	0.535905	0.545061	0.557268	0.539872	0.541398	0.550859	0.536821	0.537736	0.545976	0.54323	0.528886	0.544145	0.546586	0.541398	0.545061	0.550859	0.542924	0.522782	0.530107	0.529496	0.542009	0.546586	0.526139	0.528581	0.532548	0.528581	0.528275	0.531632	0.544145	0.550249	0.538957	0.544755	0.536515
0.545366	0.52736	0.527665	0.536515	0.528581	0.531632	0.515152	0.519425	0.520951	0.547807	0.544755	0.532548	0.547502	0.547502	0.557268	0.542314	0.540178	0.530412	0.532548	0.527665	0.532243	0.551775	0.552995	0.53499	0.5356	0.557573	0.565203	0.544145	0.531022	0.532853	0.548723	0.538041	0.538041	0.535905	0.55208	0.545671	0.545061	0.543535	0.55269	0.535295	0.538652	0.529801	0.531938	0.539567	0.554521	0.537736	0.527055	0.538957	0.542924	0.542619
0.550859	0.557573	0.545061	0.5356	0.550249	0.549333	0.538652	0.536821	0.539872	0.550554	0.548723	0.53621	0.538346	0.537431	0.532548	0.523698	0.532548	0.538041	0.532243	0.54445	0.529191	0.531632	0.521256	0.539567	0.561541	0.56032	0.542619	0.539567	0.536515	0.55269	0.558794	0.545671	0.54384	0.531022	0.530412	0.538957	0.556352	0.555437	0.536515	0.54384	0.531632	0.55269	0.536821	0.535905	0.540483	0.539262	0.534684	0.550249	0.549028	0.541398
0.541398	0.537431	0.534074	0.515763	0.513626	0.523087	0.542009	0.55208	0.55208	0.541093	0.545061	0.538652	0.540483	0.542924	0.538346	0.538957	0.525834	0.534684	0.549028	0.542619	0.545366	0.559099	0.556352	0.54445	0.54445	0.56093	0.549944	0.546586	0.537126	0.529801	0.524003	0.541093	0.550554	0.540178	0.526139	0.544145	0.542619	0.550859	0.5356	0.54384	0.548723	0.545671	0.541398	0.540483	0.542924	0.543535	0.545671	0.551469	0.544755	0.550554
0.541398	0.538652	0.535295	0.508133	0.517289	0.521561	0.53499	0.531327	0.515458	0.536515	0.540788	0.540483	0.546586	0.531022	0.526749	0.530107	0.528275	0.516373	0.532548	0.559099	0.553606	0.550859	0.576495	0.529496	0.547502	0.526444	0.530717	0.540788	0.531022	0.550859	0.555437	0.557573	0.555742	0.560015	0.547197	0.546892	0.532548	0.514847	0.54323	0.545976	0.52736	0.559404	0.559709	0.55269	0.538652	0.532853	0.541398	0.526749	0.542314	0.552385
0.552995	0.560015	0.553911	0.531327	0.532548	0.525223	0.540483	0.546281	0.562151	0.543535	0.549944	0.538957	0.539872	0.54323	0.545366	0.536821	0.526139	0.525529	0.542619	0.548112	0.556047	0.546281	0.526749	0.528581	0.526749	0.524308	0.533769	0.537126	0.541093	0.538041	0.521561	0.54323	0.542314	0.512711	0.536821	0.546586	0.549638	0.526139	0.537126	0.550859	0.556352	0.559709	0.55208	0.559709	0.536515	0.540788	0.545976	0.536515	0.542009	0.537736
0.542314	0.545671	0.542009	0.540788	0.537431	0.538346	0.55208	0.539567	0.552385	0.536821	0.532548	0.531938	0.539567	0.523392	0.535295	0.5356	0.554521	0.563067	0.56856	0.556352	0.54384	0.550859	0.539567	0.542619	0.546892	0.55269	0.536515	0.530107	0.538652	0.55269	0.541398	0.561846	0.538041	0.546586	0.537126	0.504776	0.534074	0.540788	0.548112	0.546892	0.546281	0.554216	0.538346	0.522782	0.533158	0.535905	0.538652	0.555437	0.516678	0.513016
0.549638	0.534379	0.527665	0.526139	0.528886	0.537431	0.521256	0.54323	0.53499	0.535905	0.529496	0.528581	0.536821	0.531632	0.554216	0.551775	0.542924	0.528886	0.528275	0.537736	0.531938	0.53621	0.540178	0.536515	0.539262	0.539872	0.521867	0.542924	0.536515	0.534379	0.534379	0.538652	0.551164	0.538041	0.522782	0.525529	0.534074	0.554827	0.539567	0.526444	0.524308	0.533769	0.523087	0.52797	0.548418	0.542314	0.541704	0.556963	0.533463	0.534379
0.565508	0.535905	0.51027	0.522782	0.524613	0.54323	0.535295	0.5356	0.540788	0.547197	0.537431	0.545366	0.533463	0.530717	0.540483	0.563372	0.546281	0.554216	0.535295	0.546586	0.54445	0.539567	0.531022	0.531022	0.533769	0.547502	0.547197	0.552385	0.544145	0.541398	0.525834	0.535905	0.547197	0.564898	0.562761	0.53621	0.551775	0.539872	0.534074	0.515763	0.547807	0.540178	0.531327	0.529191	0.532853	0.528886	0.520646	0.507523	0.520646	0.538957
0.561846	0.541093	0.537126	0.537736	0.538346	0.539262	0.529191	0.516068	0.525529	0.545976	0.546586	0.541093	0.540788	0.556047	0.534684	0.549028	0.514542	0.497757	0.52797	0.555742	0.533158	0.539262	0.542009	0.534379	0.541398	0.547502	0.552385	0.528275	0.506607	0.520341	0.534379	0.528886	0.523698	0.529801	0.541093	0.529191	0.527665	0.54445	0.548418	0.537736	0.551775	0.547197	0.549028	0.546281	0.552995	0.550859	0.549638	0.554216	0.541093	0.531938
0.537736	0.524918	0.537126	0.540483	0.541093	0.526749	0.544755	0.552995	0.550249	0.540483	0.540178	0.542619	0.548418	0.550859	0.535905	0.546892	0.532243	0.546586	0.551164	0.535295	0.540483	0.529191	0.532243	0.540788	0.547807	0.534379	0.533158	0.533158	0.556658	0.518815	0.525529	0.526444	0.536821	0.540178	0.563067	0.554827	0.531022	0.537431	0.522477	0.531938	0.540483	0.553606	0.575579	0.57741	0.559099	0.554521	0.538957	0.549638	0.553911	0.534074
0.567034	0.549333	0.540178	0.542314	0.55269	0.541398	0.539872	0.531632	0.540483	0.534074	0.547197	0.51912	0.520646	0.548112	0.548723	0.537736	0.534684	0.551775	0.566423	0.546586	0.531022	0.529801	0.52797	0.532853	0.539567	0.549638	0.54323	0.524613	0.558489	0.54384	0.532853	0.521256	0.531632	0.536821	0.534379	0.531938	0.530412	0.52797	0.526139	0.544755	0.541704	0.568255	0.564898	0.565203	0.525529	0.521867	0.542009	0.542009	0.547502	0.521256
0.536515	0.559099	0.533463	0.542009	0.550859	0.540788	0.534379	0.545061	0.555132	0.539567	0.538041	0.542314	0.529801	0.530717	0.523087	0.531022	0.534379	0.54445	0.544145	0.548723	0.527055	0.540483	0.530412	0.534684	0.518815	0.533158	0.551469	0.542009	0.524003	0.520646	0.528886	0.545976	0.536515	0.542009	0.546892	0.547807	0.521256	0.51912	0.524003	0.542314	0.538652	0.547807	0.542924	0.538041	0.529496	0.531022	0.558794	0.54384	0.523087	0.534379
0.536821	0.532243	0.534684	0.529801	0.542009	0.549638	0.561235	0.545976	0.540483	0.526444	0.534379	0.539567	0.547502	0.540483	0.524308	0.515458	0.537736	0.540178	0.531632	0.533158	0.542314	0.549638	0.525834	0.554827	0.549638	0.54384	0.544755	0.536821	0.54323	0.544145	0.553606	0.53499	0.538346	0.541398	0.531327	0.531938	0.546586	0.534074	0.525529	0.54323	0.545671	0.554827	0.542924	0.542314	0.545366	0.536515	0.520035	0.515763	0.524918	0.545976
0.545671	0.551775	0.549638	0.551164	0.551469	0.548723	0.545366	0.547197	0.54445	0.502945	0.534074	0.538957	0.533463	0.524003	0.515152	0.507523	0.531022	0.553301	0.548112	0.547807	0.532853	0.539567	0.551164	0.541704	0.529191	0.551775	0.558794	0.520341	0.555132	0.539262	0.539262	0.527665	0.531938	0.548418	0.545671	0.55208	0.560625	0.55269	0.526139	0.532853	0.528581	0.550859	0.542314	0.566423	0.539872	0.548723	0.523698	0.528275	0.526444	0.533463
0.529191	0.528275	0.546586	0.554827	0.551164	0.547502	0.555437	0.546281	0.543535	0.529191	0.521256	0.544755	0.510575	0.534074	0.549638	0.539262	0.526444	0.536821	0.527665	0.520951	0.530412	0.5356	0.538957	0.563067	0.533463	0.523698	0.524308	0.532243	0.537126	0.531938	0.544755	0.542009	0.551775	0.559404	0.533158	0.531022	0.546281	0.533158	0.555437	0.534379	0.51088	0.520341	0.555437	0.548112	0.551775	0.546281	0.538346	0.528886	0.546892	0.568255
0.530412	0.533769	0.531327	0.534684	0.539567	0.522477	0.51973	0.550859	0.537431	0.558489	0.547502	0.531327	0.547502	0.539262	0.538957	0.532243	0.540178	0.529801	0.540178	0.551775	0.545671	0.533463	0.518509	0.530717	0.542619	0.539262	0.549028	0.539567	0.532243	0.532548	0.53499	0.53499	0.553301	0.563677	0.562151	0.540178	0.540788	0.549028	0.530717	0.526749	0.533463	0.547502	0.535905	0.533769	0.524918	0.523698	0.538041	0.540178	0.525223	0.551164
0.549944	0.51973	0.530107	0.541398	0.520341	0.529801	0.545366	0.530717	0.528275	0.550554	0.537126	0.532548	0.547807	0.554216	0.553911	0.534074	0.532548	0.550859	0.549028	0.566729	0.556047	0.549944	0.533158	0.522477	0.530107	0.526139	0.538957	0.556352	0.523392	0.53499	0.543535	0.539262	0.534684	0.534379	0.540178	0.538346	0.517899	0.505692	0.516984	0.531327	0.519425	0.544755	0.551775	0.521561	0.547197	0.544755	0.530412	0.541093	0.542619	0.538346
0.541093	0.562151	0.548723	0.531022	0.528275	0.538957	0.530412	0.5356	0.538957	0.544145	0.538041	0.545671	0.53499	0.545671	0.532243	0.532548	0.536821	0.529801	0.523392	0.528581	0.537736	0.534074	0.540788	0.523392	0.533463	0.534074	0.542314	0.551775	0.549028	0.550554	0.553301	0.550554	0.534379	0.529496	0.540178	0.543535	0.538652	0.518204	0.529801	0.559099	0.578326	0.539567	0.550859	0.56032	0.55269	0.540788	0.540178	0.5356	0.528886	0.52736
0.542619	0.535295	0.538957	0.537736	0.547807	0.558184	0.545366	0.544755	0.551775	0.549944	0.537431	0.543535	0.546586	0.543535	0.54445	0.533463	0.523087	0.531632	0.546586	0.530107	0.553911	0.56856	0.566423	0.53499	0.523087	0.557573	0.522782	0.51027	0.534074	0.538652	0.533158	0.5356	0.534379	0.537126	0.520646	0.55269	0.512101	0.56093	0.546281	0.549944	0.533769	0.545061	0.537126	0.53621	0.522172	0.555742	0.549944	0.53499	0.539262	0.525529
0.53621	0.537431	0.532548	0.527055	0.54445	0.54445	0.548723	0.548723	0.530107	0.524918	0.531632	0.546892	0.525529	0.541704	0.550859	0.537736	0.504166	0.51973	0.515763	0.521867	0.52797	0.537736	0.558794	0.571917	0.556047	0.539872	0.524613	0.536515	0.542924	0.56093	0.547807	0.539262	0.541398	0.53621	0.514237	0.530107	0.563677	0.544145	0.546281	0.547197	0.554521	0.562456	0.546586	0.541704	0.536821	0.530717	0.533463	0.534379	0.545976	0.551164
0.53621	0.511185	0.532853	0.520646	0.544755	0.544145	0.543535	0.545366	0.545061	0.548723	0.534074	0.532243	0.552385	0.533463	0.540483	0.541704	0.533158	0.531938	0.523698	0.524003	0.522172	0.51149	0.507523	0.524613	0.537431	0.535905	0.530107	0.526444	0.539872	0.545976	0.545366	0.527665	0.520646	0.549944	0.555132	0.546892	0.546281	0.534074	0.56032	0.549333	0.522782	0.540178	0.551775	0.545671	0.538652	0.530717	0.540788	0.542314	0.549638	0.540788
0.54445	0.531938	0.555437	0.517899	0.531938	0.525834	0.539872	0.532243	0.528886	0.54323	0.559404	0.536821	0.532548	0.537431	0.538041	0.547197	0.551469	0.549944	0.550249	0.549944	0.548112	0.538041	0.539872	0.543535	0.528275	0.526444	0.538957	0.540178	0.548723	0.542619	0.540788	0.538957	0.536515	0.528886	0.55208	0.537736	0.51912	0.541704	0.530717	0.539567	0.541704	0.55269	0.542314	0.523087	0.523392	0.545366	0.542619	0.533769	0.558184	0.556047
0.527055	0.522477	0.513932	0.536821	0.545366	0.537126	0.536515	0.53621	0.528886	0.54445	0.53621	0.537736	0.542314	0.532548	0.546281	0.525529	0.531327	0.537736	0.534684	0.520035	0.518509	0.542924	0.547502	0.542619	0.540483	0.536515	0.54323	0.533769	0.534684	0.553911	0.5356	0.546281	0.557573	0.563067	0.547502	0.54445	0.559404	0.541093	0.541398	0.562456	0.534684	0.518815	0.531938	0.537126	0.527665	0.530107	0.544755	0.530412	0.54445	0.552995
0.547502	0.564592	0.568865	0.533463	0.532548	0.535905	0.532853	0.544755	0.537736	0.539262	0.540788	0.542009	0.534684	0.525834	0.538957	0.537126	0.545976	0.547502	0.548723	0.548112	0.551164	0.545976	0.532243	0.532243	0.529191	0.538957	0.540788	0.529801	0.531632	0.541398	0.549028	0.528886	0.535905	0.546586	0.539872	0.5356	0.552385	0.554521	0.545976	0.551164	0.565203	0.554827	0.545061	0.537126	0.542314	0.545976	0.532548	0.548723	0.541398	0.538957
0.526444	0.531327	0.547502	0.548723	0.545061	0.538957	0.528886	0.535905	0.536821	0.540178	0.541093	0.554521	0.545671	0.532853	0.545671	0.557268	0.544145	0.537126	0.542009	0.549333	0.533769	0.538041	0.541093	0.533769	0.537431	0.535295	0.545061	0.541093	0.549333	0.529191	0.526749	0.535905	0.545366	0.532853	0.542619	0.528581	0.52736	0.548418	0.554521	0.52797	0.531632	0.530107	0.524613	0.529191	0.549944	0.547502	0.542924	0.555132	0.524308	0.542314
0.540483	0.532548	0.549333	0.555437	0.532243	0.534684	0.532243	0.542314	0.538041	0.546281	0.5356	0.54445	0.540178	0.547807	0.557573	0.554216	0.547807	0.517289	0.526749	0.533769	0.549028	0.526749	0.55269	0.539567	0.540788	0.534074	0.54384	0.555437	0.530412	0.534074	0.538346	0.537126	0.536821	0.539262	0.553301	0.544145	0.54323	0.540178	0.538041	0.535905	0.5356	0.542924	0.545671	0.546892	0.547807	0.534684	0.535295	0.529496	0.538957	0.553606
0.551775	0.539567	0.533463	0.534074	0.542924	0.539872	0.530412	0.523087	0.530107	0.533769	0.539872	0.552385	0.542314	0.541398	0.550249	0.561235	0.540483	0.553606	0.547197	0.549333	0.534684	0.537126	0.532548	0.54323	0.545671	0.544145	0.541704	0.537126	0.53621	0.52797	0.545366	0.545671	0.537431	0.557268	0.538041	0.53499	0.538652	0.541398	0.550859	0.56093	0.539872	0.538346	0.545061	0.54323	0.554216	0.560015	0.538041	0.5356	0.526444	0.533463
0.531632	0.523698	0.526139	0.543535	0.545976	0.535905	0.531632	0.546586	0.544755	0.547807	0.552995	0.544145	0.545976	0.520341	0.53499	0.548112	0.533463	0.540788	0.528886	0.539567	0.542619	0.538346	0.547807	0.535905	0.542924	0.537431	0.539262	0.54445	0.549028	0.54323	0.531632	0.534684	0.52736	0.535295	0.545366	0.537126	0.534684	0.529496	0.553911	0.550859	0.530412	0.542314	0.549638	0.570696	0.564287	0.551164	0.532853	0.525834	0.523392	0.534379
0.514847	0.531938	0.536515	0.534684	0.541704	0.528581	0.535295	0.530107	0.540483	0.534684	0.544145	0.5356	0.54323	0.538957	0.533158	0.545671	0.524918	0.537126	0.539262	0.534074	0.544145	0.54384	0.526444	0.524308	0.538041	0.559404	0.559709	0.565813	0.554216	0.515458	0.538957	0.556047	0.545671	0.534379	0.542619	0.520035	0.538041	0.556047	0.548418	0.544755	0.552995	0.541093	0.550859	0.556658	0.554827	0.530107	0.548112	0.539262	0.521867	0.522172
0.549638	0.542009	0.541398	0.550249	0.547197	0.532243	0.516373	0.515763	0.520341	0.542619	0.535905	0.54384	0.536821	0.526139	0.521256	0.538346	0.526444	0.545976	0.537431	0.530107	0.544755	0.546892	0.558489	0.54323	0.515152	0.523698	0.529191	0.53499	0.534684	0.520341	0.531022	0.539262	0.553606	0.541093	0.544755	0.531632	0.53621	0.527055	0.531632	0.533769	0.537431	0.536515	0.522477	0.53621	0.552385	0.562151	0.531327	0.532853	0.539262	0.551164
0.55269	0.532853	0.539567	0.547807	0.534074	0.534074	0.554216	0.560625	0.53621	0.53499	0.546892	0.529191	0.550859	0.554827	0.544755	0.541398	0.547807	0.530717	0.533463	0.544145	0.540483	0.537736	0.537126	0.5356	0.533769	0.524918	0.545366	0.53499	0.527055	0.532853	0.532853	0.533769	0.541398	0.539872	0.528275	0.523087	0.532853	0.548723	0.540178	0.538957	0.531938	0.533158	0.550249	0.554827	0.554521	0.544145	0.550249	0.543535	0.545976	0.532548
0.550249	0.534379	0.541093	0.538957	0.528275	0.532243	0.530717	0.534074	0.542314	0.542619	0.53621	0.545366	0.546281	0.545976	0.537431	0.534379	0.537736	0.545976	0.532548	0.540178	0.549028	0.539567	0.549028	0.541704	0.542009	0.515458	0.528275	0.536515	0.550859	0.541704	0.545366	0.5356	0.535905	0.538652	0.53499	0.527665	0.532853	0.541398	0.546892	0.550249	0.53621	0.533158	0.524308	0.538652	0.534684	0.551469	0.539872	0.533769	0.539262	0.548112
0.54323	0.549333	0.544145	0.542314	0.544755	0.524613	0.531632	0.545366	0.54445	0.548418	0.540788	0.54384	0.546892	0.533463	0.526444	0.530717	0.545061	0.53499	0.528581	0.538652	0.507523	0.523392	0.541704	0.542009	0.541398	0.528275	0.525223	0.54323	0.539872	0.538346	0.555132	0.540483	0.538346	0.539262	0.551469	0.54323	0.538346	0.541093	0.516068	0.512406	0.558794	0.555437	0.546281	0.538652	0.534379	0.54384	0.543535	0.558184	0.56917	0.537431
0.540788	0.538957	0.531632	0.538652	0.548723	0.546281	0.529191	0.561846	0.553301	0.545976	0.535905	0.551469	0.542924	0.553911	0.538652	0.54384	0.532243	0.524003	0.530412	0.5356	0.522782	0.527665	0.537736	0.536821	0.542009	0.531327	0.547807	0.548112	0.542619	0.537126	0.538957	0.549333	0.543535	0.536821	0.53499	0.553911	0.54384	0.531938	0.545366	0.526139	0.530717	0.532243	0.525834	0.55269	0.546586	0.533769	0.534074	0.531938	0.533463	0.526444
0.526139	0.551164	0.549944	0.533463	0.546586	0.540788	0.538346	0.539567	0.531938	0.536821	0.541398	0.553606	0.542924	0.525223	0.524003	0.536515	0.540483	0.544145	0.538652	0.531938	0.532548	0.534379	0.540788	0.546281	0.545671	0.544145	0.538346	0.538652	0.541704	0.525834	0.533769	0.5356	0.543535	0.551164	0.544755	0.552385	0.52736	0.536515	0.553606	0.538041	0.53621	0.545061	0.555437	0.542009	0.54384	0.538957	0.531022	0.532853	0.531022	0.558489
0.537431	0.522477	0.524613	0.518509	0.521867	0.531022	0.544755	0.536821	0.535905	0.533158	0.542009	0.554216	0.528886	0.531022	0.545061	0.52797	0.521256	0.542924	0.549638	0.541093	0.535905	0.530412	0.530412	0.540178	0.529801	0.549944	0.545671	0.522782	0.539262	0.537431	0.541093	0.549638	0.555132	0.543535	0.541398	0.542924	0.538652	0.540788	0.53621	0.529801	0.550249	0.561235	0.55269	0.537126	0.545976	0.543535	0.542924	0.54323	0.534379	0.5356
0.52797	0.529191	0.555132	0.565203	0.567949	0.545366	0.539262	0.540483	0.532853	0.539872	0.524308	0.531022	0.523392	0.536515	0.533158	0.545671	0.530717	0.527055	0.525223	0.531022	0.523698	0.533463	0.540483	0.538957	0.527055	0.524003	0.541398	0.535905	0.5356	0.529496	0.532548	0.53499	0.541093	0.547197	0.532243	0.525529	0.543535	0.550249	0.550249	0.537736	0.533769	0.54323	0.539567	0.536515	0.539262	0.529496	0.541704	0.545366	0.553301	0.551164
0.550554	0.541704	0.53499	0.532548	0.519425	0.508133	0.532853	0.54445	0.541093	0.542619	0.525529	0.538957	0.551469	0.558184	0.546586	0.531938	0.535905	0.545671	0.549333	0.531938	0.537736	0.528275	0.535905	0.547502	0.559404	0.548723	0.54323	0.554521	0.543535	0.548723	0.539567	0.543535	0.545061	0.541704	0.531938	0.542924	0.555742	0.545061	0.539567	0.541704	0.545671	0.542924	0.527055	0.538957	0.528275	0.540788	0.531022	0.547807	0.548723	0.549944
0.529801	0.535295	0.540788	0.55208	0.5356	0.537431	0.54445	0.522172	0.535295	0.535295	0.54445	0.551469	0.540178	0.535905	0.540178	0.53621	0.523392	0.542924	0.533158	0.523698	0.542619	0.518204	0.529191	0.539872	0.535905	0.549333	0.546281	0.534684	0.52736	0.54445	0.567949	0.538041	0.521561	0.551164	0.554521	0.558794	0.53621	0.533158	0.552995	0.545061	0.543535	0.537736	0.541398	0.532548	0.529801	0.523392	0.542009	0.540178	0.556047	0.551775
0.541093	0.553301	0.542314	0.54384	0.538957	0.523087	0.534379	0.523087	0.539567	0.542009	0.537736	0.537736	0.524308	0.51973	0.561541	0.541093	0.535905	0.548418	0.539567	0.537736	0.534684	0.526444	0.546586	0.532853	0.540178	0.538346	0.531022	0.545671	0.545061	0.531327	0.538346	0.541398	0.533158	0.530107	0.541093	0.542619	0.526139	0.534684	0.540178	0.529191	0.530412	0.526749	0.528581	0.531632	0.53621	0.558184	0.570696	0.565813	0.556352	0.54445
0.537431	0.541704	0.542009	0.526139	0.527055	0.542009	0.547197	0.545671	0.530412	0.52797	0.541093	0.530717	0.535295	0.529801	0.550554	0.528886	0.531938	0.52797	0.52736	0.516678	0.522477	0.541704	0.550554	0.53621	0.54384	0.554216	0.540178	0.537431	0.549333	0.526444	0.512406	0.533158	0.554827	0.54445	0.549333	0.562761	0.547197	0.543535	0.544145	0.535905	0.538041	0.532548	0.53499	0.532548	0.525529	0.541704	0.54445	0.542924	0.557878	0.545671
0.536821	0.557268	0.545366	0.544145	0.538346	0.553301	0.559709	0.542924	0.542924	0.528581	0.540178	0.522477	0.551775	0.559709	0.547197	0.52797	0.539872	0.554827	0.530717	0.538041	0.529496	0.525834	0.55208	0.539567	0.537736	0.548112	0.529496	0.549028	0.545061	0.523698	0.541398	0.567949	0.555437	0.532853	0.540483	0.549638	0.546586	0.543535	0.530107	0.534379	0.542009	0.55208	0.524613	0.522782	0.51912	0.53621	0.550249	0.554521	0.52797	0.532243
0.552995	0.55208	0.553606	0.542619	0.532853	0.539872	0.53621	0.548723	0.537126	0.542619	0.526139	0.52797	0.535295	0.544755	0.549944	0.534379	0.52736	0.530107	0.545061	0.549638	0.540483	0.544145	0.538957	0.525529	0.524918	0.542314	0.53621	0.550859	0.54384	0.54384	0.549944	0.542619	0.547197	0.539567	0.526749	0.515763	0.534684	0.533769	0.541093	0.541093	0.538652	0.545671	0.550554	0.537736	0.54445	0.554216	0.509659	0.543535	0.534379	0.549944
0.522172	0.516068	0.520341	0.540483	0.535295	0.538652	0.551775	0.553606	0.535295	0.523087	0.532548	0.554827	0.540178	0.566729	0.542924	0.546281	0.532548	0.531632	0.527055	0.527665	0.533463	0.542009	0.571917	0.569475	0.550859	0.541093	0.525834	0.534684	0.528275	0.546586	0.536515	0.533769	0.543535	0.569781	0.545366	0.539262	0.551164	0.546586	0.552385	0.541704	0.519425	0.528275	0.533769	0.537431	0.534379	0.539567	0.551164	0.546586	0.525529	0.537736
0.533463	0.541704	0.548723	0.545366	0.534684	0.526139	0.533463	0.540178	0.546281	0.520035	0.524308	0.523392	0.534379	0.54384	0.54445	0.522172	0.528581	0.522172	0.538346	0.538346	0.537126	0.525223	0.542314	0.531022	0.535905	0.531938	0.538041	0.530412	0.520646	0.540788	0.547197	0.5356	0.543535	0.541704	0.535295	0.525834	0.535295	0.529801	0.548723	0.542619	0.555742	0.538652	0.537431	0.551469	0.538652	0.523087	0.546281	0.563372	0.556658	0.545976
0.538957	0.540178	0.531938	0.549944	0.551469	0.541398	0.542314	0.526139	0.531022	0.521256	0.534074	0.528886	0.537431	0.557573	0.544145	0.54445	0.538346	0.542314	0.55208	0.54384	0.531327	0.524003	0.537431	0.524308	0.508133	0.546892	0.552385	0.537736	0.52736	0.52736	0.546281	0.537431	0.534684	0.539872	0.536821	0.55208	0.555437	0.539262	0.53621	0.538041	0.542009	0.565813	0.557268	0.545366	0.547197	0.542619	0.528581	0.549944	0.537736	0.538957
0.550249	0.565203	0.543535	0.545061	0.549333	0.556352	0.542314	0.552385	0.54384	0.53499	0.538041	0.545366	0.545366	0.536515	0.533769	0.5356	0.538041	0.524308	0.522477	0.528886	0.544755	0.539872	0.519425	0.520951	0.535905	0.552385	0.540788	0.555132	0.545976	0.544755	0.547197	0.546281	0.543535	0.538957	0.542314	0.525834	0.538041	0.526749	0.531327	0.523087	0.540178	0.533158	0.521561	0.549028	0.557268	0.524308	0.531632	0.557268	0.549638	0.542924
0.542619	0.542619	0.533463	0.532853	0.530717	0.540788	0.52797	0.556047	0.537431	0.547807	0.536515	0.547502	0.558489	0.540178	0.525529	0.518815	0.528275	0.535905	0.554827	0.559709	0.535905	0.549944	0.540178	0.542924	0.547197	0.531938	0.528886	0.53621	0.533769	0.549028	0.527665	0.544755	0.549028	0.533769	0.530717	0.539872	0.529191	0.520951	0.529496	0.531938	0.525529	0.522477	0.535295	0.533463	0.545061	0.547502	0.546586	0.54384	0.530412	0.5356
0.525529	0.520646	0.538957	0.532853	0.537736	0.518204	0.52736	0.548418	0.531632	0.536821	0.5356	0.542314	0.544145	0.520646	0.527665	0.538041	0.537126	0.528886	0.530107	0.540178	0.539262	0.534684	0.535295	0.529496	0.538957	0.555132	0.520341	0.527665	0.52797	0.545061	0.528275	0.539262	0.535905	0.556047	0.556047	0.549028	0.540178	0.553301	0.549333	0.545061	0.546892	0.534379	0.522782	0.530412	0.532243	0.53621	0.537126	0.536821	0.528581	0.534684
0.536515	0.531022	0.535295	0.537736	0.537126	0.559709	0.540788	0.550249	0.558794	0.55208	0.539567	0.537736	0.540483	0.551775	0.54323	0.531022	0.536821	0.53621	0.541398	0.528581	0.52736	0.537736	0.533769	0.548723	0.551469	0.542314	0.536515	0.539262	0.54445	0.539262	0.538652	0.546586	0.537431	0.551469	0.555437	0.542924	0.551469	0.546586	0.545061	0.539262	0.528275	0.543535	0.538957	0.545976	0.547502	0.524003	0.531632	0.54323	0.548723	0.539567
0.53621	0.538957	0.541398	0.542314	0.542924	0.542009	0.52797	0.529191	0.538957	0.54323	0.542009	0.547502	0.537736	0.538346	0.538652	0.543535	0.528275	0.538957	0.530717	0.55208	0.553606	0.535905	0.532243	0.532853	0.542619	0.553606	0.548418	0.550249	0.561235	0.552995	0.554216	0.542314	0.546586	0.549028	0.538346	0.538957	0.541704	0.542009	0.53499	0.548112	0.527055	0.542619	0.550249	0.533158	0.540788	0.539567	0.556352	0.53621	0.53621	0.532548
0.544755	0.537431	0.525834	0.531938	0.537126	0.524918	0.54323	0.548112	0.541398	0.526444	0.528886	0.542924	0.542619	0.531327	0.527665	0.522782	0.539567	0.542009	0.547197	0.538652	0.528275	0.539872	0.53499	0.54384	0.546892	0.546281	0.534379	0.533463	0.528581	0.53621	0.551164	0.54445	0.528581	0.549944	0.543535	0.556963	0.539872	0.548112	0.56032	0.546892	0.554521	0.553301	0.537431	0.537431	0.539567	0.528275	0.533158	0.542314	0.538957	0.54323
0.537431	0.542924	0.532853	0.53621	0.535905	0.528886	0.542009	0.548723	0.548112	0.52736	0.533769	0.533769	0.550554	0.53499	0.529191	0.540788	0.530717	0.538041	0.549333	0.556963	0.545366	0.539567	0.535905	0.530412	0.549944	0.537736	0.544145	0.537736	0.546892	0.538346	0.552385	0.549638	0.532853	0.534074	0.546892	0.547502	0.531632	0.531938	0.534379	0.54384	0.540483	0.532243	0.533158	0.532853	0.52797	0.531327	0.537431	0.533463	0.531632	0.545671
0.525834	0.533158	0.55269	0.562761	0.558489	0.540483	0.526444	0.52797	0.56032	0.549333	0.547197	0.540788	0.542924	0.531327	0.548112	0.545976	0.532243	0.544755	0.531327	0.538346	0.55208	0.542009	0.542009	0.54384	0.55208	0.538957	0.540788	0.533158	0.549333	0.53621	0.538957	0.534379	0.538041	0.545976	0.520341	0.545366	0.530412	0.537431	0.54445	0.54384	0.539872	0.552385	0.553606	0.531327	0.540178	0.545976	0.540483	0.535905	0.548418	0.556352
0.54384	0.543535	0.530717	0.520035	0.530717	0.540788	0.538041	0.544755	0.546281	0.549333	0.558794	0.534684	0.540788	0.545061	0.559709	0.540483	0.537431	0.536821	0.541704	0.552385	0.547197	0.538652	0.53621	0.54384	0.515763	0.525529	0.542924	0.544145	0.539567	0.540178	0.537126	0.537126	0.533158	0.545366	0.547197	0.552995	0.54323	0.547197	0.541704	0.538652	0.547197	0.532853	0.547807	0.555132	0.547197	0.528886	0.530412	0.539872	0.542009	0.538346
0.545061	0.546281	0.544145	0.543535	0.539567	0.531938	0.524613	0.539872	0.5356	0.537126	0.53621	0.546281	0.542924	0.541704	0.545976	0.544145	0.538346	0.540178	0.538346	0.550249	0.558794	0.563372	0.542924	0.541704	0.544145	0.528581	0.534379	0.531327	0.546892	0.554216	0.549028	0.550249	0.557878	0.545976	0.539262	0.528581	0.546281	0.543535	0.533769	0.540483	0.540483	0.548418	0.531022	0.531632	0.538041	0.539262	0.544145	0.542619	0.535905	0.534074
0.530717	0.525834	0.532853	0.546892	0.552995	0.541093	0.527665	0.540788	0.55208	0.552995	0.553606	0.551164	0.531938	0.53621	0.53621	0.547502	0.549638	0.554216	0.539262	0.549944	0.540178	0.533158	0.545366	0.54323	0.548112	0.547807	0.531938	0.51912	0.526444	0.535295	0.532548	0.54445	0.540178	0.539567	0.540483	0.544145	0.539262	0.534379	0.537431	0.541704	0.535295	0.531632	0.52797	0.535905	0.540788	0.547197	0.531632	0.527055	0.530412	0.534379
0.538652	0.535295	0.532548	0.546892	0.552995	0.537126	0.533158	0.520646	0.529191	0.533769	0.545976	0.553301	0.531938	0.531938	0.524613	0.541704	0.552385	0.525834	0.548112	0.52736	0.531938	0.541093	0.546281	0.543535	0.530412	0.514542	0.518509	0.531327	0.539567	0.533769	0.532548	0.540178	0.540788	0.556352	0.556047	0.539567	0.546281	0.55208	0.539872	0.550249	0.551775	0.533769	0.534379	0.543535	0.548112	0.551775	0.550249	0.525529	0.52797	0.546586
0.538041	0.5356	0.542619	0.54445	0.541093	0.536821	0.546586	0.539567	0.546586	0.539872	0.534074	0.534074	0.534379	0.541398	0.529191	0.512406	0.520035	0.519425	0.539872	0.541093	0.552385	0.551469	0.54445	0.540788	0.536821	0.540788	0.538957	0.528886	0.542924	0.549944	0.556658	0.542924	0.536821	0.540483	0.538346	0.537431	0.543535	0.525834	0.513932	0.536515	0.534379	0.524308	0.520951	0.522172	0.524918	0.533463	0.531632	0.522477	0.526749	0.538652
0.543535	0.554216	0.557573	0.545976	0.54445	0.547502	0.544755	0.547502	0.545061	0.546281	0.551164	0.526139	0.534684	0.528275	0.532853	0.539872	0.534684	0.542009	0.548112	0.55208	0.538041	0.539872	0.541093	0.540178	0.542009	0.534684	0.553301	0.556047	0.551164	0.5356	0.537126	0.531327	0.541398	0.540178	0.54445	0.552385	0.54384	0.528886	0.537431	0.53621	0.542314	0.536821	0.54323	0.53621	0.554521	0.552995	0.5356	0.514237	0.528275	0.529801
0.524613	0.529801	0.54445	0.558794	0.539262	0.52736	0.534379	0.544755	0.530412	0.542009	0.52736	0.527665	0.524003	0.535905	0.531938	0.551469	0.547807	0.533463	0.529801	0.546281	0.533158	0.536515	0.55208	0.538041	0.532853	0.53621	0.533769	0.546586	0.547807	0.533769	0.536515	0.545366	0.55269	0.549944	0.538346	0.521561	0.525529	0.524918	0.547197	0.541704	0.542314	0.539262	0.521561	0.546281	0.538652	0.533769	0.536821	0.532243	0.545671	0.513626
0.549333	0.537736	0.542009	0.541093	0.537431	0.526139	0.542619	0.548418	0.545061	0.541398	0.537126	0.53621	0.53499	0.54445	0.548723	0.549333	0.524613	0.531938	0.552385	0.537126	0.532853	0.530107	0.540178	0.536515	0.53499	0.550554	0.551775	0.542314	0.541398	0.545061	0.542314	0.541093	0.546892	0.555742	0.553301	0.52736	0.5356	0.544755	0.556963	0.540483	0.529801	0.521561	0.539567	0.538041	0.533158	0.528886	0.530107	0.554216	0.545671	0.547197
0.542009	0.534684	0.53621	0.53499	0.554521	0.549638	0.529496	0.532243	0.516984	0.528886	0.546892	0.540178	0.543535	0.545366	0.541093	0.534074	0.541398	0.530107	0.524613	0.521256	0.53499	0.534379	0.528275	0.530717	0.554216	0.557878	0.549028	0.540178	0.534074	0.55269	0.549944	0.542314	0.529801	0.53621	0.541704	0.544755	0.545976	0.524003	0.525529	0.541398	0.538346	0.533158	0.53499	0.533158	0.542619	0.55269	0.555132	0.563067	0.549333	0.547502
0.531632	0.542009	0.549333	0.534074	0.545976	0.545671	0.532548	0.534684	0.551775	0.549333	0.536821	0.542314	0.532548	0.521256	0.518204	0.532853	0.524918	0.538652	0.541398	0.531938	0.528886	0.556658	0.556963	0.5356	0.52797	0.539567	0.5356	0.531327	0.532548	0.538652	0.542314	0.538652	0.553606	0.536821	0.529801	0.539262	0.543535	0.551775	0.523698	0.52797	0.534074	0.549333	0.535295	0.531938	0.526444	0.533463	0.52736	0.539567	0.548112	0.54445
0.558184	0.5356	0.538041	0.531632	0.534074	0.531938	0.529801	0.558794	0.526444	0.538957	0.540788	0.545061	0.549638	0.562151	0.542314	0.553911	0.554216	0.528275	0.53621	0.541704	0.529191	0.532548	0.552385	0.554521	0.545671	0.530717	0.538346	0.541704	0.537431	0.528581	0.536515	0.550859	0.542314	0.528581	0.526749	0.544755	0.556658	0.549638	0.547502	0.563982	0.548112	0.528275	0.538041	0.534074	0.537736	0.533463	0.52797	0.542619	0.538957	0.556658
0.528886	0.522172	0.533158	0.535905	0.533463	0.540788	0.544755	0.554521	0.556352	0.539262	0.535295	0.549638	0.538652	0.539872	0.537431	0.531632	0.538652	0.54384	0.550249	0.531327	0.52797	0.526444	0.54384	0.531022	0.538652	0.540483	0.528581	0.526444	0.546586	0.544755	0.542009	0.53499	0.535295	0.544145	0.531022	0.531022	0.540483	0.538346	0.539872	0.557573	0.543535	0.53621	0.515152	0.522172	0.528886	0.535295	0.525529	0.536821	0.532853	0.55269
0.532853	0.54445	0.553301	0.545671	0.5356	0.541093	0.52797	0.526444	0.53621	0.534074	0.536515	0.526139	0.545976	0.537736	0.531022	0.520341	0.538652	0.538957	0.52797	0.51149	0.51088	0.522782	0.525529	0.538957	0.542314	0.550859	0.548112	0.54384	0.542314	0.53621	0.535905	0.542619	0.535905	0.541704	0.553606	0.559404	0.545061	0.510575	0.522782	0.554827	0.540178	0.545366	0.53499	0.533463	0.54323	0.553301	0.556352	0.556047	0.540178	0.543535
0.540178	0.548418	0.539872	0.551469	0.551469	0.541398	0.534379	0.524918	0.548723	0.548723	0.528581	0.523698	0.53621	0.527055	0.53621	0.539262	0.533463	0.534684	0.525834	0.513932	0.544145	0.545061	0.54323	0.534379	0.548418	0.543535	0.522172	0.531022	0.538041	0.525529	0.548723	0.537736	0.549638	0.545671	0.537431	0.538652	0.519425	0.516373	0.530717	0.530717	0.546892	0.538957	0.536821	0.550554	0.542619	0.536515	0.548418	0.549028	0.539872	0.529801
0.534684	0.528275	0.513932	0.535905	0.516068	0.539872	0.535905	0.539262	0.540788	0.546281	0.553301	0.534684	0.5356	0.536821	0.559404	0.554521	0.531022	0.524613	0.518815	0.547197	0.565203	0.563982	0.553911	0.549944	0.549944	0.532243	0.540178	0.532243	0.525834	0.541093	0.534074	0.545061	0.54323	0.556352	0.557878	0.529496	0.523698	0.504776	0.5356	0.543535	0.542619	0.54445	0.532548	0.540178	0.530717	0.536515	0.545061	0.539262	0.520951	0.524003
0.541398	0.542924	0.530717	0.548418	0.540788	0.533463	0.542924	0.536821	0.538957	0.551164	0.554521	0.534379	0.529801	0.525529	0.523087	0.550554	0.531938	0.550554	0.550249	0.535905	0.545061	0.536821	0.538957	0.543535	0.525529	0.516678	0.531632	0.535905	0.524308	0.541093	0.549944	0.538041	0.527665	0.527665	0.515763	0.522782	0.535905	0.555437	0.541398	0.539262	0.542924	0.521867	0.533769	0.548723	0.552995	0.547197	0.551775	0.539567	0.528275	0.536821
0.537126	0.563677	0.566118	0.551775	0.550249	0.534684	0.537126	0.530717	0.542009	0.540178	0.53621	0.551164	0.540483	0.522477	0.547807	0.553301	0.541704	0.526444	0.529191	0.530717	0.527055	0.53621	0.528886	0.547502	0.531327	0.530412	0.547502	0.531327	0.545366	0.549638	0.558794	0.559099	0.538346	0.546892	0.531327	0.546892	0.550859	0.541398	0.547502	0.567949	0.529191	0.5356	0.530107	0.534379	0.552385	0.533769	0.544755	0.542314	0.536515	0.545061
0.538957	0.549638	0.561541	0.547197	0.541398	0.549028	0.538652	0.553301	0.551469	0.536515	0.548723	0.539872	0.562761	0.551469	0.526444	0.512101	0.538957	0.539567	0.525223	0.544755	0.549333	0.557573	0.551164	0.551469	0.556963	0.539567	0.540483	0.526139	0.541093	0.532548	0.534684	0.538041	0.539872	0.541704	0.537126	0.530412	0.533158	0.518204	0.541398	0.556352	0.546586	0.525223	0.536821	0.535295	0.538346	0.533158	0.547197	0.553606	0.549638	0.540788
0.560015	0.539872	0.537736	0.55269	0.542009	0.515763	0.532548	0.54445	0.549333	0.538652	0.539567	0.552995	0.541093	0.538652	0.545366	0.547807	0.536515	0.546892	0.538652	0.530412	0.534074	0.528886	0.545061	0.550554	0.536515	0.541398	0.552385	0.538957	0.540483	0.546281	0.532548	0.524308	0.521867	0.524003	0.557268	0.535905	0.539262	0.551164	0.543535	0.544145	0.539567	0.537126	0.541398	0.525223	0.537126	0.534074	0.536515	0.535905	0.527055	0.545671
0.538652	0.540178	0.538041	0.549333	0.537736	0.549028	0.528886	0.539262	0.542314	0.539567	0.546281	0.54323	0.539567	0.557268	0.562761	0.556963	0.550859	0.539567	0.544755	0.539262	0.546586	0.541093	0.541398	0.538957	0.542314	0.532548	0.539262	0.525223	0.544755	0.559709	0.546281	0.537736	0.539567	0.53621	0.551775	0.538957	0.542314	0.536515	0.533769	0.529801	0.531938	0.524918	0.531022	0.55269	0.531938	0.533158	0.531632	0.525529	0.535905	0.536515
0.524308	0.521867	0.540788	0.535905	0.542924	0.556352	0.550859	0.548418	0.549333	0.542619	0.545976	0.545976	0.53621	0.518815	0.520341	0.542314	0.534379	0.535295	0.545061	0.542619	0.526444	0.549028	0.534684	0.542619	0.542619	0.554216	0.550859	0.539872	0.534074	0.550859	0.537126	0.525834	0.526444	0.545976	0.548418	0.530717	0.542314	0.536821	0.5356	0.538957	0.542314	0.539262	0.557573	0.545061	0.529191	0.532243	0.538652	0.538957	0.520646	0.5356
0.540178	0.538652	0.556658	0.553606	0.547197	0.548418	0.547807	0.556352	0.549333	0.536821	0.539567	0.532548	0.552385	0.55269	0.538652	0.55269	0.552385	0.547807	0.544755	0.531327	0.542619	0.530412	0.538957	0.545671	0.550859	0.537431	0.534074	0.536515	0.513016	0.546281	0.554521	0.548418	0.535905	0.526139	0.52797	0.523698	0.540788	0.538957	0.542314	0.555437	0.533463	0.546281	0.52797	0.530107	0.530107	0.5356	0.536821	0.550249	0.534074	0.526444
0.527055	0.536515	0.550249	0.537431	0.531938	0.523698	0.548112	0.534074	0.525223	0.540483	0.555132	0.529496	0.534379	0.53499	0.518204	0.526139	0.549028	0.54323	0.55208	0.552385	0.541704	0.528581	0.52797	0.537126	0.55208	0.53621	0.527665	0.534684	0.531022	0.53499	0.533769	0.531022	0.52797	0.531938	0.5356	0.541398	0.541704	0.529496	0.531938	0.531938	0.52736	0.532853	0.556352	0.558184	0.54384	0.543535	0.54384	0.542009	0.563372	0.556658
0.535905	0.536515	0.545976	0.541398	0.532548	0.532548	0.523392	0.534379	0.540483	0.560625	0.545976	0.546586	0.546281	0.571001	0.542009	0.534074	0.527055	0.535905	0.538346	0.530107	0.538652	0.538041	0.530412	0.530717	0.538346	0.531022	0.544755	0.547197	0.530717	0.536821	0.539872	0.549028	0.5356	0.524918	0.54445	0.535905	0.537126	0.525223	0.534684	0.556658	0.551469	0.561846	0.56032	0.5356	0.551164	0.558184	0.545671	0.533463	0.537126	0.52797
0.550249	0.557268	0.546892	0.531327	0.548723	0.536515	0.51149	0.532243	0.551469	0.538957	0.531327	0.51973	0.526749	0.53499	0.562761	0.554216	0.530107	0.530107	0.53621	0.551164	0.551775	0.540178	0.556047	0.558794	0.526749	0.531022	0.520646	0.526749	0.537431	0.536821	0.531632	0.545671	0.547502	0.543535	0.53499	0.540178	0.547502	0.538957	0.512406	0.510575	0.546586	0.538957	0.532853	0.556047	0.533769	0.538652	0.539872	0.528886	0.524613	0.552995
[truncated: 974 more columns]

## Sheet: 2a_MetaData
# Width: 65.00 µm
# Height: 40.18 µm
# Value units: V

## Sheet: 2b_ACos
0.599728	0.603663	0.604314	0.607651	0.604805	0.603421	0.61428	0.612047	0.593543	0.575299	0.560518	0.548836	0.537584	0.527921	0.533116	0.542943	0.539238	0.534722	0.533756	0.528975	0.54318	0.546957	0.541983	0.545059	0.544619	0.536941	0.541991	0.541384	0.537339	0.548193	0.551454	0.551659	0.544327	0.542193	0.548663	0.549059	0.534424	0.537522	0.545543	0.541381	0.531707	0.534114	0.535244	0.533798	0.535859	0.547127
0.597518	0.605275	0.598818	0.600919	0.600855	0.611831	0.609107	0.59859	0.590143	0.589776	0.565624	0.545066	0.540952	0.542006	0.543007	0.542698	0.541764	0.529479	0.531749	0.536704	0.537954	0.539876	0.538273	0.541573	0.536712	0.528329	0.533195	0.537772	0.539951	0.546331	0.54515	0.544697	0.539399	0.545824	0.546781	0.547418	0.536702	0.53488	0.543654	0.535829	0.530288	0.532071	0.538829	0.54402	0.541361	0.536677
0.603053	0.602503	0.595243	0.5987	0.612519	0.615986	0.596528	0.589806	0.593132	0.591719	0.570555	0.552677	0.549839	0.548301	0.540177	0.558709	0.543888	0.534565	0.536746	0.537141	0.536535	0.535668	0.534731	0.538138	0.534229	0.534216	0.533411	0.535692	0.537207	0.538782	0.542229	0.536797	0.542479	0.543333	0.540152	0.548416	0.535284	0.534165	0.538471	0.535481	0.533507	0.537402	0.546069	0.543469	0.539207	0.538541
0.605542	0.599418	0.599501	0.610074	0.607967	0.603588	0.600669	0.60263	0.595474	0.592708	0.574091	0.555445	0.549037	0.539984	0.535884	0.544096	0.542768	0.546613	0.545512	0.549037	0.539812	0.535737	0.53577	0.535374	0.537218	0.53707	0.530225	0.528636	0.535919	0.53527	0.540651	0.540455	0.549148	0.542846	0.541784	0.548535	0.536645	0.533474	0.535857	0.539147	0.542608	0.540435	0.541219	0.537807	0.536791	0.531469
0.602595	0.59914	0.603831	0.602119	0.596653	0.599967	0.599505	0.603919	0.595812	0.593265	0.584831	0.572284	0.55328	0.536933	0.52526	0.533354	0.539633	0.540839	0.543327	0.543262	0.546235	0.538481	0.534125	0.539498	0.541054	0.542905	0.539387	0.535229	0.543137	0.542347	0.536403	0.542762	0.548328	0.545776	0.540362	0.547073	0.530077	0.522948	0.531965	0.537876	0.548994	0.543812	0.537459	0.539557	0.539316	0.532053
0.594404	0.594124	0.613369	0.597622	0.609937	0.606675	0.59758	0.599976	0.601172	0.602099	0.584896	0.58229	0.557675	0.539368	0.52906	0.53364	0.531713	0.535872	0.535767	0.548818	0.539888	0.536809	0.542089	0.542258	0.540304	0.540719	0.541692	0.539078	0.542941	0.54408	0.53981	0.541271	0.536997	0.534243	0.54464	0.545641	0.538425	0.530903	0.543642	0.547501	0.545993	0.540173	0.529549	0.536301	0.541239	0.536435
0.598237	0.601996	0.598162	0.596727	0.600653	0.601054	0.607414	0.599309	0.607778	0.598912	0.590496	0.587875	0.563442	0.554389	0.544177	0.544147	0.532822	0.534099	0.536022	0.54568	0.532157	0.536099	0.550969	0.536302	0.54181	0.541197	0.540065	0.539794	0.537189	0.542551	0.540067	0.540216	0.540853	0.538478	0.547008	0.541466	0.542677	0.543966	0.539006	0.534386	0.539157	0.543027	0.530313	0.535072	0.539208	0.538885
0.591575	0.611895	0.600297	0.596417	0.588883	0.593663	0.599709	0.599695	0.601869	0.600538	0.597793	0.597912	0.585353	0.56508	0.553113	0.548671	0.534955	0.544139	0.54309	0.537443	0.54007	0.542107	0.546025	0.533916	0.549665	0.537713	0.536408	0.538929	0.533275	0.536061	0.538971	0.544014	0.542993	0.539701	0.544851	0.53092	0.525311	0.541736	0.546965	0.52877	0.540275	0.541897	0.533645	0.534706	0.537829	0.537901
0.591324	0.595846	0.596218	0.600534	0.596126	0.593177	0.600866	0.603073	0.604684	0.603778	0.603224	0.602087	0.583598	0.567118	0.558907	0.547885	0.546458	0.546671	0.545948	0.541192	0.542791	0.546212	0.535443	0.53649	0.538819	0.535005	0.537448	0.540374	0.532322	0.531153	0.545199	0.544323	0.538102	0.532992	0.531909	0.53042	0.526903	0.537374	0.540102	0.534962	0.53864	0.546548	0.541087	0.536266	0.531381	0.542185
0.577051	0.579065	0.594842	0.600821	0.590613	0.595075	0.603412	0.600078	0.599988	0.5983	0.603917	0.599117	0.59566	0.57977	0.563865	0.552097	0.549493	0.547909	0.552195	0.539901	0.53814	0.543823	0.533487	0.536227	0.547686	0.538345	0.534133	0.541428	0.539716	0.540167	0.547178	0.549096	0.547124	0.53659	0.533962	0.53562	0.540147	0.543438	0.542094	0.529918	0.537552	0.538496	0.541207	0.541556	0.539265	0.541855
0.560043	0.576457	0.594255	0.605231	0.594964	0.60055	0.605193	0.602802	0.596205	0.593615	0.599109	0.607132	0.602941	0.586114	0.575254	0.563103	0.547626	0.541632	0.549107	0.544356	0.538876	0.554878	0.533603	0.539636	0.546448	0.537478	0.537138	0.555353	0.545126	0.550907	0.541858	0.542872	0.541957	0.537598	0.534956	0.540071	0.550021	0.537179	0.535026	0.53549	0.535746	0.53144	0.533362	0.535662	0.541366	0.529317
0.558144	0.582742	0.59191	0.607135	0.599942	0.594128	0.597812	0.594519	0.592683	0.593115	0.604246	0.601601	0.600316	0.595943	0.58512	0.570418	0.550613	0.533982	0.551439	0.55345	0.546753	0.54257	0.533023	0.53784	0.544484	0.53868	0.543398	0.540581	0.544696	0.545168	0.538185	0.542629	0.529574	0.537821	0.534508	0.544203	0.539658	0.538093	0.539663	0.532088	0.532086	0.54055	0.53597	0.531419	0.535896	0.540425
0.554203	0.567281	0.582167	0.596345	0.598953	0.595782	0.611175	0.595912	0.605688	0.60841	0.614112	0.606266	0.591832	0.592657	0.599303	0.577601	0.555752	0.537204	0.541853	0.550637	0.541178	0.537399	0.540255	0.54065	0.543336	0.541424	0.545372	0.544765	0.536768	0.539634	0.542399	0.539146	0.542107	0.544848	0.534542	0.549014	0.52882	0.54504	0.537628	0.537558	0.535151	0.539639	0.54416	0.548746	0.535701	0.538262
0.547753	0.554988	0.580883	0.594781	0.598916	0.603802	0.602891	0.598021	0.603468	0.600494	0.612509	0.605213	0.597711	0.598117	0.591858	0.576514	0.563813	0.545673	0.538262	0.541808	0.541651	0.541155	0.538565	0.536607	0.540839	0.53495	0.547007	0.544324	0.543321	0.540435	0.536466	0.535277	0.543084	0.53659	0.543288	0.5363	0.535292	0.541614	0.531288	0.543343	0.531264	0.533179	0.540217	0.544815	0.542	0.539879
0.543713	0.552378	0.571038	0.587799	0.605252	0.604775	0.599279	0.602808	0.594449	0.596868	0.605329	0.605926	0.601033	0.607303	0.604316	0.583202	0.56813	0.556303	0.543072	0.538946	0.542166	0.549812	0.536007	0.540933	0.53777	0.54331	0.552705	0.544548	0.552058	0.537228	0.538588	0.532443	0.533299	0.538716	0.544434	0.532369	0.541695	0.536131	0.534591	0.53902	0.540513	0.534569	0.539582	0.541896	0.542172	0.539687
0.547202	0.547925	0.570362	0.579776	0.591826	0.595771	0.593997	0.597425	0.594875	0.603987	0.614503	0.605724	0.60779	0.614284	0.607946	0.58628	0.5702	0.568964	0.549587	0.544248	0.546628	0.551711	0.546172	0.544861	0.531977	0.551827	0.54654	0.543051	0.539162	0.539856	0.541344	0.529226	0.527127	0.538212	0.535827	0.534708	0.532911	0.53654	0.536903	0.535975	0.543933	0.538064	0.542419	0.541349	0.534689	0.530994
0.5438	0.543057	0.557509	0.573124	0.585925	0.600391	0.599772	0.601911	0.604048	0.606672	0.60738	0.603867	0.603502	0.613774	0.607495	0.593954	0.579371	0.571173	0.555491	0.548265	0.543504	0.553166	0.54782	0.533218	0.536421	0.541315	0.540315	0.541124	0.53645	0.540989	0.542599	0.540062	0.544475	0.543189	0.540352	0.534027	0.530265	0.548958	0.538233	0.540443	0.543182	0.536391	0.536387	0.53197	0.528937	0.522089
0.543301	0.544407	0.56018	0.565353	0.58009	0.598019	0.599871	0.604593	0.604928	0.598889	0.59686	0.602099	0.602032	0.608966	0.607633	0.594368	0.578364	0.575034	0.569706	0.549981	0.542891	0.547052	0.542086	0.536084	0.553517	0.540598	0.542222	0.53338	0.531177	0.538432	0.545651	0.544242	0.554152	0.553519	0.550448	0.536554	0.536476	0.546743	0.535576	0.544333	0.532537	0.535533	0.532774	0.529555	0.532621	0.528806
0.551906	0.549857	0.546557	0.549252	0.569162	0.590685	0.59239	0.605029	0.60028	0.601419	0.599603	0.603949	0.601517	0.604229	0.599811	0.583793	0.59414	0.593677	0.578703	0.549341	0.540951	0.542659	0.538004	0.539771	0.543902	0.539319	0.546343	0.547034	0.530137	0.548418	0.546679	0.535209	0.549755	0.558607	0.546131	0.524047	0.536445	0.535787	0.538768	0.541667	0.535827	0.537671	0.532819	0.522872	0.539237	0.544257
0.548865	0.540125	0.534726	0.550391	0.564942	0.580115	0.588564	0.5975	0.59822	0.606261	0.599194	0.601125	0.59959	0.595481	0.597042	0.594969	0.606216	0.598066	0.599064	0.55923	0.541269	0.542027	0.547706	0.550844	0.538868	0.541726	0.547094	0.547821	0.541124	0.545714	0.546356	0.535142	0.541813	0.536356	0.539719	0.534498	0.536119	0.53581	0.538615	0.541082	0.542887	0.536111	0.534922	0.53582	0.53674	0.537193
0.533639	0.54597	0.546655	0.551902	0.555829	0.571624	0.580983	0.590135	0.5988	0.602701	0.602718	0.603112	0.597826	0.595675	0.606581	0.604858	0.598416	0.605698	0.610448	0.578589	0.549753	0.548073	0.542581	0.543573	0.54509	0.538559	0.539335	0.542468	0.54056	0.538146	0.539604	0.536972	0.53079	0.529246	0.544387	0.535813	0.538965	0.535129	0.535291	0.533639	0.536762	0.538374	0.537375	0.53849	0.537366	0.540786
0.549144	0.560079	0.549053	0.558226	0.552247	0.56072	0.568317	0.583485	0.591234	0.59608	0.603738	0.603522	0.589755	0.595806	0.604282	0.60615	0.600202	0.610225	0.608946	0.592641	0.568627	0.545409	0.537616	0.540218	0.545492	0.530358	0.539116	0.542036	0.542058	0.541614	0.53394	0.538707	0.540189	0.530153	0.531237	0.544714	0.543722	0.534739	0.539838	0.539594	0.543735	0.541279	0.540536	0.536583	0.536042	0.544046
0.554589	0.552261	0.54342	0.553347	0.55682	0.556502	0.561727	0.581614	0.59221	0.598517	0.60384	0.600581	0.592727	0.603993	0.602446	0.600855	0.597649	0.604139	0.604424	0.595435	0.576914	0.545344	0.544609	0.541162	0.537061	0.534217	0.536134	0.544371	0.543115	0.550624	0.544399	0.545033	0.544139	0.537536	0.544277	0.550862	0.539238	0.540301	0.539645	0.543615	0.54004	0.536956	0.532481	0.536109	0.548474	0.541141
0.547441	0.549101	0.527812	0.54059	0.546858	0.54326	0.547703	0.573392	0.59386	0.603455	0.60485	0.60461	0.608097	0.601491	0.598647	0.603869	0.598207	0.599024	0.609489	0.59269	0.578604	0.563928	0.554707	0.546534	0.537617	0.544416	0.528842	0.538212	0.538611	0.546232	0.543233	0.538505	0.536237	0.534445	0.547154	0.546221	0.541119	0.542353	0.545579	0.538703	0.530885	0.536254	0.535261	0.53744	0.545459	0.547443
0.540199	0.539607	0.537544	0.541744	0.545612	0.543435	0.552753	0.573902	0.583486	0.588856	0.592346	0.596164	0.604782	0.599474	0.60478	0.609262	0.603341	0.601282	0.603845	0.592021	0.590399	0.584763	0.56533	0.54261	0.536837	0.536265	0.531548	0.542038	0.533061	0.545665	0.537371	0.530068	0.525797	0.533152	0.543771	0.539981	0.541911	0.54095	0.542279	0.535928	0.534251	0.537369	0.539112	0.552669	0.544573	0.538038
0.539251	0.53742	0.543829	0.540348	0.551157	0.549178	0.550968	0.561238	0.568594	0.588105	0.591773	0.598839	0.608722	0.612968	0.605659	0.606488	0.606392	0.610775	0.59796	0.609036	0.608195	0.6	0.572053	0.538379	0.537302	0.538161	0.538092	0.54401	0.53456	0.539403	0.539279	0.529933	0.511735	0.538068	0.537503	0.539136	0.537508	0.535521	0.546606	0.544152	0.533043	0.546563	0.536364	0.527146	0.532858	0.535866
0.53801	0.543914	0.548841	0.552083	0.55029	0.536206	0.540992	0.540831	0.56324	0.581755	0.599029	0.609017	0.61045	0.610654	0.594506	0.604639	0.609149	0.601985	0.595478	0.60409	0.608905	0.597503	0.588171	0.557391	0.546166	0.540679	0.535248	0.543598	0.52845	0.535018	0.548969	0.532816	0.518647	0.529639	0.537997	0.54552	0.534373	0.537354	0.544841	0.53965	0.535588	0.536793	0.535332	0.540238	0.534865	0.545274
0.540331	0.538773	0.546842	0.543358	0.542826	0.547943	0.543537	0.54042	0.557587	0.571019	0.60778	0.605382	0.596649	0.59592	0.600882	0.609663	0.602828	0.594187	0.60157	0.605068	0.606301	0.601356	0.59397	0.56761	0.552475	0.539618	0.536049	0.540854	0.538272	0.538766	0.542708	0.530911	0.528836	0.535879	0.536183	0.538026	0.543796	0.546978	0.544476	0.539857	0.544454	0.5366	0.533861	0.532017	0.529006	0.538124
0.550264	0.540522	0.534331	0.537991	0.53684	0.550756	0.542462	0.542828	0.544509	0.573955	0.602177	0.596207	0.59688	0.601283	0.602105	0.607156	0.604973	0.599289	0.602898	0.607648	0.605485	0.59711	0.591254	0.572996	0.550964	0.535055	0.530954	0.540454	0.543365	0.537188	0.529027	0.532242	0.536588	0.534791	0.539294	0.535058	0.550905	0.546757	0.539706	0.545496	0.542003	0.534128	0.539962	0.535702	0.526927	0.536894
0.544072	0.543771	0.536683	0.542215	0.542812	0.53924	0.535323	0.540196	0.543809	0.561366	0.569442	0.591106	0.599223	0.605041	0.604108	0.606149	0.600962	0.598304	0.609663	0.609587	0.60317	0.604133	0.607085	0.580768	0.556356	0.534543	0.534192	0.541952	0.53415	0.528975	0.523798	0.53015	0.529366	0.529476	0.52878	0.532601	0.535663	0.539802	0.546523	0.551705	0.53178	0.535924	0.540758	0.539304	0.532048	0.534291
0.54084	0.537055	0.535998	0.540367	0.541856	0.541385	0.53927	0.534458	0.540535	0.546628	0.564959	0.58618	0.59212	0.61277	0.609399	0.609137	0.602788	0.599127	0.603777	0.604757	0.599917	0.605948	0.59421	0.590367	0.562383	0.538424	0.53545	0.540326	0.529301	0.538381	0.539795	0.533984	0.53148	0.530422	0.533116	0.535655	0.538935	0.534115	0.541618	0.543056	0.534838	0.535875	0.544457	0.546659	0.53313	0.531023
0.538754	0.534071	0.532718	0.531675	0.543993	0.540729	0.536907	0.53794	0.543066	0.543207	0.55838	0.574986	0.597947	0.61146	0.606571	0.607847	0.604122	0.592257	0.604281	0.604633	0.604435	0.596422	0.588697	0.583275	0.541473	0.525089	0.537537	0.533018	0.539049	0.543219	0.537561	0.528381	0.537625	0.531643	0.536856	0.544046	0.542078	0.532587	0.531253	0.537913	0.541113	0.53653	0.542212	0.53838	0.53247	0.534895
0.541221	0.538234	0.53604	0.539492	0.546668	0.542903	0.538147	0.527306	0.542777	0.535842	0.546053	0.571852	0.59393	0.617154	0.604651	0.59948	0.594847	0.592613	0.601599	0.602645	0.606454	0.593208	0.587593	0.55597	0.530209	0.518688	0.529474	0.52742	0.548915	0.544054	0.53327	0.534846	0.54184	0.539836	0.538209	0.53987	0.542227	0.538639	0.531527	0.539516	0.535003	0.524671	0.543039	0.54432	0.534642	0.529343
0.540358	0.538584	0.540037	0.54661	0.54821	0.542407	0.536497	0.536167	0.545393	0.53516	0.540815	0.556226	0.583206	0.604054	0.608634	0.606194	0.601249	0.599217	0.594714	0.599247	0.60308	0.596681	0.580006	0.549545	0.516285	0.504773	0.52218	0.535553	0.537616	0.535743	0.538536	0.541219	0.537942	0.550572	0.53473	0.533694	0.53794	0.536121	0.534221	0.544623	0.53153	0.546539	0.539649	0.540519	0.538157	0.541216
0.541542	0.541214	0.53966	0.544005	0.546278	0.538821	0.535949	0.534422	0.545721	0.54048	0.539524	0.547743	0.571627	0.590402	0.611759	0.610566	0.608023	0.601504	0.594231	0.599455	0.599587	0.585187	0.559252	0.514004	0.495031	0.500239	0.519011	0.531175	0.52935	0.531809	0.537298	0.534379	0.538327	0.545809	0.533511	0.529738	0.532329	0.533925	0.535724	0.536704	0.539651	0.54444	0.536856	0.544949	0.532321	0.532488
0.543975	0.539334	0.537205	0.549011	0.540624	0.539084	0.53926	0.541909	0.549779	0.536073	0.541383	0.539027	0.569346	0.591496	0.598491	0.600894	0.606113	0.611526	0.604327	0.597701	0.585992	0.560842	0.525522	0.48675	0.482476	0.497324	0.528736	0.532849	0.537679	0.538234	0.532183	0.534224	0.542624	0.546682	0.540218	0.538786	0.531525	0.530422	0.537479	0.540501	0.541664	0.543274	0.539928	0.537305	0.527712	0.531606
0.542905	0.537569	0.541339	0.543433	0.528264	0.535885	0.539243	0.545345	0.554596	0.545478	0.537699	0.533755	0.558876	0.585523	0.590387	0.601468	0.599259	0.605928	0.601055	0.58853	0.576071	0.539252	0.498506	0.473269	0.480762	0.504071	0.531502	0.539598	0.546057	0.538871	0.526323	0.539342	0.549597	0.535926	0.52515	0.537918	0.516672	0.535058	0.534688	0.539804	0.540789	0.538796	0.530164	0.539442	0.524378	0.531194
0.538918	0.536971	0.549509	0.543117	0.536593	0.538743	0.541448	0.542785	0.548963	0.541785	0.536028	0.534586	0.551135	0.573967	0.592183	0.600642	0.596313	0.602502	0.601541	0.586631	0.550449	0.505262	0.472073	0.464728	0.476342	0.505326	0.525891	0.543137	0.542368	0.529323	0.525798	0.537288	0.543053	0.525467	0.527627	0.535107	0.535551	0.542397	0.541239	0.540539	0.53908	0.537243	0.535828	0.537501	0.53698	0.539907
0.536386	0.541585	0.541658	0.543206	0.53925	0.543056	0.540384	0.544574	0.545001	0.535732	0.533737	0.533768	0.543875	0.564868	0.58636	0.597308	0.598284	0.600962	0.59907	0.57116	0.526693	0.478677	0.468898	0.47324	0.480597	0.501896	0.522691	0.531526	0.526212	0.529572	0.53814	0.540298	0.537446	0.537569	0.536977	0.540348	0.54526	0.540657	0.539706	0.536368	0.536817	0.541062	0.537648	0.53992	0.537251	0.544257
0.536974	0.550137	0.539143	0.541728	0.54471	0.538705	0.542621	0.549921	0.547641	0.540525	0.531152	0.536407	0.543208	0.552282	0.572727	0.596162	0.603119	0.599862	0.595059	0.536867	0.494915	0.470359	0.464449	0.47359	0.471988	0.504136	0.523394	0.542934	0.539355	0.539431	0.542443	0.542385	0.523376	0.543489	0.537774	0.541558	0.534351	0.52763	0.537214	0.532975	0.539464	0.539908	0.534938	0.535776	0.537751	0.534103
0.539372	0.543081	0.544063	0.541285	0.540935	0.539757	0.544251	0.539122	0.543704	0.536749	0.536333	0.534398	0.536849	0.552649	0.563906	0.585777	0.599598	0.600666	0.567098	0.508224	0.471126	0.462998	0.45654	0.458975	0.474423	0.497039	0.520851	0.531704	0.533035	0.539508	0.532089	0.537441	0.538773	0.544673	0.539396	0.559367	0.528864	0.530409	0.537796	0.547393	0.542111	0.536699	0.533177	0.538346	0.539358	0.542964
0.540769	0.542367	0.543633	0.541655	0.535386	0.536184	0.542312	0.541339	0.541559	0.543357	0.546294	0.537215	0.537747	0.543861	0.546514	0.560726	0.585013	0.593488	0.53618	0.487632	0.472093	0.466287	0.456802	0.462671	0.480952	0.492304	0.516089	0.531597	0.532715	0.536269	0.527968	0.536678	0.54615	0.543047	0.552058	0.545374	0.53218	0.526319	0.529331	0.541622	0.541222	0.543263	0.533833	0.530932	0.537573	0.544686
0.539433	0.537817	0.539559	0.537993	0.534632	0.539502	0.547082	0.536779	0.540464	0.537893	0.536411	0.53855	0.537805	0.544941	0.53983	0.55384	0.57057	0.554603	0.513296	0.47758	0.475473	0.465098	0.46271	0.474051	0.478332	0.492379	0.520778	0.535008	0.527354	0.537191	0.532497	0.533054	0.541832	0.545304	0.54906	0.535822	0.530829	0.530097	0.528798	0.538118	0.545088	0.545288	0.53632	0.530192	0.536483	0.54292
0.539923	0.536153	0.542291	0.537024	0.537313	0.537196	0.545118	0.543999	0.54333	0.527961	0.539601	0.540242	0.545688	0.542409	0.543111	0.549608	0.553883	0.523329	0.483041	0.47606	0.469526	0.463201	0.471359	0.487828	0.483736	0.492732	0.519234	0.533867	0.536765	0.53704	0.53483	0.534975	0.547413	0.538191	0.532196	0.533236	0.53542	0.536918	0.53422	0.536603	0.53766	0.542839	0.547557	0.540527	0.538982	0.542634
0.540022	0.533679	0.539266	0.543464	0.545777	0.531348	0.53176	0.538813	0.53037	0.538428	0.544399	0.536796	0.535094	0.53703	0.546883	0.546365	0.52562	0.502277	0.482677	0.474245	0.468248	0.460753	0.47936	0.481308	0.4788	0.491871	0.512462	0.535167	0.543988	0.536969	0.542768	0.541835	0.542004	0.540059	0.543053	0.536382	0.544589	0.540387	0.548211	0.539188	0.530311	0.539228	0.557033	0.546404	0.548035	0.539434
0.54752	0.5387	0.542573	0.539962	0.535075	0.532195	0.533569	0.537152	0.53693	0.546296	0.537575	0.536069	0.537949	0.536036	0.539002	0.542097	0.524091	0.489629	0.485522	0.473435	0.462039	0.459047	0.47098	0.479209	0.47352	0.493931	0.519919	0.531397	0.537011	0.538461	0.541602	0.543096	0.531678	0.536851	0.531141	0.539452	0.541752	0.540129	0.544363	0.541302	0.543528	0.543519	0.542969	0.542814	0.543117	0.545634
0.547202	0.547386	0.542122	0.539206	0.536989	0.538817	0.536936	0.533927	0.543427	0.540123	0.538852	0.542074	0.543792	0.528039	0.5336	0.53789	0.520143	0.49437	0.484283	0.477757	0.468712	0.470442	0.471757	0.473177	0.475612	0.496102	0.521358	0.526642	0.533715	0.536186	0.537789	0.538947	0.537828	0.531197	0.527059	0.54094	0.537318	0.543946	0.541943	0.54343	0.541025	0.537722	0.539427	0.545253	0.538946	0.545806
0.539427	0.540727	0.538735	0.533287	0.535077	0.551557	0.537299	0.536449	0.544688	0.524559	0.534783	0.54602	0.552238	0.541471	0.543334	0.544249	0.521471	0.493069	0.482053	0.484765	0.472648	0.469512	0.466973	0.46391	0.472976	0.486162	0.512519	0.530992	0.536049	0.536705	0.535828	0.536094	0.546328	0.529595	0.537378	0.540431	0.5422	0.544086	0.540463	0.54463	0.532925	0.534062	0.545797	0.545088	0.53979	0.542249
0.537109	0.537489	0.541748	0.538515	0.530257	0.52906	0.526063	0.547404	0.539239	0.534779	0.533985	0.545168	0.553472	0.528692	0.55514	0.543762	0.522357	0.498704	0.481981	0.477271	0.46799	0.466239	0.473478	0.469189	0.472006	0.489601	0.509019	0.524179	0.541704	0.532139	0.535645	0.535665	0.532913	0.528973	0.543412	0.53606	0.545521	0.533864	0.538779	0.541058	0.534868	0.538362	0.546943	0.544051	0.538831	0.540068
0.538825	0.539362	0.554072	0.542891	0.535732	0.535479	0.539472	0.539975	0.533774	0.542243	0.530448	0.540792	0.544448	0.536554	0.540828	0.537905	0.52463	0.505652	0.488345	0.476896	0.466366	0.46561	0.469984	0.462354	0.46353	0.485277	0.52166	0.532257	0.538224	0.539557	0.542928	0.538778	0.527687	0.534326	0.540956	0.533903	0.532671	0.530212	0.536479	0.536893	0.533931	0.543369	0.539007	0.537501	0.533663	0.538496
0.548757	0.545963	0.546196	0.537806	0.540038	0.542549	0.543798	0.530397	0.536011	0.541438	0.534964	0.538582	0.541466	0.540032	0.533986	0.532514	0.528422	0.50625	0.482004	0.466192	0.456319	0.46531	0.468512	0.464382	0.470467	0.492381	0.522417	0.532125	0.530618	0.532799	0.541885	0.537673	0.538399	0.538375	0.537084	0.533337	0.525107	0.538712	0.538257	0.535098	0.531965	0.536093	0.532865	0.533585	0.529801	0.539517
0.554648	0.539261	0.545028	0.535675	0.545111	0.538386	0.541574	0.533866	0.530919	0.541964	0.523673	0.537383	0.532356	0.543949	0.549293	0.538418	0.52947	0.498032	0.475204	0.465764	0.469596	0.470101	0.47449	0.470858	0.470033	0.483882	0.520198	0.53182	0.538173	0.532954	0.540408	0.540331	0.541053	0.540132	0.530811	0.536731	0.534837	0.542514	0.541741	0.532284	0.533652	0.536505	0.531867	0.528229	0.533691	0.541087
0.545988	0.535839	0.534571	0.538311	0.538226	0.531714	0.549159	0.531385	0.528352	0.541628	0.545846	0.53919	0.530671	0.547474	0.534149	0.539761	0.52078	0.499777	0.483728	0.466971	0.472832	0.468849	0.468364	0.468027	0.469431	0.482746	0.514049	0.532074	0.53289	0.535026	0.544625	0.536064	0.538163	0.541912	0.533104	0.543392	0.543769	0.541532	0.534532	0.532704	0.540306	0.539737	0.53237	0.526286	0.546965	0.545374
0.545922	0.548098	0.549991	0.533661	0.534491	0.543376	0.543423	0.536478	0.534765	0.535122	0.544628	0.539407	0.539129	0.533648	0.528691	0.537855	0.523432	0.492209	0.486671	0.471866	0.469689	0.467458	0.467737	0.463022	0.466082	0.492538	0.513671	0.531479	0.532838	0.540968	0.541394	0.530255	0.538693	0.5361	0.53657	0.542642	0.539307	0.533607	0.535066	0.535575	0.539579	0.536951	0.536309	0.533454	0.535348	0.542354
0.548292	0.546672	0.537718	0.534825	0.536632	0.537698	0.538682	0.540418	0.537306	0.539385	0.542138	0.540548	0.538498	0.530109	0.533453	0.537557	0.5129	0.493032	0.482316	0.471365	0.47148	0.462071	0.461936	0.468104	0.468876	0.486696	0.507566	0.532845	0.5404	0.533463	0.530059	0.528202	0.534363	0.536215	0.541806	0.538878	0.541195	0.526559	0.531679	0.539621	0.540359	0.550514	0.54975	0.539911	0.529545	0.523656
0.543693	0.532363	0.527138	0.545379	0.537494	0.531557	0.541491	0.542604	0.539126	0.544651	0.537373	0.538369	0.539837	0.536849	0.538886	0.532793	0.503274	0.484379	0.474477	0.468794	0.458926	0.45652	0.469972	0.47688	0.46294	0.478583	0.506447	0.531838	0.536883	0.531405	0.52999	0.532226	0.539608	0.534632	0.539586	0.54562	0.541268	0.525839	0.531789	0.534132	0.533411	0.541819	0.543931	0.537702	0.534063	0.53093
0.542032	0.531127	0.535716	0.546703	0.545154	0.539782	0.547572	0.53991	0.537127	0.534768	0.532483	0.538405	0.541959	0.541432	0.548413	0.526134	0.516691	0.493416	0.47416	0.466483	0.459384	0.475405	0.47676	0.471867	0.464115	0.478588	0.503927	0.521642	0.526288	0.527196	0.532689	0.535078	0.536334	0.536566	0.540576	0.539189	0.537867	0.538299	0.538771	0.536789	0.530774	0.530874	0.535874	0.528019	0.545038	0.535222
0.548244	0.538891	0.539882	0.549468	0.543513	0.539484	0.544693	0.539547	0.530825	0.530545	0.528709	0.53645	0.53592	0.541512	0.542777	0.529485	0.526341	0.49197	0.466959	0.46129	0.463089	0.465885	0.466031	0.467323	0.464259	0.479192	0.511589	0.525293	0.528116	0.533442	0.53989	0.541949	0.536004	0.535733	0.53486	0.535771	0.539763	0.537592	0.533406	0.54213	0.541995	0.536071	0.533258	0.534773	0.536118	0.526433
0.544416	0.539564	0.537021	0.541542	0.542784	0.536269	0.544657	0.537521	0.533263	0.531556	0.528103	0.530555	0.536637	0.54244	0.53672	0.527028	0.51247	0.488252	0.4722	0.465009	0.455929	0.465834	0.460675	0.475278	0.477739	0.489319	0.518953	0.53137	0.542199	0.539726	0.535345	0.53324	0.535066	0.529867	0.53077	0.538288	0.537454	0.534391	0.541153	0.544897	0.54453	0.542272	0.548705	0.539973	0.536695	0.527365
0.547536	0.541553	0.54119	0.533646	0.535789	0.540477	0.5439	0.538013	0.534223	0.537228	0.538833	0.533445	0.532981	0.53826	0.537234	0.527979	0.511101	0.480333	0.474915	0.468339	0.471136	0.467624	0.471866	0.47716	0.469671	0.492108	0.520052	0.535571	0.54123	0.539965	0.533546	0.5259	0.546648	0.524245	0.527232	0.539701	0.546249	0.538085	0.526736	0.540177	0.540595	0.540111	0.539575	0.537168	0.538783	0.536509
0.549356	0.539538	0.54001	0.539025	0.537727	0.542959	0.542936	0.539666	0.545296	0.54533	0.543352	0.541126	0.536868	0.540281	0.546414	0.526258	0.516778	0.489184	0.472522	0.465129	0.474046	0.451892	0.465211	0.466212	0.46773	0.494618	0.523513	0.539654	0.546817	0.535234	0.532476	0.531741	0.539905	0.532646	0.536499	0.535563	0.540801	0.542891	0.539893	0.535944	0.535083	0.537846	0.545205	0.53745	0.540398	0.542691
0.541696	0.54193	0.550891	0.547498	0.543677	0.543188	0.542305	0.539313	0.543689	0.550806	0.549873	0.543197	0.543306	0.545724	0.544157	0.526787	0.520998	0.486348	0.4611	0.465844	0.469889	0.466936	0.468066	0.46208	0.458043	0.494601	0.520597	0.534135	0.537628	0.537659	0.536877	0.524635	0.539607	0.535126	0.531384	0.528311	0.535692	0.540992	0.538623	0.529148	0.537083	0.544319	0.541887	0.541089	0.535937	0.535272
0.544141	0.544616	0.546736	0.544219	0.540617	0.540179	0.541349	0.539974	0.545099	0.54717	0.550611	0.549466	0.542448	0.550789	0.54032	0.532108	0.516447	0.489942	0.466168	0.464006	0.474235	0.469574	0.468313	0.461737	0.464597	0.492024	0.519242	0.534536	0.530848	0.536749	0.526629	0.537368	0.542009	0.531679	0.528699	0.533662	0.53301	0.541209	0.538834	0.53185	0.542049	0.545432	0.535862	0.537641	0.534357	0.53577
0.539538	0.5342	0.541988	0.540806	0.537893	0.541851	0.536362	0.533125	0.546383	0.533461	0.54482	0.534796	0.535112	0.535625	0.539329	0.533575	0.516097	0.499296	0.482081	0.469985	0.470776	0.466805	0.467293	0.467306	0.473211	0.497536	0.509202	0.524193	0.527073	0.531365	0.528805	0.533853	0.547959	0.530676	0.525782	0.532285	0.536563	0.542061	0.540825	0.532457	0.543458	0.533651	0.539463	0.544034	0.538554	0.533685
0.52891	0.538759	0.536521	0.533041	0.535926	0.545718	0.5444	0.545285	0.543459	0.536861	0.534782	0.535391	0.536477	0.524952	0.543855	0.527419	0.521354	0.499571	0.478984	0.463146	0.467866	0.465118	0.468578	0.473102	0.478961	0.486091	0.50918	0.534209	0.528277	0.531098	0.545378	0.545803	0.546246	0.539314	0.533171	0.548675	0.53939	0.531312	0.536892	0.534935	0.539095	0.540017	0.539653	0.533983	0.533521	0.534619
0.534463	0.551868	0.537951	0.534601	0.533344	0.542646	0.542152	0.542639	0.539449	0.535068	0.523711	0.535241	0.544526	0.53419	0.530193	0.527174	0.527702	0.490456	0.472444	0.462389	0.477261	0.477244	0.476675	0.476751	0.483581	0.492525	0.512477	0.531256	0.539697	0.542958	0.55125	0.53916	0.529724	0.538073	0.544302	0.543253	0.537368	0.536627	0.544959	0.536285	0.537957	0.551129	0.537462	0.532031	0.531876	0.53369
0.556148	0.548281	0.535615	0.533933	0.530582	0.542325	0.527786	0.543394	0.536362	0.533106	0.532781	0.537688	0.541504	0.533852	0.518864	0.53508	0.518091	0.48583	0.469713	0.463644	0.480059	0.475404	0.472998	0.468427	0.486101	0.503257	0.519901	0.529413	0.545911	0.547752	0.543644	0.528712	0.531839	0.539952	0.540945	0.53543	0.534791	0.54367	0.546368	0.537495	0.538583	0.548281	0.53263	0.539684	0.542983	0.532743
0.55003	0.541211	0.545043	0.539817	0.539539	0.533833	0.535265	0.540571	0.538274	0.538026	0.543229	0.543432	0.544348	0.540891	0.538766	0.538775	0.517578	0.470624	0.471312	0.463869	0.464396	0.46802	0.463182	0.456851	0.477798	0.497306	0.513911	0.531104	0.540911	0.540829	0.528389	0.526245	0.537046	0.534404	0.528826	0.536207	0.539013	0.54134	0.542911	0.536336	0.55155	0.541724	0.536992	0.544397	0.542495	0.53271
0.537484	0.545093	0.545514	0.535908	0.532066	0.531296	0.533226	0.541137	0.539912	0.543471	0.541414	0.541574	0.543758	0.541795	0.539841	0.535984	0.508363	0.482499	0.475188	0.464404	0.46459	0.459381	0.456381	0.455523	0.472846	0.493518	0.515514	0.53896	0.541784	0.545842	0.531035	0.537559	0.539867	0.536344	0.53221	0.535301	0.538322	0.539657	0.545923	0.536963	0.539703	0.537476	0.532246	0.544505	0.540372	0.535886
0.53483	0.546967	0.538152	0.528357	0.539766	0.528041	0.536425	0.547264	0.542845	0.55413	0.541995	0.53923	0.531764	0.530346	0.538344	0.535902	0.510872	0.498084	0.477898	0.475988	0.471049	0.468954	0.468206	0.460347	0.47459	0.50201	0.520488	0.542364	0.541352	0.539827	0.532544	0.53489	0.537261	0.539437	0.535378	0.535289	0.539026	0.545095	0.549097	0.534217	0.53303	0.548186	0.542272	0.535416	0.537826	0.538681
0.537578	0.550776	0.536769	0.536424	0.546695	0.535875	0.544111	0.541062	0.540419	0.541573	0.539068	0.532224	0.529202	0.53133	0.540939	0.531448	0.509412	0.49031	0.479289	0.472086	0.472675	0.479076	0.469504	0.468263	0.47485	0.499366	0.52244	0.531508	0.534679	0.533993	0.53637	0.53483	0.544812	0.543938	0.542309	0.541389	0.531419	0.54485	0.533802	0.532706	0.539709	0.558531	0.546314	0.524766	0.538306	0.543958
0.539398	0.543038	0.532557	0.541914	0.538943	0.537079	0.536759	0.536956	0.537433	0.527447	0.53737	0.533501	0.531281	0.537586	0.543436	0.535228	0.511901	0.489305	0.475274	0.470811	0.468898	0.470629	0.471777	0.477031	0.470947	0.515454	0.530857	0.534646	0.54082	0.539025	0.534699	0.531503	0.561631	0.545658	0.543313	0.536307	0.535514	0.538537	0.526486	0.527369	0.532116	0.5397	0.537125	0.535389	0.547283	0.550923
0.546409	0.543962	0.542917	0.538502	0.540596	0.538128	0.541601	0.537088	0.53776	0.531843	0.534897	0.534472	0.534215	0.543453	0.552345	0.534664	0.520166	0.496975	0.479534	0.473709	0.462708	0.460324	0.464629	0.461936	0.476494	0.514569	0.534398	0.533356	0.540196	0.529566	0.525208	0.538566	0.547269	0.538885	0.536969	0.531182	0.547622	0.532404	0.526075	0.526923	0.530222	0.536295	0.541258	0.539957	0.554248	0.546483
0.541823	0.539124	0.552678	0.533133	0.538819	0.541205	0.546705	0.538915	0.538075	0.533156	0.534523	0.544399	0.542074	0.543557	0.536778	0.533932	0.525502	0.496411	0.482652	0.471521	0.461681	0.462828	0.458197	0.461601	0.483533	0.513352	0.518851	0.52972	0.53186	0.531662	0.533195	0.541367	0.546166	0.536579	0.536074	0.536587	0.53793	0.531697	0.536505	0.531388	0.535575	0.544969	0.54058	0.537873	0.539573	0.540196
0.545556	0.538202	0.540039	0.543152	0.551846	0.543628	0.544913	0.530532	0.537515	0.531656	0.528667	0.539611	0.538404	0.548789	0.536345	0.537192	0.514803	0.492092	0.471151	0.468351	0.462299	0.473626	0.466736	0.468555	0.480857	0.502683	0.525109	0.537151	0.537888	0.535802	0.538472	0.542157	0.540341	0.533597	0.529057	0.538045	0.535473	0.532111	0.524564	0.535506	0.539203	0.542934	0.549075	0.542913	0.534596	0.53872
0.545492	0.541018	0.549452	0.553002	0.547736	0.547572	0.540555	0.527613	0.533712	0.527564	0.531932	0.537145	0.550213	0.537138	0.533082	0.538545	0.522406	0.500267	0.474806	0.463995	0.463015	0.468552	0.464906	0.467194	0.483891	0.50718	0.527706	0.535579	0.537934	0.539631	0.547599	0.543704	0.541374	0.540053	0.542561	0.539153	0.536097	0.538723	0.534468	0.538585	0.527813	0.537819	0.550239	0.5399	0.529467	0.530954
0.542905	0.545446	0.547194	0.545765	0.548922	0.545942	0.541827	0.535707	0.535771	0.536469	0.54069	0.546109	0.552536	0.524484	0.535765	0.535481	0.519613	0.496367	0.478793	0.470819	0.457097	0.46572	0.458167	0.472329	0.490579	0.517233	0.530784	0.526965	0.534305	0.540867	0.542908	0.547485	0.544987	0.541416	0.540178	0.539725	0.539202	0.546122	0.544868	0.537593	0.532631	0.534443	0.547202	0.526273	0.532672	0.533543
0.539802	0.543746	0.551947	0.541691	0.550917	0.5415	0.53465	0.530677	0.53995	0.539336	0.539133	0.540567	0.539285	0.535224	0.540624	0.543393	0.52239	0.50029	0.484526	0.469815	0.466867	0.467684	0.459912	0.470502	0.494897	0.518565	0.527737	0.522566	0.531436	0.53614	0.540948	0.553412	0.538924	0.529596	0.535363	0.53136	0.539562	0.543825	0.54364	0.540493	0.546149	0.521478	0.535467	0.53103	0.535814	0.541916
0.539987	0.54636	0.54833	0.548574	0.549654	0.529416	0.533519	0.542459	0.536549	0.534608	0.532183	0.535279	0.538489	0.543447	0.543777	0.541	0.525651	0.502915	0.480975	0.472345	0.470843	0.465959	0.466208	0.477615	0.498377	0.519047	0.524154	0.5191	0.537735	0.530427	0.539682	0.53471	0.535471	0.536818	0.539846	0.535855	0.543746	0.539658	0.53711	0.536191	0.543383	0.537648	0.538584	0.530366	0.53896	0.546488
0.537367	0.54171	0.54422	0.550522	0.548043	0.532055	0.534738	0.535377	0.527964	0.535869	0.537192	0.541176	0.544547	0.540059	0.536777	0.538996	0.525584	0.505641	0.476739	0.473024	0.461962	0.460376	0.472132	0.48621	0.496334	0.518045	0.520649	0.52626	0.531885	0.532791	0.541823	0.532741	0.537786	0.534638	0.536999	0.541162	0.542689	0.53946	0.53447	0.535372	0.53841	0.536225	0.538304	0.534529	0.537816	0.539138
0.54457	0.544827	0.536755	0.541076	0.545133	0.527505	0.542497	0.534175	0.544594	0.544677	0.546148	0.547817	0.548059	0.536966	0.531291	0.542757	0.533065	0.508725	0.477389	0.470376	0.462204	0.461803	0.4705	0.47822	0.496168	0.516314	0.526444	0.531754	0.53873	0.535835	0.536571	0.536305	0.531277	0.530582	0.540679	0.540574	0.532578	0.536465	0.53717	0.539264	0.53722	0.538627	0.543618	0.535596	0.534679	0.533059
0.542546	0.545248	0.530703	0.54409	0.538425	0.540719	0.546499	0.542917	0.553264	0.543489	0.548395	0.547823	0.546045	0.537871	0.532715	0.540323	0.525547	0.5169	0.480178	0.473006	0.471782	0.462048	0.461719	0.468878	0.491429	0.525707	0.53573	0.535501	0.53034	0.531449	0.535352	0.533618	0.530386	0.533497	0.538159	0.533531	0.530918	0.531337	0.539952	0.542022	0.536214	0.540663	0.546323	0.539749	0.53939	0.538539
0.531484	0.545684	0.543859	0.543244	0.539615	0.543304	0.546778	0.540417	0.545397	0.536137	0.534098	0.541369	0.539346	0.535338	0.532737	0.536258	0.53032	0.50948	0.472599	0.469909	0.477669	0.458277	0.466752	0.479247	0.505084	0.525118	0.531597	0.531146	0.518394	0.532859	0.532808	0.533713	0.531363	0.538914	0.538523	0.523586	0.535389	0.52962	0.537834	0.540653	0.537207	0.541352	0.539274	0.534731	0.536271	0.541203
0.540273	0.550277	0.546114	0.537092	0.528965	0.529417	0.533583	0.539042	0.545276	0.534768	0.531912	0.537128	0.530883	0.536222	0.540011	0.533803	0.52367	0.518846	0.485097	0.4694	0.466376	0.473741	0.480112	0.481973	0.502535	0.517349	0.532732	0.536646	0.530716	0.533133	0.53757	0.542591	0.529709	0.546071	0.540146	0.528875	0.536261	0.538322	0.542096	0.55048	0.538603	0.544815	0.541129	0.541354	0.543969	0.543196
0.538133	0.543029	0.541471	0.533825	0.528344	0.527942	0.539724	0.531806	0.539118	0.537105	0.539422	0.538259	0.53126	0.548518	0.539248	0.530246	0.528998	0.503575	0.479952	0.469711	0.46442	0.483397	0.472026	0.477609	0.503969	0.523785	0.53665	0.534645	0.533344	0.542529	0.54008	0.537033	0.539554	0.5473	0.545128	0.544969	0.543263	0.537465	0.546366	0.54575	0.539787	0.542836	0.536266	0.544605	0.547837	0.543737
0.539803	0.539111	0.539548	0.540608	0.533537	0.53458	0.539953	0.530823	0.536606	0.534814	0.545035	0.54188	0.539323	0.533085	0.538247	0.536737	0.532426	0.503524	0.480689	0.46499	0.459221	0.458912	0.465301	0.476623	0.513144	0.528903	0.532713	0.53939	0.533105	0.534102	0.538139	0.540633	0.542959	0.548559	0.53938	0.534303	0.537509	0.539891	0.539537	0.530895	0.544913	0.543217	0.53361	0.541407	0.546552	0.546763
0.543408	0.538522	0.534522	0.533132	0.538381	0.54184	0.54189	0.528757	0.538074	0.535578	0.538337	0.541936	0.540953	0.52448	0.547667	0.536086	0.52802	0.508434	0.481988	0.463403	0.459913	0.46716	0.47401	0.48624	0.511539	0.527503	0.534371	0.543107	0.524338	0.533231	0.534592	0.540082	0.540782	0.54426	0.536779	0.533473	0.536821	0.537088	0.530291	0.539179	0.548382	0.544504	0.536581	0.539651	0.543748	0.53712
0.539039	0.534479	0.534648	0.53983	0.541791	0.542019	0.534742	0.531728	0.537335	0.522938	0.537576	0.53909	0.535037	0.533397	0.535924	0.531219	0.530396	0.506583	0.487805	0.476459	0.47111	0.470465	0.474796	0.484175	0.514077	0.532771	0.535166	0.544623	0.540379	0.533372	0.531826	0.541038	0.532427	0.543087	0.541684	0.544629	0.547899	0.540125	0.529967	0.536929	0.540929	0.538304	0.543695	0.542104	0.541656	0.536537
0.53605	0.5393	0.544243	0.543355	0.538397	0.534443	0.536069	0.538844	0.533441	0.534304	0.532375	0.532197	0.535569	0.538036	0.531612	0.533213	0.533653	0.513023	0.494242	0.471263	0.466695	0.466677	0.473286	0.485808	0.517213	0.533623	0.530287	0.544277	0.546927	0.529893	0.54469	0.538638	0.542478	0.550127	0.542087	0.53837	0.546331	0.546438	0.53965	0.539598	0.545523	0.537762	0.534269	0.536512	0.538924	0.542649
0.539072	0.536477	0.543573	0.537461	0.538505	0.540742	0.53978	0.534892	0.526654	0.539245	0.538154	0.530051	0.52763	0.539382	0.541066	0.533443	0.535718	0.511512	0.486603	0.464134	0.458317	0.467243	0.474759	0.491862	0.533277	0.53706	0.538349	0.535369	0.536482	0.537612	0.541652	0.536316	0.550821	0.549986	0.539532	0.537432	0.545264	0.5428	0.532731	0.541736	0.531312	0.530306	0.527032	0.543091	0.546109	0.542665
0.529282	0.533305	0.545053	0.539918	0.540537	0.543611	0.549166	0.537074	0.540553	0.539199	0.537936	0.531946	0.534679	0.539967	0.542398	0.534517	0.53729	0.523015	0.500238	0.476855	0.468826	0.474832	0.483893	0.497082	0.52408	0.531586	0.534231	0.535228	0.540312	0.537616	0.545349	0.538358	0.539932	0.538558	0.538657	0.538178	0.535866	0.534544	0.531637	0.532607	0.529727	0.53433	0.532977	0.557074	0.540537	0.539957
0.530432	0.528565	0.543437	0.530453	0.53637	0.54357	0.544066	0.53568	0.537428	0.537578	0.532934	0.538602	0.536494	0.539614	0.538681	0.535364	0.544343	0.530925	0.50738	0.480888	0.475296	0.480748	0.483485	0.489848	0.527914	0.528022	0.535384	0.543457	0.534884	0.537292	0.548102	0.52524	0.53413	0.537959	0.537756	0.544315	0.540701	0.539956	0.534966	0.538115	0.529981	0.53633	0.539805	0.535332	0.532476	0.534681
0.526963	0.529969	0.535869	0.534452	0.534127	0.533264	0.537791	0.535792	0.533951	0.530695	0.534293	0.546034	0.535748	0.532771	0.5315	0.547606	0.542266	0.523323	0.499216	0.478188	0.471614	0.471389	0.477003	0.509975	0.530897	0.538914	0.537789	0.538377	0.530234	0.543843	0.548712	0.536039	0.537879	0.539214	0.535009	0.542872	0.537643	0.541696	0.541046	0.542445	0.533154	0.537896	0.539059	0.527585	0.537875	0.533667
0.525679	0.526007	0.533181	0.536989	0.53438	0.532845	0.535934	0.533053	0.535065	0.535584	0.524114	0.531628	0.537717	0.534383	0.528637	0.536255	0.536894	0.522743	0.496851	0.483895	0.471556	0.469238	0.481272	0.512097	0.526455	0.534203	0.537424	0.542182	0.53407	0.537018	0.542197	0.528651	0.548337	0.53301	0.535496	0.532231	0.535284	0.537757	0.539927	0.541738	0.532286	0.537627	0.537359	0.532908	0.540331	0.538471
0.535133	0.532603	0.531237	0.536174	0.537056	0.532125	0.538925	0.528831	0.534828	0.530968	0.529385	0.536332	0.532668	0.536311	0.5299	0.533269	0.538979	0.527144	0.509693	0.484758	0.465637	0.460041	0.484527	0.504736	0.522246	0.528812	0.534343	0.539094	0.532376	0.545325	0.532476	0.537611	0.538398	0.529564	0.537461	0.524561	0.535222	0.533141	0.537801	0.541323	0.53938	0.538916	0.541253	0.532832	0.549367	0.540747
0.534626	0.535788	0.534382	0.537181	0.534118	0.535505	0.534351	0.532366	0.539734	0.535369	0.537662	0.540473	0.534939	0.538117	0.539038	0.538926	0.542229	0.513315	0.499551	0.479454	0.464198	0.47127	0.487816	0.509516	0.532304	0.530072	0.533146	0.535856	0.539389	0.54244	0.534859	0.527993	0.531316	0.530387	0.529005	0.530427	0.533636	0.53248	0.536307	0.542743	0.547025	0.534729	0.541164	0.538486	0.542357	0.537972
0.542518	0.53654	0.530513	0.530512	0.5326	0.540066	0.541461	0.535821	0.533864	0.529209	0.535296	0.543967	0.538605	0.540867	0.540036	0.537501	0.533403	0.516915	0.49908	0.475322	0.464743	0.480065	0.492245	0.516288	0.531029	0.536505	0.538611	0.531253	0.539628	0.53747	0.53283	0.527879	0.520942	0.527462	0.534661	0.532236	0.525464	0.535701	0.546716	0.54266	0.537602	0.528936	0.533299	0.534897	0.536455	0.539624
0.537997	0.535442	0.528097	0.521692	0.534416	0.542725	0.547053	0.538736	0.530555	0.525427	0.542898	0.535073	0.542147	0.537918	0.534406	0.533409	0.528092	0.522532	0.49483	0.476694	0.478736	0.48275	0.496335	0.518724	0.531408	0.533386	0.534868	0.536712	0.529913	0.529236	0.535598	0.535619	0.513211	0.531504	0.536994	0.531652	0.532211	0.539209	0.544393	0.537855	0.536868	0.529474	0.537939	0.536878	0.533392	0.537798
0.538606	0.538254	0.527176	0.523765	0.538661	0.546857	0.547644	0.5375	0.532363	0.534778	0.534465	0.529545	0.545355	0.531658	0.530661	0.536138	0.537122	0.534227	0.504192	0.48165	0.471904	0.476174	0.493361	0.521735	0.533379	0.528361	0.534235	0.542671	0.521787	0.527967	0.53501	0.53118	0.525068	0.534607	0.536546	0.536412	0.536962	0.536617	0.538624	0.543664	0.538253	0.534166	0.542992	0.539813	0.537259	0.535829
0.537432	0.531934	0.521895	0.540763	0.535749	0.539074	0.540077	0.538014	0.535299	0.535489	0.528595	0.532478	0.528267	0.532508	0.536859	0.540671	0.536079	0.547668	0.499044	0.476855	0.46561	0.465141	0.487691	0.518245	0.534214	0.536187	0.545227	0.542151	0.525735	0.52601	0.53515	0.540193	0.523783	0.539846	0.533815	0.538189	0.533013	0.532813	0.538409	0.541052	0.533172	0.545295	0.543016	0.540188	0.539156	0.541633
0.533993	0.533786	0.534924	0.539312	0.533986	0.533227	0.535181	0.529222	0.540695	0.543564	0.533438	0.529387	0.527386	0.54442	0.538009	0.542351	0.54202	0.52856	0.501923	0.485418	0.465182	0.461664	0.495686	0.528475	0.532978	0.52781	0.534396	0.537687	0.527193	0.524727	0.544341	0.534036	0.533903	0.541385	0.532148	0.538011	0.52681	0.540636	0.538397	0.535721	0.53921	0.547342	0.53747	0.533703	0.551214	0.545682
0.535736	0.531595	0.543079	0.536805	0.53372	0.537209	0.53553	0.532073	0.543355	0.549509	0.535095	0.539891	0.541755	0.538729	0.531856	0.533763	0.540149	0.519365	0.513702	0.482378	0.46722	0.472033	0.498053	0.523495	0.532985	0.529018	0.531976	0.536522	0.531317	0.525756	0.538097	0.52687	0.544967	0.53488	0.532455	0.535262	0.536009	0.543333	0.538829	0.536568	0.540145	0.539895	0.538717	0.543539	0.551479	0.540439
0.53849	0.529456	0.537233	0.54106	0.543371	0.539589	0.541308	0.530429	0.547177	0.541207	0.535671	0.545124	0.537983	0.531619	0.535634	0.53487	0.536207	0.530528	0.508556	0.475521	0.472822	0.476597	0.495579	0.522844	0.539618	0.531075	0.528817	0.532246	0.537889	0.528978	0.523999	0.532999	0.538292	0.529338	0.532669	0.533862	0.536463	0.546563	0.535874	0.540862	0.544959	0.542819	0.54278	0.541965	0.542948	0.535025
0.540751	0.532695	0.552442	0.542076	0.534783	0.539332	0.544783	0.535295	0.539786	0.536683	0.548134	0.543348	0.544712	0.53371	0.528427	0.53271	0.535146	0.535712	0.501421	0.479507	0.481039	0.479799	0.48937	0.517958	0.539328	0.524296	0.528123	0.540877	0.544902	0.539027	0.534255	0.538007	0.533215	0.52966	0.534209	0.540753	0.543616	0.541207	0.532853	0.548128	0.55448	0.541957	0.542301	0.536413	0.538085	0.536192
0.538416	0.539304	0.536373	0.535826	0.532532	0.534905	0.541971	0.536043	0.540857	0.538256	0.534201	0.534998	0.541784	0.534214	0.530634	0.536397	0.535948	0.532534	0.505615	0.474522	0.471892	0.476549	0.487227	0.516904	0.536727	0.533212	0.532259	0.541778	0.539579	0.544421	0.530627	0.536309	0.541228	0.543265	0.548092	0.541192	0.540766	0.534412	0.543712	0.546198	0.542195	0.537903	0.536437	0.527768	0.531208	0.545283
0.531942	0.538163	0.533612	0.53664	0.534399	0.53627	0.538833	0.535033	0.537257	0.537278	0.536971	0.528785	0.539334	0.5399	0.533388	0.534821	0.535295	0.535758	0.508014	0.475187	0.470739	0.476761	0.490914	0.520506	0.543216	0.530732	0.535923	0.539291	0.542305	0.534844	0.531544	0.536326	0.544496	0.536121	0.542914	0.544651	0.542699	0.538638	0.544132	0.537586	0.540523	0.546215	0.537232	0.534154	0.539661	0.544936
0.536576	0.533205	0.529838	0.532245	0.536667	0.539899	0.532702	0.539971	0.534301	0.537742	0.540315	0.541287	0.547624	0.541051	0.532294	0.538101	0.538649	0.533645	0.512727	0.479753	0.471473	0.478759	0.491499	0.523962	0.538253	0.531005	0.538652	0.538557	0.55053	0.529531	0.537322	0.539253	0.532958	0.532199	0.54135	0.550382	0.542825	0.532139	0.532064	0.538206	0.541946	0.540565	0.531885	0.538175	0.544591	0.537257
0.534633	0.536172	0.525251	0.543321	0.538246	0.527149	0.534067	0.541902	0.535504	0.546725	0.539463	0.552467	0.541748	0.531129	0.531659	0.542638	0.545588	0.533803	0.513571	0.488748	0.473015	0.4827	0.498914	0.526236	0.546798	0.549752	0.535155	0.551447	0.545513	0.530009	0.53547	0.541577	0.532975	0.548834	0.532231	0.533296	0.536355	0.529651	0.537234	0.552221	0.540062	0.539715	0.534316	0.534536	0.535482	0.534455
0.533932	0.536673	0.533001	0.530383	0.531668	0.540621	0.545142	0.536922	0.538217	0.539722	0.542087	0.549143	0.540676	0.538859	0.529956	0.532383	0.5403	0.534291	0.519496	0.495146	0.473222	0.489237	0.501268	0.520183	0.537324	0.543831	0.537887	0.550886	0.535856	0.538238	0.533133	0.538546	0.546559	0.546006	0.529518	0.535418	0.540916	0.535615	0.539931	0.540573	0.541305	0.535942	0.529196	0.526352	0.527972	0.540452
0.538779	0.545385	0.54086	0.52604	0.528629	0.54241	0.542574	0.538587	0.542161	0.538202	0.543006	0.544515	0.546174	0.540974	0.533906	0.531458	0.537327	0.544066	0.527384	0.502462	0.479021	0.480928	0.502091	0.524259	0.526319	0.531003	0.538269	0.548689	0.534689	0.531342	0.532291	0.547901	0.548305	0.546809	0.540078	0.536639	0.540767	0.538568	0.535939	0.541745	0.545231	0.534091	0.529636	0.534792	0.538654	0.541895
0.538961	0.541884	0.533474	0.526952	0.528139	0.543824	0.545591	0.545975	0.542264	0.539454	0.542093	0.545693	0.547569	0.53893	0.540191	0.536955	0.536025	0.535767	0.525101	0.508201	0.490799	0.492443	0.513884	0.540037	0.531027	0.532479	0.541937	0.548181	0.530799	0.538545	0.544786	0.543186	0.540402	0.541081	0.539759	0.537871	0.53469	0.537824	0.533745	0.536442	0.534584	0.53175	0.538759	0.546346	0.544131	0.535204
0.540651	0.536653	0.526953	0.531059	0.529363	0.538721	0.54311	0.540722	0.537021	0.535332	0.524288	0.544772	0.535342	0.531864	0.54013	0.542811	0.535657	0.534821	0.525321	0.503735	0.492347	0.518775	0.543828	0.55842	0.538094	0.5383	0.541504	0.537542	0.541365	0.538615	0.530286	0.535997	0.540671	0.542051	0.538986	0.540758	0.539774	0.536931	0.527541	0.528442	0.538856	0.541196	0.542893	0.538224	0.538991	0.532435
0.534894	0.528959	0.525513	0.528974	0.527114	0.535964	0.543478	0.53153	0.533765	0.530767	0.530068	0.540639	0.533496	0.531215	0.538683	0.530679	0.539112	0.537515	0.526625	0.508988	0.504437	0.557151	0.566873	0.55468	0.54028	0.54112	0.54472	0.5353	0.541297	0.532655	0.538001	0.534478	0.534952	0.543589	0.543302	0.540504	0.53615	0.535674	0.534352	0.538328	0.549132	0.542037	0.53555	0.526616	0.531303	0.531905
0.539434	0.532669	0.534421	0.540362	0.532265	0.537847	0.542865	0.533121	0.531507	0.531372	0.529986	0.533311	0.5418	0.535067	0.53096	0.528756	0.539474	0.532895	0.533678	0.517061	0.545639	0.575814	0.578142	0.556174	0.544213	0.547952	0.542823	0.535818	0.535407	0.54462	0.549538	0.532043	0.538419	0.534416	0.530184	0.540578	0.542242	0.544089	0.53965	0.535767	0.548999	0.540757	0.534397	0.52969	0.533618	0.53408
0.535092	0.541383	0.541852	0.536761	0.530657	0.53548	0.536691	0.530613	0.527542	0.533206	0.53477	0.535391	0.548188	0.551108	0.538119	0.531441	0.528922	0.528024	0.536328	0.541185	0.582446	0.592278	0.586153	0.56763	0.556537	0.549409	0.540436	0.534797	0.534331	0.535307	0.530745	0.540388	0.545864	0.538092	0.531127	0.541387	0.544195	0.537529	0.528957	0.536944	0.544855	0.537945	0.534555	0.524298	0.536254	0.534379
0.536284	0.541891	0.545188	0.527139	0.529693	0.533409	0.535418	0.530019	0.526624	0.533534	0.541286	0.538648	0.54791	0.536331	0.537398	0.541736	0.53335	0.529034	0.5394	0.566241	0.580581	0.589434	0.588349	0.567311	0.561335	0.537629	0.540075	0.540394	0.533164	0.528091	0.531991	0.545058	0.546856	0.547727	0.532915	0.538797	0.541889	0.536833	0.532774	0.538897	0.542297	0.538574	0.536655	0.538853	0.545065	0.546482
0.536276	0.540975	0.540026	0.529345	0.532859	0.542804	0.543932	0.53315	0.531931	0.531805	0.546019	0.549039	0.548993	0.526197	0.53911	0.529949	0.538485	0.536934	0.545115	0.56468	0.576303	0.595074	0.592323	0.577759	0.558154	0.545009	0.548213	0.546016	0.541025	0.542944	0.537406	0.537476	0.544015	0.542551	0.533083	0.543406	0.539216	0.542694	0.541017	0.537945	0.540335	0.536253	0.540829	0.543159	0.54399	0.53529
0.530043	0.537181	0.540475	0.534991	0.532491	0.54078	0.545287	0.541266	0.541215	0.532277	0.555875	0.543385	0.548568	0.547139	0.541148	0.536277	0.545582	0.529362	0.548659	0.563761	0.576954	0.589398	0.598213	0.584627	0.576503	0.560007	0.547346	0.547928	0.549516	0.544464	0.536449	0.535499	0.543172	0.538694	0.538837	0.537836	0.536276	0.537473	0.54485	0.535895	0.542187	0.530568	0.537969	0.547119	0.537358	0.527836
0.532946	0.531331	0.535898	0.539175	0.534665	0.538046	0.540296	0.534797	0.540445	0.535184	0.539945	0.537984	0.548349	0.551348	0.535662	0.544744	0.540809	0.539931	0.550169	0.559682	0.577704	0.583349	0.599479	0.597549	0.584842	0.564678	0.55066	0.54497	0.54985	0.540775	0.531389	0.536016	0.538233	0.53918	0.540052	0.534661	0.535414	0.536336	0.535345	0.538508	0.543191	0.535643	0.537238	0.544837	0.544946	0.529951
0.539021	0.533855	0.540472	0.540114	0.54118	0.538511	0.531824	0.530986	0.542706	0.531589	0.537348	0.538052	0.544929	0.541901	0.540923	0.549232	0.548625	0.541128	0.549398	0.548724	0.562572	0.57864	0.596388	0.598559	0.584746	0.571692	0.560563	0.551458	0.542249	0.53655	0.532578	0.536074	0.529931	0.531929	0.541749	0.540354	0.536444	0.535196	0.538832	0.536998	0.54344	0.540423	0.54056	0.539474	0.543863	0.532718
0.530463	0.536536	0.535164	0.532252	0.531455	0.541177	0.528093	0.535196	0.542535	0.536007	0.536909	0.538347	0.539137	0.530919	0.543232	0.54643	0.537889	0.529325	0.529281	0.543581	0.556794	0.560516	0.591101	0.599496	0.593929	0.586171	0.57182	0.556578	0.536262	0.539336	0.535852	0.537938	0.53984	0.537585	0.542958	0.540251	0.540608	0.536727	0.538736	0.537227	0.537044	0.539683	0.542986	0.531869	0.536537	0.533793
0.531312	0.536299	0.539593	0.532949	0.538718	0.536266	0.531068	0.53685	0.54378	0.532775	0.534851	0.533409	0.534172	0.537214	0.542536	0.539847	0.53476	0.540403	0.532493	0.543353	0.550683	0.566517	0.591548	0.602321	0.59502	0.594152	0.573361	0.556816	0.54492	0.538987	0.533637	0.540209	0.534383	0.54281	0.540632	0.541415	0.541642	0.549123	0.551193	0.541867	0.52915	0.536757	0.547783	0.539392	0.535469	0.53563
0.541354	0.537669	0.534717	0.534372	0.540531	0.539129	0.535575	0.528159	0.53773	0.539308	0.536142	0.541859	0.536323	0.531626	0.529406	0.537004	0.53799	0.541063	0.543917	0.545676	0.542252	0.573444	0.588128	0.606672	0.59437	0.592475	0.580703	0.559493	0.541813	0.543407	0.543119	0.536242	0.53958	0.54814	0.538112	0.529108	0.537769	0.538774	0.543159	0.539092	0.528799	0.532682	0.548937	0.534776	0.536874	0.540482
0.545318	0.527436	0.527988	0.541338	0.547705	0.544412	0.53546	0.531667	0.539608	0.541581	0.530393	0.542251	0.528741	0.524268	0.526118	0.530123	0.538202	0.543081	0.546099	0.538596	0.536392	0.554617	0.576847	0.590487	0.582196	0.59018	0.583601	0.572856	0.548732	0.540501	0.542107	0.539399	0.549117	0.535975	0.529535	0.534915	0.544225	0.543762	0.540614	0.544776	0.526023	0.534227	0.541139	0.535326	0.53726	0.538061
0.537559	0.533784	0.53836	0.540519	0.545141	0.535393	0.529077	0.533038	0.534396	0.541505	0.532255	0.531237	0.526387	0.529725	0.535482	0.52954	0.544837	0.542646	0.533956	0.533765	0.530621	0.547009	0.568721	0.580362	0.585847	0.59158	0.590167	0.588189	0.553701	0.549926	0.53894	0.545493	0.540972	0.535022	0.535525	0.547902	0.546174	0.540221	0.538995	0.538991	0.53662	0.537489	0.541897	0.538964	0.538896	0.537955
0.538707	0.53435	0.539873	0.535112	0.537467	0.531376	0.531223	0.532895	0.523015	0.540945	0.526478	0.527205	0.535574	0.53381	0.533986	0.535584	0.545444	0.541183	0.541614	0.533371	0.534071	0.546841	0.556246	0.569682	0.582353	0.589491	0.59358	0.587595	0.572037	0.555056	0.537784	0.544006	0.533324	0.538497	0.54337	0.546023	0.537222	0.53656	0.53346	0.532366	0.543593	0.531946	0.534745	0.540107	0.538051	0.538264
0.522404	0.535434	0.544095	0.534964	0.534895	0.528946	0.541572	0.532643	0.541014	0.536534	0.537237	0.536635	0.536961	0.537704	0.53883	0.541656	0.534354	0.538526	0.535764	0.534831	0.551971	0.548893	0.546682	0.563545	0.577595	0.587059	0.596383	0.590895	0.580615	0.5627	0.535011	0.538111	0.537364	0.540411	0.540019	0.546585	0.539095	0.545883	0.53987	0.534777	0.538366	0.532065	0.528139	0.541041	0.532586	0.535734
0.524129	0.532873	0.533337	0.529886	0.52436	0.524738	0.527087	0.530189	0.537926	0.538089	0.539907	0.547383	0.547713	0.540675	0.536443	0.540988	0.531527	0.538674	0.531145	0.54131	0.547401	0.539936	0.54535	0.556156	0.56843	0.588865	0.592136	0.588419	0.583229	0.57162	0.547512	0.5443	0.542928	0.542049	0.537882	0.543463	0.544033	0.545079	0.53693	0.537503	0.538861	0.538862	0.538465	0.537102	0.533421	0.534529
0.533954	0.537669	0.534913	0.531474	0.529072	0.53555	0.530999	0.522897	0.539175	0.545791	0.546833	0.547377	0.546804	0.54927	0.535622	0.536093	0.531632	0.536692	0.535068	0.542611	0.543528	0.520299	0.544503	0.556039	0.573957	0.589432	0.591975	0.595044	0.592741	0.583302	0.564292	0.547138	0.536583	0.533926	0.536047	0.540349	0.534853	0.536694	0.536093	0.541254	0.544352	0.551626	0.542763	0.53409	0.535846	0.53815
0.533933	0.534787	0.534466	0.537669	0.534031	0.534532	0.532874	0.532081	0.542112	0.544676	0.546063	0.534593	0.544409	0.544713	0.535481	0.537852	0.529876	0.539467	0.541253	0.550735	0.53787	0.537225	0.547517	0.55055	0.568883	0.58972	0.601767	0.59848	0.590323	0.586347	0.57297	0.553496	0.535273	0.548506	0.541694	0.539053	0.534822	0.535348	0.53652	0.546912	0.546934	0.541088	0.535677	0.540789	0.537975	0.534357
0.526587	0.540295	0.545562	0.542536	0.536417	0.533836	0.531693	0.546714	0.544142	0.547445	0.540648	0.531653	0.537994	0.535053	0.5375	0.544115	0.536999	0.532404	0.536675	0.541418	0.532071	0.544355	0.546359	0.544499	0.559012	0.573117	0.588466	0.588753	0.583337	0.59171	0.584753	0.561179	0.549222	0.547803	0.538684	0.533908	0.534532	0.53806	0.54172	0.544526	0.541158	0.531302	0.53654	0.538829	0.529028	0.524327
0.530852	0.540996	0.550783	0.544885	0.542917	0.53477	0.536712	0.548648	0.545259	0.545763	0.539388	0.529441	0.533858	0.538896	0.54228	0.541733	0.532247	0.524997	0.533936	0.538609	0.535972	0.54157	0.551435	0.549321	0.548959	0.55174	0.57212	0.585086	0.588671	0.591299	0.594202	0.578301	0.553056	0.543184	0.539969	0.54241	0.541704	0.540755	0.542085	0.546101	0.54354	0.535036	0.544465	0.533494	0.531347	0.535855
0.526782	0.534824	0.534662	0.535763	0.541417	0.536963	0.54364	0.541044	0.536365	0.53825	0.537754	0.532467	0.53294	0.540186	0.542105	0.53027	0.536901	0.536595	0.531647	0.537125	0.545131	0.547679	0.540126	0.543071	0.548398	0.553515	0.572457	0.586781	0.595911	0.594882	0.611378	0.589841	0.560167	0.550802	0.543435	0.541832	0.53888	0.533184	0.533476	0.542335	0.53993	0.534137	0.53712	0.520061	0.538445	0.542423
0.524866	0.528271	0.529234	0.537162	0.522169	0.53224	0.535082	0.536608	0.538301	0.540864	0.534255	0.534501	0.541999	0.540208	0.537794	0.526702	0.528473	0.537931	0.535406	0.531185	0.535042	0.539731	0.540506	0.545242	0.550146	0.542109	0.560094	0.582853	0.593556	0.598406	0.607544	0.592184	0.587698	0.568664	0.548483	0.540596	0.540234	0.539887	0.541994	0.541588	0.532376	0.545466	0.535984	0.538664	0.548846	0.54106
0.525952	0.528148	0.534217	0.531648	0.519633	0.53482	0.539793	0.537759	0.537286	0.53989	0.536662	0.535688	0.537909	0.531227	0.533918	0.529261	0.528736	0.533828	0.533564	0.531005	0.537305	0.539255	0.533445	0.542501	0.544917	0.537113	0.544544	0.571248	0.588526	0.596564	0.597368	0.588848	0.581606	0.572293	0.549864	0.545296	0.548484	0.545098	0.542956	0.53182	0.531843	0.547904	0.535783	0.546419	0.53228	0.531243
0.530404	0.531519	0.542178	0.531338	0.531179	0.533063	0.535382	0.536917	0.539126	0.538355	0.538443	0.537903	0.530554	0.534933	0.53413	0.530803	0.53217	0.536864	0.53572	0.537975	0.546644	0.540145	0.535855	0.542143	0.543544	0.537301	0.540605	0.562625	0.581682	0.588159	0.595371	0.5921	0.579302	0.575928	0.56368	0.550921	0.54778	0.53851	0.532604	0.540636	0.545712	0.538251	0.533657	0.537986	0.532387	0.535755
0.522504	0.522069	0.523503	0.527825	0.535308	0.534109	0.538504	0.530779	0.532576	0.540956	0.540702	0.537791	0.532843	0.540443	0.531611	0.53858	0.542681	0.537063	0.534215	0.534476	0.547149	0.537188	0.537448	0.544441	0.541076	0.535462	0.536623	0.553456	0.575305	0.584349	0.59381	0.592071	0.585657	0.575615	0.564512	0.546244	0.546132	0.536839	0.538632	0.541838	0.537366	0.525667	0.524003	0.538323	0.533375	0.544023
0.522971	0.518414	0.513947	0.534103	0.530297	0.542342	0.537983	0.525513	0.531904	0.529118	0.527241	0.537376	0.539294	0.539357	0.532453	0.53323	0.540387	0.526823	0.534027	0.542631	0.544929	0.542506	0.535725	0.533035	0.535882	0.526402	0.532084	0.554681	0.566801	0.582744	0.592562	0.593598	0.596313	0.577636	0.56938	0.562501	0.554184	0.549216	0.538321	0.533369	0.522933	0.527054	0.530896	0.538008	0.539299	0.546945
0.51954	0.522672	0.527837	0.537096	0.530698	0.547404	0.539696	0.525535	0.533745	0.535846	0.536766	0.544094	0.541312	0.53594	0.527699	0.535369	0.535008	0.534927	0.537542	0.544315	0.542814	0.542224	0.533263	0.541771	0.540095	0.529201	0.531305	0.549327	0.551163	0.58529	0.601044	0.604453	0.591794	0.583631	0.583249	0.576905	0.556598	0.541189	0.53325	0.527666	0.519618	0.525307	0.5366	0.537451	0.537283	0.541037
0.519763	0.534696	0.536256	0.546345	0.534212	0.53321	0.537022	0.535941	0.537303	0.533313	0.544717	0.536925	0.540184	0.535808	0.536765	0.53978	0.541471	0.550151	0.534393	0.534567	0.538861	0.540454	0.537495	0.545018	0.54304	0.532144	0.53263	0.543211	0.551446	0.57189	0.590897	0.59625	0.592322	0.59305	0.598516	0.575736	0.554673	0.538721	0.532559	0.536089	0.532308	0.533538	0.539013	0.535387	0.535762	0.537015
0.523195	0.528396	0.539384	0.548254	0.539492	0.532086	0.528719	0.541272	0.541844	0.539719	0.534997	0.532177	0.540541	0.539054	0.548604	0.544968	0.544587	0.544797	0.536881	0.537421	0.540427	0.540716	0.537488	0.538676	0.535237	0.539571	0.53922	0.543632	0.544675	0.551619	0.574819	0.593032	0.601147	0.602404	0.597361	0.573074	0.555286	0.541348	0.547561	0.536532	0.537039	0.543963	0.540094	0.530562	0.537633	0.535025
0.529951	0.528794	0.537092	0.542617	0.537868	0.535542	0.543033	0.542701	0.537447	0.539547	0.544179	0.539135	0.540046	0.541242	0.545174	0.545033	0.53799	0.541483	0.5491	0.541558	0.535102	0.534956	0.53303	0.539786	0.546237	0.548459	0.544947	0.542794	0.538675	0.544043	0.559534	0.585313	0.593238	0.604278	0.591504	0.578392	0.566862	0.555556	0.555145	0.528713	0.542063	0.54958	0.537385	0.537499	0.541711	0.543071
0.528654	0.537505	0.537998	0.537587	0.539119	0.537483	0.547863	0.534433	0.531479	0.538222	0.545708	0.539145	0.533373	0.534729	0.536039	0.54225	0.541665	0.541926	0.551388	0.541525	0.528795	0.537236	0.531067	0.535586	0.543386	0.542444	0.538007	0.541167	0.534917	0.546885	0.5555	0.572579	0.592974	0.599548	0.592999	0.589181	0.589461	0.556686	0.545387	0.540602	0.545413	0.542828	0.530874	0.544822	0.543348	0.543433
0.529389	0.536412	0.533107	0.539794	0.533456	0.541947	0.543243	0.537064	0.534898	0.531899	0.534766	0.536157	0.529078	0.528884	0.534382	0.53798	0.535438	0.529192	0.551702	0.542437	0.542843	0.53854	0.536391	0.53908	0.542853	0.532159	0.536319	0.541319	0.53871	0.54029	0.551341	0.566801	0.592437	0.601511	0.598166	0.602572	0.589427	0.563805	0.558373	0.543938	0.535526	0.53411	0.535545	0.535067	0.541046	0.549128
0.527115	0.533551	0.533672	0.541747	0.5349	0.542003	0.543258	0.548896	0.53421	0.535452	0.533937	0.527414	0.529353	0.55312	0.54362	0.531039	0.537742	0.539004	0.544352	0.537763	0.544366	0.535954	0.546732	0.54498	0.539909	0.537722	0.537719	0.531954	0.53626	0.544257	0.542985	0.562287	0.58466	0.599906	0.597331	0.600859	0.585256	0.585936	0.56984	0.549743	0.538282	0.542332	0.539949	0.530608	0.542643	0.541382

## Sheet: 2b_MetaData
# Width: 2.92 µm
# Height: 9.21 µm
# Value units: V

## Sheet: 2f_Vertices
40	8	1
41	7	1
40	7	1
55	109	4
57	109	2
56	110	2
182	130	4
181	132	6
181	130	4
59	118	4
60	118	2
59	118	3
15	104	1
16	104	1
16	103	1
16	39	2
15	40	2
14	39	4
14	25	2
14	26	2
13	26	2
14	102	1
13	103	1
14	103	1
45	112	1
45	113	1
46	113	1
232	137	5
231	136	6
231	136	5
231	137	5
112	63	1
113	62	1
112	62	1
17	13	5
17	12	5
16	13	5
182	132	6
181	133	6
4	101	1
3	102	1
4	102	1
113	122	5
113	121	5
112	122	5
129	32	5
129	32	6
128	33	6
69	112	1
68	112	1
68	113	1
74	111	2
74	111	1
72	112	2
87	128	6
88	128	6
87	129	6
88	128	5
8	34	1
7	34	1
7	35	1
179	190	3
179	193	3
180	191	3
179	190	4
3	143	5
5	143	4
3	143	4
255	238	1
254	238	1
254	239	1
193	213	1
193	214	1
194	213	1
255	183	6
254	184	6
254	183	6
13	104	1
14	104	1
219	187	3
221	186	3
221	186	2
169	238	2
169	239	2
168	239	2
89	128	6
88	129	6
89	128	5
71	112	4
71	110	6
72	112	4
72	111	4
195	219	1
196	219	1
196	218	1
187	197	6
189	197	4
187	198	6
139	184	5
140	184	5
140	183	5
201	186	6
203	184	6
204	187	4
231	178	2
230	178	2
231	177	2
231	178	1
12	36	6
12	37	6
12	37	5
31	1	2
30	1	2
31	1	1
199	236	3
198	235	3
198	236	3
13	105	1
12	104	1
10	105	3
74	111	3
72	112	3
117	142	1
117	142	2
116	141	2
58	145	4
59	143	6
59	145	4
18	142	1
18	143	1
19	142	1
19	105	4
20	105	4
20	105	3
225	185	3
226	185	3
226	185	2
5	39	1
4	40	1
4	40	2
81	67	6
81	66	6
82	66	6
118	18	6
118	19	6
117	19	6
170	243	1
169	244	1
171	244	1
165	229	2
165	228	2
166	228	2
115	59	1
116	57	1
114	59	1
114	57	3
214	185	6
215	184	6
215	185	6
94	82	6
93	82	6
94	81	6
211	134	6
211	131	4
212	132	4
40	6	1
41	5	1
41	4	1
115	53	3
116	53	3
116	52	3
15	41	2
16	39	1
73	142	6
73	142	5
74	143	5
125	151	6
126	151	6
125	152	6
98	83	2
97	83	2
98	82	2
29	22	1
28	23	1
29	23	1
12	43	1
11	42	3
10	42	3
10	43	3
40	1	2
40	1	1
41	1	1
40	2	1
52	126	6
51	126	6
52	125	6
41	115	1
42	114	1
41	114	1
120	23	2
119	24	2
118	22	4
34	11	3
33	11	3
33	12	3
17	11	5
18	11	5
18	10	5
171	243	1
170	242	1
32	113	5
32	112	5
31	113	5
23	12	1
22	13	1
23	13	1
24	5	3
23	4	5
22	4	5
22	5	5
98	53	1
99	52	1
99	51	1
100	52	1
99	53	1
99	54	1
24	12	2
25	10	2
25	10	1
24	11	2
122	44	3
122	43	4
122	44	4
5	102	1
5	101	1
122	22	1
123	21	1
122	21	1
136	26	3
137	25	3
136	25	3
29	1	4
30	1	4
29	2	4
30	1	3
21	14	1
22	14	1
112	117	1
113	118	1
113	117	1
9	27	3
10	28	1
9	26	3
10	26	3
34	14	1
33	15	1
34	15	1
11	40	3
12	39	3
11	39	5
11	40	4
29	4	2
28	5	2
27	3	4
73	88	1
74	87	1
73	87	1
66	91	3
64	90	5
65	92	3
65	90	5
27	143	4
28	143	4
27	144	2
96	146	1
96	147	1
97	146	1
96	146	2
1	100	2
2	100	5
1	100	5
2	101	3
31	107	3
32	107	3
30	107	1
30	3	1
32	1	1
25	28	1
25	27	1
24	28	1
17	11	6
17	10	6
18	10	6
36	12	1
35	10	3
104	72	1
105	72	1
105	71	1
2	43	1
3	41	1
2	42	1
10	30	2
11	29	2
11	30	2
32	13	3
32	14	3
21	29	3
21	28	3
20	30	3
106	41	1
107	40	1
106	40	1
11	101	1
10	102	1
11	102	1
7	25	6
7	26	6
6	26	6
21	103	2
20	103	2
21	103	1
30	13	5
30	13	6
29	15	6
98	74	6
97	74	6
98	73	6
17	117	3
15	116	2
15	116	3
16	116	2
21	14	2
22	14	2
21	15	2
126	15	2
127	14	2
127	15	2
94	50	5
93	51	5
94	52	3
15	25	1
14	25	1
14	26	1
105	135	5
104	134	6
104	134	5
121	51	1
121	52	1
122	51	1
143	180	1
144	181	1
144	180	1
116	58	1
116	59	1
117	58	1
70	91	1
71	90	1
70	90	1
156	125	6
155	125	6
156	124	6
136	31	2
138	29	1
136	31	1
137	29	1
6	53	2
5	53	2
6	52	2
26	9	2
25	9	2
26	9	1
17	28	6
16	28	6
17	27	6
105	69	3
106	70	1
105	68	3
17	34	3
18	33	3
17	33	3
119	146	6
119	145	6
120	145	6
172	130	6
171	127	6
173	130	6
27	8	1
124	128	6
124	127	6
125	127	6
108	32	3
106	33	5
108	33	3
65	95	5
65	97	2
63	97	4
6	101	1
6	101	2
5	101	2
3	101	1
2	101	1
2	102	1
13	26	1
13	27	1
3	101	2
4	101	2
78	143	6
79	143	6
78	144	6
79	143	5
5	53	1
2	51	1
2	52	1
59	105	1
58	106	1
59	106	1
28	107	4
26	106	4
27	106	4
28	107	3
16	29	6
17	29	6
16	30	6
1	57	1
1	57	2
2	57	1
2	56	1
85	69	1
86	68	1
84	67	3
85	67	3
220	130	1
220	131	1
221	130	1
28	1	4
28	1	3
29	1	3
84	72	1
83	74	1
83	74	2
31	18	1
30	20	1
31	19	1
69	82	6
72	80	6
72	81	6
68	109	6
69	109	5
69	109	6
68	110	6
17	29	5
19	30	3
18	29	5
18	31	3
96	56	2
95	57	2
95	56	2
93	55	4
96	55	2
83	112	3
84	112	3
83	112	2
37	122	1
36	123	1
37	123	1
30	2	1
1	40	4
1	39	5
1	40	5
68	110	5
68	109	5
67	110	5
86	92	6
86	91	6
87	91	6
13	44	1
12	44	1
12	45	1
67	113	6
64	113	6
66	112	6
1	48	2
1	48	1
1	47	2
136	125	3
136	126	3
137	126	3
36	121	1
36	122	1
37	121	1
54	105	3
54	106	3
55	105	3
7	111	5
7	112	2
8	111	5
30	115	6
30	114	6
31	114	6
199	190	1
200	189	1
199	189	1
6	103	1
7	103	1
7	102	1
1	100	1
92	114	4
91	112	6
93	113	6
92	112	6
123	148	6
122	148	6
123	147	6
79	148	1
78	147	3
79	148	2
78	106	1
78	107	1
79	106	1
135	4	1
134	5	1
134	5	2
9	31	2
9	30	2
60	115	6
61	116	4
59	116	6
60	116	4
123	127	6
122	126	6
123	126	6
1	52	2
1	51	2
1	51	3
214	184	6
213	185	6
25	116	6
26	116	6
26	117	6
137	29	2
136	30	2
136	29	2
50	125	6
6	27	6
55	110	1
56	109	1
54	109	1
44	123	6
45	125	6
44	125	6
194	223	3
195	222	1
193	222	3
224	179	6
222	176	6
224	177	6
223	178	4
107	117	3
107	117	2
105	117	3
95	81	3
94	80	5
94	82	3
121	148	6
121	149	6
47	108	6
46	109	6
46	108	6
20	143	1
21	143	1
21	142	1
64	115	4
66	114	4
65	115	2
66	114	3
109	34	4
108	34	5
108	34	6
70	89	1
71	89	1
23	114	6
24	114	6
23	115	6
76	109	1
75	109	1
75	110	1
242	236	1
242	237	1
243	236	1
91	112	1
91	113	1
92	112	1
39	114	3
38	115	3
39	115	2
103	114	6
104	113	6
104	114	6
1	50	3
1	50	2
1	49	3
43	110	6
42	111	6
42	110	6
89	94	2
89	93	2
90	93	2
25	144	2
24	144	2
25	143	4
79	129	2
79	129	1
80	129	1
79	130	1
13	28	1
13	28	2
58	118	4
59	117	4
27	24	1
26	25	1
26	26	1
213	232	2
212	233	3
211	233	2
46	127	6
46	129	4
45	129	4
48	112	4
48	112	3
47	113	2
46	113	4
156	208	1
157	210	1
157	209	1
155	210	3
37	142	1
36	142	1
36	143	1
12	143	1
13	143	1
13	142	1
12	143	2
199	226	2
198	227	4
199	225	2
155	204	1
154	204	1
154	205	1
166	241	6
165	241	6
166	240	6
184	193	6
184	192	6
185	192	6
194	195	1
195	195	1
194	192	1
213	241	2
213	240	2
215	240	4
166	241	3
167	241	3
167	240	3
36	141	1
38	142	1
36	141	2
191	218	5
191	218	6
192	219	5
50	122	4
48	124	6
90	144	5
91	145	2
91	143	5
40	128	3
40	127	3
39	127	3
52	109	1
52	108	1
51	109	1
8	103	1
8	102	1
84	111	6
85	111	6
84	112	4
46	108	1
45	108	1
45	111	1
51	111	1
51	111	2
53	112	1
53	111	1
51	119	6
49	120	6
50	119	6
52	107	1
51	108	1
1	105	4
1	105	3
1	104	4
12	116	3
14	116	2
14	116	1
47	107	1
48	108	1
71	85	5
71	85	6
72	85	4
45	105	5
45	105	2
46	105	5
78	80	1
78	79	1
77	80	1
94	145	1
91	145	1
93	146	1
81	112	4
82	110	6
82	112	4
103	69	5
102	70	6
102	70	5
86	131	6
89	131	6
88	132	4
101	115	1
102	114	1
101	114	1
116	59	2
117	58	2
116	58	2
75	129	6
75	130	6
74	130	6
99	115	4
101	116	3
99	115	3
7	43	6
8	42	5
8	42	6
79	128	6
80	128	6
79	129	6
80	128	5
82	103	2
82	102	2
83	102	2
60	103	2
60	104	2
59	104	2
68	83	5
69	83	5
69	82	5
68	83	6
125	148	6
125	150	6
124	148	6
133	27	6
133	28	6
132	29	6
98	128	6
97	129	6
96	129	6
98	128	5
65	131	4
66	131	4
66	131	3
64	94	6
64	93	6
65	93	6
115	125	1
116	125	1
116	124	1
82	104	2
81	104	2
124	17	2
122	16	4
123	15	4
231	182	1
230	183	1
231	183	1
29	142	1
28	142	1
28	143	1
193	188	6
195	187	6
195	189	4
1	145	5
1	145	6
2	144	4
23	142	3
24	142	2
24	142	3
32	119	3
33	120	3
33	119	3
191	210	1
192	209	1
191	209	1
200	233	6
199	232	6
200	231	6
168	250	3
169	251	3
169	250	3
185	191	2
185	192	1
185	192	2
252	237	6
253	237	6
252	238	6
188	170	6
189	170	6
188	171	6
199	226	1
199	225	1
198	226	1
176	126	4
176	125	5
176	126	3
175	125	5
232	184	1
230	184	1
231	185	3
160	223	3
159	223	3
160	224	3
217	175	1
218	174	1
217	174	1
198	225	1
224	231	1
223	231	2
223	231	1
223	232	1
106	139	3
107	139	3
107	138	3
195	224	3
194	224	3
194	225	3
198	232	1
199	233	1
199	232	1
195	216	2
193	217	4
193	216	4
189	211	6
189	210	6
190	211	4
212	239	1
213	240	1
213	239	1
205	186	1
205	187	1
206	186	1
192	170	6
191	170	6
192	169	6
172	249	1
172	248	1
171	247	1
151	127	6
150	124	6
151	124	6
85	147	3
84	147	4
85	147	4
130	151	1
129	151	1
130	152	1
178	187	3
177	187	3
179	188	3
182	186	2
181	185	2
181	184	2
182	186	1
211	237	1
212	238	1
211	237	2
150	201	3
151	203	3
151	202	3
149	203	5
235	251	2
236	251	2
234	251	5
235	252	5
230	247	2
229	247	3
228	246	2
230	140	6
232	141	4
231	141	4
211	233	1
213	232	1
213	233	1
172	246	1
172	247	1
226	183	1
225	184	1
226	184	1
255	184	6
254	185	6
217	232	1
218	232	1
218	231	1
217	232	2
207	175	3
208	175	2
208	175	1
207	251	3
210	250	2
209	248	2
113	141	6
112	141	6
113	140	6
233	234	6
234	235	6
232	234	6
207	186	1
206	187	1
164	227	2
162	228	4
154	216	4
154	216	3
153	215	5
75	128	1
76	128	1
75	128	2
75	129	1
193	212	1
192	212	1
195	215	2
193	215	4
247	186	2
248	185	3
249	185	3
249	185	2
244	234	1
243	235	1
244	235	1
243	235	2
31	140	6
32	141	6
29	141	6
189	188	6
188	189	6
189	188	5
247	255	1
246	255	2
246	255	1
246	256	1
231	236	2
231	236	1
230	236	2
230	234	1
230	234	2
228	233	2
211	251	1
211	250	2
211	250	1
195	214	2
203	240	6
204	239	6
204	240	6
215	232	1
214	233	1
212	173	2
212	173	1
214	173	3
213	182	2
212	182	3
213	182	1
206	173	1
205	173	1
205	174	1
244	184	6
245	184	6
244	185	4
163	221	2
164	223	2
163	222	2
164	223	1
141	124	6
142	124	6
142	125	6
153	214	3
154	213	3
153	213	3
167	164	6
167	164	5
168	165	4
125	148	1
125	149	1
126	149	1
201	135	5
201	136	3
202	135	5
222	233	1
221	233	1
221	234	1
219	239	1
219	238	1
218	238	1
12	142	4
10	141	6
13	141	6
191	214	3
190	214	3
190	215	3
151	205	6
150	206	6
150	205	6
128	150	1
127	150	1
127	152	3
152	205	3
152	206	3
251	142	1
250	142	1
251	143	1
109	138	6
107	139	4
107	137	6
108	137	6
256	184	1
256	185	1
256	184	2
194	228	4
195	229	4
195	229	3
195	228	4
186	201	3
186	200	3
185	201	3
185	202	3
211	184	1
212	183	1
211	183	1
251	235	4
250	236	5
248	235	4
240	184	6
240	183	6
241	183	6
19	18	1
19	17	1
18	18	1
192	171	6
193	170	6
193	171	6
250	185	4
249	184	6
251	185	4
132	118	6
133	118	6
132	119	6
204	174	5
202	175	4
204	174	6
188	201	4
188	200	4
189	200	2
164	226	2
165	226	2
108	137	1
109	136	1
108	136	1
228	138	6
229	138	6
228	139	6
91	57	6
91	56	6
93	56	4
142	22	1
143	21	1
141	22	1
141	20	3
111	139	6
112	140	6
111	140	6
181	168	2
181	166	5
180	168	2
191	129	4
193	130	3
191	129	3
97	148	2
97	148	3
98	148	2
120	14	6
120	15	6
119	16	6
126	119	6
127	119	6
126	120	6
186	193	6
128	159	5
128	159	6
129	160	5
115	30	1
116	30	1
116	29	1
189	212	3
188	211	3
188	212	3
183	168	6
183	167	6
184	168	6
117	50	6
117	52	4
116	51	6
145	149	4
146	149	5
146	150	4
121	13	5
122	11	5
121	13	6
122	12	5
230	236	1
231	235	1
184	132	6
148	10	5
150	11	2
149	11	2
149	9	5
110	66	2
109	67	2
109	66	2
110	66	1
186	135	5
185	135	4
184	135	4
128	121	1
128	122	1
129	121	1
41	2	1
107	117	4
108	118	4
108	118	3
108	117	4
117	23	3
119	24	1
118	22	3
182	133	3
182	133	2
185	133	2
128	12	1
127	13	1
128	13	1
117	18	6
124	18	1
124	17	1
123	18	1
199	135	4
199	135	5
197	134	5
179	134	4
180	134	5
180	134	4
181	126	6
181	125	6
182	126	6
199	130	4
198	130	4
199	128	6
190	127	6
191	126	6
191	127	6
226	138	6
227	138	6
226	139	6
182	129	4
181	129	4
182	127	6
246	143	4
247	141	6
247	143	4
223	184	1
222	185	1
223	185	1
216	128	6
217	128	5
217	128	6
216	129	6
98	80	1
97	82	1
98	81	1
232	130	6
231	132	4
231	130	6
160	131	4
162	132	4
161	132	2
162	132	3
223	181	6
222	181	6
148	123	2
148	122	2
148	123	1
232	139	6
233	140	6
160	214	1
160	213	1
159	214	1
143	192	5
143	193	5
145	192	3
156	155	6
158	156	6
157	156	6
158	156	5
202	127	6
202	128	6
201	128	6
205	138	4
205	136	6
207	137	6
206	136	6
142	176	1
143	178	1
142	176	2
142	177	1
190	213	6
192	213	4
190	214	6
256	139	3
256	140	3
256	139	4
109	38	2
107	36	4
108	35	4
124	11	3
124	12	3
125	11	3
215	129	2
216	129	1
216	129	2
105	114	6
90	92	1
90	93	1
91	92	1
120	24	2
97	55	1
98	55	1
98	54	1
146	123	6
145	123	6
146	123	5
145	124	6
35	13	1
35	14	1
36	13	1
129	159	6
130	157	4
130	158	4
216	130	1
215	130	1
215	131	3
122	43	6
122	44	6
121	45	6
123	14	3
122	15	3
123	15	3
234	183	1
233	183	1
233	184	1
208	127	5
209	129	3
209	127	5
91	91	1
92	90	1
91	90	1
134	29	4
135	27	4
153	123	6
154	123	5
154	123	6
230	137	6
177	180	6
177	181	6
176	181	6
219	187	2
105	129	2
103	130	2
105	129	1
147	123	1
147	124	1
256	142	2
256	142	1
256	143	1
105	43	2
105	44	2
103	42	4
150	4	6
151	4	6
150	5	6
133	30	4
134	32	2
132	32	4
25	6	3
24	7	3
26	8	1
36	2	1
35	2	1
35	2	2
36	1	1
143	144	5
143	143	2
144	144	2
31	1	3
17	22	2
16	22	2
17	21	2
7	29	3
8	27	3
6	27	5
37	10	1
38	10	1
38	9	1
19	35	2
18	33	4
20	34	2
114	60	2
113	62	2
113	61	2
33	17	2
32	18	2
31	18	4
32	16	4
23	29	1
22	27	3
22	28	3
14	24	1
31	17	4
28	5	1
28	6	1
29	5	1
20	12	3
20	11	3
19	13	3
30	21	1
30	22	1
31	20	1
39	1	2
37	1	2
39	1	1
29	2	1
27	1	3
27	2	3
21	33	1
20	33	1
20	34	1
97	52	3
97	51	3
30	4	2
30	2	4
31	2	4
31	2	3
109	62	6
109	63	4
108	63	6
109	62	5
12	28	2
13	27	2
2	54	1
1	55	1
18	18	2
18	19	2
17	17	4
14	37	3
14	36	3
13	38	3
17	19	1
18	19	1
33	1	2
34	1	2
33	1	3
18	21	1
19	19	1
18	20	1
5	38	1
4	38	1
4	39	1
20	17	1
23	7	3
22	6	5
1	46	5
1	45	4
1	44	5
8	28	3
9	29	1
8	49	1
9	49	1
9	48	1
16	19	1
17	21	1
12	44	2
12	45	2
11	43	4
11	45	2
2	101	6
1	101	6
2	100	6
78	81	1
77	81	1
77	82	1
83	97	6
84	97	4
83	97	5
58	101	3
59	100	3
58	100	3
81	105	2
80	107	5
80	105	2
80	106	2
15	23	2
16	23	2
2	53	1
4	54	1
19	103	6
20	103	6
19	104	6
10	31	1
11	30	1
10	30	1
4	103	1
4	103	2
5	104	3
5	103	1
104	74	2
103	74	2
102	73	4
104	73	2
10	103	1
9	105	3
82	69	3
82	70	3
83	71	1
49	122	1
51	122	1
50	121	3
43	106	1
42	106	1
42	107	1
40	124	6
39	124	6
40	123	6
6	38	2
6	38	1
5	39	2
5	38	2
1	50	1
2	50	1
2	49	1
8	48	1
7	50	1
7	30	3
4	56	2
5	54	2
5	54	1
4	55	2
11	115	1
11	114	1
10	115	1
36	105	1
37	105	1
36	104	1
54	103	6
55	103	6
54	104	6
1	47	1
1	46	1
1	46	2
2	46	1
2	43	6
2	43	5
2	44	5
2	112	1
3	112	1
2	112	2
2	113	1
6	102	1
4	111	6
3	111	6
4	111	5
3	112	6
17	37	2
18	37	2
17	38	2
18	37	1
52	129	1
53	130	1
53	129	1
58	107	1
17	143	4
16	143	4
16	142	4
21	143	4
22	142	6
22	143	4
38	106	1
37	106	1
37	107	1
10	47	1
205	187	4
204	189	6
68	128	2
69	128	1
69	128	2
69	90	1
68	88	3
69	88	3
34	111	5
35	111	5
35	108	3
2	50	6
1	48	6
3	49	6
54	111	1
21	103	6
20	104	6
12	102	1
11	103	1
12	103	1
4	112	2
5	111	5
141	126	6
61	98	3
62	98	3
62	97	3
23	102	6
22	102	6
23	102	5
22	103	6
88	95	1
89	95	1
89	94	1
111	36	1
111	36	2
112	34	1
89	93	1
64	90	6
63	91	6
64	89	6
93	88	1
92	89	1
93	89	1
64	99	1
65	98	1
64	98	1
59	106	2
59	107	1
83	68	3
84	68	3
84	70	1
26	115	6
27	115	6
88	112	5
87	112	5
87	112	6
87	68	1
87	67	1
17	102	2
19	103	1
19	103	2
7	104	3
8	104	3
10	101	1
9	102	1
59	105	2
58	105	2
41	104	6
40	104	6
41	104	5
40	105	6
56	108	1
54	108	1
24	104	1
23	105	1
24	105	1
73	86	1
74	86	1
76	111	3
77	111	3
76	110	1
7	101	2
8	101	1
8	101	2
69	86	3
70	86	3
71	84	3
88	96	1
88	97	1
38	117	4
38	117	3
38	118	2
61	102	1
62	101	1
60	100	3
64	94	3
63	94	3
63	95	3
63	100	1
63	99	1
89	110	1
89	111	1
90	111	1
104	68	6
105	67	5
105	67	6
83	100	1
82	99	3
81	99	3
82	101	1
50	111	2
49	112	2
49	111	3
48	111	1
47	112	1
48	112	1
63	113	6
63	114	6
62	113	6
91	88	3
91	87	3
91	62	1
89	60	3
88	61	3
93	59	1
94	58	1
92	57	3
39	4	3
105	73	2
105	73	1
73	89	1
21	115	1
22	114	1
20	114	1
15	102	6
15	103	6
14	103	6
55	106	4
55	105	4
56	104	4
97	84	2
95	83	4
80	101	6
79	101	6
80	100	6
85	100	2
86	99	2
86	100	2
65	111	6
66	111	6
65	112	6
87	99	1
86	100	1
94	145	2
95	145	3
93	144	5
80	100	3
80	101	3
81	100	3
87	96	1
85	95	3
84	96	3
92	111	6
91	111	6
91	110	6
78	72	3
78	73	3
80	72	3
80	106	1
80	107	1
81	105	1
240	129	6
239	130	6
238	128	6
114	59	2
115	59	2
79	79	1
79	78	1
102	111	1
102	111	2
101	111	2
98	84	1
97	84	1
97	85	1
96	112	1
98	111	1
96	112	2
97	112	1
93	61	1
92	62	1
92	63	1
117	123	1
116	120	3
116	122	3
117	120	3
111	59	6
110	60	6
110	59	6
100	79	1
99	80	1
99	81	1
91	86	6
90	86	6
91	85	6
78	78	1
77	79	1
112	33	1
111	34	1
137	167	2
137	167	1
138	168	1
137	168	1
203	128	2
203	128	1
204	127	1
204	128	1
119	25	1
120	24	1
123	44	6
123	43	6
102	48	2
103	47	2
103	47	1
102	47	2
127	35	5
127	34	6
127	35	6
120	23	1
139	21	3
140	21	3
140	20	3
38	5	3
138	28	1
104	74	1
112	32	1
111	33	1
106	43	2
106	43	1
106	44	1
118	125	4
119	126	4
119	126	3
114	119	3
115	119	3
115	118	1
96	57	1
95	57	1
95	58	1
99	54	2
99	72	5
98	73	5
99	73	5
107	71	2
108	69	1
107	71	1
97	54	2
97	55	2
107	63	6
107	64	6
106	64	6
106	65	6
100	49	1
101	48	1
100	48	1
98	84	2
97	85	2
117	55	1
117	54	1
116	55	1
105	37	4
105	36	5
104	37	5
121	51	2
121	52	2
120	52	2
15	18	3
16	17	3
105	45	1
105	45	2
109	38	1
110	36	1
107	36	3
111	65	2
111	65	1
93	60	2
93	59	2
94	59	2
120	53	2
123	47	1
124	47	1
124	46	1
111	37	1
118	54	1
117	56	1
117	56	2
106	44	2
123	49	2
122	51	2
122	50	2
123	49	1
123	48	1
105	35	5
113	54	6
114	52	5
114	52	6
104	72	2
105	72	2
105	37	3
96	51	3
18	28	6
19	28	6
18	29	6
101	44	3
103	46	1
102	43	3
91	62	2
88	63	4
88	62	4
116	56	1
107	63	3
105	62	5
106	63	5
159	126	1
160	126	1
158	125	1
131	31	3
132	31	3
132	30	3
131	31	4
111	28	5
112	26	5
111	28	6
101	47	1
115	31	1
114	31	1
112	33	2
112	34	2
111	34	2
42	1	4
41	1	5
41	1	4
41	2	4
115	29	2
115	30	2
113	28	4
38	1	5
38	1	6
37	1	6
37	2	6
114	32	2
115	31	2
114	31	2
6	51	1
5	49	3
5	50	3
66	89	6
66	88	6
67	88	6
110	58	6
111	58	6
100	51	1
114	53	6
37	11	1
41	8	1
40	9	1
95	58	2
94	58	2
111	64	2
111	63	2
112	63	2
107	69	1
108	68	1
80	98	5
79	99	5
85	61	6
85	62	6
84	62	6
101	50	1
102	48	1
101	49	1
17	22	1
16	22	1
94	59	1
125	39	3
124	41	3
125	40	3
124	9	5
126	9	3
108	40	2
107	41	2
107	40	2
108	40	1
111	61	4
112	62	2
106	42	2
106	41	2
101	50	2
101	49	2
111	63	1
110	61	3
110	62	3
87	63	3
86	64	3
87	64	3
114	27	4
116	28	2
13	19	3
12	20	5
13	20	3
114	27	3
116	28	1
115	26	3
118	25	2
119	25	2
118	26	2
107	70	1
106	71	1
111	35	1
90	86	5
89	87	6
125	43	1
125	44	1
126	43	1
120	48	4
121	50	2
119	49	4
101	74	3
102	75	1
101	73	3
84	95	3
85	94	3
84	95	4
100	75	4
101	74	4
102	76	2
101	76	2
73	82	3
74	82	3
74	81	3
93	60	1
92	61	1
104	73	1
117	119	6
116	120	6
116	119	6
69	93	1
69	93	2
32	15	4
31	14	6
32	13	6
32	14	4
87	68	2
87	69	2
86	69	2
83	96	6
84	96	6
69	87	3
68	87	3
86	91	5
85	93	6
85	93	5
82	76	1
81	76	1
81	77	1
98	85	1
97	86	1
97	86	2
84	71	1
88	94	1
86	94	3
85	94	6
84	95	6
77	102	5
78	101	5
77	102	6
93	54	3
94	53	3
93	53	3
97	83	1
98	83	1
98	82	1
87	97	2
88	97	2
87	98	2
29	107	1
30	106	1
29	106	1
86	112	3
87	112	3
87	112	2
[truncated: 13,089 more rows]

## Sheet: 2f_Faces
1	2	3
4	5	6
7	8	9
10	11	12
13	14	15
16	17	18
19	20	21
22	23	24
25	26	27
28	29	30
28	30	31
32	33	34
35	36	37
8	38	39
40	41	42
43	44	45
46	47	48
49	50	51
52	53	54
55	56	57
55	58	56
59	60	61
62	63	64
65	63	62
66	67	68
69	70	71
72	73	74
75	76	77
78	79	24
80	81	82
83	84	85
86	87	56
86	56	88
89	90	91
92	91	90
93	94	95
96	97	98
99	100	101
102	103	104
105	106	107
105	107	108
109	110	111
112	113	114
115	116	117
118	119	120
121	122	91
123	124	125
126	127	128
129	130	131
132	133	134
135	136	137
138	139	140
141	142	143
144	145	146
147	148	149
150	151	152
153	154	155
156	155	154
157	158	159
160	161	162
163	164	165
166	167	168
169	170	171
172	17	16
172	16	173
174	175	176
177	178	179
180	181	182
183	184	185
186	187	188
189	186	188
190	191	192
193	192	191
194	195	196
197	198	199
200	201	202
203	204	205
206	207	208
147	209	210
211	212	213
214	215	216
217	218	219
217	219	220
221	222	223
224	225	226
227	228	229
227	230	228
231	232	233
234	235	42
236	237	238
239	240	241
242	243	244
242	245	243
215	246	247
248	249	250
251	252	253
254	253	252
255	256	257
258	259	260
261	258	260
262	263	264
265	266	267
78	118	79
268	269	270
268	271	269
272	273	274
275	276	277
275	277	278
279	280	281
282	280	279
283	284	285
114	286	287
288	289	290
291	292	293
294	295	203
296	297	298
299	300	301
302	303	304
256	305	306
307	308	309
310	311	312
313	314	315
316	317	318
319	320	321
322	323	324
325	326	327
328	329	330
328	331	329
332	333	334
335	336	337
338	339	340
341	342	343
344	345	346
347	348	349
350	351	352
353	354	355
356	357	358
359	360	361
362	363	364
365	364	363
366	367	368
369	228	370
369	371	228
372	373	374
375	376	377
378	379	380
381	382	383
384	385	386
387	371	369
388	389	390
391	392	393
394	395	396
397	398	399
400	401	402
343	403	404
405	40	406
407	408	409
410	408	407
411	412	413
414	415	416
417	418	419
417	420	418
421	422	423
424	425	426
424	426	427
428	429	430
431	430	429
432	433	434
435	436	437
438	439	440
441	442	443
444	445	446
447	448	449
447	449	450
451	452	453
451	454	452
455	456	457
457	458	459
460	461	462
463	464	465
114	466	286
467	468	469
470	471	472
473	474	475
476	477	478
479	480	481
482	483	484
485	486	487
488	489	490
491	492	493
494	495	496
497	498	499
500	501	502
503	504	505
279	506	400
401	400	506
507	508	509
510	509	508
511	512	513
514	515	516
517	518	519
520	521	522
302	523	524
525	526	527
528	527	526
529	530	531
532	533	534
535	157	536
537	538	539
540	541	542
195	543	196
317	544	318
545	546	547
548	549	550
551	552	553
554	555	556
554	557	555
558	559	560
561	562	563
564	512	565
566	567	568
569	570	571
572	573	574
575	574	573
576	577	578
579	358	580
581	582	583
584	585	586
587	588	589
590	591	592
593	594	595
596	597	598
599	600	601
602	603	604
605	606	607
608	609	610
611	612	613
614	613	612
343	615	616
10	617	527
618	10	527
619	620	621
622	623	624
625	626	627
628	629	630
631	628	630
632	633	634
632	635	633
636	637	638
639	640	641
639	642	640
643	644	645
646	647	648
649	650	651
652	653	654
655	656	657
658	659	660
661	662	663
664	636	665
664	665	666
667	668	669
670	543	671
672	673	674
675	676	677
678	679	680
504	681	682
683	684	685
686	687	688
689	690	691
689	691	692
693	694	695
696	697	679
698	699	700
701	702	703
704	686	705
706	707	708
709	710	711
712	713	714
715	673	716
715	716	717
718	719	720
721	722	723
724	725	726
727	728	729
730	731	355
730	732	731
733	734	735
736	737	738
739	740	741
742	743	744
742	745	743
746	747	748
749	750	751
752	753	754
752	754	755
756	757	758
759	760	761
762	763	764
765	762	764
766	767	768
769	770	771
772	773	774
746	775	776
777	778	779
780	781	782
783	784	785
786	787	788
789	790	791
792	793	794
795	796	797
798	799	800
801	802	803
804	805	806
807	808	809
810	811	812
813	814	815
816	817	818
819	820	821
822	821	820
823	824	825
826	827	828
829	830	831
832	818	817
833	834	835
833	835	836
837	838	839
840	841	842
843	844	845
846	847	848
849	850	851
852	853	854
855	856	857
858	859	860
861	862	863
864	865	866
867	868	869
870	871	872
873	874	875
876	877	878
876	878	879
880	852	881
880	882	852
883	884	885
883	886	884
887	888	889
890	889	888
891	892	893
894	895	896
897	898	624
899	898	897
900	863	901
902	903	904
905	906	76
907	908	909
907	909	910
911	912	913
914	915	916
917	918	919
920	921	922
923	857	924
925	151	926
927	928	929
930	931	932
930	933	931
72	934	935
936	848	937
938	939	940
938	940	941
942	943	944
945	943	942
946	947	948
949	950	951
952	953	954
952	954	955
956	957	958
959	960	961
962	963	964
965	936	937
966	967	968
969	898	970
969	622	898
971	972	973
974	975	976
977	978	979
980	981	982
983	984	985
986	984	983
987	988	989
990	991	992
993	994	995
996	997	998
999	1000	1001
1002	1003	1004
1005	1006	1007
1008	1009	1010
1011	1012	1013
1014	1015	1016
1017	1018	871
1019	871	1018
1020	1021	648
1022	1023	1024
1025	1026	1027
1025	1027	1028
1029	1030	1031
1032	1033	1034
1032	1035	1033
1036	1037	1038
1038	1039	1036
1040	1041	1042
1043	1044	1045
1046	1047	1048
1049	1050	1051
1052	1053	1054
1055	1056	1057
1058	1059	1060
1061	1062	1063
1064	1065	1066
925	1067	1068
1069	1070	1071
1072	1073	1074
1075	1076	1077
1078	1079	1080
1081	1080	1079
1082	1083	1084
1085	1086	1087
1088	1089	1090
1091	1092	1093
1094	1095	1096
1097	1098	1099
652	654	1100
1101	1102	1103
1104	1105	1106
1107	1108	1109
1110	1111	1112
1113	1114	1115
1116	1117	1118
1119	1120	1121
1122	1120	1119
1123	958	957
1123	957	1124
1125	38	7
1126	1127	1128
1126	1129	1127
1130	1131	1132
1130	1133	1131
1134	1135	1136
1137	1138	1139
168	1140	193
1141	1142	1143
1141	1144	1142
1145	1146	1147
1148	1149	1150
1151	1152	1153
1154	144	146
1155	1156	1157
1158	1159	1160
1161	1162	1163
1164	1165	1166
1167	1168	1169
1170	1171	1172
1173	1174	1175
1176	1177	1178
1179	1180	1181
1182	1183	1184
1185	1186	1187
1185	1187	1188
1189	1190	1191
1192	1193	1194
1195	1196	1197
1198	1197	1196
554	1199	1200
1201	1202	1203
1204	1205	894
1206	1207	1208
1209	1210	1211
1212	1213	1214
1212	1215	1213
1216	1217	1218
1219	1220	1221
1222	1221	1220
1223	1224	1225
1223	1226	1224
1227	1228	1229
1230	1231	1232
1233	1234	1235
1236	1237	1238
1239	1240	1241
598	597	1242
1243	1244	1245
200	1246	201
1247	1248	1249
1250	1251	1252
1253	1251	1250
1254	1255	1256
1257	1258	1259
1260	1261	1262
1263	1264	1265
1266	1267	1268
1269	1270	1271
1272	1273	1274
1275	1276	1277
1278	1279	542
1280	1281	1282
29	1283	30
1284	1285	1286
80	82	1287
1288	1289	1290
1291	1292	1203
1293	1294	1295
1296	1297	1298
1299	1300	1301
1302	1303	1304
1305	1306	1307
1308	1309	1310
1311	1309	1308
1312	1313	1314
245	1315	243
1316	1317	1318
1319	1320	1321
1322	1323	1324
1325	1326	1327
1328	1329	1330
1331	1332	1333
1334	1331	1333
1335	1336	1337
342	1338	403
1334	1333	1339
1340	1341	1342
1343	1344	1345
1346	1347	1348
1349	1350	1351
1352	1353	1354
1352	436	1353
1355	1356	1357
1358	221	1359
1360	1361	1362
1363	1360	1362
1364	1365	1366
1364	1367	1365
1368	1369	616
1370	1371	427
1372	1373	1374
1375	1376	1377
1051	1378	1379
1380	1381	1382
1383	1384	1385
1386	1387	1388
1050	1049	1389
1390	220	1391
1392	1393	1394
1395	1396	1320
1397	1398	1399
1378	1400	1401
1402	1403	1404
1405	1404	1403
1406	1407	1408
1409	1410	1411
1412	1413	1414
1415	1416	1417
1418	1419	1420
1418	1421	1419
1422	1317	1423
1424	1370	1425
1426	1427	1428
1429	1430	1431
1432	1433	1434
1435	1432	1434
1436	1437	1438
1439	1436	1438
1440	1441	120
1442	1443	1444
1445	1446	1447
1448	1449	1450
1451	1452	1453
1454	1455	1456
1457	1454	1456
1458	1459	1460
1461	1462	1397
1463	1396	1319
1464	1465	1466
1464	1467	1465
1468	1469	1470
1471	1472	1473
1474	1475	1476
1477	1478	1479
1477	1480	1478
1481	1482	1483
1484	1485	1486
1484	1487	1485
1488	397	234
1489	1490	1491
1489	1492	1490
1493	1494	1495
1496	1495	1494
1497	1498	1499
1500	416	415
1501	1502	1503
1504	1505	1506
1507	1508	1509
1399	1398	1510
1511	1512	104
1513	1514	1515
1516	579	1517
1518	1517	579
1519	1520	1521
1522	1523	1524
691	1525	692
1427	1526	1527
1528	1529	1530
1531	1532	1491
987	989	1533
1534	1535	1536
1537	1538	1539
1540	1538	1537
1541	1542	1543
1544	1545	1546
1547	1244	1243
1548	1549	1550
1551	1552	1553
1554	1555	1556
1557	416	1558
1559	428	1560
1559	1561	428
1562	1563	538
1564	1565	1566
1567	1568	429
1569	1570	1571
1572	1573	681
314	1574	1575
1576	1577	751
1578	1579	1580
1581	1579	1578
547	1582	1583
1584	1585	1586
1587	267	1588
1589	1590	1591
1592	1593	1594
1595	1596	1597
1598	1599	1542
1600	1601	1602
1603	1604	1605
1606	1607	1608
1609	1554	1610
1611	1612	1613
1614	1615	1616
1617	1618	1619
1620	1617	1619
1621	1622	1623
1624	1625	1626
1627	1628	1629
1630	1552	1631
1632	1633	1634
1635	1636	1637
193	1638	168
1639	1640	1436
1439	1639	1436
265	1641	266
267	266	1588
1642	1643	1644
1645	1646	1647
1648	1649	1650
181	1651	1652
1653	1654	1655
1656	1657	1658
1659	1660	1661
1658	1662	1663
1664	1665	1666
1620	1667	1668
1620	1669	1667
1670	1671	1672
1673	1674	1675
1676	1677	1678
1679	1680	1681
1682	1683	1684
1685	1686	1328
1687	1688	713
1689	1690	1691
1692	1693	1694
1695	1696	1697
1695	1698	1696
1699	1700	1701
1702	1703	1704
1702	1705	1703
1706	1707	1708
1709	1710	1711
1712	1713	1714
1715	1716	713
1546	1717	1718
1719	1720	1721
1722	1721	1720
1723	1724	1725
1726	1725	1724
1146	1727	1728
1729	1264	1730
1731	1732	1733
1731	1734	1732
1735	1736	1737
1146	1738	1147
1739	1740	1741
1638	1742	166
363	1743	365
1640	1744	1436
1745	1746	1717
1747	1748	1749
1750	1751	1752
1753	1754	1755
1756	1757	1758
579	1516	358
1759	224	226
1760	1761	1762
1760	327	1761
1763	1764	1765
1766	1767	459
1768	1769	1770
1769	1771	1770
1772	1773	1774
1651	1775	1776
1777	1778	1779
1780	1781	1782
1783	1784	1785
1786	1400	1787
1788	1789	1749
1790	1791	1792
1793	32	1794
1795	1796	1797
348	1798	1784
1785	1784	1798
1799	1800	1801
1802	1545	1544
1803	1804	1805
1789	1806	1749
1297	1806	1789
1807	1808	1809
1807	1810	1808
1799	1811	1800
1782	1781	1812
1813	1814	1815
1439	1816	1817
1818	1781	1780
1358	1359	1819
1820	1821	1822
1823	1824	1825
1826	1827	1828
1777	1779	1829
1830	1831	1832
1833	1834	1835
1836	1837	1838
1836	1838	1839
1840	1841	1842
1773	1843	1774
153	354	353
1844	1104	1845
1846	1847	1848
1849	1850	1851
1849	1852	1850
1853	1854	1855
1716	714	713
1856	1857	1858
1859	1858	1857
1844	1860	1861
1862	1861	1860
1863	1864	1865
1866	1867	1868
1869	1870	1708
223	222	1871
1872	1813	1815
1322	1873	1323
1874	1	1875
1876	1797	1877
1876	1758	1797
1878	1879	1880
1881	1764	1882
1667	1883	1884
1885	1886	1887
1888	1889	1890
1891	1401	1892
1636	1893	1758
1893	1797	1758
1894	1895	1896
1897	1236	1898
1899	1900	1901
1899	1902	1900
1903	1330	1329
1904	1903	1329
1747	1296	1905
1906	1900	1905
1731	1907	1908
1731	1889	1907
1909	1910	1911
1912	1913	1914
1853	1915	1916
244	243	1361
1917	1918	1919
1920	1921	1922
1923	1924	1925
1926	376	1927
1791	1544	1928
1929	1713	1930
1931	1932	1933
1934	1935	1936
1937	1938	1939
1940	1941	1942
1671	1941	1940
1943	1944	1945
1943	1945	1946
1947	1948	1949
1950	1951	1699
1952	1640	297
1953	1954	1955
1956	1957	356
1455	138	1456
1958	1959	1960
1961	1958	1960
1962	1963	1964
1965	1966	1412
1967	1595	1968
1969	1970	1971
1972	1973	1974
1975	1976	1977
1561	1444	1978
1670	1979	1980
1970	1981	1982
1983	1984	1985
1986	1987	1988
1989	1990	1991
1992	1993	1994
1995	1996	1997
1998	1999	2000
2001	2002	2003
2004	2005	2006
2007	2008	2009
2010	2011	2012
2013	2014	462
1966	1965	1982
2015	2016	2017
291	2018	2019
2020	1912	2021
2022	2023	2024
2022	2024	2025
261	2026	258
2027	2028	2029
1912	2020	1913
2030	718	720
2031	2032	2033
2034	2035	2036
2037	2038	2039
2040	2041	2042
2043	2044	1471
2045	2046	2047
2033	2048	2031
2049	2050	2051
1967	1596	1595
2052	2053	2054
2055	2056	2057
2058	2059	2060
2058	1409	2059
2061	2062	2063
1991	1990	1711
2064	2065	2066
2064	2066	2067
2021	1912	2068
2069	2070	2071
2072	2073	2074
1688	1715	713
2075	2076	2077
1973	2078	1974
2079	2080	2081
2082	678	680
41	40	400
405	400	40
1319	1395	1320
2083	2084	2085
2086	2087	2088
2089	1404	2090
420	2091	2092
1450	2093	2094
2095	1450	2094
2096	2097	2098
2099	2100	2101
288	2102	2103
2104	319	2105
1574	2106	2107
2108	2109	2110
2111	2112	2113
2094	687	2114
2115	418	420
2116	2117	1985
2118	1605	1604
1488	234	1435
2119	2120	2121
1530	2122	1528
2123	2124	5
2123	5	2125
2126	2127	268
2126	268	2128
532	534	2129
1466	2130	1464
2131	2132	2133
451	2134	2135
2136	2137	2138
1387	2139	2140
2141	2142	2143
2122	2144	1528
2145	2146	1461
2145	1461	2147
140	139	2148
2147	1461	2149
2150	2151	2152
2150	2152	2153
2154	2155	2156
2154	2156	2157
2158	477	476
2159	1475	1474
418	2115	2160
2161	2162	2141
483	482	2163
483	2163	2164
2165	2166	2167
2168	60	2169
2170	2169	60
2171	2172	2173
2174	1645	1647
2175	2176	2177
2178	2140	2179
1387	2178	2179
2165	1387	2179
2180	2181	2182
2183	2184	2185
2137	2136	2186
1430	2187	1431
469	468	2188
2189	2190	1076
544	2191	318
2192	1463	2193
424	2194	2195
424	427	2194
2196	2197	2198
2193	2199	2192
2200	2201	2202
2203	2200	2202
2204	2205	2206
370	228	2207
2208	378	2209
2208	2209	2210
1919	2211	2212
2213	112	287
2214	1960	1959
2215	2216	2217
1372	2218	1373
2219	2220	2221
2219	2221	2222
2223	2224	2212
2225	2226	2227
2228	2229	2230
2228	2230	2231
341	2232	342
1403	1402	2233
2234	1892	1401
2234	2235	1892
2210	1496	2236
2237	2238	2239
2240	2241	2242
1387	2165	1388
2243	2244	110
2166	300	2167
2187	2245	2246
2247	2248	2249
2250	2251	2252
2253	2254	2255
2256	2257	2258
2235	2259	1892
2260	2261	1869
2262	2263	2264
2265	373	2266
2265	2266	2135
1993	1542	1599
1852	2267	2268
1852	2268	1850
2269	293	292
2270	2271	2272
2273	2272	2271
2236	1494	2274
2275	2274	1494
1378	1385	1379
2276	2277	1348
2143	2142	2148
2278	2148	2142
2279	2280	2281
2279	1340	2280
2282	2283	2284
2285	2284	2283
2265	2134	2286
2265	2286	374
2287	2288	2289
1384	2289	2288
286	2290	2291
2292	1344	1343
190	2293	2294
2295	2296	2297
2298	2299	2300
2301	2302	2303
2304	2305	2306
1345	2307	2308
2225	2227	2309
2310	2311	2312
2313	2310	2312
2282	1256	2283
2314	2315	2316
2279	2281	1305
2317	2318	2319
2317	2320	2318
2321	2322	2323
2324	2322	2321
2325	2326	2327
2328	2329	2330
2331	2332	2333
2334	2335	334
2334	2336	2335
2276	2337	1333
2338	2339	2340
371	2341	229
1140	192	193
2342	1389	2343
2344	2345	2346
2347	2348	2349
2350	2172	2351
2352	2193	1463
2353	2354	2355
2356	2357	2358
2359	2358	2357
16	2360	1495
2361	16	1495
454	2362	2363
454	2363	2364
1320	252	251
1396	252	1320
2365	2366	2367
2368	2296	2369
287	2370	2213
2371	2370	287
1423	1317	1316
1423	1316	1891
2372	1352	1354
441	2373	2374
2375	2376	2377
1919	2212	1917
2224	1917	2212
1319	2352	1463
418	2378	419
1386	2379	1387
1462	1461	2146
1432	2380	2381
42	2380	1432
424	2195	425
2137	2382	2383
2286	2384	2385
1324	2386	2387
2388	2389	2390
732	1686	2391
2392	2350	2351
2393	2392	2351
1342	2394	2395
2396	1328	1330
1845	2397	2398
1633	1632	2399
2400	2401	2402
2403	2404	2405
2316	2328	2406
2316	2315	2328
2397	1921	1920
2407	2408	2409
2410	2411	2412
2413	1233	1235
1443	2414	2415
1390	2416	2417
1390	2417	1306
2418	2398	2419
1255	255	257
2420	1931	1933
1493	1495	2421
2368	1742	2422
1396	1395	1319
1318	2287	2289
2423	2424	2218
1734	2425	2426
2427	2428	2429
2430	2431	1785
2373	2432	2433
2373	441	2432
2434	2435	2436
2437	1331	2438
1189	1191	1710
2387	166	2439
2205	2440	2206
2205	2441	2440
2442	2443	2241
2444	2445	2446
2447	2444	2446
2448	2449	1800
1350	2450	2451
2449	2452	1801
222	221	225
1268	2453	2454
2455	1840	2456
1804	1803	1777
2457	2458	2459
1104	2397	1845
1307	2279	1305
2460	2461	2462
2463	2464	2465
1815	1814	2466
231	233	2327
2467	2468	2469
1081	2470	1741
2471	2472	2473
2474	2472	2471
2475	2476	2477
1860	2478	1862
2479	1748	2480
2481	2482	2483
1845	2484	1745
1845	1745	2485
1733	1889	1731
1854	1862	2444
2486	2487	2488
2489	2490	2491
2492	1636	1757
2493	2494	2495
2496	2497	2469
2496	2469	2498
2499	2500	2501
2502	2503	2504
2505	2502	2504
1114	1113	2506
2507	2508	2509
2510	2511	2512
1738	2513	2514
2515	2516	2517
2518	1637	2519
2520	2521	2522
2337	2276	2365
2523	1296	1298
2523	2524	1296
242	435	437
242	2525	435
2526	2527	2528
2526	2529	2527
2530	1896	1895
1988	340	339
2531	2532	2533
457	456	1077
2534	2535	2536
1889	2537	1773
2521	2538	2539
220	1390	217
2540	994	2541
1797	1796	1877
2542	2543	2544
2545	2542	2544
1877	2546	1077
2547	2548	2549
2550	2551	2552
2553	2551	2550
2554	1350	2451
1096	2555	2556
310	2557	2558
2559	2560	2561
2427	2562	2428
2520	2538	2521
2563	2564	2565
2566	2567	2568
2569	2570	2571
1903	2572	2573
2574	1848	2575
576	2575	1848
2576	2577	2578
2579	2580	2581
2582	1818	2583
353	355	2584
2585	2586	2587
1876	1877	456
2572	2588	2573
1773	2537	1843
354	2589	2590
1729	2591	1264
2592	2593	2594
1876	1756	1758
2595	2596	2597
2598	2599	2600
2601	2602	2603
2474	2604	2605
2474	2606	2604
820	2607	2608
2311	1916	2312
1861	1862	1854
2609	2610	1238
2611	2612	2613
2614	777	779
2493	2495	2615
2616	1267	2617
2616	2428	1267
2618	146	2619
2620	2621	2622
2623	2375	2303
2302	2623	2303
1844	1845	2624
154	353	2584
2625	2626	2627
2342	2308	2628
2629	2630	2631
2632	2633	2634
2635	2636	2637
2638	2639	2640
1636	1758	1757
2641	2642	2643
2644	2645	2646
2644	2647	2645
2648	2649	2650
2651	2652	2653
452	2384	2134
453	452	2134
2654	2655	2656
1920	2657	2658
2544	2659	393
2660	2661	2662
2663	1802	2664
2542	1791	1928
1546	1718	1928
1717	1546	2665
2618	2666	2667
1856	2668	2669
2670	324	323
2348	2347	2295
1742	2368	2671
2672	2673	2674
2305	2293	2601
2316	2406	2675
2676	2677	1376
2678	2679	2680
2681	206	208
2681	292	206
2682	2353	2683
2682	2683	2684
1371	2685	2382
1370	2685	1371
1575	682	681
2436	2686	295
2687	2688	2689
1360	2371	2690
1341	1340	2279
2691	2438	1331
2528	2306	2305
2692	2693	1852
2180	2182	2694
2695	2655	2654
2293	2304	2294
1858	1859	2696
1050	2697	2698
1051	1050	2698
2699	1863	1865
2700	2701	2702
2700	2702	2703
2704	2705	2706
2707	2704	2706
1049	1384	1389
2703	2708	2709
1347	1346	183
2710	2711	2379
2712	2713	2626
2714	2715	2358
2716	2717	2718
2382	2719	2383
139	300	2148
2263	2262	2720
2721	2722	2723
1523	2724	1524
2133	2725	2726
2727	2728	2729
2730	2731	2242
2172	2392	2173
1431	2732	2733
2732	2187	252
1326	2734	2735
2193	2736	2737
109	2243	110
2738	2739	2740
2741	2742	2743
2741	2744	2742
1917	2224	2223
2745	2746	2747
2748	2745	2747
2211	1919	2749
2721	2723	2750
2751	2721	2750
187	186	2752
2753	2754	2755
357	2756	580
2757	111	110
2758	2759	2760
2761	1537	2762
406	2763	2764
2765	2766	2767
2768	2769	2770
2771	2772	2773
2774	2775	2776
2774	2776	2777
2778	2779	1425
1633	2780	1634
2781	476	478
2782	2783	2784
2785	2786	1500
2787	2788	2789
2790	2791	2792
2793	2794	2795
78	119	118
2796	2797	2798
1581	2799	2800
2801	2802	2344
2801	1449	2802
2057	2803	2804
2805	2057	2804
2806	2807	2808
2809	2810	2811
2812	2813	2814
2812	2815	2813
2816	320	2817
2818	2819	2820
2821	2822	2823
2824	2821	2823
1441	681	1573
2825	681	1441
2176	2826	698
398	2827	1592
2828	320	1571
2829	2830	704
2831	2832	2833
2834	2835	2836
2837	130	129
2838	2839	1514
2840	770	2010
2841	2842	2843
2844	2845	2846
443	442	1348
442	1346	1348
2847	2848	2849
2850	2851	2852
2853	593	2854
1830	1832	2855
356	2856	1956
160	2857	2858
2859	2249	2158
2860	2861	2862
2863	2864	2865
2866	2863	2865
2867	2868	1709
1444	2869	1978
2870	2871	2872
2536	2535	2873
2336	2334	2874
2343	2874	2334
1334	1959	1958
2875	2876	2877
2878	2876	2875
2879	2880	2881
268	2880	2879
2882	2883	2884
2885	2886	2887
2888	430	2889
2890	2891	2892
2893	2894	2895
2896	2897	2898
2756	2899	1641
1658	1657	2900
1658	2900	1662
2901	2902	2903
2904	2902	2901
2905	2906	2907
2905	2907	2908
2909	2910	2911
2912	2913	2914
2880	2126	1516
2915	2916	2917
2780	1633	2918
2919	2920	2921
2922	180	182
1711	180	2922
1962	1964	2923
2858	2857	2924
775	2925	1418
2926	2927	2928
2929	2930	1551
2931	161	2932
2933	1776	1977
153	353	154
1701	1700	2934
428	2935	429
429	2936	431
2796	2937	1556
2938	2939	2940
2941	2942	2943
2944	2945	2946
2947	2948	2949
2950	2951	2952
2953	2868	2954
2955	2956	2957
2645	2958	2959
2960	2958	2645
2961	2962	2963
2964	2087	2965
2966	2967	2968
2969	2970	2971
2972	2969	2973
1590	1589	2974
2975	2057	2056
2975	775	2057
2976	2977	1654
1589	121	2978
2786	2979	2124
2980	2981	2982
2983	2984	1565
1276	2985	1553
1992	2986	2987
2986	1657	1413
2988	2883	1611
2988	1611	1613
2989	50	2990
1867	2991	2992
20	341	343
2993	2994	2995
2993	2996	2994
2997	2036	2035
2998	2999	3000
2802	3001	2345
3002	3001	2802
3003	3004	3005
3006	3003	3005
2986	1994	1657
1617	3007	1618
1617	3008	3007
3009	270	3010
3011	3012	3013
3014	1355	1357
3015	376	375
3015	298	376
2900	1994	1993
1599	2900	1993
3016	3017	3018
1709	3019	3020
1710	1709	3020
2869	1444	3021
1190	1189	3022
3019	2844	3023
34	33	2920
3024	1559	1442
3025	3026	3027
2508	1987	2509
3028	3029	3030
2030	462	3031
1277	1552	3032
1630	3032	1552
508	507	3033
2926	2928	3034
3035	3036	1242
3037	3038	3039
1412	1414	2906
3040	1412	2906
3041	1613	1612
592	3042	3043
1611	2002	2001
1611	2001	3044
3015	3045	3046
2986	1413	2987
3047	3048	3049
3050	3051	3052
3053	3054	3055
3056	3057	3058
3059	3060	3061
2077	376	1881
3062	3063	3064
2855	1832	1831
2855	1831	3062
1878	1365	3065
1878	3066	1365
340	1987	2508
3016	3067	3017
3068	1687	3069
1410	1409	712
1559	3070	1442
3071	440	3072
3071	438	440
3073	1761	3074
3075	3076	439
3077	3078	3079
3080	3077	3079
3081	2914	3082
3083	3084	3085
1681	3086	3087
3088	3089	3090
3091	3090	3089
3091	3092	3090
3093	3094	2112
3095	3096	3097
3005	711	3006
3098	3099	3100
3101	3102	3103
3104	3105	3106
3107	3108	3109
3110	3107	3109
3111	3112	3113
2761	3114	3115
2161	1483	1482
1496	3116	2361
3117	3118	3119
2991	3120	1548
3121	1519	212
3106	212	1519
3122	3123	3124
3122	3125	3123
3126	3127	3128
3129	3130	3131
3132	3130	3129
2044	1472	1471
3133	3134	3135
1534	1536	2791
3136	3137	3138
3136	3138	3139
2791	2937	3140
1536	2937	2791
3141	1587	1588
3142	1586	3143
3144	3145	3146
538	537	1562
3147	3148	2238
3149	3150	3151
22	3152	2122
134	133	3094
78	24	23
3153	3154	199
3155	3156	3157
2381	3158	699
3159	3160	3161
3093	3144	3146
3093	1585	3144
3162	3163	3164
3165	3166	3167
3168	3169	3170
3171	3172	3173
3174	693	695
3175	1485	1487
3176	2175	2177
280	3177	1408
947	3178	948
3179	3180	3181
3182	3183	3184
3121	3185	3186
3187	3188	3189
3190	2047	2046
3191	53	586
3192	3193	3194
3195	3196	3197
3198	3199	3200
3201	3202	3203
213	3131	211
3204	3205	3206
2113	132	3207
1600	3208	3209
538	1563	3204
3210	3211	3212
3213	3214	785
274	3214	3213
3215	3216	3217
2726	3218	3219
3220	3221	3222
3223	3224	2813
3225	3226	3227
3228	3229	3230
3108	3231	3232
3233	3234	3235
3236	3237	3238
3239	3107	3240
3241	3242	3243
3244	3241	3243
3245	3246	3247
3248	3249	3250
3251	3252	3253
3254	3251	3253
3255	3256	3257
3258	2094	3259
3260	3261	3262
3263	3264	3265
3263	3266	3264
2901	3267	2904
3268	3269	3270
3271	3272	3273
3274	3275	3276
3277	3278	3279
3280	3281	57
3282	3283	3284
3285	3286	3287
2726	3288	3218
3289	3290	3291
3292	2806	3293
3294	3295	1099
3296	3297	3298
3299	3300	3301
1692	1775	180
1651	180	1775
3302	3303	3304
3305	3306	3307
45	3308	3309
3310	3311	3312
3313	3314	3315
3316	3317	3318
3319	3320	3321
3322	3321	3320
3194	3323	3324
3325	3326	3327
3325	3327	3328
1666	3329	3330
3331	3332	3333
3334	3335	560
3336	3337	3338
3339	3340	3341
3342	3343	3344
238	2513	236
3345	3346	3347
3348	3349	3350
3348	3351	3349
1609	3091	3352
3353	3354	3355
3356	3357	3358
1082	3359	919
1082	919	1083
3360	3361	3362
3363	3364	3365
3363	3149	3364
3366	3367	3368
3369	3370	3371
3372	3373	3374
3375	2884	2883
3376	3377	2055
3378	3379	3380
1119	3381	1122
3382	3383	3384
3385	3386	3387
3388	3385	3387
1520	3389	3390
3391	3392	1280
3393	1750	1752
3394	3395	3396
3394	3397	3395
3398	3399	3400
3398	3400	3401
3402	3403	3404
1945	3405	3406
3407	3408	3409
3410	3411	1143
3410	1143	1142
774	773	3412
3413	3414	3415
3416	3417	3418
3419	3420	3237
3421	3422	3423
3424	3422	3421
3425	3426	3427
3428	3429	761
363	3430	3431
3432	3433	3434
3435	3433	3432
3436	3437	3438
3439	3440	3441
2564	3442	2640
2531	2533	3443
2531	3443	2917
3306	3444	3445
3446	3447	3313
3448	3449	3364
3450	2579	3451
3452	3453	2613
3454	3455	3347
3456	3457	3458
3459	3441	3460
3461	3462	3463
1702	3464	1705
3465	3466	390
3467	3468	3469
3465	3347	3346
3470	3471	3467
3472	3473	3474
3475	3308	1753
3476	3477	3478
3479	3480	3481
3482	3483	3484
3485	461	460
3486	3487	3488
3489	3488	3487
3293	3490	3292
3491	3492	3493
3494	3495	3496
3497	3498	3499
3500	3501	3502
3500	3503	3501
3143	3504	3142
3505	3506	3339
3507	3508	3509
2040	3509	3508
2095	1448	1450
3108	3232	3104
3510	499	3511
3512	3513	3514
537	3515	1562
3185	211	3516
3517	3518	3519
3520	3521	3522
3237	3236	3523
3524	3525	3526
3527	3528	3529
3530	3529	3528
3531	3532	3533
2998	3534	3535
3536	3537	3538
3539	3540	3541
3542	3543	3544
3174	695	3545
675	677	3546
675	3546	3547
2835	2834	3533
3548	543	3549
3427	3550	3551
705	1624	3552
1450	3553	3554
3555	3556	3557
3558	3556	3555
3454	3474	3473
3559	3560	3561
3237	3420	3562
3237	3562	3238
1451	3563	2808
3546	677	3532
3564	567	3565
3566	3567	3568
3569	3570	3571
3569	3572	3570
3573	3574	3575
3576	3574	3573
3577	3578	3579
3580	3539	3541
3581	676	675
212	211	3185
3582	2837	129
3583	3584	3585
3586	3583	3585
3587	3265	3588
3589	3590	3591
3592	3590	3589
3593	3216	3594
3595	494	496
3596	3597	3598
3599	3600	3601
3602	3603	3604
3602	3604	3605
3606	3607	3608
3609	3610	3611
3612	3602	3613
3614	3615	3616
3617	3500	3618
3619	3620	3621
3622	3620	3619
3623	3624	3625
3626	3627	3628
3629	3630	3631
3632	3633	947
3634	2896	3635
2898	3635	2896
3636	3637	666
3638	3639	3640
3641	3642	3643
3638	3604	3603
3644	3645	3646
3647	3648	3649
3650	3648	3647
3651	3652	3653
3654	3655	3503
3656	3657	3658
3659	3660	3661
3582	129	3662
3663	3664	3665
3666	3667	3668
3669	837	839
3670	3671	3672
3446	3673	3674
3675	3676	3677
3678	3679	3680
3681	3682	3683
3330	3684	1666
3330	3685	3684
3686	3687	3688
3689	3690	3691
3692	3693	3694
3695	3696	3697
3698	3699	3700
3701	3702	3703
3704	3702	3701
3705	3706	3707
382	381	3708
515	3709	3710
3711	3712	3713
3714	3715	3716
3717	3718	3719
3720	3675	3721
3722	3723	3724
3722	3725	3723
1955	3726	3727
3728	3729	3730
2904	3267	3731
3732	3733	3734
3735	3733	3732
3736	3737	3738
3739	3737	3736
511	513	3740
3741	3742	3743
3744	3743	3742
3745	3746	3747
3748	3749	3750
3751	3752	3753
3751	3753	3754
383	2025	3755
3756	3757	3758
3756	3759	3757
1027	3760	1028
3761	3694	3762
3763	3764	3765
3766	735	3767
745	3768	3769
3770	3771	3772
3773	3774	3249
3697	3775	3776
3697	672	3775
3777	3778	3594
3779	3780	3781
3782	3783	3784
3785	3786	1101
3787	1027	3788
1286	3789	3790
3791	3792	3793
3794	3795	733
3793	3796	3797
3798	3799	3800
3801	3802	3803
3689	3671	3804
3291	3440	3805
3786	3734	1101
3806	3807	3808
3359	3808	3807
2022	383	382
3809	3810	3811
3812	3813	3814
3815	3816	3817
3818	3819	3820
3821	3822	3823
3824	3825	3826
3827	3828	3829
3830	3828	3827
3787	3831	1027
3832	3833	2023
3739	3736	3834
3835	3836	3837
3838	3839	3840
3838	3840	3841
3842	3843	3844
3698	3845	3830
3846	3698	3830
3847	3848	3849
3267	345	3731
3850	345	3267
88	58	3851
3852	3853	3027
1092	3854	3855
3856	3857	3267
3858	3859	3860
3861	3862	3863
3864	3865	3666
3866	3493	3867
3868	3869	3870
3871	3836	3835
3872	3873	3874
3875	3876	3877
3878	3879	3880
3878	3880	3881
3882	3883	3884
3174	3885	693
3886	3887	3888
3889	3890	3891
3889	3891	3892
3893	3200	497
3767	3373	3317
3894	3895	716
3896	3897	3898
3899	3764	3763
3191	586	585
3900	3901	3902
2150	3903	3904
3905	3903	2150
3646	3906	3907
2144	313	315
3908	313	2144
3909	3910	3911
3912	3913	3914
3915	3916	3917
3918	3919	3920
3921	3922	3923
3523	3921	3923
3924	3925	3926
3763	3927	3230
3928	3929	3930
3931	3932	3933
3934	790	3935
3934	66	790
3936	3937	3938
3939	3228	3230
3940	3941	3942
3366	3368	3943
3944	3945	3946
463	490	489
3947	948	273
3948	3949	3950
3951	3948	3950
3952	3953	3954
3955	3909	3956
3957	3645	3958
273	948	3915
3923	3959	675
3619	3960	3961
3520	3962	3963
3964	724	3965
3296	3966	3297
3967	3604	3968
3969	3604	3967
3970	3710	3971
3970	3971	3972
3923	675	3523
3973	3639	3603
3628	1505	3626
3974	3183	3189
3521	3963	3975
573	3976	3977
1505	1504	3978
3979	3980	3975
3981	3211	3982
409	3666	3983
3984	3985	666
3986	3631	3987
1009	3988	3910
3989	1009	3910
3667	3865	3990
3991	3992	3993
3994	3995	3996
3997	3998	3999
4000	640	4001
4000	4002	640
4003	4004	4005
4006	3990	3864
4006	3864	4007
4008	3506	4009
4010	4011	4012
4013	4014	4015
4016	4017	4018
3570	4019	3571
4020	3583	4021
3580	3270	3269
3541	3270	3580
4022	4023	4024
4022	4024	4025
4026	4027	4028
4029	4030	4031
3612	4032	3905
3654	3617	4033
640	4002	641
4034	4035	4036
3799	868	3800
2760	4037	4038
3969	3967	4039
581	4040	582
4041	4042	4043
1450	3554	2093
4044	4045	4046
4047	3500	4048
3618	3500	4047
4049	4050	4051
4049	4052	4050
3939	3230	3927
4053	4029	4054
4055	4056	4057
4058	3329	1666
3911	4059	4001
4060	4061	4062
151	925	4063
4064	4065	3929
4066	4067	4068
4069	3770	4070
[truncated: 28,252 more rows]

## Sheet: 2f_MetaData
# x-range: 20 µm
# y-range: 20 µm
# z-range: 3 µm
