# Supplementary material for: Hybrid antiferroelectric–ferroelectric domain walls in noncollinear antipolar oxides
Source: Nat Nanotechnol. 2026 Apr 15;21(5):648–54. doi: 10.1038/s41565-026-02139-8 (PMC13186693; doi:10.1038/s41565-026-02139-8)
Supplement: Supplementary file 3 — Source data. [file 41565_2026_2139_MOESM3_ESM.xlsx]

## Sheet: 3a_ACos
-1.88951e-10	-1.89522e-10	-1.806e-10	-1.78718e-10	-1.89599e-10	-1.83788e-10	-1.71788e-10	-1.59141e-10	-1.63947e-10	-1.67154e-10	-1.66126e-10	-1.78194e-10	-1.94651e-10	-1.73801e-10	-1.64048e-10	-1.6461e-10	-1.58178e-10	-1.58665e-10	-1.61703e-10	-1.72919e-10	-1.00706e-10	-9.2983e-11	-1.59014e-10	-1.61704e-10	-1.75266e-10	-1.6693e-10	-1.63178e-10	-1.68516e-10	-1.77998e-10	-1.45223e-10	-1.63772e-10	-1.76581e-10	-1.67107e-10	-1.39981e-10	-1.44685e-10	-1.94184e-10	-1.76477e-10	-1.79967e-10	-9.70202e-11	1.48408e-10	-1.55677e-10	-1.58823e-10	-1.36069e-10	-1.39389e-10	-1.36797e-10	-1.47108e-10	-1.60084e-10	-1.49262e-10	-1.58486e-10	-1.64762e-10
-1.78843e-10	-1.61129e-10	-1.58032e-10	-1.76382e-10	-1.84337e-10	-1.82649e-10	-1.78157e-10	-1.57035e-10	-1.59728e-10	-1.53901e-10	-1.78779e-10	-1.4904e-10	-1.42875e-10	-1.39998e-10	-1.59781e-10	-1.61368e-10	-9.88341e-11	1.13e-10	-1.35075e-10	1.3531e-10	1.42667e-10	-1.57053e-10	-1.44681e-10	-1.60198e-10	-1.40089e-10	1.38575e-10	1.72602e-10	-1.63836e-10	-1.67799e-10	-1.59547e-10	-1.5435e-10	-1.67448e-10	-1.45463e-10	-1.54921e-10	-1.42426e-10	-1.63814e-10	-1.75964e-10	-1.59789e-10	-1.34471e-10	-1.52441e-10	-1.63971e-10	-1.51374e-10	-1.53119e-10	-1.39366e-10	-1.58777e-10	-1.55539e-10	-1.46635e-10	-1.59841e-10	-1.5396e-10	1.64611e-10
-1.79661e-10	-1.71061e-10	-1.80358e-10	-1.97966e-10	-1.94816e-10	-1.97799e-10	-1.8383e-10	-1.64198e-10	-1.7265e-10	-1.88063e-10	-1.80884e-10	-1.72211e-10	-1.75092e-10	-1.93219e-10	-1.79447e-10	-1.79808e-10	-1.6818e-10	-1.58003e-10	-1.70331e-10	-1.61098e-10	-1.74848e-10	-1.78203e-10	-6.6072e-11	1.55855e-10	-1.73833e-10	-1.91564e-10	-1.52285e-10	-1.45684e-10	-1.63131e-10	-1.55848e-10	-1.66363e-10	-1.62311e-10	-1.74792e-10	-1.98607e-10	-1.81571e-10	-1.74259e-10	-1.87556e-10	-1.67096e-10	-1.45047e-10	-1.45554e-10	-1.47903e-10	-1.49313e-10	-1.55864e-10	-1.53985e-10	-1.89502e-10	-1.92945e-10	-1.63883e-10	-1.59932e-10	-1.50036e-10	-1.51591e-10
-1.84204e-10	-1.8724e-10	-1.84803e-10	-1.75269e-10	-1.8535e-10	-1.93026e-10	-1.94895e-10	-1.87717e-10	-1.79852e-10	-1.7382e-10	-1.64889e-10	-1.62547e-10	-1.61753e-10	-1.59556e-10	-1.56928e-10	-1.51981e-10	-1.37537e-10	-1.45274e-10	-1.45486e-10	-1.48039e-10	-1.50914e-10	-1.51233e-10	-1.75109e-10	2.06104e-10	-1.54436e-10	-1.49613e-10	-1.54018e-10	-1.43772e-10	-1.73388e-10	-1.96338e-10	-1.74163e-10	-1.60824e-10	-1.69852e-10	-1.6623e-10	-1.6502e-10	-1.59554e-10	-1.5353e-10	-1.714e-10	-1.68487e-10	-1.76738e-10	-1.65176e-10	-1.74714e-10	-1.74153e-10	-1.79711e-10	-1.73566e-10	-1.96203e-10	-1.94017e-10	-1.87212e-10	-1.80807e-10	-1.5277e-10
-1.9701e-10	-1.84719e-10	-2.06104e-10	-1.92961e-10	-1.94724e-10	-2.18572e-10	-2.27217e-10	-2.10771e-10	-1.96789e-10	-1.84873e-10	-1.59839e-10	-1.78001e-10	-1.83085e-10	-1.74052e-10	-1.58639e-10	-1.87162e-10	-1.67186e-10	-1.51105e-10	-1.59225e-10	-1.69927e-10	-1.74988e-10	-1.79308e-10	-1.72298e-10	-1.75026e-10	-1.76323e-10	-1.86958e-10	-1.83945e-10	-1.93483e-10	-1.98785e-10	-1.87568e-10	-1.74323e-10	-1.7268e-10	-1.89843e-10	-1.74631e-10	-1.64138e-10	-1.83185e-10	-1.75612e-10	-1.97259e-10	-1.88023e-10	-1.83611e-10	-1.67538e-10	-1.68804e-10	-1.75018e-10	-1.67064e-10	-1.59277e-10	-1.71591e-10	-1.66525e-10	-1.70252e-10	-1.59835e-10	-1.78282e-10
-1.84921e-10	-1.99969e-10	-2.04777e-10	-2.06088e-10	-2.05514e-10	-1.84211e-10	-1.77846e-10	-1.85205e-10	-1.8691e-10	-1.96787e-10	-1.62104e-10	-1.69432e-10	-1.79417e-10	-1.762e-10	-1.64775e-10	-1.69093e-10	-1.55605e-10	-1.77246e-10	-1.70599e-10	-1.65401e-10	-1.51683e-10	-1.54847e-10	-1.80663e-10	-1.86085e-10	-1.66364e-10	-1.78833e-10	-1.78432e-10	-1.6643e-10	-1.67169e-10	-1.66659e-10	-1.47009e-10	-1.57491e-10	-1.61786e-10	-1.63546e-10	-1.60231e-10	-1.53012e-10	-1.6472e-10	-1.03674e-10	-1.80103e-10	-1.62444e-10	-1.65236e-10	-1.79852e-10	-1.59078e-10	-1.63555e-10	-1.72601e-10	-1.74966e-10	-2.03955e-10	-1.95608e-10	-2.0117e-10	-2.06856e-10
-1.92656e-10	-1.88778e-10	-1.97626e-10	-2.10977e-10	-2.06388e-10	-1.99207e-10	-1.89439e-10	-1.86091e-10	-1.8357e-10	-1.54502e-10	-1.47159e-10	-1.55901e-10	-1.6048e-10	-1.59299e-10	-1.37805e-10	-1.08168e-10	-9.18265e-13	-1.24588e-10	-1.33136e-10	-1.44548e-10	9.35581e-11	-1.23212e-10	-1.29954e-10	-1.41397e-10	-1.57145e-10	-1.46403e-10	-1.47458e-10	-1.2733e-10	-1.1727e-10	-1.45774e-10	-1.41072e-10	-1.46529e-10	-1.42551e-10	-1.39219e-10	-1.58429e-10	-1.75736e-10	-1.73316e-10	-1.58028e-10	-1.66376e-10	-1.69642e-10	-1.54395e-10	-1.3953e-10	-1.3528e-10	-1.4832e-10	-1.6175e-10	-1.68896e-10	-1.61449e-10	-1.88551e-10	-2.05474e-10	-1.82266e-10
-2.03102e-10	-1.87004e-10	-1.84491e-10	-1.98963e-10	-2.0784e-10	-1.94172e-10	-1.83853e-10	-1.70484e-10	-1.60715e-10	-1.62096e-10	-1.59161e-10	-1.65107e-10	-1.58183e-10	-1.82341e-10	-1.64192e-10	-1.56404e-10	-1.6983e-10	-1.5516e-10	-1.65294e-10	-1.52361e-10	-1.44649e-10	-1.32628e-10	-1.29609e-10	-1.35751e-10	-1.56832e-10	-1.61355e-10	-1.49166e-10	-1.53011e-10	-1.64416e-10	-1.62426e-10	-1.72951e-10	-1.79609e-10	-1.51763e-10	-1.38457e-10	-1.46851e-10	-1.7394e-10	-1.71834e-10	-1.59767e-10	-1.45943e-10	-1.52287e-10	-1.45563e-10	-1.60121e-10	-1.50585e-10	-1.79782e-10	-1.76885e-10	-1.74755e-10	-1.93397e-10	-1.78055e-10	-1.74302e-10	-1.79904e-10
-1.85933e-10	-2.1363e-10	-2.05612e-10	-1.83857e-10	-1.87538e-10	-1.73401e-10	-1.72202e-10	-1.77427e-10	-1.55618e-10	-1.43231e-10	-1.57078e-10	-1.62676e-10	-1.53443e-10	-1.52726e-10	-1.58778e-10	-1.36931e-10	-1.35653e-10	-1.30578e-10	-1.23376e-10	-1.4194e-10	-1.56866e-10	-1.37581e-10	-1.53516e-10	-1.69149e-10	-1.46762e-10	-1.51018e-10	-1.56063e-10	-1.64583e-10	-1.76301e-10	-1.73603e-10	-1.57943e-10	-1.61028e-10	-1.6234e-10	-1.32722e-10	-1.29835e-10	-1.3403e-10	-1.45167e-10	-1.29628e-10	-1.27173e-10	-1.22021e-10	-1.27482e-10	-1.2418e-10	-1.35069e-10	-1.59005e-10	-1.51294e-10	-1.60057e-10	-1.67593e-10	-1.49135e-10	-1.47587e-10	-1.46925e-10
-1.41723e-10	-1.67115e-10	-1.63602e-10	-1.6705e-10	-1.55371e-10	-1.53996e-10	-1.24544e-10	-1.19187e-10	-1.25121e-10	-1.26686e-10	-1.24737e-10	-1.22342e-10	-1.12141e-10	-1.20081e-10	-1.18116e-10	-1.3724e-10	-1.34267e-10	-1.15958e-10	-1.0986e-10	-1.12449e-10	-1.2395e-10	-1.14183e-10	-1.13677e-10	-1.33844e-10	-1.39694e-10	-1.38637e-10	-1.55705e-10	-1.53855e-10	-1.47351e-10	-1.41336e-10	-1.42907e-10	-1.43209e-10	-1.38465e-10	-1.06107e-10	-1.19042e-10	-1.32302e-10	-1.27334e-10	-1.27101e-10	-1.31109e-10	-1.35189e-10	-1.48289e-10	-1.30198e-10	-1.44553e-10	-1.46461e-10	-1.39034e-10	-1.36854e-10	-1.19056e-10	-1.39395e-10	-1.3925e-10	-1.39569e-10
-1.63024e-10	-1.593e-10	-1.7091e-10	-1.74065e-10	-1.84142e-10	-1.56987e-10	-1.62414e-10	-1.71393e-10	-1.67616e-10	-1.64252e-10	-1.66649e-10	-1.77724e-10	-1.68268e-10	-1.56298e-10	-1.51586e-10	-1.57863e-10	-1.51095e-10	-1.53743e-10	-1.58442e-10	-1.4433e-10	-1.62237e-10	-1.63878e-10	-1.60464e-10	-1.79335e-10	-1.73548e-10	-1.64741e-10	-1.45351e-10	-1.65001e-10	-1.57278e-10	-1.4902e-10	-1.44011e-10	-1.54906e-10	-1.53204e-10	-1.41089e-10	-1.22149e-10	-1.471e-10	-1.69209e-10	-1.65022e-10	-1.72861e-10	-1.5668e-10	-1.44493e-10	-1.57804e-10	-1.57891e-10	-1.56288e-10	-1.72854e-10	-1.668e-10	-1.78563e-10	-1.6008e-10	-1.61879e-10	-1.6768e-10
-1.60824e-10	-1.66611e-10	-1.59267e-10	-1.65116e-10	-1.71903e-10	-1.85273e-10	-1.67524e-10	-1.68518e-10	-1.57736e-10	-1.58477e-10	-1.52042e-10	-1.49744e-10	-1.36206e-10	-1.39377e-10	-1.44926e-10	-1.49734e-10	-1.4008e-10	-1.25369e-10	-1.19267e-10	-1.13473e-10	-1.23658e-10	-1.36577e-10	-1.34177e-10	-1.37566e-10	-1.59647e-10	-1.57801e-10	-1.56073e-10	-1.43055e-10	-1.62923e-10	-1.56893e-10	-1.59237e-10	-1.49682e-10	-1.63316e-10	-1.42367e-10	-1.38313e-10	-1.39524e-10	-1.7498e-10	-1.49207e-10	-1.51279e-10	-1.50389e-10	-1.38415e-10	-1.27802e-10	-1.48753e-10	-1.71269e-10	-1.58297e-10	-1.68037e-10	-1.68552e-10	-1.47514e-10	-1.79018e-10	-1.65632e-10
-1.79503e-10	-1.93906e-10	-1.87082e-10	-1.5639e-10	-1.6536e-10	-1.5831e-10	-1.53424e-10	-1.69343e-10	-1.67949e-10	-1.5481e-10	-1.34614e-10	-1.24507e-10	-1.33812e-10	-1.58515e-10	-1.42843e-10	-1.42719e-10	-1.43168e-10	-1.37852e-10	-1.3324e-10	-1.50722e-10	-1.51607e-10	-1.42332e-10	-1.35839e-10	-1.50063e-10	-1.28857e-10	-1.36122e-10	-1.43804e-10	-1.5788e-10	-1.53304e-10	-1.53722e-10	-1.32937e-10	-1.28662e-10	-1.4988e-10	-1.35453e-10	-1.30248e-10	-1.45312e-10	-1.46927e-10	-1.52086e-10	-1.46332e-10	-1.42927e-10	-1.4136e-10	-1.37327e-10	-1.31797e-10	-1.39209e-10	-1.48412e-10	-1.5808e-10	-1.69234e-10	-1.56062e-10	-1.7246e-10	-1.58382e-10
-1.59381e-10	-1.57478e-10	-1.53335e-10	-1.51344e-10	-1.46582e-10	-1.35044e-10	-1.20748e-10	-1.30648e-10	-1.4335e-10	-1.33762e-10	-1.43707e-10	-1.45403e-10	-1.59544e-10	-1.42661e-10	-1.34362e-10	-1.68882e-10	-1.62789e-10	-1.25997e-10	-1.15642e-10	-1.10974e-10	-1.2648e-10	-1.42385e-10	-1.35113e-10	-1.34654e-10	-1.32065e-10	-1.30159e-10	-1.17428e-10	-1.25224e-10	-1.26047e-10	-1.23375e-10	-1.37784e-10	-1.28733e-10	-1.4417e-10	-1.37454e-10	-1.36897e-10	-1.38517e-10	-1.70323e-10	-1.56119e-10	-1.51814e-10	-1.54552e-10	-1.72808e-10	-1.68567e-10	-1.61015e-10	-8.64646e-11	-3.71849e-11	-1.5708e-10	-1.57452e-10	-1.72501e-10	-1.73851e-10	-1.71536e-10
-1.72321e-10	-1.71628e-10	-1.79558e-10	-1.56202e-10	-1.70878e-10	-1.60205e-10	-1.7348e-10	-1.63128e-10	-1.53481e-10	-1.5847e-10	-1.64352e-10	-1.46582e-10	-1.37078e-10	-1.43789e-10	-1.40272e-10	-1.54395e-10	-1.55127e-10	-1.49551e-10	-1.50152e-10	-1.45027e-10	-1.43706e-10	-1.47314e-10	-1.415e-10	-1.39254e-10	-1.53788e-10	-1.41605e-10	-1.42511e-10	-1.65571e-10	-1.61437e-10	-1.5654e-10	-1.58452e-10	-1.56396e-10	-1.52647e-10	-1.78196e-10	-1.75891e-10	-1.63886e-10	-1.56369e-10	-1.66466e-10	-1.77741e-10	-1.68357e-10	-1.82904e-10	-1.83593e-10	-1.65454e-10	-1.73459e-10	-1.74961e-10	-1.63322e-10	-1.61083e-10	-1.51474e-10	-1.67005e-10	-1.66898e-10
-1.52958e-10	-1.71984e-10	-1.85044e-10	-1.6079e-10	-1.57879e-10	-1.37644e-10	-1.55164e-10	-1.43402e-10	-1.41372e-10	-1.37179e-10	-1.39073e-10	-1.636e-10	-1.41441e-10	-1.447e-10	-1.56919e-10	-1.52717e-10	-1.49595e-10	-1.45465e-10	-1.26887e-10	-1.33396e-10	-1.31094e-10	-1.33551e-10	-1.39697e-10	-1.51634e-10	-1.50542e-10	-1.28756e-10	-1.54884e-10	-1.71211e-10	-1.80763e-10	-1.72769e-10	-1.64303e-10	-1.6313e-10	-1.56125e-10	-1.57868e-10	-1.52337e-10	-1.52999e-10	-1.72593e-10	-1.63525e-10	-1.47574e-10	-1.62947e-10	-1.69896e-10	-1.73881e-10	-1.50651e-10	-1.64918e-10	-1.93373e-10	-1.90818e-10	-1.90283e-10	-2.05628e-10	-1.89695e-10	-1.84923e-10
-1.5152e-10	-1.70961e-10	-1.59261e-10	-1.55932e-10	-1.77315e-10	-1.66849e-10	-1.53997e-10	-1.49066e-10	-1.59071e-10	-1.6993e-10	-1.60427e-10	-1.72609e-10	-1.81999e-10	-1.80233e-10	1.06187e-10	-1.45402e-10	-1.47358e-10	-1.26099e-10	-1.17433e-10	-1.44368e-10	1.36757e-10	-1.33586e-10	-1.45098e-10	-1.64243e-10	-1.50599e-10	-1.56525e-10	-1.59516e-10	-1.7589e-10	-1.60727e-10	-1.79369e-10	-1.58461e-10	-1.46557e-10	-1.45921e-10	-1.57081e-10	-1.32028e-10	-1.542e-10	-1.51532e-10	-1.38984e-10	-1.29296e-10	-1.23859e-10	-1.36212e-10	-1.33353e-10	-1.26455e-10	-1.54112e-10	-1.65727e-10	-1.4738e-10	-1.47472e-10	-1.48048e-10	-1.44464e-10	-1.49553e-10
-1.87656e-10	-1.91283e-10	-1.63889e-10	-1.73315e-10	-1.7902e-10	-1.65087e-10	-1.56679e-10	-1.63045e-10	-1.75873e-10	-1.02338e-10	-1.4514e-10	-1.38871e-10	-1.66708e-10	-1.59737e-10	-1.70493e-11	3.68636e-11	-1.44593e-10	-1.18952e-10	-1.15128e-10	-1.3276e-10	-1.30098e-10	-1.41269e-10	-1.4188e-10	-1.43791e-10	-1.43848e-10	-1.38466e-10	-1.32756e-10	-1.42838e-10	-1.57102e-10	-1.4754e-10	-1.34397e-10	-1.42081e-10	-1.45902e-10	-1.36607e-10	-1.56919e-10	-1.73092e-10	-1.59159e-10	-1.74174e-10	-1.69922e-10	-1.74155e-10	-1.72686e-10	-1.86012e-10	-1.95177e-10	-1.86436e-10	-1.9134e-10	-1.99588e-10	-1.79297e-10	-1.78282e-10	-1.93435e-10	-1.85748e-10
-1.78509e-10	-1.77781e-10	-1.93646e-10	-1.73278e-10	-1.64857e-10	-1.71395e-10	1.02604e-10	-1.56992e-10	-1.53576e-10	-1.51232e-10	-1.3513e-10	-1.38139e-10	-1.62011e-10	-1.08182e-10	-1.53409e-10	-1.57457e-10	-1.58321e-10	-1.54481e-10	-1.54579e-10	-1.43257e-10	-1.47729e-10	-1.22863e-10	-1.32681e-10	-1.54672e-10	-1.41852e-10	-1.43288e-10	-1.41396e-10	-1.4873e-10	-1.5653e-10	-1.71532e-10	-1.61847e-10	-1.61335e-10	-1.50298e-10	-1.40511e-10	-1.43801e-10	-1.43581e-10	-1.51493e-10	-1.45131e-10	-1.5383e-10	-1.54867e-10	-1.69207e-10	-1.69907e-10	-1.65386e-10	-1.62125e-10	-1.57245e-10	-1.74524e-10	-1.98647e-10	-1.92593e-10	-1.77547e-10	-1.79562e-10
-1.94024e-10	-1.96886e-10	-1.95029e-10	-1.78351e-10	-1.5792e-10	-1.52336e-10	-1.75658e-10	-1.85241e-10	-1.61912e-10	-1.54751e-10	-1.53763e-10	-1.58944e-10	-1.70564e-10	-1.71178e-10	1.43612e-10	-1.48898e-10	-1.34559e-10	-1.35447e-10	-1.42117e-10	-1.47931e-10	-1.28881e-10	-1.52095e-10	-1.50648e-10	-1.37092e-10	-1.44109e-10	-1.6139e-10	-1.51017e-10	-1.42199e-10	-1.3524e-10	-1.60783e-10	-1.63932e-10	-1.5563e-10	-1.55885e-10	-1.73724e-10	-1.59026e-10	-1.54568e-10	-1.31545e-10	-1.31981e-10	-1.43912e-10	-1.63609e-10	-1.70958e-10	-1.61012e-10	-1.61415e-10	-1.81531e-10	-1.91274e-10	-1.8832e-10	-1.9616e-10	-1.75754e-10	-1.61601e-10	-1.39924e-10
-1.23534e-10	3.99837e-11	-1.81323e-10	7.62991e-11	-1.72104e-10	3.95956e-11	-1.75208e-10	1.56917e-10	-1.67137e-10	-1.26938e-10	-5.38389e-11	-1.52961e-10	-1.52735e-10	-1.76445e-10	-1.04509e-10	9.72783e-11	-1.53776e-10	-1.38914e-10	-1.46635e-10	-1.56401e-10	-1.6255e-10	-1.60059e-10	-1.64324e-10	-1.57908e-10	-1.50723e-10	-1.75583e-10	-1.57091e-10	-1.50595e-10	-1.68705e-10	-1.85883e-10	-1.4692e-10	-1.42001e-10	-1.46798e-10	-1.51447e-10	-1.55138e-10	-1.48734e-10	-1.7233e-10	-1.66675e-10	-1.53984e-10	-1.54281e-10	-1.61223e-10	-1.61556e-10	-1.71929e-10	-1.81104e-10	-1.74731e-10	-1.63194e-10	-1.59476e-10	-1.66584e-10	-1.71195e-10	-1.67825e-10
-1.42933e-10	-1.65073e-10	-1.63968e-10	-1.73659e-10	-1.77726e-10	-1.69652e-10	-1.47686e-10	-1.5703e-10	-1.49442e-10	-1.49834e-10	-1.33055e-10	-1.57402e-10	-1.82001e-10	2.21545e-11	-1.46762e-10	-1.40073e-10	-1.2703e-10	-1.43893e-10	-1.65455e-10	-1.50585e-10	-1.63641e-10	-1.757e-10	-1.67311e-10	-1.59469e-10	-1.5036e-10	-1.4879e-10	-1.39445e-10	-1.33487e-10	-1.3935e-10	-1.19452e-10	-1.44464e-10	-1.46543e-10	-1.27081e-10	-1.1341e-10	-1.19944e-10	-1.21648e-10	-1.09303e-10	-9.80367e-11	-1.30825e-10	-1.73206e-10	-1.79763e-10	-1.74547e-10	-1.39948e-10	-1.32824e-10	-1.66671e-10	-1.34399e-10	-1.36815e-10	-1.43156e-10	-1.37839e-10	-1.37044e-10
-1.57933e-10	-1.71755e-10	-1.73515e-10	-1.71772e-10	-1.52218e-10	-1.70056e-10	-1.62763e-10	-1.5883e-10	-1.50849e-10	-1.4027e-10	-1.47816e-10	-1.59323e-10	-1.57583e-10	-1.7031e-10	-1.78211e-10	-1.60799e-10	1.78635e-10	1.63281e-10	-8.23661e-11	-1.67717e-10	-1.73272e-10	-1.89808e-10	-1.8233e-10	-1.72904e-10	-1.69059e-10	-1.64026e-10	-1.66652e-10	-1.67642e-10	-1.29645e-10	-1.1332e-10	-1.24539e-10	-1.16696e-10	-1.13188e-10	-1.1773e-10	-1.23499e-10	-1.22055e-10	-1.27571e-10	-1.41949e-10	-1.44274e-10	-1.35184e-10	-1.54787e-10	-1.58072e-10	-1.70832e-10	-1.86421e-10	-1.50633e-10	-1.73589e-10	-1.60617e-10	-1.42695e-10	-1.57591e-10	-1.33692e-10
1.8224e-10	-1.59901e-10	-1.55683e-10	-1.69253e-10	-1.86706e-10	-1.39883e-10	-5.06603e-11	1.31276e-10	8.50779e-11	-1.48448e-10	-1.21515e-10	-1.48964e-10	-1.40294e-10	-1.45827e-10	-1.5689e-10	-1.72477e-10	-6.04092e-12	1.37913e-10	-1.70561e-10	-1.76167e-10	-1.82693e-10	-1.62602e-10	-1.53326e-10	-1.57626e-10	-1.59389e-10	-1.51197e-10	-1.40392e-10	-1.33773e-10	-1.27299e-10	-1.32486e-10	-1.39589e-10	-1.4595e-10	-1.44545e-10	-1.39001e-10	-1.28353e-10	-1.41589e-10	-1.18183e-10	-1.14232e-10	-1.39497e-10	-1.46374e-10	-1.47879e-10	-1.54811e-10	-1.44123e-10	-1.6718e-10	-1.63636e-10	-1.59244e-10	-1.33061e-10	-1.36496e-10	-1.52844e-10	-1.31634e-10
-1.74469e-10	-1.68773e-10	-1.90315e-10	-1.90215e-10	-1.95981e-10	-1.7652e-10	1.0193e-10	1.60631e-10	1.39521e-11	1.16281e-10	1.46784e-10	1.55685e-10	-5.02069e-11	1.64758e-10	8.15816e-11	3.57912e-11	-1.3437e-10	-1.45141e-10	-1.36886e-10	-1.45794e-10	-1.54497e-10	-1.71372e-10	-9.87918e-11	-1.54036e-10	-1.74781e-10	-1.62602e-10	-1.55724e-10	-1.45429e-10	-1.42025e-10	-1.47645e-10	-1.42789e-10	-1.45822e-10	-1.34201e-10	-1.25414e-10	-1.22286e-10	-1.24866e-10	-1.17523e-10	-1.14585e-10	-1.30519e-10	-1.29135e-10	-1.50124e-10	-1.60909e-10	-1.57747e-10	-1.38361e-10	-1.24804e-10	-1.29471e-10	-1.34411e-10	-1.28081e-10	-1.33985e-10	-1.34856e-10
-1.14773e-10	-1.10751e-10	-1.22433e-10	-1.39922e-10	-1.50922e-10	-1.48844e-10	-1.48118e-10	1.81163e-11	-1.16157e-10	-9.75967e-11	-1.23854e-10	-1.44615e-10	-1.6456e-10	-1.47975e-10	-1.30107e-10	-1.35033e-10	-1.1852e-10	-1.47887e-10	-1.58414e-10	-1.75963e-10	-1.64573e-10	-1.63664e-10	-1.49852e-10	-1.35762e-10	-1.43151e-10	-1.53013e-10	-1.55912e-10	-1.24652e-10	-1.12433e-10	-1.41462e-10	-1.55896e-10	-1.65193e-10	-1.10598e-11	-1.18845e-10	-1.73683e-10	-1.64347e-10	-1.65644e-10	-1.73533e-10	-1.5933e-10	-1.47852e-10	-1.47547e-10	-1.59492e-10	-1.46937e-10	-1.51738e-10	-1.52617e-10	-1.50083e-10	-1.49659e-10	-1.39768e-10	-1.40623e-10	-1.46357e-10
-1.45326e-10	-1.58131e-10	-1.56739e-10	-1.72921e-10	-1.8004e-10	-1.71113e-10	-1.8022e-10	-1.83958e-10	-1.67059e-10	-1.75751e-10	-1.73252e-10	-1.64163e-10	-1.71237e-10	-2.01486e-10	-2.2339e-10	-2.18274e-10	-1.9408e-10	-1.83918e-10	-1.91751e-10	-1.9669e-10	-1.84531e-10	-1.78722e-10	-1.78529e-10	-1.83058e-10	-1.70808e-10	-1.61699e-10	-1.63664e-10	-1.79476e-10	-1.78574e-10	-1.72987e-10	-1.8386e-10	-1.79257e-10	-1.80877e-10	-1.75033e-10	-1.71726e-10	-1.79442e-10	-2.02118e-10	-1.97435e-10	-1.9069e-10	-1.84191e-10	-1.64973e-10	-1.57399e-10	-1.56455e-10	-1.65373e-10	-1.47795e-10	-1.73022e-10	-1.60845e-10	-1.59207e-10	-1.55927e-10	-1.47231e-10
-1.48623e-10	-1.52196e-10	-1.31856e-10	-1.53163e-10	-1.6654e-10	1.61236e-10	-1.22883e-10	-5.69311e-11	-1.45377e-10	-1.52978e-10	-1.76948e-10	-1.78913e-10	-1.7438e-10	-1.78621e-10	-1.73745e-10	-1.87341e-10	-1.6359e-10	-1.52369e-10	-1.69723e-10	-1.59315e-10	-1.82247e-10	-1.81764e-10	-1.8496e-10	-1.70395e-10	-1.67754e-10	-1.6081e-10	-1.46909e-10	-1.76126e-10	-1.62303e-10	-1.42897e-10	-1.37445e-10	-1.36912e-10	-1.47684e-10	-1.51663e-10	-1.57212e-10	-1.65382e-10	-1.74538e-10	-1.73469e-10	-1.72471e-10	-1.59728e-10	-1.47929e-10	-1.63707e-10	-1.56634e-10	-1.44407e-10	-1.49027e-10	-1.55407e-10	-1.52983e-10	-1.59808e-10	-1.47457e-10	-1.56842e-10
-1.66375e-10	-1.42462e-10	-1.29992e-10	-1.52792e-10	-1.56673e-10	-1.71422e-10	-1.57622e-10	-1.47794e-10	-1.44641e-10	-1.46602e-10	-1.46523e-10	-1.75913e-10	-1.7968e-10	-1.6856e-10	-1.7155e-10	-1.61888e-10	-1.69318e-10	-1.78226e-10	-1.58666e-10	-1.59421e-10	-1.56811e-10	-1.54344e-10	-1.75898e-10	-1.83804e-10	-1.6546e-10	-1.50701e-10	-1.59854e-10	-1.55904e-10	-1.45233e-10	-1.43858e-10	-1.60184e-10	-1.64782e-10	-1.67365e-10	-1.57326e-10	-1.73773e-10	-1.75783e-10	-1.68675e-10	-1.54417e-10	-1.56556e-10	-1.56383e-10	-1.70406e-10	-1.63112e-10	-1.54276e-10	-1.63846e-10	-1.47331e-10	-1.387e-10	-1.23154e-10	-1.38289e-10	-1.28486e-10	6.98893e-12
-1.65422e-10	-1.58888e-10	-1.60509e-10	-1.56488e-10	-1.62914e-10	-1.45584e-10	-1.5199e-10	-1.68289e-10	-1.61918e-10	-1.80718e-10	-1.73915e-10	-1.81288e-10	-1.72967e-10	-1.66613e-10	-1.80831e-10	-1.82535e-10	-2.06035e-10	-2.01389e-10	-2.00671e-10	-1.81783e-10	-1.78504e-10	-1.72075e-10	-1.81117e-10	-1.73658e-10	-1.69496e-10	-1.85777e-10	-1.63989e-10	-1.64996e-10	-1.6325e-10	-1.78723e-10	-1.50514e-10	-1.4841e-10	-1.58396e-10	-1.52055e-10	-1.49095e-10	-1.39567e-10	-1.36648e-10	-1.32049e-10	-1.2246e-10	-1.18796e-10	-1.38429e-10	-1.34054e-10	-1.16196e-10	-1.47379e-10	-1.54775e-10	-1.46158e-10	-1.39798e-10	-1.53677e-10	-1.62178e-10	-7.32391e-11
-1.32973e-10	-1.19738e-10	-1.32925e-10	-1.26393e-10	-1.40502e-10	-1.33266e-10	-1.34896e-10	-1.31717e-10	-1.42097e-10	-1.46926e-10	-1.53927e-10	-1.72943e-10	-1.39035e-10	-1.245e-10	-1.20724e-10	-1.35583e-10	-1.57811e-10	-1.43603e-10	-1.17926e-10	-1.06537e-10	-1.21386e-10	-1.31666e-10	-1.43768e-10	-1.55468e-10	-1.48494e-10	-1.49577e-10	-1.56828e-10	-1.66201e-10	-1.49517e-10	-1.44965e-10	-1.39004e-10	-1.53174e-10	-1.57341e-10	-1.33866e-10	-1.49157e-10	-1.47798e-10	-1.42396e-10	-1.19473e-10	-1.13714e-10	-1.09535e-10	-1.23984e-10	-1.42449e-10	-1.10803e-10	-1.48093e-10	6.33871e-13	1.10963e-10	-1.43698e-10	1.342e-10	-9.9033e-11	-1.22236e-10
1.02949e-10	-1.31495e-10	-1.51212e-10	-1.43652e-10	1.1186e-10	-1.46621e-10	-1.31005e-10	-1.35258e-10	-1.55802e-10	-1.38292e-10	-1.55212e-10	-1.70282e-10	-1.85439e-10	-1.76852e-10	-1.66375e-10	-1.66691e-10	-1.9038e-10	-1.97055e-10	-1.88612e-10	-1.63645e-10	-1.59109e-10	-1.39382e-10	-1.19483e-10	-1.2222e-10	-1.44553e-10	-1.45834e-10	-1.52797e-10	-1.51981e-10	-1.57659e-10	-1.519e-10	-1.38593e-10	-1.36347e-10	-1.56583e-10	-1.76057e-10	-1.76287e-10	-1.34637e-10	-1.27799e-10	-1.33642e-10	-1.30835e-10	-1.37068e-10	-1.31843e-10	-1.29502e-10	-1.27381e-10	-1.29701e-10	1.07307e-10	-1.36555e-10	-1.20702e-10	-1.17419e-10	-1.22141e-10	-1.38217e-10
-1.6231e-10	-1.61707e-10	-1.36766e-10	1.5094e-10	-1.54324e-10	-1.64243e-10	-1.51326e-10	-1.53014e-10	-1.47865e-10	-1.50401e-10	-1.60428e-10	-1.6408e-10	-1.80848e-10	-1.79307e-10	-1.68016e-10	-1.61706e-10	-1.55947e-10	-1.6643e-10	-1.66792e-10	-1.7619e-10	-1.74972e-10	-1.81404e-10	-1.76649e-10	-1.74309e-10	-1.56502e-10	-1.61245e-10	-1.80789e-10	-1.69011e-10	-1.69678e-10	-1.82852e-10	-1.82211e-10	-1.73521e-10	-1.74948e-10	-1.68777e-10	-1.74892e-10	-1.8601e-10	-1.83332e-10	-1.64394e-10	-1.45474e-10	-1.43995e-10	-1.53091e-10	-1.66003e-10	-1.83444e-10	-1.55478e-10	-1.33387e-10	-1.46027e-10	5.0345e-11	-1.38701e-10	-1.30454e-10	-1.28729e-10
-1.4839e-10	-1.40937e-10	-1.39039e-10	-1.49142e-10	-1.54937e-10	-1.41162e-10	-1.3827e-10	-1.47294e-10	-1.54939e-10	-1.69493e-10	-1.91239e-10	-1.72697e-10	-1.59503e-10	-1.56346e-10	-1.78399e-10	-1.91991e-10	-1.66506e-10	-1.54245e-10	-1.42904e-10	-1.65696e-10	-1.72336e-10	-1.66352e-10	-1.57902e-10	-1.38501e-10	-1.29395e-10	-1.31744e-10	-1.3436e-10	-1.41907e-10	-1.54556e-10	-1.46104e-10	-1.46225e-10	-1.25493e-10	-1.34294e-10	-1.42748e-10	-1.4339e-10	-1.43992e-10	-1.33901e-10	-1.27692e-10	-1.38348e-10	-1.44617e-10	-1.29851e-10	-1.25588e-10	-1.43838e-10	-1.56262e-10	-1.47882e-10	-1.52277e-10	-1.67181e-10	-1.39097e-10	-1.90676e-11	1.35197e-10
-1.79e-10	-1.63125e-10	-1.63768e-10	-1.55255e-10	-1.61893e-10	-1.47815e-10	-1.83338e-10	-1.89843e-10	-1.79073e-10	-1.75673e-10	-1.75918e-10	-1.76256e-10	-1.78571e-10	-1.77737e-10	-1.7112e-10	-1.67765e-10	-1.68693e-10	-1.63397e-10	-1.49253e-10	-1.5175e-10	-1.46635e-10	-1.44519e-10	-1.47285e-10	-1.31651e-10	-1.33004e-10	-1.28344e-10	-1.39724e-10	-1.48775e-10	-1.74446e-10	-1.59191e-10	-1.61655e-10	-1.72327e-10	-1.61722e-10	-1.32306e-10	-1.32064e-10	-1.26805e-10	-1.35863e-10	-1.31047e-10	-1.39416e-10	-1.44534e-10	-1.37021e-10	-1.44306e-10	-1.54533e-10	-1.40602e-10	-1.42533e-10	-1.54009e-10	-1.52762e-10	-1.52459e-10	-1.61819e-10	-1.47579e-10
-1.97358e-10	-1.8338e-10	-1.88839e-10	-2.07525e-10	-2.04483e-10	-1.76679e-10	-1.53573e-10	-1.74579e-10	-1.79586e-10	-1.91021e-10	-1.96397e-10	-1.85959e-10	-1.89848e-10	-1.82738e-10	-1.61905e-10	-1.6485e-10	-1.69663e-10	-1.75194e-10	-1.64145e-10	-1.68505e-10	-1.70804e-10	-1.7931e-10	-1.75675e-10	-1.82049e-10	-1.67736e-10	-1.59476e-10	-1.7516e-10	-1.7975e-10	-1.7809e-10	-1.80568e-10	-1.8882e-10	-1.74291e-10	-1.80556e-10	-1.83951e-10	-1.81713e-10	-1.72401e-10	-1.53943e-10	-1.41684e-10	-1.35025e-10	-1.29353e-10	-1.29665e-10	-1.46008e-10	-1.44298e-10	-1.57145e-10	-1.61624e-10	-1.71611e-10	-1.51691e-10	-1.40926e-10	-1.65954e-10	-1.63312e-10
-1.55458e-10	-1.58166e-10	-1.5111e-10	-1.50143e-10	-1.63963e-10	-1.43936e-10	-1.47614e-10	-1.58054e-10	-1.62993e-10	-1.67699e-10	-1.64319e-10	-1.68679e-10	-1.80963e-10	-1.63319e-10	-1.51985e-10	-1.59925e-10	-1.46798e-10	-1.46098e-10	-1.59315e-10	-1.53362e-10	-1.49503e-10	-1.50698e-10	-1.54125e-10	-1.8475e-10	-1.89908e-10	-1.59927e-10	-1.65403e-10	-1.48754e-10	-1.44281e-10	-1.65934e-10	-1.61489e-10	-1.48726e-10	-1.36525e-10	-1.31274e-10	-1.18287e-10	-1.2684e-10	-1.24161e-10	-1.47983e-10	-1.43314e-10	-1.53724e-10	-1.32734e-10	-1.4413e-10	-1.50544e-10	-1.52042e-10	-1.29762e-10	-1.34314e-10	-1.40763e-10	-1.50965e-10	-1.46944e-10	-1.47396e-10
-1.4888e-10	-1.62686e-10	-1.80408e-10	-1.79954e-10	-1.58532e-10	-1.64267e-10	-1.46238e-10	-1.59462e-10	-1.44225e-10	-1.619e-10	-1.57036e-10	-1.50694e-10	-1.58813e-10	-1.47959e-10	-1.19644e-10	-1.32447e-10	-1.51721e-10	-1.46755e-10	-1.34679e-10	-1.17967e-10	-1.32255e-10	-1.27469e-10	-1.20899e-10	-1.34128e-10	-1.3521e-10	-1.39282e-10	-1.58046e-10	-1.46887e-10	-1.3384e-10	-1.40024e-10	-1.4973e-10	-1.65127e-10	-1.53451e-10	-1.57172e-10	-1.65263e-10	-1.52976e-10	-1.64848e-10	-1.52327e-10	-1.45327e-10	-1.44139e-10	-1.43498e-10	-1.30312e-10	-1.29307e-10	-1.35029e-10	-1.43742e-10	-1.69329e-10	-1.56005e-10	-4.65942e-11	-1.52657e-10	-1.77405e-10
-1.56557e-10	-1.48791e-10	-1.38279e-10	-1.50507e-10	-1.56464e-10	-1.66542e-10	-1.91527e-10	-1.91364e-10	-1.89201e-10	-2.04378e-10	-1.92262e-10	-1.73975e-10	-1.7061e-10	-1.70708e-10	-1.6831e-10	-1.5389e-10	-1.45418e-10	-1.46931e-10	-1.63028e-10	-1.48473e-10	-1.5295e-10	-1.54435e-10	-1.62997e-10	-1.80758e-10	-1.77298e-10	-1.73101e-10	-1.85236e-10	-1.76655e-10	-1.64465e-10	-1.7339e-10	-1.47217e-10	-1.49604e-10	-1.73026e-10	-1.5619e-10	-1.47846e-10	-1.59151e-10	-1.49664e-10	-1.6042e-10	-1.54674e-10	-1.40711e-10	-1.66288e-10	-1.76848e-10	-1.96622e-10	-1.83499e-10	-1.69643e-10	-1.6809e-10	-1.71696e-10	-1.72807e-10	-1.71406e-10	-1.67215e-10
-1.72894e-10	-1.73973e-10	-1.77482e-10	-1.68441e-10	-1.83173e-10	-1.85713e-10	-1.71633e-10	-1.59542e-10	-1.59564e-10	-1.59758e-10	-1.8599e-10	-1.58988e-10	-1.61266e-10	-1.65642e-10	-1.89462e-10	-1.89886e-10	-1.77588e-10	-1.73431e-10	-1.79514e-10	-1.83579e-10	-1.82267e-10	-1.72516e-10	-1.58454e-10	-1.79705e-10	-1.81351e-10	-1.64428e-10	-1.65417e-10	-1.74138e-10	-1.76528e-10	-1.87225e-10	-1.8362e-10	-1.70633e-10	-1.68385e-10	-1.67386e-10	-1.6746e-10	-1.82137e-10	-1.54508e-10	-1.43106e-10	-1.83105e-10	-1.77949e-10	-1.63727e-10	-1.79021e-10	-1.66387e-10	-1.66101e-10	-1.74821e-10	-1.63486e-10	-1.67651e-10	-1.85365e-10	-1.84364e-10	-1.77813e-10
-1.74715e-10	-1.84819e-10	-1.65503e-10	-1.71351e-10	-1.92546e-10	-1.73446e-10	-1.70556e-10	-1.60962e-10	-1.77482e-10	-1.76852e-10	-1.77816e-10	-1.84387e-10	-1.72671e-10	-1.75011e-10	-1.77631e-10	-1.95752e-10	-2.018e-10	-1.57218e-10	-1.50139e-10	-1.37155e-10	-1.60925e-10	-1.6287e-10	-1.66869e-10	-1.63711e-10	-1.75771e-10	-1.75462e-10	-1.72176e-10	-1.74867e-10	-1.65715e-10	-1.92891e-10	-1.90813e-10	-1.79162e-10	-1.78252e-10	-1.79502e-10	-1.75551e-10	-1.79678e-10	-1.78826e-10	-1.80119e-10	-1.66429e-10	-1.62221e-10	-1.54771e-10	-1.81387e-10	-1.94031e-10	-1.82287e-10	-1.49481e-10	-1.66645e-10	-1.63148e-10	-1.56885e-10	-1.62443e-10	-1.57474e-10
-1.46535e-10	-1.67561e-10	-1.84936e-10	-1.84886e-10	-1.67326e-10	-1.7594e-10	-1.72285e-10	-1.77297e-10	-1.7114e-10	-1.62673e-10	-1.53751e-10	-1.60485e-10	-1.65237e-10	-1.50893e-10	-1.38489e-10	-1.62997e-10	-1.56041e-10	-1.76668e-10	-1.76499e-10	-1.52677e-10	-1.47453e-10	-1.59987e-10	-1.54105e-10	-1.65977e-10	-1.62897e-10	-1.56134e-10	-1.46734e-10	-1.68546e-10	-1.57935e-10	-1.78615e-10	-2.03179e-10	-1.97805e-10	-1.94304e-10	-1.8425e-10	-1.7314e-10	-1.6468e-10	-1.71856e-10	-1.76895e-10	-1.64261e-10	-1.66847e-10	-1.54022e-10	-1.72779e-10	-1.54014e-10	-1.70622e-10	-1.41786e-10	-1.60017e-10	-1.78725e-10	-1.67332e-10	-1.79359e-10	-1.89477e-10
-1.52982e-10	-1.44761e-10	-1.34934e-10	-1.40511e-10	-1.52378e-10	-1.56793e-10	-1.36011e-10	-1.33264e-10	-1.50025e-10	-1.55704e-10	-1.57721e-10	-1.59203e-10	-1.65839e-10	-1.49948e-10	-1.6067e-10	-1.6971e-10	-1.59748e-10	-1.6511e-10	-1.67822e-10	-1.58052e-10	-1.46768e-10	-1.64608e-10	-1.60806e-10	-1.51514e-10	-1.53444e-10	-1.57513e-10	-1.53409e-10	-1.50952e-10	-1.64755e-10	-1.88037e-10	-1.58925e-10	-1.47043e-10	-1.41858e-10	-1.50342e-10	-1.62e-10	-1.64129e-10	-1.67597e-10	-1.71127e-10	-1.57471e-10	-1.62014e-10	-1.63314e-10	-1.61199e-10	-1.73935e-10	-1.68508e-10	-1.62407e-10	-1.53164e-10	-1.42947e-10	-1.42458e-10	-1.50297e-10	-1.38669e-10
-1.39931e-10	-1.64691e-10	-1.726e-10	-1.60265e-10	-1.5743e-10	-1.49889e-10	-1.73946e-10	-1.69475e-10	-1.59167e-10	-1.66919e-10	-1.59693e-10	-1.75135e-10	-1.71411e-10	-1.87807e-10	-1.8089e-10	-1.64675e-10	-1.73198e-10	-1.73298e-10	-1.84954e-10	-1.57773e-10	-1.45751e-10	-1.56486e-10	-1.48904e-10	-1.55515e-10	-1.64326e-10	-1.7368e-10	-1.74069e-10	-1.65907e-10	-1.76504e-10	-1.72238e-10	-1.89429e-10	-1.94324e-10	-1.74357e-10	-1.72654e-10	-1.78693e-10	-1.73009e-10	-1.96426e-10	-1.67551e-10	-1.7264e-10	-1.93785e-10	-1.99366e-10	-2.02134e-10	-1.9799e-10	-1.79462e-10	-1.49414e-10	-1.71261e-10	-1.76661e-10	-1.55528e-10	-1.62162e-10	-1.74871e-10
-1.73545e-10	-1.85998e-10	-1.98817e-10	-1.74249e-10	-1.67849e-10	-1.58124e-10	-1.56699e-10	-1.36344e-10	-1.36178e-10	-1.46953e-10	-1.31491e-10	-1.61765e-10	-1.6337e-10	-1.5937e-10	-1.81112e-10	-1.82451e-10	-1.75879e-10	-1.67352e-10	-1.77702e-10	-1.68504e-10	-1.79908e-10	5.36827e-11	-1.38568e-10	-1.52082e-10	-1.40147e-10	-1.35875e-10	-1.34263e-10	-1.54645e-10	-1.6281e-10	-1.79379e-10	-1.96965e-10	-1.97018e-10	-1.85985e-10	-1.75551e-10	-1.75328e-10	-1.68138e-10	-1.55572e-10	-1.69505e-10	-1.88408e-10	-1.6745e-10	-1.43608e-10	-1.58265e-10	-1.61387e-10	-1.61402e-10	-1.79674e-10	-1.70333e-10	-1.57262e-10	-1.59823e-10	-1.46414e-10	-1.46967e-10
-1.74666e-10	-1.69276e-10	-1.60428e-10	-1.61419e-10	-1.46045e-10	-1.42463e-10	-1.60371e-10	-1.44829e-10	-1.2909e-10	-1.55951e-10	-1.65835e-10	-1.66257e-10	-1.53333e-10	-1.55902e-10	-1.4141e-10	-1.70067e-10	-1.53995e-10	-1.61421e-10	-1.82765e-10	-1.77319e-10	-1.80712e-10	-1.74813e-10	-1.67103e-10	-1.69899e-10	-1.72437e-10	-1.61865e-10	-1.6822e-10	-1.63496e-10	-1.61002e-10	-1.6536e-10	-1.51988e-10	-1.70896e-10	-1.83579e-10	-1.58774e-10	-1.61197e-10	-1.49995e-10	-1.4848e-10	-1.55758e-10	-1.77505e-10	-1.58e-10	-1.38386e-10	-1.43854e-10	-1.51668e-10	-1.62585e-10	-1.56338e-10	-1.54498e-10	-1.45405e-10	-1.38514e-10	-1.52033e-10	-1.81693e-10
-1.58197e-10	-1.50274e-10	-1.47618e-10	-1.57148e-10	-1.54602e-10	-1.57609e-10	-1.45343e-10	-1.37869e-10	-1.14768e-10	-1.28664e-10	-1.40079e-10	-1.27186e-10	-1.15464e-10	-1.24799e-10	-1.4765e-10	-1.52994e-10	-1.19977e-10	-1.28175e-10	-1.28496e-10	-1.42096e-10	-1.47232e-10	-1.70098e-10	-1.52911e-10	-1.403e-10	-1.33043e-10	-1.58233e-10	-1.49501e-10	-1.48417e-10	-1.47559e-10	-1.55451e-10	-1.60054e-10	-1.70046e-10	-1.67658e-10	-1.63384e-10	-1.37834e-10	-1.26656e-10	-1.41957e-10	-1.53651e-10	-1.45358e-10	-1.46359e-10	-1.5703e-10	-1.63635e-10	-1.69345e-10	-1.56789e-10	-1.56504e-10	-1.56937e-10	-1.55025e-10	-1.62785e-10	-1.76345e-10	-1.76297e-10
-1.95779e-10	-2.04919e-10	-1.82301e-10	-1.80013e-10	-1.86392e-10	-1.93541e-10	-1.75872e-10	-1.71564e-10	-1.59774e-10	-1.48884e-10	-1.48837e-10	-1.20841e-10	-1.28749e-10	-1.43726e-10	-1.39042e-10	-1.55871e-10	-1.54948e-10	-1.60555e-10	-1.46935e-10	-1.44625e-10	-1.49859e-10	-1.64278e-10	-1.58393e-10	-1.77578e-10	-1.78542e-10	-1.88435e-10	-1.88327e-10	-1.64575e-10	-1.6464e-10	-1.68635e-10	-1.74454e-10	-1.62648e-10	-1.64213e-10	-1.77486e-10	-1.66385e-10	-1.50353e-10	-1.35189e-10	-1.40527e-10	-1.51192e-10	-1.67502e-10	-1.66287e-10	-1.78206e-10	-1.93524e-10	-1.81628e-10	-1.82831e-10	-1.54762e-10	-1.54417e-10	-1.55272e-10	-1.31859e-10	-1.39566e-10
-1.75029e-10	-1.6047e-10	-1.63921e-10	-1.69411e-10	-1.41851e-10	-1.3205e-10	-1.41306e-10	-1.26645e-10	-1.43761e-10	-1.37271e-10	-1.37575e-10	-1.2073e-10	-1.1352e-10	-1.41586e-10	-1.53353e-10	-1.37366e-10	-1.4706e-10	-1.54483e-10	-1.49037e-10	-1.59663e-10	-1.59859e-10	-1.49747e-10	-1.46713e-10	-1.62476e-10	-1.65586e-10	-1.79602e-10	-1.6464e-10	-1.44967e-10	-1.49404e-10	-1.30812e-10	-1.49815e-10	-1.57096e-10	-1.51008e-10	-1.40714e-10	-1.52653e-10	-1.54093e-10	-1.55619e-10	-1.54323e-10	-1.61847e-10	-1.49518e-10	-1.68603e-10	-1.77954e-10	-1.82142e-10	-1.61941e-10	-1.74372e-10	-1.93819e-10	-1.78411e-10	-1.74975e-10	-1.88514e-10	-1.66475e-10
-1.49192e-10	-1.44691e-10	-1.57369e-10	-1.60169e-10	-1.62754e-10	-1.49091e-10	-1.63448e-10	-1.66956e-10	-1.52601e-10	-1.31975e-10	-1.45213e-10	-1.34164e-10	-1.19334e-10	-1.57834e-10	-1.57614e-10	-1.44626e-10	-1.46354e-10	-1.54412e-10	-1.76796e-10	-1.71068e-10	-1.77345e-10	-1.75327e-10	-1.78681e-10	-1.88246e-10	-2.01612e-10	-1.77652e-10	-1.56991e-10	-1.47129e-10	-1.41241e-10	-1.72392e-10	-1.71993e-10	-1.46493e-10	-1.68999e-10	-1.72377e-10	-1.72835e-10	-1.81555e-10	-1.66063e-10	-1.80214e-10	-1.62572e-10	-1.60401e-10	-1.45759e-10	-1.65875e-10	-1.85456e-10	-1.89157e-10	-1.68891e-10	-1.79458e-10	-1.73724e-10	-1.76137e-10	-1.73159e-10	-1.61476e-10
-1.25827e-10	-1.34763e-10	-1.50387e-10	-1.5194e-10	-1.72915e-10	-1.72081e-10	-1.84191e-10	-1.74862e-10	-1.76128e-10	-1.77582e-10	-1.61989e-10	-1.63116e-10	-1.61141e-10	-1.78974e-10	-1.83282e-10	-1.75252e-10	-1.55425e-10	-1.80268e-10	-1.84319e-10	-1.64057e-10	-1.71648e-10	-1.60966e-10	-1.66412e-10	-1.72768e-10	-1.7271e-10	-1.70029e-10	-1.59865e-10	-1.50353e-10	-1.60059e-10	-1.77452e-10	-1.73388e-10	-1.95564e-10	-1.84161e-10	-1.75236e-10	-2.00371e-10	-1.94812e-10	-1.91853e-10	-1.90863e-10	-1.71814e-10	-1.61844e-10	-1.68635e-10	-1.64663e-10	-1.75942e-10	-1.90154e-10	-1.69591e-10	-1.74827e-10	-1.79044e-10	-1.6727e-10	-1.54845e-10	-1.77852e-10
-1.48041e-10	-1.49493e-10	-1.47953e-10	-1.79861e-10	-1.79197e-10	-1.81914e-10	-1.70061e-10	-1.58648e-10	-1.50138e-10	-1.62435e-10	-1.62727e-10	-1.53448e-10	-1.51261e-10	-1.43339e-10	-1.32641e-10	-1.53787e-10	-1.3387e-10	-1.52654e-10	-1.38756e-10	-1.51534e-10	-1.54444e-10	-1.55542e-10	-1.54239e-10	-1.44204e-10	-1.52927e-10	-1.71184e-10	-1.60556e-10	-1.60447e-10	-1.42678e-10	-1.49849e-10	-1.49644e-10	-1.4994e-10	-1.58296e-10	-1.75799e-10	-1.66098e-10	-1.55352e-10	-1.42726e-10	-1.55814e-10	-1.56146e-10	-1.54657e-10	-1.59741e-10	-1.59101e-10	-1.46958e-10	-1.46778e-10	-1.54029e-10	-1.54008e-10	-1.59457e-10	-1.40052e-10	-1.51648e-10	-1.57371e-10
-1.73955e-10	-1.66146e-10	-1.76005e-10	-1.88416e-10	-2.06295e-10	-1.90811e-10	-1.87062e-10	-1.87716e-10	-1.76104e-10	-1.7578e-10	-1.68668e-10	-1.56092e-10	-1.65033e-10	-1.63729e-10	-1.82644e-10	-1.68824e-10	-1.52137e-10	-1.55651e-10	-1.71234e-10	-1.744e-10	-1.60222e-10	-1.59587e-10	-1.63617e-10	-1.53049e-10	-1.40639e-10	-1.4364e-10	-1.3978e-10	-1.26702e-10	-1.40125e-10	-1.5124e-10	-1.3971e-10	-1.45865e-10	-1.49756e-10	-1.46493e-10	-1.57653e-10	-1.79015e-10	-1.70863e-10	-1.60616e-10	-1.8331e-10	-1.88351e-10	-1.73164e-10	-1.86984e-10	-1.93849e-10	-1.90056e-10	-1.72635e-10	-1.73807e-10	-1.59309e-10	-1.57338e-10	-1.69704e-10	-1.76071e-10
-1.50248e-10	-1.67167e-10	-1.74673e-10	-1.77395e-10	-1.65252e-10	-1.75671e-10	-1.47454e-10	-1.71346e-10	-1.73643e-10	-1.83598e-10	-1.64403e-10	-1.6875e-10	-1.77649e-10	-1.66094e-10	-1.50662e-10	-1.57181e-10	-1.63462e-10	-1.459e-10	-1.57824e-10	-1.6374e-10	-1.59544e-10	-1.68231e-10	-1.4995e-10	-1.61883e-10	-1.65135e-10	-1.77143e-10	-1.71332e-10	-1.47061e-10	-1.5913e-10	-1.38598e-10	-1.49541e-10	-1.63715e-10	-1.59144e-10	-1.49366e-10	-1.56636e-10	-1.48951e-10	-1.41835e-10	-1.49735e-10	-1.40445e-10	-1.21949e-10	-1.28406e-10	-1.547e-10	-1.63911e-10	-1.55967e-10	-1.64849e-10	-1.58534e-10	-1.46837e-10	-1.41507e-10	-1.28466e-10	-1.14395e-10
-1.17967e-10	-1.30602e-10	-1.50195e-10	-1.62277e-10	-1.56004e-10	-1.49573e-10	-1.6078e-10	-1.54226e-10	-1.40827e-10	-1.25783e-10	-1.36471e-10	-1.30975e-10	-1.39856e-10	-1.41365e-10	-1.41649e-10	-1.48996e-10	-1.34433e-10	-1.20398e-10	-1.19738e-10	-1.31186e-10	-1.19004e-10	-1.45495e-10	-1.52944e-10	-1.51186e-10	-1.44623e-10	-1.17631e-10	-1.40827e-10	-1.38827e-10	-1.26836e-10	-1.23966e-10	-1.12824e-10	-1.34529e-10	-1.53328e-10	-1.60475e-10	-1.46939e-10	-1.36248e-10	-1.58292e-10	-1.4718e-10	-1.40342e-10	-1.36225e-10	-1.42707e-10	-1.35797e-10	-1.54159e-10	-1.58956e-10	-1.75392e-10	-1.74034e-10	-1.61527e-10	-1.59844e-10	-1.87356e-10	4.06221e-11
-1.7589e-10	-1.70276e-10	-1.73918e-10	-1.8702e-10	-1.76513e-10	-1.78267e-10	-1.69212e-10	-1.86795e-10	-1.97484e-10	-1.75005e-10	-1.54869e-10	-1.59634e-10	-1.77878e-10	-1.69719e-10	-1.75243e-10	-1.90363e-10	-1.75979e-10	-1.72562e-10	-1.70126e-10	-1.78548e-10	-1.40727e-10	-1.43035e-10	-1.51669e-10	-3.94203e-11	-7.39066e-11	-1.55367e-10	-1.48765e-10	-1.39914e-10	-1.59264e-10	-1.61397e-10	-1.8855e-10	-1.96567e-10	-1.735e-10	-1.84733e-10	-1.62456e-10	-1.62832e-10	-1.54514e-10	-1.45446e-10	-1.55624e-10	-1.58661e-10	-1.56498e-10	-1.73704e-10	-1.71224e-10	-1.75603e-10	-1.68475e-10	-1.79175e-10	-8.86234e-11	5.65621e-11	-1.58001e-10	-7.12312e-11
-2.01171e-10	-1.92576e-10	-2.16687e-10	-2.3074e-10	-2.08686e-10	-2.22238e-10	-2.09662e-10	-1.73745e-10	-1.78201e-10	-1.83086e-10	-1.97856e-10	-1.92609e-10	-2.01053e-10	-1.92975e-10	-2.06436e-10	-2.14536e-10	-1.96668e-10	-1.78385e-10	-1.73964e-10	-1.67629e-10	-1.70395e-10	-1.73448e-10	-1.73937e-10	-1.7098e-10	-1.80653e-10	-1.71674e-10	-1.75482e-10	-1.62774e-10	-1.8072e-10	-1.84407e-10	-2.00976e-10	-2.13323e-10	-2.00073e-10	-2.08262e-10	-2.06191e-10	-2.0301e-10	-1.85829e-10	-1.77868e-10	-1.84677e-10	-1.81619e-10	-1.97374e-10	-1.97318e-10	-2.00944e-10	-1.7473e-10	-1.69567e-10	-1.62038e-10	-1.56355e-10	-1.41736e-10	-1.42648e-10	-1.44669e-10
-1.88316e-10	-1.75689e-10	-1.8419e-10	-1.75937e-10	-1.66741e-10	-1.79281e-10	-1.73228e-10	-1.75992e-10	-1.82431e-10	-1.71695e-10	-1.98967e-10	-1.82199e-10	-1.83851e-10	-1.79477e-10	-1.9577e-10	-2.04935e-10	-1.96977e-10	-1.84802e-10	-1.82047e-10	-1.58379e-10	-1.60947e-10	-1.5299e-10	-1.57629e-10	-1.66649e-10	-1.54416e-10	-1.46512e-10	-1.412e-10	-1.67198e-10	-1.63605e-10	-1.65312e-10	-1.56954e-10	-1.68579e-10	-1.76913e-10	-2.03944e-10	-2.12184e-10	-1.96936e-10	-1.99735e-10	-1.83555e-10	-1.75321e-10	-1.73369e-10	-1.72104e-10	-1.95386e-10	-2.09958e-10	-1.81649e-10	-1.50795e-10	-1.39797e-10	-1.51892e-10	-1.6455e-10	-1.67679e-10	-1.48658e-10
-1.78344e-10	-1.72807e-10	-1.61849e-10	-1.68608e-10	-1.73454e-10	-1.54118e-10	-1.59673e-10	-1.60968e-10	-1.72684e-10	-1.64004e-10	-1.50332e-10	-1.68247e-10	-1.79346e-10	-1.65138e-10	-1.46591e-10	-1.67057e-10	-1.72981e-10	-1.65838e-10	-1.48448e-10	-1.50691e-10	-1.20625e-10	-1.16534e-10	-1.21e-10	-1.20782e-10	-1.31424e-10	-1.32528e-10	-1.31313e-10	-1.27318e-10	-1.39804e-10	-1.21164e-10	-1.25953e-10	-1.35975e-10	-1.46358e-10	-1.41642e-10	-8.23925e-11	5.98144e-11	-1.25054e-10	-1.34127e-10	-1.56874e-10	-1.50705e-10	-1.4055e-10	-1.4249e-10	-1.35748e-10	-1.44086e-10	-1.52463e-10	-1.52341e-10	-1.48548e-10	-1.3694e-10	-1.0834e-10	-1.32093e-10
-1.9366e-10	-1.88027e-10	-1.98938e-10	-1.84361e-10	-1.99644e-10	-1.78678e-10	-1.59327e-10	-1.61359e-10	-1.63014e-10	-1.76755e-10	-1.72429e-10	-1.65879e-10	-1.66634e-10	-1.713e-10	-1.66834e-10	-1.67193e-10	-1.67359e-10	-1.7601e-10	-1.82516e-10	-1.76731e-10	-1.62483e-10	-1.50379e-10	-1.53303e-10	-1.57835e-10	-1.48792e-10	-1.55963e-10	-1.66473e-10	-1.7639e-10	-1.87383e-10	-1.7789e-10	-1.73517e-10	-1.64532e-10	-1.55422e-10	-1.65928e-10	-1.80363e-10	-1.86104e-10	-1.76265e-10	-1.80355e-10	-2.04147e-10	-1.93208e-10	-1.91554e-10	-1.89715e-10	-1.80022e-10	-1.53977e-10	-1.47015e-10	-1.35405e-10	-1.50479e-10	-1.58848e-10	-1.35699e-10	-1.31271e-10
-1.91188e-10	-2.01976e-10	-2.01703e-10	-1.92769e-10	-1.77928e-10	-1.76945e-10	-1.85042e-10	-1.93148e-10	-1.90992e-10	-1.92827e-10	-1.78245e-10	-1.83929e-10	-1.88503e-10	-1.78676e-10	-1.88145e-10	-1.95488e-10	-1.79991e-10	-1.72161e-10	-1.69665e-10	-1.69671e-10	-1.87512e-10	-1.97879e-10	-1.96481e-10	-1.7785e-10	-1.82651e-10	-1.81599e-10	-1.70982e-10	-1.62885e-10	-1.68168e-10	-1.80134e-10	-1.93169e-10	-2.07317e-10	-1.99565e-10	-2.00953e-10	-2.07284e-10	-2.3311e-10	-2.14148e-10	-2.14486e-10	-2.0162e-10	-2.02858e-10	-1.93383e-10	-1.9198e-10	-2.04563e-10	-1.99057e-10	-1.82783e-10	-2.02405e-10	-2.01928e-10	-1.89989e-10	-1.65815e-10	-1.69196e-10
-1.72692e-10	-1.7214e-10	-1.85476e-10	-1.83404e-10	-1.65081e-10	-1.78832e-10	-1.6614e-10	-1.62365e-10	-1.60413e-10	-1.30306e-10	-1.33411e-10	-1.33585e-10	-1.51399e-10	-1.74037e-10	1.55766e-10	-1.73153e-10	-1.52723e-10	-1.57006e-10	-1.55193e-10	-1.62818e-10	-1.58814e-10	-1.75664e-10	-1.0477e-10	-1.38212e-10	-1.50955e-10	-1.60979e-10	-1.46318e-10	-1.4571e-10	-1.51262e-10	-1.54686e-10	-1.71009e-10	-1.63599e-10	-1.69895e-10	-1.98633e-10	-2.03474e-10	-1.89251e-10	-1.65395e-10	-1.72394e-10	-1.57699e-10	-1.77293e-10	-1.77903e-10	-1.59526e-10	-1.61051e-10	-1.54491e-10	-1.60783e-10	-1.76805e-10	-1.55167e-10	-1.37897e-10	-1.62354e-10	-1.39714e-10
-1.93892e-10	-1.78819e-10	-1.92587e-10	-1.94132e-10	-1.89276e-10	-2.05037e-10	-1.99622e-10	-1.88849e-10	-1.81372e-10	-1.68323e-10	-1.56608e-10	-1.77546e-10	-1.53663e-10	-1.51185e-10	-1.76797e-10	-1.58399e-10	-1.61007e-10	-1.69655e-10	-1.73315e-10	-1.60108e-10	-1.65818e-10	-1.54656e-10	-1.58731e-10	-1.50042e-10	-1.32627e-10	-1.51777e-10	-1.37349e-10	-1.45161e-10	-1.64504e-10	-1.374e-10	-1.25006e-10	-1.59668e-10	-1.68878e-10	-1.79286e-10	-1.94518e-10	-1.86105e-10	-1.98318e-10	-2.07797e-10	-2.04309e-10	-2.07614e-10	-1.95353e-10	-1.54997e-10	2.47063e-11	-1.45855e-10	-1.60527e-10	-1.59186e-10	-1.60739e-10	-1.67907e-10	-1.84084e-10	-1.66339e-10
-1.75419e-10	-1.86821e-10	-2.08269e-10	-2.00305e-10	-1.96959e-10	-1.99184e-10	-1.89229e-10	-1.89096e-10	-2.00072e-10	-1.98615e-10	-1.802e-10	-1.82857e-10	-1.87507e-10	-1.99389e-10	-2.14037e-10	-2.05003e-10	-1.76815e-10	-1.62502e-10	-1.75024e-10	-1.76323e-10	-1.80219e-10	-1.71199e-10	-1.69559e-10	-1.65597e-10	-1.50302e-10	-1.52943e-10	-1.37791e-10	-1.51799e-10	-1.69909e-10	-1.80316e-10	-1.76612e-10	-1.83164e-10	-2.00003e-10	-1.80233e-10	-1.88163e-10	-1.80089e-10	-1.70467e-10	-1.73252e-10	-1.83388e-10	-1.81225e-10	-1.55821e-10	-1.63341e-10	-1.65258e-10	-1.51783e-10	-1.51002e-10	-1.20899e-10	-1.32454e-10	-1.61711e-10	-1.74598e-10	-1.64129e-10
-1.58126e-10	-1.67506e-10	-1.80428e-10	-1.70737e-10	-1.6949e-10	-1.62007e-10	-1.66018e-10	-1.71746e-10	-1.71609e-10	-5.93082e-11	-1.34968e-10	-1.3596e-10	-1.58246e-10	-1.64485e-10	-1.65586e-10	-1.55476e-10	-1.38178e-10	-1.50738e-10	-1.43213e-10	-1.43927e-10	-1.68342e-10	-1.38425e-10	-1.41666e-10	-1.33579e-10	-1.25873e-10	-1.32131e-10	-1.39172e-10	-1.47964e-10	-1.56599e-10	-1.62579e-10	-1.55822e-10	-1.42368e-10	-1.6249e-10	-1.68882e-10	-1.36171e-10	-1.58008e-10	-1.54264e-10	-1.61261e-10	-1.68963e-10	-1.78637e-10	-1.53467e-10	-1.48117e-10	-1.44632e-10	-1.4349e-10	-1.33625e-10	-1.61406e-10	-1.59679e-10	-1.53754e-10	-1.51525e-10	-1.57591e-10
-1.72394e-10	-1.77497e-10	-1.67999e-10	-1.63411e-10	-1.71742e-10	-1.81242e-10	-1.77407e-10	-1.81212e-10	-1.58936e-10	-1.40341e-10	-1.41415e-10	-1.4708e-10	-1.40222e-10	-1.44879e-10	-1.55405e-10	-1.571e-10	-1.70252e-10	-1.62755e-10	-1.67894e-10	-1.58095e-10	-1.47817e-10	-1.29113e-10	-1.1363e-10	-1.32622e-10	-1.33625e-10	-1.17018e-10	-1.32829e-10	-1.42092e-10	-1.54512e-10	-1.54663e-10	-1.5255e-10	-1.45771e-10	-1.59545e-10	-1.50531e-10	-1.41336e-10	-1.44788e-10	-1.41889e-10	-1.39437e-10	-1.37865e-10	-1.44358e-10	-1.32461e-10	-1.44598e-10	-1.50374e-10	-1.4877e-10	-1.63775e-10	-1.7647e-10	-1.75898e-10	-1.63138e-10	-1.77293e-10	-1.79133e-10
-1.95035e-10	-1.9419e-10	-2.06722e-10	-1.99991e-10	-1.89422e-10	-2.06768e-10	-1.87841e-10	-1.85869e-10	-1.87563e-10	-1.69715e-10	-1.53384e-10	-1.63399e-10	-1.65975e-10	-1.52128e-10	-1.64529e-10	-1.80467e-10	-1.79075e-10	-1.76598e-10	-1.68638e-10	-1.47899e-10	-1.48331e-10	-1.73717e-10	-1.65811e-10	-1.60975e-10	-1.76169e-10	-1.73783e-10	-1.72605e-10	-1.74321e-10	-1.85984e-10	-1.95816e-10	-1.83042e-10	-1.79641e-10	-1.85967e-10	-1.66349e-10	-1.88851e-10	-1.90941e-10	-1.95953e-10	-1.88148e-10	-1.84466e-10	-1.85168e-10	-1.86016e-10	-1.90493e-10	-1.7055e-10	-1.73364e-10	-1.7092e-10	-1.63941e-10	-1.82952e-10	-1.90008e-10	-1.85248e-10	-1.55891e-10
-1.6561e-10	-1.5828e-10	-1.5833e-10	-1.58048e-10	-1.72072e-10	-1.59472e-10	-1.64736e-10	-1.3903e-10	-1.47844e-10	-1.21705e-10	-1.40512e-10	-1.62147e-10	-1.71686e-10	-1.80969e-10	-1.80416e-10	-1.92026e-10	-2.01877e-10	-2.03145e-10	-1.77406e-10	-1.72601e-10	-1.54788e-10	-1.45474e-10	-1.51139e-10	-1.59131e-10	-1.5533e-10	-1.63875e-10	-1.78187e-10	-1.63785e-10	-1.62813e-10	-2.04509e-10	-2.05633e-10	-2.03203e-10	-2.28549e-10	-2.16423e-10	-2.12588e-10	-1.9288e-10	-1.93941e-10	-2.00939e-10	-1.89134e-10	-1.76747e-10	-1.60379e-10	-1.66461e-10	-1.73003e-10	-1.6578e-10	-1.49442e-10	-1.57636e-10	-1.42281e-10	-1.74687e-10	-1.71742e-10	-1.58886e-10
-1.82635e-10	-1.70268e-10	-1.6227e-10	-1.46852e-10	-1.64339e-10	-1.70369e-10	-1.53404e-10	-1.49964e-10	-1.39222e-10	-1.37756e-10	-1.50674e-10	-1.5216e-10	-1.48836e-10	-1.40517e-10	-1.32125e-10	-1.45935e-10	-1.53041e-10	-1.57479e-10	-1.55725e-10	-1.35609e-10	-1.37523e-10	-1.33806e-10	-1.34115e-10	-1.55094e-10	-1.64496e-10	-1.62329e-10	-1.54353e-10	-1.57173e-10	-1.60961e-10	-1.61521e-10	-1.61637e-10	-1.74911e-10	-1.87764e-10	-1.69439e-10	-1.91749e-10	-1.74239e-10	-1.5744e-10	-1.69287e-10	-1.6714e-10	-1.56995e-10	-1.40156e-10	-1.15072e-10	-1.26146e-10	-1.36375e-10	-1.27563e-10	-1.18705e-10	-1.43732e-10	-1.31615e-10	-1.27993e-10	-1.4072e-10
-1.62244e-10	-1.63365e-10	-1.53134e-10	-1.30451e-10	-1.30082e-10	-1.29556e-10	-1.30461e-10	-1.26843e-10	-1.52073e-10	-1.65752e-10	-1.63864e-10	-1.79268e-10	-1.62061e-10	-1.54505e-10	-1.64106e-10	-1.49876e-10	-1.4356e-10	-1.37693e-10	-1.50231e-10	-1.67502e-10	-1.59142e-10	-1.70361e-10	-1.71778e-10	-1.55333e-10	-1.41536e-10	-1.42375e-10	-1.67488e-10	-1.90654e-10	-1.8919e-10	-1.86985e-10	-1.77551e-10	-1.81481e-10	-2.01298e-10	-2.07217e-10	-1.84811e-10	-1.7945e-10	-1.42796e-10	-1.54436e-10	-1.61714e-10	-1.62763e-10	-1.49178e-10	-1.46641e-10	-1.48225e-10	-1.4255e-10	-1.25902e-10	-1.25361e-10	-1.41627e-10	-1.44324e-10	-1.65452e-10	-1.71676e-10
-1.67701e-10	-1.52884e-10	-1.32233e-10	-1.52841e-10	-1.4902e-10	-1.68835e-10	-1.62371e-10	-1.36817e-10	-1.30151e-10	-1.40586e-10	-1.2953e-10	-1.49454e-10	-1.62926e-10	-1.48995e-10	-1.44384e-10	-1.28758e-10	-1.16652e-10	-1.25306e-10	-1.5656e-10	-1.61147e-10	-1.44729e-10	-1.32584e-10	-1.2903e-10	-1.28963e-10	-1.26802e-10	-1.36628e-10	-1.48815e-10	-1.43351e-10	-1.57774e-10	-1.72583e-10	-1.79316e-10	-1.97583e-10	-1.97771e-10	-1.88228e-10	-1.76758e-10	-1.65224e-10	-1.62518e-10	-1.72196e-10	-1.68146e-10	-1.47001e-10	-1.4274e-10	-1.26202e-10	-1.44017e-10	-1.59314e-10	-1.40555e-10	-1.48583e-10	-1.50385e-10	-1.4221e-10	-1.50231e-10	-1.37404e-10
-1.66684e-10	-1.6775e-10	-1.55356e-10	-1.50842e-10	-1.62896e-10	-1.60716e-10	-1.71743e-10	-1.68113e-10	-1.48176e-10	-1.42772e-10	-1.23015e-10	-1.27273e-10	-1.4411e-10	-1.32053e-10	-1.23577e-10	-1.24176e-10	-1.15912e-10	-1.30544e-10	-1.48287e-10	-1.34051e-10	-1.30658e-10	-1.21534e-10	-1.21351e-10	-1.35338e-10	-1.53018e-10	-1.45283e-10	-1.59257e-10	-1.82579e-10	-1.8651e-10	-1.8248e-10	-1.68837e-10	-1.71225e-10	-1.7783e-10	-1.76811e-10	-1.57794e-10	-1.5978e-10	-1.65773e-10	-1.48778e-10	-1.43818e-10	-1.50729e-10	-1.50054e-10	-1.29356e-10	-1.43461e-10	-1.36776e-10	-1.44852e-10	-1.26861e-10	-1.38158e-10	-1.56742e-10	-1.62283e-10	-1.64716e-10
-1.78148e-10	-1.71229e-10	-1.51888e-10	-1.62637e-10	-1.56939e-10	-1.58212e-10	-1.51275e-10	-1.69976e-10	-1.87433e-10	-1.81033e-10	-1.53648e-10	-1.57277e-10	-1.53983e-10	-1.62533e-10	-1.44233e-10	-1.56173e-10	-1.4317e-10	-1.26126e-10	-1.29611e-10	-1.23115e-10	-1.22902e-10	-1.35095e-10	-1.50948e-10	-1.26774e-10	-1.52238e-10	-1.64091e-10	-1.61061e-10	-1.60782e-10	-1.65206e-10	-1.64819e-10	-1.7e-10	-1.56519e-10	-1.73604e-10	-1.72232e-10	-1.91151e-10	-1.70866e-10	-1.74679e-10	-1.7251e-10	-1.57915e-10	-1.55961e-10	-1.53736e-10	-1.56839e-10	-1.28272e-10	-1.27524e-10	-1.31665e-10	-1.4697e-10	-1.33854e-10	-1.41954e-10	-1.59951e-10	-1.51344e-10
-1.55842e-10	-1.61119e-10	-1.62693e-10	-1.50962e-10	-1.39474e-10	-1.56717e-10	-1.39165e-10	-1.31862e-10	-1.47075e-10	-1.45795e-10	-1.41662e-10	-1.52742e-10	-1.38143e-10	-1.4635e-10	-1.6443e-10	-1.59373e-10	-1.42323e-10	-1.4039e-10	-1.28212e-10	-1.38432e-10	-1.37146e-10	-1.19684e-10	-1.23908e-10	-1.47652e-10	-1.3732e-10	-1.40539e-10	-1.59707e-10	-1.76053e-10	-1.76207e-10	-1.85069e-10	-1.78225e-10	-1.74703e-10	-1.68437e-10	-1.76601e-10	-1.65027e-10	-1.62189e-10	-1.68898e-10	-1.66113e-10	-1.51302e-10	-1.50302e-10	-1.66252e-10	-1.48937e-10	-1.26731e-10	-1.50164e-10	-1.53324e-10	-1.46932e-10	-1.58106e-10	-1.60084e-10	-1.56562e-10	-1.53856e-10
-1.46025e-10	-1.48046e-10	-1.46772e-10	-1.34505e-10	-1.32901e-10	-1.34582e-10	-1.29809e-10	-1.29089e-10	-1.39986e-10	-1.45762e-10	-1.1761e-10	-1.15408e-10	-1.2185e-10	-9.84613e-11	-1.05077e-10	-9.67379e-11	-9.66821e-11	-1.09721e-10	-9.80734e-11	-9.37154e-11	-1.08585e-10	-1.14425e-10	-1.15927e-10	-1.37637e-10	-1.47156e-10	-1.3028e-10	-1.22205e-10	-1.09819e-10	-1.24645e-10	-1.45363e-10	-1.58092e-10	-1.6583e-10	-1.47364e-10	-1.18337e-10	-1.30274e-10	-1.49078e-10	-1.40427e-10	-1.40166e-10	-1.33944e-10	-1.25997e-10	-1.24231e-10	-1.295e-10	-1.28204e-10	-1.26051e-10	-1.1576e-10	-1.30131e-10	-1.44757e-10	-1.49699e-10	-1.42524e-10	-1.54965e-10
-1.6476e-10	-1.66112e-10	-1.61492e-10	-1.53428e-10	-1.44828e-10	-1.4541e-10	-1.7885e-10	-1.83732e-10	-1.79676e-10	-1.69094e-10	-1.73219e-10	-1.7953e-10	-1.5926e-10	-1.60535e-10	-1.55667e-10	-1.64903e-10	-1.62747e-10	-1.51899e-10	-1.3936e-10	-1.52284e-10	-1.57294e-10	-1.37086e-10	-1.40576e-10	-1.56353e-10	-1.80445e-10	-1.64159e-10	-1.62557e-10	-1.66389e-10	-1.77777e-10	-1.76668e-10	-1.72706e-10	-1.57835e-10	-1.5536e-10	-1.53081e-10	-1.5654e-10	-1.63496e-10	-1.60725e-10	-1.72225e-10	-1.7111e-10	-1.4099e-10	-1.68633e-10	-1.75896e-10	-1.61657e-10	-1.3194e-10	-1.69484e-10	-1.72994e-10	-1.5353e-10	-1.52151e-10	-1.45778e-10	-1.5824e-10
-1.7191e-10	-1.6249e-10	-1.5229e-10	-1.61666e-10	-1.67707e-10	-1.64277e-10	-2.05718e-10	-1.91416e-10	-1.70627e-10	-1.58327e-10	-1.66062e-10	-1.6122e-10	-1.65418e-10	-1.82602e-10	-1.92871e-10	-1.84645e-10	-1.78001e-10	-1.79401e-10	-1.77915e-10	-1.93557e-10	-1.67834e-10	-1.42875e-10	-1.52978e-10	-1.62176e-10	-1.75803e-10	-1.82364e-10	-1.64961e-10	-1.81267e-10	-1.82773e-10	-1.74637e-10	-1.58637e-10	-1.61037e-10	-1.67871e-10	-1.65814e-10	-1.54433e-10	-1.56169e-10	-1.61282e-10	-1.45699e-10	-1.64819e-10	-1.65177e-10	-1.55171e-10	-1.67117e-10	-1.82076e-10	-1.74682e-10	-1.70697e-10	-1.55513e-10	-1.78039e-10	-1.72045e-10	-1.53499e-10	-1.50436e-10
-1.49528e-10	-1.5127e-10	-1.64627e-10	-1.69729e-10	-1.54962e-10	-1.50853e-10	-1.61982e-10	-1.54799e-10	-1.68683e-10	-1.57069e-10	-1.5439e-10	-1.44943e-10	-1.6577e-10	-1.58135e-10	-1.42056e-10	-1.58706e-10	-1.53172e-10	-1.51353e-10	-1.4348e-10	-1.46741e-10	-1.30117e-10	-1.56552e-10	-1.65158e-10	-1.58036e-10	-1.52555e-10	-1.57994e-10	-1.531e-10	-1.58824e-10	-1.51213e-10	-1.6709e-10	-1.39766e-10	-1.30836e-10	-1.39867e-10	-1.48417e-10	-1.55949e-10	-1.7168e-10	-1.3984e-10	-1.57254e-10	-1.523e-10	-1.41049e-10	-1.20913e-10	-1.3378e-10	-1.44544e-10	-1.51779e-10	-1.53636e-10	-1.39767e-10	-1.21226e-10	-1.24353e-10	-1.10073e-10	-1.08001e-10
-1.82653e-10	-1.87359e-10	-1.60688e-10	-1.44823e-10	-1.33229e-10	-1.54275e-10	-1.65528e-10	-1.45561e-10	-1.3956e-10	-1.39244e-10	-1.43716e-10	-1.51981e-10	-1.43341e-10	-1.33768e-10	-1.44942e-10	-1.44556e-10	-1.65081e-10	-1.58993e-10	-1.5138e-10	-1.48637e-10	-1.30256e-10	-1.23379e-10	-1.34204e-10	-1.41243e-10	-1.25967e-10	-1.39146e-10	-1.37994e-10	-1.49427e-10	-1.42588e-10	-1.28111e-10	-1.49696e-10	-1.32882e-10	-1.17499e-10	-1.29507e-10	-1.39224e-10	-1.36837e-10	-1.32588e-10	-1.39877e-10	-1.30353e-10	-1.17672e-10	-1.39372e-10	-1.47153e-10	-1.62826e-10	-1.35056e-10	-1.51251e-10	-1.49996e-10	-1.58317e-10	-1.70552e-10	-1.55017e-10	-1.49133e-10
-1.73209e-10	-1.68795e-10	-1.81328e-10	-1.83077e-10	-1.79248e-10	-1.68867e-10	-1.67652e-10	-1.54438e-10	-1.54263e-10	-1.5894e-10	-1.61652e-10	-1.63449e-10	-1.4546e-10	-1.5619e-10	-1.59602e-10	-1.55324e-10	-1.32791e-10	-1.27414e-10	-1.24395e-10	-1.41183e-10	-1.31561e-10	-1.41702e-10	-1.4493e-10	-1.45891e-10	-1.31248e-10	-1.39032e-10	-1.33589e-10	-1.29516e-10	-1.25234e-10	-1.26071e-10	-1.21031e-10	-1.50394e-10	-1.54433e-10	-1.5149e-10	-1.50513e-10	-1.50573e-10	-1.47137e-10	-1.24497e-10	-1.48646e-10	-1.64936e-10	-1.6107e-10	-1.61422e-10	-1.58526e-10	-1.77052e-10	-1.65401e-10	-1.60748e-10	-1.51977e-10	-1.4666e-10	-1.20211e-10	-1.07125e-10
-1.58197e-10	-1.43462e-10	-1.43984e-10	-1.44392e-10	-1.60877e-10	-1.81804e-10	-1.63458e-10	-1.29345e-10	-1.318e-10	-1.40855e-10	-1.26211e-10	-1.31971e-10	-1.26469e-10	-1.18605e-10	-1.44345e-10	-1.4536e-10	-1.32851e-10	-1.3192e-10	-1.21815e-10	-1.35697e-10	-1.27209e-10	-1.23545e-10	-1.41306e-10	-1.57249e-10	-1.40914e-10	-1.40989e-10	-1.39731e-10	-1.2881e-10	-1.34437e-10	-1.19023e-10	-1.36776e-10	-1.24393e-10	-1.32248e-10	-1.25579e-10	-1.35114e-10	-1.48956e-10	-1.55422e-10	-1.4868e-10	-1.4804e-10	-1.57422e-10	-1.59155e-10	-1.53009e-10	-1.43466e-10	-1.43838e-10	-1.4393e-10	-1.37829e-10	-1.3152e-10	-1.35099e-10	-1.54875e-10	-1.52063e-10
-2.19681e-10	-2.0239e-10	-2.02155e-10	-1.99848e-10	-1.92805e-10	-1.75409e-10	-1.72233e-10	-1.84507e-10	-1.85346e-10	-1.7609e-10	-1.68925e-10	-1.64771e-10	-1.6414e-10	-1.79309e-10	-1.59642e-10	-1.62867e-10	-1.66113e-10	-1.89794e-10	-1.60845e-10	-1.43984e-10	-1.4568e-10	-1.57595e-10	-1.60766e-10	-1.51179e-10	-1.68166e-10	-1.72363e-10	-1.52664e-10	-1.6346e-10	-1.51683e-10	-1.62483e-10	-1.72209e-10	-1.7093e-10	-1.58907e-10	-1.65698e-10	-1.56199e-10	-1.44692e-10	-1.40073e-10	-1.55343e-10	-1.28837e-10	-1.23009e-10	-1.2599e-10	-1.2209e-10	-1.40336e-10	-1.59822e-10	-1.70249e-10	-1.69803e-10	-1.63954e-10	-1.30039e-10	-1.49677e-10	-1.65902e-10
-1.9196e-10	-2.0822e-10	-2.10969e-10	-2.03075e-10	-1.97202e-10	-1.92552e-10	-1.96504e-10	-2.05413e-10	-1.98649e-10	-1.8128e-10	-1.85696e-10	-1.68414e-10	-1.50267e-10	-1.61515e-10	-1.59356e-10	-1.64483e-10	-1.67924e-10	-1.78821e-10	-1.65451e-10	-1.66478e-10	-1.73989e-10	-1.69822e-10	-1.68767e-10	-1.80369e-10	-1.84408e-10	-1.84016e-10	-1.79006e-10	-1.84366e-10	-1.81079e-10	-1.92583e-10	-1.83006e-10	-1.80835e-10	-1.83222e-10	-1.75209e-10	-1.96925e-10	-1.93606e-10	-1.84236e-10	-1.7958e-10	-1.88022e-10	-1.6987e-10	-1.56473e-10	-1.66916e-10	-1.97748e-10	-1.94994e-10	-1.83921e-10	-1.77573e-10	-1.7305e-10	-1.90887e-10	-1.79503e-10	-1.84783e-10
-1.86848e-10	-1.83738e-10	-1.63431e-10	-1.43159e-10	-1.5131e-10	-1.49098e-10	-1.61459e-10	-1.68388e-10	-1.52753e-10	-1.51056e-10	-1.66555e-10	-1.64864e-10	-1.69999e-10	-1.50327e-10	-1.50859e-10	-1.32826e-10	-1.31981e-10	-1.39247e-10	-1.15622e-10	-1.06254e-10	-1.35644e-10	-1.39116e-10	-1.49688e-10	-1.53922e-10	-1.55014e-10	-1.56918e-10	-1.47424e-10	-1.43534e-10	-1.46031e-10	-1.57767e-10	-1.46962e-10	-1.47996e-10	-1.37e-10	-1.50421e-10	-1.68632e-10	-1.55808e-10	-1.38452e-10	-1.45083e-10	-1.53253e-10	-1.40975e-10	-1.42549e-10	-1.30269e-10	-1.22094e-10	-1.18363e-10	-1.20298e-10	-1.07412e-10	-1.20531e-10	-1.36806e-10	-1.53329e-10	-1.60159e-10
-1.84911e-10	-1.65527e-10	-1.66363e-10	-1.60755e-10	-1.67834e-10	-1.69857e-10	-1.71212e-10	-1.47306e-10	-1.45216e-10	-1.41532e-10	-1.43713e-10	-1.59856e-10	-1.48692e-10	-1.35659e-10	-1.45306e-10	-1.41274e-10	-1.38709e-10	-1.46306e-10	-1.54955e-10	-1.35796e-10	-1.40811e-10	-1.67349e-10	-1.50547e-10	-1.48572e-10	-1.38234e-10	-1.27934e-10	-1.30626e-10	-1.56933e-10	-1.64364e-10	-1.66529e-10	-1.64673e-10	-1.88752e-10	-1.85165e-10	-1.74725e-10	-1.72592e-10	-1.71015e-10	-1.85386e-10	-1.84861e-10	-1.69695e-10	-1.5853e-10	-1.48959e-10	-1.49523e-10	-1.68685e-10	-1.66528e-10	-1.49674e-10	-1.41516e-10	-1.34698e-10	-1.34794e-10	-1.40941e-10	-1.52533e-10
-1.80026e-10	-1.89312e-10	-1.72998e-10	-1.47964e-10	-1.27817e-10	-1.36853e-10	-1.36556e-10	-1.4941e-10	-1.5069e-10	-1.59047e-10	-1.52703e-10	-1.48837e-10	-1.52409e-10	-1.36578e-10	-1.32971e-10	-1.48846e-10	-1.53822e-10	-1.55981e-10	-1.33478e-10	-1.2813e-10	-1.41222e-10	-1.41434e-10	-1.38238e-10	-1.30618e-10	-1.31236e-10	-1.45224e-10	-1.55522e-10	-1.70813e-10	-1.87146e-10	-1.94711e-10	-1.80596e-10	-1.7648e-10	-1.84984e-10	-1.98978e-10	-2.07948e-10	-1.92023e-10	-1.94443e-10	-1.7189e-10	-1.69075e-10	-1.58456e-10	-1.36074e-10	-1.1604e-10	-1.2803e-10	-1.28121e-10	-1.36626e-10	-1.23877e-10	-1.48428e-10	-1.44479e-10	-1.3015e-10	-1.19959e-10
-1.75486e-10	-1.48627e-10	-1.46473e-10	-1.57433e-10	-1.56705e-10	-1.59123e-10	-1.5905e-10	-1.60464e-10	-1.76721e-10	-1.45344e-10	-1.68526e-10	-1.66961e-10	-1.36428e-10	-1.36004e-10	-1.48838e-10	-1.46971e-10	-1.40195e-10	-1.47188e-10	-1.45832e-10	-1.4212e-10	-1.36136e-10	-1.38954e-10	-1.49279e-10	-1.29609e-10	-1.17206e-10	-1.26366e-10	-1.33101e-10	-1.31735e-10	-1.30482e-10	-1.35409e-10	-1.31274e-10	-1.52187e-10	-1.63538e-10	-1.78126e-10	-1.58384e-10	-1.61238e-10	-1.40429e-10	-1.41219e-10	-1.30964e-10	-1.24416e-10	-1.29141e-10	-1.46957e-10	-1.40612e-10	-1.42001e-10	-1.22331e-10	-9.56313e-11	-1.06977e-10	-1.2632e-10	-1.22223e-10	-1.17356e-10
-1.88938e-10	-1.92842e-10	-1.76834e-10	-1.81256e-10	-1.76918e-10	-1.83678e-10	-1.66118e-10	-1.75901e-10	-1.81938e-10	-1.98131e-10	-1.84585e-10	-1.76718e-10	-1.64953e-10	-1.88935e-10	-1.77284e-10	-1.48186e-10	-1.62738e-10	-1.72001e-10	-1.63742e-10	-1.5874e-10	-1.57132e-10	-1.7303e-10	-1.71439e-10	-1.4928e-10	-1.43051e-10	-1.40089e-10	-1.64681e-10	-1.57383e-10	-1.62831e-10	-1.87913e-10	-1.81205e-10	-1.75126e-10	-1.73456e-10	-1.63244e-10	-1.55654e-10	-1.46511e-10	-1.37375e-10	-1.53698e-10	-1.3578e-10	-1.38577e-10	-1.25397e-10	-1.17116e-10	-1.11772e-10	-1.2293e-10	-1.21037e-10	-1.24423e-10	-1.42271e-10	-1.42823e-10	-1.30616e-10	-1.40214e-10
-1.6798e-10	-1.68503e-10	-1.68598e-10	-1.36704e-10	-1.34672e-10	-1.41679e-10	-1.56517e-10	-1.46026e-10	-1.55024e-10	-1.50634e-10	-1.48157e-10	-1.4428e-10	-1.44994e-10	-1.40385e-10	-1.26868e-10	-1.20888e-10	-1.40525e-10	-1.30688e-10	-1.38945e-10	-1.43511e-10	-1.75142e-10	-1.62832e-10	-1.65955e-10	-1.69236e-10	-1.79514e-10	-1.68001e-10	-1.57594e-10	-1.5304e-10	-1.41285e-10	-1.57344e-10	-1.47707e-10	-1.56898e-10	-1.69343e-10	-1.64371e-10	-1.64268e-10	-1.65271e-10	-1.53877e-10	-1.57779e-10	-1.63197e-10	-1.73349e-10	-1.75699e-10	-1.54272e-10	-1.33501e-10	-1.44048e-10	-1.32442e-10	-1.3345e-10	-1.31935e-10	-1.47266e-10	-1.53466e-10	-1.54328e-10
-1.59991e-10	-1.47277e-10	-1.515e-10	-1.37061e-10	-1.26016e-10	-1.48085e-10	-1.45809e-10	-1.49547e-10	-1.3493e-10	-1.441e-10	-1.54955e-10	-1.49263e-10	-1.409e-10	-1.4003e-10	-1.41059e-10	-1.42687e-10	-1.41924e-10	-1.40999e-10	-1.26567e-10	-1.36948e-10	-1.20686e-10	-1.28261e-10	-1.48934e-10	-1.45625e-10	-1.42917e-10	-1.41924e-10	-1.3655e-10	-1.5183e-10	-1.70549e-10	-1.55913e-10	-1.54696e-10	-1.52832e-10	-1.53589e-10	-1.64995e-10	-1.60709e-10	-1.48989e-10	-1.72947e-10	-1.81859e-10	-1.7884e-10	-1.56018e-10	-1.70717e-10	-1.6264e-10	-1.47144e-10	-1.64981e-10	-1.6364e-10	-1.54696e-10	-1.50743e-10	-1.54189e-10	-1.58711e-10	-1.57256e-10
-1.59911e-10	-1.47027e-10	-1.28549e-10	-1.2934e-10	-1.47386e-10	-1.50139e-10	-1.56197e-10	-1.63629e-10	-1.59308e-10	-1.4459e-10	-1.60426e-10	-1.6302e-10	-1.33585e-10	-1.40173e-10	-1.33474e-10	-1.39189e-10	-1.39097e-10	-1.39622e-10	-1.38899e-10	-1.429e-10	-1.488e-10	-1.39081e-10	-1.34039e-10	-1.21401e-10	-1.25676e-10	-1.3129e-10	-1.27001e-10	-1.45287e-10	-1.56298e-10	-1.33001e-10	-1.30229e-10	-1.4968e-10	-1.5398e-10	-1.41275e-10	-1.22453e-10	-1.17082e-10	-1.46724e-10	-1.4784e-10	-1.43131e-10	-1.37325e-10	-1.3605e-10	-1.23802e-10	-1.26464e-10	-1.21098e-10	-1.30875e-10	-1.3297e-10	-1.39915e-10	-1.53787e-10	-1.56097e-10	-1.64934e-10
-1.39879e-10	-1.55498e-10	-1.55552e-10	-1.57002e-10	-1.52699e-10	-1.81975e-10	-1.8627e-10	-1.85415e-10	-1.91437e-10	-1.93254e-10	-1.8629e-10	-1.71298e-10	-1.56083e-10	-1.64316e-10	-1.66659e-10	-1.62494e-10	-1.56253e-10	-1.61303e-10	-1.73433e-10	-1.60852e-10	-1.39735e-10	-1.24978e-10	-1.35674e-10	-1.4516e-10	-1.62181e-10	-1.55533e-10	-1.51911e-10	-1.58155e-10	-1.63049e-10	-1.60222e-10	-1.60437e-10	-1.67014e-10	-1.73511e-10	-1.71432e-10	-1.54937e-10	-1.4446e-10	-1.42441e-10	-1.50923e-10	-1.56148e-10	-1.44069e-10	-1.47748e-10	-1.61787e-10	-1.69183e-10	-1.74901e-10	-1.6323e-10	-1.78111e-10	-1.70537e-10	-1.71446e-10	-1.61609e-10	-1.7383e-10
-1.24894e-10	-1.50347e-10	-1.7553e-10	-1.71857e-10	-1.90522e-10	-1.90826e-10	-1.77695e-10	-1.66724e-10	-1.63471e-10	-1.59601e-10	-1.65199e-10	-1.66014e-10	-1.49939e-10	-1.681e-10	-1.72487e-10	-1.64964e-10	-1.56655e-10	-1.45914e-10	-1.62986e-10	-1.55394e-10	-1.48633e-10	-1.56678e-10	-1.51077e-10	-1.54393e-10	-1.60485e-10	-1.51694e-10	-1.41968e-10	-1.54407e-10	-1.69202e-10	-1.80989e-10	-1.76659e-10	-1.76518e-10	-1.56827e-10	-1.46767e-10	-1.47115e-10	-1.50134e-10	-1.38292e-10	-1.36378e-10	-1.34308e-10	-1.45936e-10	-1.39223e-10	-1.42178e-10	-1.71641e-10	-1.64702e-10	-1.63705e-10	-1.74854e-10	-1.84073e-10	-1.77877e-10	-1.83266e-10	-1.74883e-10
-1.45155e-10	-1.45961e-10	-1.4337e-10	-1.51126e-10	-1.67353e-10	-1.63452e-10	-1.54808e-10	-1.54206e-10	-1.48812e-10	-1.56229e-10	-1.55523e-10	-1.34295e-10	-1.36814e-10	-1.45611e-10	-1.48266e-10	-1.5287e-10	-1.51031e-10	-1.39053e-10	-1.36667e-10	-1.38353e-10	-1.42921e-10	-1.49254e-10	-1.43425e-10	-1.63552e-10	-1.63223e-10	-1.65367e-10	-1.60602e-10	-1.62609e-10	-1.66217e-10	-1.74499e-10	-1.65312e-10	-1.6911e-10	-1.50777e-10	-1.36406e-10	-1.42091e-10	-1.54563e-10	-1.71023e-10	-1.55366e-10	-1.38408e-10	-1.20141e-10	-1.4008e-10	-1.48546e-10	-1.62986e-10	-1.54017e-10	-1.3919e-10	-1.4388e-10	-1.4957e-10	-1.33872e-10	-1.7121e-10	-1.49868e-10
-1.48302e-10	-1.45852e-10	-1.33205e-10	-1.44013e-10	-1.4016e-10	-1.51848e-10	-1.58496e-10	-1.62345e-10	-1.64928e-10	-1.62004e-10	-1.46328e-10	-1.56635e-10	-1.6269e-10	-1.73346e-10	-1.67446e-10	-1.57749e-10	-1.30202e-10	-1.28803e-10	-1.34163e-10	-1.10498e-10	-1.16235e-10	-1.50391e-10	-1.45822e-10	-1.35794e-10	-1.32251e-10	-1.40936e-10	-1.33955e-10	-1.39933e-10	-1.54001e-10	-1.37721e-10	-1.29924e-10	-1.3682e-10	-1.60575e-10	-1.50261e-10	-1.28945e-10	-1.38983e-10	-1.45861e-10	-1.49939e-10	-1.42897e-10	-1.4922e-10	-1.44419e-10	-1.40654e-10	-1.47783e-10	-1.44814e-10	-1.44994e-10	-1.50263e-10	-1.5501e-10	-1.68274e-10	-1.56126e-10	-1.63559e-10
-1.42182e-10	-1.19929e-10	-1.33697e-10	-1.30466e-10	-1.47777e-10	-1.46353e-10	-1.51916e-10	-1.44658e-10	-1.54543e-10	-1.67064e-10	-1.69672e-10	-1.54992e-10	-1.49231e-10	-1.46795e-10	-1.37624e-10	-1.46091e-10	-1.38957e-10	-1.44689e-10	-1.59624e-10	-1.60962e-10	-1.45285e-10	-1.27526e-10	-1.38123e-10	-1.07395e-10	-1.0657e-10	-1.16305e-10	-1.26837e-10	-1.45217e-10	-1.33175e-10	-1.53121e-10	-1.43714e-10	-1.48179e-10	-1.53996e-10	-1.58771e-10	-1.39329e-10	-1.30907e-10	-1.20759e-10	-1.21327e-10	-1.2313e-10	-1.33373e-10	-1.42211e-10	-1.54341e-10	-1.32017e-10	-1.32345e-10	-1.72746e-10	-1.69148e-10	-1.68832e-10	-1.67952e-10	-1.45104e-10	-1.6378e-10
-1.60044e-10	-1.29429e-10	-1.36179e-10	-1.32054e-10	-1.35857e-10	-1.45241e-10	-1.49325e-10	-1.5369e-10	-1.37608e-10	-1.33941e-10	-1.58118e-10	-1.44026e-10	-1.44247e-10	-1.433e-10	-1.59209e-10	-1.36553e-10	-1.18054e-10	-1.2767e-10	-1.34117e-10	-1.41344e-10	-1.3921e-10	-1.17193e-10	-1.4437e-10	-1.33301e-10	-1.20555e-10	-1.24542e-10	-1.44691e-10	-1.31085e-10	-1.25045e-10	-1.26506e-10	-1.4086e-10	-1.51296e-10	-1.57692e-10	-1.5135e-10	-1.44249e-10	-1.5375e-10	-1.54207e-10	-1.44301e-10	-1.24513e-10	-1.34679e-10	-1.4382e-10	-1.46224e-10	-1.41022e-10	-1.32643e-10	-1.41684e-10	-1.52134e-10	-1.72113e-10	-1.56637e-10	-1.57848e-10	-1.43744e-10
-1.50715e-10	-1.58729e-10	-1.57046e-10	-1.41174e-10	-1.56107e-10	-1.4507e-10	-1.4695e-10	-1.49487e-10	-1.36455e-10	-1.45414e-10	-1.41412e-10	-1.3019e-10	-1.56144e-10	-1.50751e-10	-1.6477e-10	-1.68877e-10	-1.81309e-10	-1.75204e-10	-1.56617e-10	-1.55321e-10	-1.3356e-10	-1.30477e-10	-1.52632e-10	-1.56336e-10	-1.49762e-10	-1.5829e-10	-1.4862e-10	-1.56586e-10	-1.44483e-10	-1.43419e-10	-1.26729e-10	-1.15766e-10	-1.37046e-10	-1.3484e-10	-1.27105e-10	-1.23646e-10	-1.3551e-10	-1.438e-10	-1.38928e-10	-1.33063e-10	-1.27363e-10	-1.40683e-10	-1.41755e-10	-1.30163e-10	-1.41582e-10	-1.39464e-10	-1.50937e-10	-1.40588e-10	-1.40407e-10	-1.44516e-10
-1.31406e-10	-1.294e-10	-1.32034e-10	-1.33255e-10	-1.28349e-10	-1.3041e-10	-1.41186e-10	-1.42497e-10	-1.43008e-10	-1.37686e-10	-1.48971e-10	-1.51172e-10	-1.56334e-10	-1.56839e-10	-1.52717e-10	-1.711e-10	-1.5293e-10	-1.4232e-10	-1.49528e-10	-1.44671e-10	-1.34791e-10	-1.43351e-10	-1.53981e-10	-1.40256e-10	-1.4484e-10	-1.31932e-10	-1.35677e-10	-1.44513e-10	-1.5846e-10	-1.56869e-10	-1.65101e-10	-1.44827e-10	-1.44568e-10	-1.36877e-10	-1.48638e-10	-1.66098e-10	-1.46444e-10	-1.394e-10	-1.54364e-10	-1.58775e-10	-1.49124e-10	-1.42568e-10	-1.39636e-10	-1.53303e-10	-1.75554e-10	-1.47834e-10	-1.28094e-10	-1.34625e-10	-1.3548e-10	-1.25794e-10
-1.58161e-10	-1.49614e-10	-1.67951e-10	-1.73942e-10	-1.99731e-10	-1.72255e-10	-1.67179e-10	-1.48401e-10	-1.41135e-10	-1.46671e-10	-1.4062e-10	-1.35431e-10	-1.54514e-10	-1.58762e-10	-1.2547e-10	-1.23784e-10	-1.47791e-10	-1.44774e-10	-1.19413e-10	-1.1457e-10	-1.20654e-10	-1.20149e-10	-1.45432e-10	-1.39577e-10	-1.47382e-10	-1.39255e-10	-1.36902e-10	-1.53337e-10	-1.59764e-10	-1.66614e-10	-1.5275e-10	-1.45934e-10	-1.63279e-10	-1.6557e-10	-1.61792e-10	-1.44515e-10	-1.39447e-10	-1.35744e-10	-1.24351e-10	-1.40127e-10	-1.32278e-10	-1.38288e-10	-1.43791e-10	-1.47946e-10	-1.4873e-10	-1.6584e-10	-1.51817e-10	-1.69324e-10	-1.60333e-10	-1.52238e-10
-1.82331e-10	-1.61182e-10	-1.91053e-10	-1.82968e-10	-1.87738e-10	-1.73632e-10	-1.69116e-10	-1.76547e-10	-1.71876e-10	-1.78351e-10	-1.91526e-10	-1.95179e-10	-1.87398e-10	-1.84005e-10	-1.67054e-10	-1.77676e-10	-1.71157e-10	-1.68359e-10	-1.61126e-10	-1.51988e-10	-1.39823e-10	-1.62706e-10	-1.90691e-10	-1.7777e-10	-1.63795e-10	-1.67599e-10	-1.84626e-10	-1.85484e-10	-1.82718e-10	-1.77288e-10	-1.68361e-10	-1.59761e-10	-1.6695e-10	-1.58612e-10	-1.34952e-10	-1.58404e-10	-1.64479e-10	-1.60511e-10	-1.5972e-10	-1.8426e-10	-1.62874e-10	-1.48038e-10	-1.59315e-10	-1.57179e-10	-1.57245e-10	-1.55534e-10	-1.47122e-10	-1.58317e-10	-1.66278e-10	-1.71727e-10
-1.59991e-10	-1.56615e-10	-1.74096e-10	-1.71442e-10	-1.76022e-10	-1.69976e-10	-1.67061e-10	-1.39126e-10	-1.53935e-10	-1.73036e-10	-1.6203e-10	-1.66227e-10	-1.5868e-10	-1.66057e-10	-1.44939e-10	-1.3511e-10	-1.24086e-10	-1.3985e-10	-1.11341e-10	-1.27283e-10	-1.49451e-10	-1.40184e-10	-1.29241e-10	-1.37727e-10	-1.54992e-10	-1.5637e-10	-1.51058e-10	-1.58359e-10	-1.58821e-10	-1.55733e-10	-1.32809e-10	-1.40048e-10	-1.26482e-10	-1.34472e-10	-1.3396e-10	-1.47388e-10	-1.47327e-10	-1.18037e-10	-9.94933e-11	-1.07549e-10	-1.20715e-10	-1.45534e-10	-1.50335e-10	-1.39835e-10	-1.4617e-10	-1.49099e-10	-1.54131e-10	-1.61529e-10	-1.48747e-10	-1.4939e-10
-1.55208e-10	-1.56569e-10	-1.73884e-10	-1.80813e-10	-1.63694e-10	-1.65034e-10	-1.4797e-10	-1.46647e-10	-1.57937e-10	-1.46676e-10	-1.59876e-10	-1.60835e-10	-1.4544e-10	-1.55516e-10	-1.37772e-10	-1.47235e-10	-1.59118e-10	-1.51169e-10	-1.29297e-10	-1.30078e-10	-1.46384e-10	-1.60306e-10	-1.53954e-10	-1.46781e-10	-1.48467e-10	-1.52814e-10	-1.47667e-10	-1.45789e-10	-1.60951e-10	-1.58332e-10	-1.4523e-10	-1.48512e-10	-1.47899e-10	-1.45459e-10	-1.15117e-10	-1.00456e-10	-1.16386e-10	-1.2133e-10	-1.16011e-10	-1.18348e-10	-1.48259e-10	-1.57942e-10	-1.41436e-10	-1.43689e-10	-1.42272e-10	-1.36802e-10	-1.39039e-10	-1.42587e-10	-1.36498e-10	-1.44745e-10
-1.65865e-10	-1.65681e-10	-2.0003e-10	-1.80423e-10	-1.69327e-10	-1.59604e-10	-1.68502e-10	-1.48253e-10	-1.38426e-10	-1.22749e-10	-1.27208e-10	-1.37152e-10	-1.63045e-10	-1.61953e-10	-1.57105e-10	-1.4962e-10	-1.25986e-10	-1.20479e-10	-1.17211e-10	-1.18702e-10	-1.48743e-10	-1.63363e-10	-1.68374e-10	-1.72992e-10	-1.57155e-10	-1.70428e-10	-1.6548e-10	-1.40864e-10	-1.32431e-10	-1.43258e-10	-1.33783e-10	-1.40813e-10	-1.53474e-10	-1.4904e-10	-1.30145e-10	-1.29074e-10	-1.0848e-10	-1.10006e-10	-1.19003e-10	-1.19898e-10	-1.35551e-10	-1.19932e-10	-1.01497e-10	-1.17012e-10	-1.16201e-10	-1.31993e-10	-1.54194e-10	-1.66303e-10	-1.55639e-10	-1.41579e-10
-1.80916e-10	-1.82383e-10	-1.74663e-10	-1.77105e-10	-1.83175e-10	-1.88302e-10	-1.8175e-10	-1.87196e-10	-1.64333e-10	-1.48164e-10	-1.85084e-10	-1.7328e-10	-1.62076e-10	-1.46697e-10	-1.44102e-10	-1.24955e-10	-1.18647e-10	-1.22229e-10	-1.37812e-10	-1.24829e-10	-1.47147e-10	-1.59436e-10	-1.72938e-10	-1.81505e-10	-1.77039e-10	-1.81561e-10	-1.67807e-10	-1.75376e-10	-1.70461e-10	-1.63942e-10	-1.51387e-10	-1.34623e-10	-1.34835e-10	-1.34197e-10	-1.41982e-10	-1.20538e-10	-1.32293e-10	-1.31587e-10	-1.27681e-10	-1.53901e-10	-1.60325e-10	-1.44166e-10	-1.28817e-10	-1.05069e-10	-1.14374e-10	-1.16515e-10	-1.35394e-10	-1.50046e-10	-1.5345e-10	-1.55924e-10
-1.48208e-10	-1.73111e-10	-1.6746e-10	-1.22721e-10	-1.38027e-10	-1.61738e-10	-1.60756e-10	-1.63809e-10	-1.61499e-10	-1.59875e-10	-1.38481e-10	-1.45587e-10	-1.46942e-10	-1.21918e-10	-1.22715e-10	-1.29359e-10	-1.36467e-10	-1.34565e-10	-1.30138e-10	-1.54395e-10	-1.60229e-10	-1.68687e-10	-1.74336e-10	-1.916e-10	-2.10735e-10	-2.1049e-10	-1.89974e-10	-1.68651e-10	-1.76176e-10	-1.75235e-10	-1.65671e-10	-1.49329e-10	-1.49423e-10	-1.43135e-10	-1.27681e-10	-1.41608e-10	-1.35198e-10	-1.39145e-10	-1.23339e-10	-1.35458e-10	-1.34346e-10	-1.34879e-10	-1.15805e-10	-1.18098e-10	-1.07961e-10	-1.10538e-10	-1.2902e-10	-1.45198e-10	-1.55568e-10	-1.44217e-10
-1.46461e-10	-1.40584e-10	-1.53729e-10	-1.56019e-10	-1.81361e-10	-1.89473e-10	-1.77479e-10	-1.68394e-10	-1.65415e-10	-1.32396e-10	-1.40356e-10	-1.59505e-10	-1.60334e-10	-1.61133e-10	-1.43336e-10	-1.35847e-10	-1.35108e-10	-1.31276e-10	-1.46839e-10	-1.50794e-10	-1.69454e-10	-1.65267e-10	-1.68233e-10	-1.87913e-10	-1.78682e-10	-1.75404e-10	-1.98785e-10	-2.03634e-10	-1.88852e-10	-1.75004e-10	-1.8196e-10	-1.70804e-10	-1.63262e-10	-1.55454e-10	-1.41829e-10	-1.58345e-10	-1.50361e-10	-1.39899e-10	-1.71518e-10	-1.56444e-10	-1.59287e-10	-1.7732e-10	-1.55431e-10	-1.53697e-10	-1.77493e-10	-1.70594e-10	-1.68193e-10	-1.63343e-10	-1.68478e-10	-1.67177e-10
-1.65639e-10	-1.8719e-10	-1.83517e-10	-1.8223e-10	-1.53048e-10	-1.53156e-10	-1.56239e-10	-1.36715e-10	-1.40434e-10	-1.54517e-10	-1.47608e-10	-1.30173e-10	-1.14133e-10	-1.24114e-10	-1.14022e-10	-1.34951e-10	-1.56649e-10	-1.72207e-10	-1.52829e-10	-1.51717e-10	-1.50623e-10	-1.63284e-10	-1.80021e-10	-1.88192e-10	-1.90251e-10	-1.71678e-10	-1.67723e-10	-1.49619e-10	-1.75107e-10	-1.63767e-10	-1.83879e-10	-1.72864e-10	-1.58034e-10	-1.45377e-10	-1.45145e-10	-1.50588e-10	-1.74712e-10	-1.66551e-10	-1.54315e-10	-1.41322e-10	-1.36147e-10	-1.51304e-10	-1.34479e-10	-1.50342e-10	-1.66096e-10	-1.72752e-10	-1.7272e-10	-1.95799e-10	-1.79468e-10	-1.69613e-10
-1.99334e-10	-1.73162e-10	-1.7623e-10	-1.75318e-10	-1.73286e-10	-1.64884e-10	-1.40192e-10	-1.47366e-10	-1.69883e-10	-1.68465e-10	-1.69078e-10	-1.69731e-10	-1.65777e-10	-1.67865e-10	-1.49339e-10	-1.43024e-10	-1.42756e-10	-1.50909e-10	-1.34866e-10	-1.39171e-10	-1.39628e-10	-1.20337e-10	-1.24045e-10	-1.40455e-10	-1.62288e-10	-1.47249e-10	-1.46982e-10	-1.52594e-10	-1.47124e-10	-1.29333e-10	-1.33675e-10	-1.2999e-10	-1.33169e-10	-1.56823e-10	-1.38386e-10	-1.29161e-10	-1.18427e-10	-1.23179e-10	-1.20506e-10	-1.34245e-10	-1.36144e-10	-1.23104e-10	-1.45065e-10	-1.50513e-10	-1.38035e-10	-1.45329e-10	-1.43396e-10	-1.4324e-10	-1.49828e-10	-1.61599e-10
-1.77775e-10	-1.73799e-10	-1.7995e-10	-1.74287e-10	-1.87977e-10	-1.95334e-10	-1.74994e-10	-1.75115e-10	-1.76399e-10	-1.53581e-10	-1.63632e-10	-1.59676e-10	-1.65356e-10	-1.59074e-10	-1.64207e-10	-1.55397e-10	-1.49326e-10	-1.55759e-10	-1.57487e-10	-1.7381e-10	-1.77093e-10	-1.75151e-10	-1.96277e-10	-2.03626e-10	-2.1335e-10	-2.09199e-10	-2.07544e-10	-1.84711e-10	-1.74637e-10	-1.72765e-10	-1.66912e-10	-1.49265e-10	-1.68085e-10	-1.78395e-10	-1.73606e-10	-1.70487e-10	-1.5196e-10	-1.54717e-10	-1.65416e-10	-1.56615e-10	-1.53437e-10	-1.52904e-10	-1.51498e-10	-1.47238e-10	-1.63671e-10	-1.70144e-10	-1.6931e-10	-1.78354e-10	-1.77299e-10	-1.62611e-10
-1.60924e-10	-1.41835e-10	-1.36315e-10	-1.38925e-10	-1.52784e-10	-1.52239e-10	-1.34633e-10	-1.3926e-10	-1.31541e-10	-1.35067e-10	-1.26381e-10	-1.22023e-10	-1.20895e-10	-1.40248e-10	-1.5445e-10	-1.56718e-10	-1.41171e-10	-1.23152e-10	-1.18748e-10	-1.32619e-10	-1.51919e-10	-1.35757e-10	-1.50435e-10	-1.56871e-10	-1.57215e-10	-1.54886e-10	-1.51418e-10	-1.49868e-10	-1.39232e-10	-1.57002e-10	-1.55335e-10	-1.63059e-10	-1.77574e-10	-1.54883e-10	-1.49695e-10	-1.42829e-10	-1.38546e-10	-1.47518e-10	-1.61703e-10	-1.63549e-10	-1.51768e-10	-1.4568e-10	-1.57638e-10	-1.71025e-10	-1.6014e-10	-1.52765e-10	-1.60241e-10	-1.5887e-10	-1.46203e-10	-1.53348e-10
-1.43888e-10	-1.44246e-10	-1.50649e-10	-1.28204e-10	-1.15359e-10	-1.2948e-10	-1.20898e-10	-1.35874e-10	-1.23594e-10	-1.43463e-10	-1.30145e-10	-9.84969e-11	-1.03081e-10	-1.31845e-10	-1.43275e-10	-1.45796e-10	-1.32854e-10	-1.23718e-10	-1.16629e-10	-1.11929e-10	-1.24209e-10	-1.35007e-10	-1.32383e-10	-1.40397e-10	-1.31888e-10	-1.2691e-10	-1.42297e-10	-1.33313e-10	-1.40293e-10	-1.42865e-10	-1.43776e-10	-1.35035e-10	-1.32383e-10	-1.37511e-10	-1.23341e-10	-1.26041e-10	-1.12325e-10	-1.16777e-10	-1.36278e-10	-1.48621e-10	-1.33872e-10	-1.17376e-10	-1.28707e-10	-1.39087e-10	-1.58294e-10	-1.58019e-10	-1.7818e-10	-1.619e-10	-1.48869e-10	-1.51433e-10
-1.44912e-10	-1.62443e-10	-1.68216e-10	-1.67631e-10	-1.55168e-10	-1.33017e-10	-1.37319e-10	-1.33933e-10	-1.51382e-10	-1.50828e-10	-1.42142e-10	-1.50207e-10	-1.73853e-10	-1.62655e-10	-1.65453e-10	-1.44493e-10	-1.32654e-10	-1.1878e-10	-1.37594e-10	-1.45676e-10	-1.45755e-10	-1.61806e-10	-1.63925e-10	-1.62773e-10	-1.68062e-10	-1.55305e-10	-1.40513e-10	-1.42136e-10	-1.35943e-10	-1.51159e-10	-1.6452e-10	-1.61074e-10	-1.58335e-10	-1.68244e-10	-1.84061e-10	-1.77421e-10	-1.74192e-10	-1.84971e-10	-1.75843e-10	-1.55868e-10	-1.65872e-10	-1.7108e-10	-1.52795e-10	-1.43459e-10	-1.58689e-10	-1.6828e-10	-1.80546e-10	-1.78762e-10	-1.76197e-10	-1.67199e-10
-1.50098e-10	-1.41948e-10	-1.4404e-10	-1.3759e-10	-1.22689e-10	-1.17628e-10	-1.32985e-10	-1.41637e-10	-1.39078e-10	-1.20116e-10	-1.50182e-10	-1.57816e-10	-1.5366e-10	-1.38192e-10	-1.51756e-10	-1.43357e-10	-1.14902e-10	-1.24796e-10	-1.24795e-10	-1.03043e-10	-9.89494e-11	-1.17462e-10	-1.4224e-10	-1.50696e-10	-1.49332e-10	-1.40316e-10	-1.56958e-10	-1.56153e-10	-1.36428e-10	-1.35896e-10	-1.18521e-10	-1.43546e-10	-1.42908e-10	-1.5253e-10	-1.50406e-10	-1.59028e-10	-1.66414e-10	-1.41887e-10	-1.4514e-10	-1.62192e-10	-1.6485e-10	-1.5824e-10	-1.62545e-10	-1.85862e-10	-1.82669e-10	-1.41967e-10	-1.50188e-10	-1.47452e-10	-1.41723e-10	-1.44317e-10
-1.17655e-10	-1.1359e-10	-1.12639e-10	-1.09949e-10	-1.07596e-10	-1.13503e-10	-1.20214e-10	-1.21526e-10	-1.40854e-10	-1.45481e-10	-1.38443e-10	-1.56373e-10	-1.53345e-10	-1.36195e-10	-1.41884e-10	-1.51996e-10	-1.25937e-10	-1.07981e-10	-1.13456e-10	-1.11434e-10	-1.17115e-10	-1.19745e-10	-1.11622e-10	-1.30543e-10	-1.28409e-10	-1.41885e-10	-1.47166e-10	-1.31964e-10	-1.38866e-10	-1.16005e-10	-1.21439e-10	-1.40163e-10	-1.4553e-10	-1.6063e-10	-1.62935e-10	-1.52706e-10	-1.59582e-10	-1.30093e-10	-1.43041e-10	-1.80644e-10	-1.72317e-10	-1.68752e-10	-1.79819e-10	-1.80086e-10	-1.77561e-10	-1.66407e-10	-1.55967e-10	-1.56336e-10	-1.61087e-10	-1.67354e-10
-1.29813e-10	-1.32128e-10	-1.28532e-10	-1.34058e-10	-1.51401e-10	-1.61409e-10	-1.6679e-10	-1.49088e-10	-1.5605e-10	-1.77303e-10	-1.69659e-10	-1.48597e-10	-1.45945e-10	-1.50408e-10	-1.44499e-10	-1.67747e-10	-1.56659e-10	-1.43838e-10	-1.38836e-10	-1.47356e-10	-1.60084e-10	-1.62679e-10	-1.57163e-10	-1.71415e-10	-1.48619e-10	-1.45592e-10	-1.39082e-10	-1.32831e-10	-1.1388e-10	-1.35976e-10	-1.4215e-10	-1.36922e-10	-1.54407e-10	-1.39964e-10	-1.36021e-10	-1.43944e-10	-1.59553e-10	-1.59206e-10	-1.7308e-10	-1.60307e-10	-1.56361e-10	-1.5963e-10	-1.66538e-10	-1.67789e-10	-1.76526e-10	-1.77896e-10	-1.8294e-10	-1.68744e-10	-1.68086e-10	-1.70863e-10
-1.37051e-10	-1.40031e-10	-1.31029e-10	-1.36976e-10	-1.32278e-10	-1.32542e-10	-1.4353e-10	-1.44357e-10	-1.63226e-10	-1.60518e-10	-1.54439e-10	-1.51578e-10	-1.41723e-10	-1.36031e-10	-1.51495e-10	-1.46284e-10	-1.38588e-10	-1.2899e-10	-1.29606e-10	-1.36022e-10	-1.37931e-10	-1.46566e-10	-1.5026e-10	-1.67755e-10	-1.55812e-10	-1.56373e-10	-1.56861e-10	-1.57594e-10	-1.35005e-10	-1.35198e-10	-1.30231e-10	-1.25289e-10	-1.4045e-10	-1.37849e-10	-1.3847e-10	-1.334e-10	-1.26521e-10	-1.3415e-10	-1.47787e-10	-1.5158e-10	-1.48789e-10	-1.61609e-10	-1.59895e-10	-1.64232e-10	-1.59287e-10	-1.49594e-10	-1.63858e-10	-1.64316e-10	-1.55521e-10	-1.48374e-10
-1.29349e-10	-1.41764e-10	-1.62073e-10	-1.67069e-10	-1.75366e-10	-1.70613e-10	-1.64029e-10	-1.76392e-10	-1.8305e-10	-1.69184e-10	-1.5834e-10	-1.86033e-10	-1.77104e-10	-1.73026e-10	-1.75095e-10	-1.85912e-10	-1.90487e-10	-1.86798e-10	-1.77131e-10	-1.75383e-10	-1.55344e-10	-1.58447e-10	-1.73191e-10	-1.75144e-10	-1.63834e-10	-1.65082e-10	-1.67486e-10	-1.56849e-10	-1.49272e-10	-1.6141e-10	-1.60275e-10	-1.70132e-10	-1.58517e-10	-1.65163e-10	-1.78514e-10	-1.63001e-10	-1.63771e-10	-1.81588e-10	-1.80062e-10	-1.50509e-10	-1.54591e-10	-1.72281e-10	-1.87335e-10	-1.72951e-10	-1.82134e-10	-1.97158e-10	-1.91869e-10	-1.79108e-10	-1.85093e-10	-1.79747e-10
-1.3406e-10	-1.33426e-10	-1.34719e-10	-1.40521e-10	-1.41609e-10	-1.38819e-10	-1.34788e-10	-1.29998e-10	-1.58315e-10	-1.41647e-10	-1.34718e-10	-1.38961e-10	-1.48011e-10	-1.41765e-10	-1.34582e-10	-1.39469e-10	-1.41151e-10	-1.65547e-10	-1.532e-10	-1.73961e-10	-1.76876e-10	-1.61372e-10	-1.6835e-10	-1.76984e-10	-1.65936e-10	-1.57987e-10	-1.50106e-10	-1.46405e-10	-1.46702e-10	-1.55247e-10	-1.57466e-10	-1.65856e-10	-1.46299e-10	-1.2973e-10	-1.42682e-10	-1.32116e-10	-1.34077e-10	-1.45841e-10	-1.46794e-10	-1.44377e-10	-1.5547e-10	-1.47472e-10	-1.56613e-10	-1.54408e-10	-1.4035e-10	-1.2411e-10	-1.29157e-10	-1.51585e-10	-1.48588e-10	-1.34555e-10
-1.40079e-10	-1.49281e-10	-1.54869e-10	-1.62403e-10	-1.57905e-10	-1.57427e-10	-1.67337e-10	-1.6472e-10	-1.72544e-10	-1.51939e-10	-1.51815e-10	-1.63495e-10	-1.6168e-10	-1.62675e-10	-1.56603e-10	-1.49875e-10	-1.59535e-10	-1.63388e-10	-1.87911e-10	-1.92345e-10	-1.66557e-10	-1.73196e-10	-1.85663e-10	-1.81452e-10	-1.797e-10	-1.58613e-10	-1.58734e-10	-1.46639e-10	-1.35647e-10	-1.52936e-10	-1.28989e-10	-1.39303e-10	-1.42829e-10	-1.32763e-10	-1.17545e-10	-1.26576e-10	-1.3399e-10	-1.59206e-10	-1.56944e-10	-1.46706e-10	-1.50718e-10	-1.54449e-10	-1.61875e-10	-1.5638e-10	-1.3426e-10	-1.36684e-10	-1.35647e-10	-1.49773e-10	-1.36342e-10	-1.45432e-10
-1.18866e-10	-1.35421e-10	-1.33838e-10	-1.38051e-10	-1.63753e-10	-1.80129e-10	-1.70893e-10	-1.7945e-10	-1.90759e-10	-1.92137e-10	-1.75166e-10	-1.68367e-10	-1.44702e-10	-1.25111e-10	-1.17454e-10	-1.41021e-10	-1.50186e-10	-1.44806e-10	-1.5798e-10	-1.48553e-10	-1.37446e-10	-1.40908e-10	-1.37348e-10	-1.37007e-10	-1.24907e-10	-1.17649e-10	-1.09615e-10	-1.10644e-10	-1.29491e-10	-1.40166e-10	-1.417e-10	-1.24319e-10	-1.20589e-10	-1.33654e-10	-1.46548e-10	-1.62893e-10	-1.56422e-10	-1.3456e-10	-1.36201e-10	-1.58164e-10	-1.50735e-10	-1.48128e-10	-1.43369e-10	-1.38611e-10	-1.4142e-10	-1.40481e-10	-1.34504e-10	-1.41241e-10	-1.20991e-10	-1.25132e-10
-1.58476e-10	-1.68029e-10	-1.65935e-10	-1.62912e-10	-1.66514e-10	-1.79555e-10	-1.80274e-10	-1.94369e-10	-1.76732e-10	-1.64879e-10	-1.75036e-10	-1.71413e-10	-1.6131e-10	-1.53739e-10	-1.41129e-10	-1.5182e-10	-1.6984e-10	-1.55562e-10	-1.3571e-10	-1.40589e-10	-1.37337e-10	-1.27513e-10	-1.30744e-10	-1.44039e-10	-1.50841e-10	-1.35783e-10	-1.46557e-10	-1.5684e-10	-1.50305e-10	-1.62273e-10	-1.57429e-10	-1.53782e-10	-1.47032e-10	-1.54479e-10	-1.45164e-10	-1.46007e-10	-1.43671e-10	-1.45015e-10	-1.50124e-10	-1.37826e-10	-1.32602e-10	-1.3948e-10	-1.31398e-10	-1.37989e-10	-1.33364e-10	-1.28648e-10	-1.2546e-10	-1.32394e-10	-1.34039e-10	-1.35724e-10
-1.731e-10	-1.93926e-10	-1.82439e-10	-1.87825e-10	-1.97282e-10	-2.21786e-10	-2.0904e-10	-1.92896e-10	-1.85684e-10	-1.89453e-10	-1.65413e-10	-1.57263e-10	-1.6815e-10	-1.46957e-10	-1.47024e-10	-1.5292e-10	-1.64073e-10	-1.69208e-10	-1.68965e-10	-1.68482e-10	-1.72231e-10	-1.57818e-10	-1.61377e-10	-1.76933e-10	-1.7092e-10	-1.50518e-10	-1.43464e-10	-1.37394e-10	-1.52567e-10	-1.51308e-10	-1.49576e-10	-1.41103e-10	-1.36525e-10	-1.19743e-10	-1.45346e-10	-1.38231e-10	-1.3942e-10	-1.65812e-10	-1.52147e-10	-1.62199e-10	-1.6105e-10	-1.4846e-10	-1.45774e-10	-1.32983e-10	-1.20131e-10	-1.21804e-10	-1.22914e-10	-1.29319e-10	-1.39657e-10	-1.42666e-10
-1.68119e-10	-1.85426e-10	-1.99953e-10	-2.02375e-10	-1.99456e-10	-1.83597e-10	-1.94247e-10	-1.96747e-10	-1.9688e-10	-1.79258e-10	-1.55966e-10	-1.38805e-10	-1.40141e-10	-1.38041e-10	-1.55704e-10	-1.65154e-10	-1.49896e-10	-1.52565e-10	-1.43223e-10	-1.30378e-10	-1.41635e-10	-1.42171e-10	-1.25e-10	-1.34948e-10	-1.39163e-10	-1.43854e-10	-1.18599e-10	-1.07167e-10	-1.20125e-10	-1.33816e-10	-1.12528e-10	-1.36288e-10	-1.40465e-10	-1.31337e-10	-1.12663e-10	-1.39583e-10	-1.41379e-10	-1.31196e-10	-1.36853e-10	-1.42459e-10	-1.23383e-10	-1.18838e-10	-1.46307e-10	-1.47793e-10	-1.44465e-10	-1.22092e-10	-1.30113e-10	-1.32007e-10	-1.21969e-10	-1.29605e-10
-1.73445e-10	-1.73558e-10	-1.75208e-10	-1.79025e-10	-1.95198e-10	-2.08265e-10	-1.91457e-10	-1.86457e-10	-2.10515e-10	-1.81069e-10	-1.7774e-10	-1.72905e-10	-1.68191e-10	-1.4219e-10	-1.33656e-10	-1.60207e-10	-1.5079e-10	-1.44584e-10	-1.35669e-10	-1.27672e-10	-1.38265e-10	-1.40473e-10	-1.48902e-10	-1.55163e-10	-1.64072e-10	-1.4167e-10	-1.59751e-10	-1.73809e-10	-1.61917e-10	-1.59907e-10	-1.42835e-10	-1.45516e-10	-1.57084e-10	-1.39302e-10	-1.55734e-10	-1.6546e-10	-1.4927e-10	-1.5604e-10	-1.70508e-10	-1.89378e-10	-1.80843e-10	-1.54133e-10	-1.50439e-10	-1.59943e-10	-1.36094e-10	-1.4514e-10	-1.5185e-10	-1.47118e-10	-1.54934e-10	-1.57246e-10
-1.58555e-10	-1.65278e-10	-1.83842e-10	-1.85624e-10	-1.98802e-10	-2.06202e-10	-1.87141e-10	-1.86261e-10	-1.69977e-10	-1.70736e-10	-1.73241e-10	-1.64211e-10	-1.80122e-10	-1.79256e-10	-1.87294e-10	-1.75449e-10	-1.6273e-10	-1.77784e-10	-1.78423e-10	-1.56038e-10	-1.46255e-10	-1.55253e-10	-1.63444e-10	-1.65404e-10	-1.67504e-10	-1.72277e-10	-1.62056e-10	-1.70769e-10	-1.63052e-10	-1.7287e-10	-1.81308e-10	-1.92566e-10	-1.78116e-10	-1.72955e-10	-1.66516e-10	-1.73006e-10	-1.71437e-10	-1.73175e-10	-1.74286e-10	-1.69111e-10	-1.57039e-10	-1.38882e-10	-1.69265e-10	-1.43234e-10	-1.56706e-10	-1.50561e-10	-1.47663e-10	-1.43546e-10	-1.5616e-10	-1.6959e-10
-1.61358e-10	-1.61868e-10	-1.45802e-10	-1.4935e-10	-1.5615e-10	-1.62136e-10	-1.70604e-10	-1.73877e-10	-1.66182e-10	-1.5518e-10	-1.67745e-10	-1.58094e-10	-1.72393e-10	-1.48726e-10	-1.32357e-10	-1.20484e-10	-1.30323e-10	-1.49692e-10	-1.42128e-10	-1.54272e-10	-1.64119e-10	-1.72848e-10	-1.60471e-10	-1.67067e-10	-1.51872e-10	-1.59119e-10	-1.54143e-10	-1.54834e-10	-1.47485e-10	-1.45327e-10	-1.60718e-10	-1.63392e-10	-1.69967e-10	-1.58168e-10	-1.62505e-10	-1.50356e-10	-1.57766e-10	-1.53679e-10	-1.46614e-10	-1.39922e-10	-1.38174e-10	-1.44963e-10	-1.36819e-10	-1.47405e-10	-1.47232e-10	-1.51602e-10	-1.42024e-10	-1.31676e-10	-1.23944e-10	-1.31277e-10
-1.2959e-10	-1.26249e-10	-1.32753e-10	-1.52009e-10	-1.56346e-10	-1.37424e-10	-1.4396e-10	-1.64379e-10	-1.61027e-10	-1.44934e-10	-1.53586e-10	-1.56327e-10	-1.30051e-10	-1.28414e-10	-1.38457e-10	-1.42341e-10	-1.11702e-10	-1.29485e-10	-1.53249e-10	-1.35405e-10	-1.4507e-10	-1.43346e-10	-1.38584e-10	-1.29485e-10	-1.36252e-10	-1.21501e-10	-1.18241e-10	-1.21617e-10	-1.4306e-10	-1.52933e-10	-1.61316e-10	-1.70428e-10	-1.755e-10	-1.73267e-10	-1.70604e-10	-1.75221e-10	-1.6072e-10	-1.45011e-10	-1.44584e-10	-1.54139e-10	-1.40109e-10	-1.45849e-10	-1.42957e-10	-1.36507e-10	-1.4223e-10	-1.4446e-10	-1.41297e-10	-1.42804e-10	-1.42407e-10	-1.31212e-10
-1.4292e-10	-1.31058e-10	-1.34866e-10	-1.44296e-10	-1.46208e-10	-1.64976e-10	-1.82974e-10	-1.73001e-10	-1.47257e-10	-1.5025e-10	-1.43588e-10	-1.48219e-10	-1.46346e-10	-1.27772e-10	-1.16525e-10	-1.27147e-10	-1.26751e-10	-1.19006e-10	-1.06511e-10	-1.20714e-10	-1.34406e-10	-1.39497e-10	-1.36801e-10	-1.48629e-10	-1.33836e-10	-1.16083e-10	-1.23724e-10	-1.15476e-10	-1.14526e-10	-1.47749e-10	-1.53323e-10	-1.54171e-10	-1.44566e-10	-1.46528e-10	-1.41558e-10	-1.66492e-10	-1.73801e-10	-1.70212e-10	-1.62686e-10	-1.48483e-10	-1.51633e-10	-1.66103e-10	-1.45009e-10	-1.25044e-10	-1.40801e-10	-1.3223e-10	-1.14573e-10	-1.30568e-10	-1.47599e-10	-1.45485e-10
-1.37127e-10	-1.34395e-10	-1.28725e-10	-1.41638e-10	-1.49173e-10	-1.47752e-10	-1.50599e-10	-1.62108e-10	-1.56551e-10	-1.44967e-10	-1.48272e-10	-1.37242e-10	-1.33435e-10	-1.31939e-10	-1.26184e-10	-1.36428e-10	-1.3136e-10	-1.34979e-10	-1.32528e-10	-1.2362e-10	-1.27502e-10	-1.30274e-10	-1.36616e-10	-1.36495e-10	-1.43013e-10	-1.53443e-10	-1.41178e-10	-1.44817e-10	-1.58845e-10	-1.53917e-10	-1.60046e-10	-1.75605e-10	-1.72963e-10	-1.94752e-10	-1.75848e-10	-1.66288e-10	-1.79352e-10	-1.73478e-10	-1.64096e-10	-1.38241e-10	-1.39689e-10	-1.58834e-10	-1.29299e-10	-1.13165e-10	-1.25712e-10	-1.37851e-10	-1.37094e-10	-1.30391e-10	-1.18577e-10	-1.4275e-10
-1.50427e-10	-1.69203e-10	-1.72101e-10	-1.85096e-10	-1.75781e-10	-1.8652e-10	-1.82326e-10	-1.70434e-10	-1.53592e-10	-1.74242e-10	-1.59051e-10	-1.58096e-10	-1.80759e-10	-1.77648e-10	-1.75912e-10	-1.6768e-10	-1.37159e-10	-1.35101e-10	-1.48831e-10	-1.52391e-10	-1.60602e-10	-1.60112e-10	-1.40802e-10	-1.44663e-10	-1.41929e-10	-1.32719e-10	-1.4448e-10	-1.63499e-10	-1.68034e-10	-1.80303e-10	-1.75568e-10	-1.84274e-10	-1.97419e-10	-1.95794e-10	-2.00093e-10	-1.73581e-10	-1.59559e-10	-1.65465e-10	-1.73535e-10	-1.72554e-10	-1.62618e-10	-1.70109e-10	-1.6898e-10	-1.61808e-10	-1.50132e-10	-1.47631e-10	-1.66763e-10	-1.68024e-10	-1.70517e-10	-1.43024e-10
-1.36263e-10	-1.38063e-10	-1.44146e-10	-1.49423e-10	-1.38268e-10	-1.47121e-10	-1.46693e-10	-1.33878e-10	-1.42765e-10	-1.3909e-10	-1.30617e-10	-1.20837e-10	-1.28631e-10	-1.25261e-10	-1.20815e-10	-1.15334e-10	-1.18965e-10	-1.19774e-10	-1.14712e-10	-1.14545e-10	-1.22608e-10	-1.28939e-10	-1.44079e-10	-1.26618e-10	-1.11939e-10	-1.19236e-10	-1.23464e-10	-1.27113e-10	-1.45848e-10	-1.713e-10	-1.70494e-10	-1.74695e-10	-1.83662e-10	-1.88525e-10	-1.87356e-10	-1.84234e-10	-1.6322e-10	-1.56096e-10	-1.48099e-10	-1.43476e-10	-1.35126e-10	-1.30611e-10	-1.25621e-10	-1.34131e-10	-1.47632e-10	-1.4613e-10	-1.41073e-10	-1.23184e-10	-1.32008e-10	-1.36994e-10
-1.63025e-10	-1.73958e-10	-1.7084e-10	-1.56823e-10	-1.5953e-10	-1.56493e-10	-1.40323e-10	-1.46035e-10	-1.33269e-10	-1.19433e-10	-1.33917e-10	-1.31368e-10	-1.25068e-10	-1.27763e-10	-1.38953e-10	-1.42337e-10	-1.42048e-10	-1.23998e-10	-1.17181e-10	-1.15099e-10	-1.21358e-10	-1.25221e-10	-1.36353e-10	-1.39382e-10	-1.39427e-10	-1.38186e-10	-1.41276e-10	-1.61665e-10	-1.73626e-10	-1.7773e-10	-1.72121e-10	-1.59167e-10	-1.74585e-10	-1.9354e-10	-1.91285e-10	-1.69956e-10	-1.55078e-10	-1.58138e-10	-1.55342e-10	-1.5326e-10	-1.5487e-10	-1.56681e-10	-1.58614e-10	-1.48633e-10	-1.58579e-10	-1.57112e-10	-1.76683e-10	-1.75939e-10	-1.6519e-10	-1.3717e-10
-1.59954e-10	-1.42301e-10	-1.54722e-10	-1.44918e-10	-1.44833e-10	-1.49711e-10	-1.38084e-10	-1.40462e-10	-1.5709e-10	-1.60221e-10	-1.52444e-10	-1.38901e-10	-1.40955e-10	-1.29431e-10	-1.37745e-10	-1.44663e-10	-1.37837e-10	-1.26813e-10	-1.3161e-10	-1.18759e-10	-1.35463e-10	-1.35841e-10	-1.48302e-10	-1.50946e-10	-1.48065e-10	-1.42545e-10	-1.3847e-10	-1.46122e-10	-1.6391e-10	-1.79291e-10	-1.86119e-10	-1.87077e-10	-1.8643e-10	-1.83469e-10	-1.91765e-10	-1.84521e-10	-1.72104e-10	-1.73446e-10	-1.64748e-10	-1.39229e-10	-1.38762e-10	-1.50679e-10	-1.53313e-10	-1.5983e-10	-1.54964e-10	-1.48934e-10	-1.28006e-10	-1.29594e-10	-1.30866e-10	-1.31003e-10
-1.52532e-10	-1.47421e-10	-1.616e-10	-1.58373e-10	-1.48512e-10	-1.45285e-10	-1.49374e-10	-1.31465e-10	-1.43287e-10	-1.51998e-10	-1.50992e-10	-1.69466e-10	-1.57483e-10	-1.4574e-10	-1.53501e-10	-1.36658e-10	-1.20246e-10	-1.23385e-10	-1.31685e-10	-1.60882e-10	-1.63702e-10	-1.56036e-10	-1.59235e-10	-1.62091e-10	-1.63161e-10	-1.84769e-10	-1.80047e-10	-1.754e-10	-1.86551e-10	-1.76179e-10	-1.76815e-10	-1.73793e-10	-1.90403e-10	-1.6279e-10	-1.49537e-10	-1.50286e-10	-1.53459e-10	-1.64004e-10	-1.40248e-10	-1.52893e-10	-1.49097e-10	-1.38416e-10	-1.39863e-10	-1.46515e-10	-1.42071e-10	-1.45609e-10	-1.4764e-10	-1.38553e-10	-1.41875e-10	-1.42213e-10
-1.2686e-10	-1.45341e-10	-1.43854e-10	-1.31116e-10	-1.24728e-10	-1.45867e-10	-1.26355e-10	-1.35086e-10	-1.42111e-10	-1.5835e-10	-1.77576e-10	-1.64074e-10	-1.44983e-10	-1.40659e-10	-1.54128e-10	-1.47846e-10	-1.24829e-10	-1.22304e-10	-1.20817e-10	-1.20225e-10	-1.42943e-10	-1.43532e-10	-1.51421e-10	-1.55347e-10	-1.71231e-10	-1.56945e-10	-1.478e-10	-1.48607e-10	-1.65475e-10	-1.75451e-10	-1.76225e-10	-1.76021e-10	-1.70187e-10	-1.47956e-10	-1.50911e-10	-1.52683e-10	-1.39705e-10	-1.32237e-10	-1.30882e-10	-1.31467e-10	-1.33679e-10	-1.46152e-10	-1.46891e-10	-1.55105e-10	-1.60147e-10	-1.72742e-10	-1.52311e-10	-1.41979e-10	-1.58457e-10	-1.48869e-10
-1.48549e-10	-1.59661e-10	-1.58654e-10	-1.42824e-10	-1.3012e-10	-1.35391e-10	-1.21409e-10	-1.09185e-10	-1.17932e-10	-1.39825e-10	-1.42479e-10	-1.365e-10	-1.29628e-10	-1.26136e-10	-1.39573e-10	-1.55181e-10	-1.5604e-10	-1.44207e-10	-1.57189e-10	-1.69495e-10	-1.65964e-10	-1.6854e-10	-1.73201e-10	-1.6443e-10	-1.51205e-10	-1.28879e-10	-1.37404e-10	-1.44771e-10	-1.48201e-10	-1.59501e-10	-1.64248e-10	-1.57015e-10	-1.51706e-10	-1.69082e-10	-1.70743e-10	-1.53581e-10	-1.62625e-10	-1.41999e-10	-1.44582e-10	-1.63679e-10	-1.46195e-10	-1.50288e-10	-1.45777e-10	-1.46909e-10	-1.63979e-10	-1.68738e-10	-1.61639e-10	-1.41483e-10	-1.29663e-10	-1.39083e-10
-1.45288e-10	-1.42706e-10	-1.4203e-10	-1.43304e-10	-1.30984e-10	-1.20424e-10	-1.09934e-10	-1.33468e-10	-1.2947e-10	-1.28431e-10	-1.31064e-10	-1.42494e-10	-1.36128e-10	-1.47071e-10	-1.37767e-10	-1.13034e-10	-1.16002e-10	-1.41551e-10	-1.43819e-10	-1.43217e-10	-1.67692e-10	-1.70786e-10	-1.76337e-10	-1.61163e-10	-1.51529e-10	-1.5914e-10	-1.65232e-10	-1.73597e-10	-1.7847e-10	-2.05432e-10	-1.88711e-10	-1.76339e-10	-1.76858e-10	-1.69265e-10	-1.62823e-10	-1.54926e-10	-1.36031e-10	-1.26892e-10	-1.38155e-10	-1.24518e-10	-1.23154e-10	-1.3398e-10	-1.53223e-10	-1.38048e-10	-1.66159e-10	-1.44738e-10	-1.49304e-10	-1.47011e-10	-1.30838e-10	-1.31104e-10
-9.82929e-11	-1.12556e-10	-1.13023e-10	-1.08941e-10	-1.15884e-10	-1.23219e-10	-1.02929e-10	-1.1041e-10	-1.41474e-10	-1.29566e-10	-1.26154e-10	-1.30958e-10	-1.43364e-10	-1.17114e-10	-1.13687e-10	-1.03194e-10	-1.1804e-10	-1.36167e-10	-1.56018e-10	-1.52454e-10	-1.55045e-10	-1.51205e-10	-1.33766e-10	-1.4651e-10	-1.34345e-10	-1.21182e-10	-1.1366e-10	-1.26208e-10	-1.46312e-10	-1.4017e-10	-1.37831e-10	-1.27884e-10	-1.48281e-10	-1.48266e-10	-1.32181e-10	-1.41979e-10	-1.59597e-10	-1.58815e-10	-1.5652e-10	-1.29019e-10	-1.34898e-10	-1.35542e-10	-1.13089e-10	-1.27248e-10	-1.37975e-10	-1.28238e-10	-1.55643e-10	-1.57563e-10	-1.57353e-10	-1.54919e-10
-1.75709e-10	-1.5606e-10	-1.45083e-10	-1.56979e-10	-1.56809e-10	-1.65401e-10	-1.79498e-10	-1.72595e-10	-1.49821e-10	-1.48661e-10	-1.36378e-10	-1.43747e-10	-1.37994e-10	-1.12371e-10	-1.22764e-10	-1.23718e-10	-1.29821e-10	-1.54907e-10	-1.47071e-10	-1.58266e-10	-1.44176e-10	-1.44175e-10	-1.61107e-10	-1.4996e-10	-1.71746e-10	-1.62583e-10	-1.67568e-10	-1.81484e-10	-1.71999e-10	-1.7939e-10	-1.89738e-10	-1.76717e-10	-1.8375e-10	-1.63819e-10	-1.60387e-10	-1.61625e-10	-1.45723e-10	-1.48566e-10	-1.5078e-10	-1.7313e-10	-1.49701e-10	-1.53193e-10	-1.61507e-10	-1.63865e-10	-1.64121e-10	-1.50965e-10	-1.44028e-10	-1.34028e-10	-1.43577e-10	-1.69342e-10
-1.60336e-10	-1.52734e-10	-1.53731e-10	-1.64982e-10	-1.47058e-10	-1.51983e-10	-1.4707e-10	-1.3886e-10	-1.47692e-10	-1.54576e-10	-1.45782e-10	-1.62412e-10	-1.45424e-10	-1.37521e-10	-1.44335e-10	-1.55102e-10	-1.27771e-10	-1.34116e-10	-1.44382e-10	-1.42379e-10	-1.61883e-10	-1.50914e-10	-1.43e-10	-1.45484e-10	-1.61778e-10	-1.44229e-10	-1.47897e-10	-1.62658e-10	-1.7165e-10	-1.50885e-10	-1.43895e-10	-1.57261e-10	-1.52904e-10	-1.59535e-10	-1.56212e-10	-1.55794e-10	-1.48675e-10	-1.56282e-10	-1.57778e-10	-1.65375e-10	-1.4262e-10	-1.39444e-10	-1.49653e-10	-1.56968e-10	-1.52579e-10	-1.48373e-10	-1.51731e-10	-1.44525e-10	-1.5496e-10	-1.58333e-10
-1.37914e-10	-1.2585e-10	-1.22332e-10	-1.26195e-10	-1.1777e-10	-1.14258e-10	-1.20522e-10	-1.37738e-10	-1.36866e-10	-1.4699e-10	-1.43198e-10	-1.46063e-10	-1.27386e-10	-1.27578e-10	-1.19705e-10	-1.12524e-10	-1.2239e-10	-1.34168e-10	-1.40277e-10	-1.70529e-10	-1.56025e-10	-1.59319e-10	-1.52859e-10	-1.66878e-10	-1.81029e-10	-1.72504e-10	-1.68777e-10	-1.7701e-10	-1.88365e-10	-1.78749e-10	-1.51211e-10	-1.57659e-10	-1.55209e-10	-1.77286e-10	-1.64059e-10	-1.69181e-10	-1.72512e-10	-1.65813e-10	-1.43124e-10	-1.33829e-10	-1.31641e-10	-1.36133e-10	-1.38921e-10	-1.47532e-10	-1.6546e-10	-1.57864e-10	-1.61563e-10	-1.57414e-10	-1.57302e-10	-1.3476e-10
-1.64648e-10	-1.49516e-10	-1.57898e-10	-1.516e-10	-1.40593e-10	-1.35613e-10	-1.474e-10	-1.42658e-10	-1.10357e-10	-1.15562e-10	-1.28566e-10	-1.27843e-10	-1.34616e-10	-1.32822e-10	-1.3123e-10	-1.16544e-10	-1.03511e-10	-1.34312e-10	-1.47407e-10	-1.51491e-10	-1.38512e-10	-1.4125e-10	-1.38586e-10	-1.47913e-10	-1.69441e-10	-1.72759e-10	-1.65585e-10	-1.5609e-10	-1.58251e-10	-1.45066e-10	-1.34891e-10	-1.3472e-10	-1.3047e-10	-1.27482e-10	-1.28665e-10	-1.3662e-10	-1.32845e-10	-1.13569e-10	-1.24355e-10	-1.14556e-10	-1.2716e-10	-1.32893e-10	-1.34867e-10	-1.59736e-10	-1.76602e-10	-1.57599e-10	-1.58103e-10	-1.48619e-10	-1.31968e-10	-1.37315e-10
-1.51182e-10	-1.5387e-10	-1.51428e-10	-1.56256e-10	-1.55327e-10	-1.61292e-10	-1.6762e-10	-1.719e-10	-1.45853e-10	-1.41973e-10	-1.36194e-10	-1.28635e-10	-1.19861e-10	-1.10741e-10	-1.20254e-10	-1.37719e-10	-1.20177e-10	-1.20676e-10	-1.45943e-10	-1.41247e-10	-1.49829e-10	-1.47554e-10	-1.59361e-10	-1.58007e-10	-1.43583e-10	-1.32564e-10	-1.35184e-10	-1.4727e-10	-1.6611e-10	-1.4686e-10	-1.48956e-10	-1.48837e-10	-1.37971e-10	-1.52363e-10	-1.48064e-10	-1.50025e-10	-1.60197e-10	-1.40915e-10	-1.36617e-10	-1.59619e-10	-1.49276e-10	-1.62254e-10	-1.5707e-10	-1.42655e-10	-1.38326e-10	-1.57119e-10	-1.52722e-10	-1.36111e-10	-1.44279e-10	-1.29067e-10
-1.49239e-10	-1.29734e-10	-1.03985e-10	-1.33356e-10	-1.51745e-10	-1.63092e-10	-1.61544e-10	-1.38979e-10	-1.20487e-10	-1.32946e-10	-1.29558e-10	-1.30352e-10	-1.32004e-10	-1.32095e-10	-1.26268e-10	-1.16007e-10	-1.21323e-10	-1.3467e-10	-1.43372e-10	-1.34268e-10	-1.28848e-10	-1.44629e-10	-1.51978e-10	-1.40758e-10	-1.46569e-10	-1.49725e-10	-1.51601e-10	-1.58444e-10	-1.52302e-10	-1.62807e-10	-1.43149e-10	-1.33965e-10	-1.07565e-10	-1.1488e-10	-1.14587e-10	-1.02548e-10	-1.0883e-10	-1.21979e-10	-1.19278e-10	-1.10517e-10	-9.64755e-11	-8.58725e-11	-9.30166e-11	-1.22473e-10	-1.35755e-10	-1.35403e-10	-1.50794e-10	-1.52502e-10	-1.42697e-10	-1.24452e-10
-1.83548e-10	-1.80937e-10	-1.81526e-10	-1.7043e-10	-1.61398e-10	-1.64456e-10	-1.64405e-10	-1.69726e-10	-1.68704e-10	-1.60192e-10	-1.60955e-10	-1.71868e-10	-1.68293e-10	-1.59597e-10	-1.45775e-10	-1.43251e-10	-1.34442e-10	-1.61815e-10	-1.43374e-10	-1.41974e-10	-1.48246e-10	-1.58852e-10	-1.66026e-10	-1.40249e-10	-1.4632e-10	-1.64843e-10	-1.6061e-10	-1.64842e-10	-1.79533e-10	-1.70071e-10	-1.74985e-10	-1.65066e-10	-1.56929e-10	-1.46964e-10	-1.53113e-10	-1.52405e-10	-1.4017e-10	-1.48841e-10	-1.59243e-10	-1.7074e-10	-1.65113e-10	-1.62066e-10	-1.54639e-10	-1.44924e-10	-1.77058e-10	-1.99355e-10	-1.93937e-10	-1.79748e-10	-1.64417e-10	-1.52646e-10
-1.68107e-10	-1.49597e-10	-1.46982e-10	-1.58e-10	-1.71639e-10	-1.46643e-10	-1.49021e-10	-1.60951e-10	-1.47865e-10	-1.4499e-10	-1.30154e-10	-1.3531e-10	-1.06962e-10	-1.17921e-10	-1.24458e-10	-1.48841e-10	-1.32655e-10	-1.38851e-10	-1.39582e-10	-1.44988e-10	-1.55833e-10	-1.4437e-10	-1.26221e-10	-1.45075e-10	-1.73559e-10	-1.7358e-10	-1.79981e-10	-1.52578e-10	-1.53797e-10	-1.32843e-10	-1.401e-10	-1.48457e-10	-1.32105e-10	-1.2822e-10	-1.14234e-10	-1.13373e-10	-1.2607e-10	-1.33666e-10	-1.56626e-10	-1.70541e-10	-1.61266e-10	-1.4601e-10	-1.39704e-10	-1.39691e-10	-1.36665e-10	-1.605e-10	-1.71953e-10	-1.77013e-10	-1.71899e-10	-1.59048e-10
-1.45581e-10	-1.45788e-10	-1.35224e-10	-1.13024e-10	-1.26935e-10	-1.39274e-10	-1.26326e-10	-1.16877e-10	-1.33384e-10	-1.49937e-10	-1.35338e-10	-1.22079e-10	-1.12414e-10	-1.38385e-10	-1.62484e-10	-1.68921e-10	-1.69169e-10	-1.58915e-10	-1.26313e-10	-1.27454e-10	-1.263e-10	-1.21111e-10	-1.1907e-10	-1.19861e-10	-1.20523e-10	-1.30474e-10	-1.11953e-10	-1.18174e-10	-1.18912e-10	-1.35139e-10	-1.41497e-10	-1.40894e-10	-1.40694e-10	-1.24959e-10	-1.09168e-10	-1.06781e-10	-1.10911e-10	-1.00596e-10	-1.25162e-10	-1.12665e-10	-1.26893e-10	-1.29029e-10	-1.26117e-10	-1.38036e-10	-1.35534e-10	-1.57733e-10	-1.58919e-10	-1.58896e-10	-1.45934e-10	-1.30082e-10
-1.4787e-10	-1.3874e-10	-1.50192e-10	-1.33434e-10	-1.21706e-10	-1.11594e-10	-1.23569e-10	-1.50524e-10	-1.5327e-10	-1.55568e-10	-1.6293e-10	-1.4729e-10	-1.43346e-10	-1.58984e-10	-1.51643e-10	-1.23037e-10	-1.17522e-10	-1.25282e-10	-1.34664e-10	-1.48663e-10	-1.44138e-10	-1.41423e-10	-1.54725e-10	-1.24537e-10	-1.24726e-10	-1.29518e-10	-1.43018e-10	-1.5514e-10	-1.43392e-10	-1.28089e-10	-1.20388e-10	-1.22424e-10	-1.27245e-10	-1.4058e-10	-1.35759e-10	-1.29524e-10	-1.4187e-10	-1.37453e-10	-1.55457e-10	-1.37951e-10	-1.45353e-10	-1.67699e-10	-1.56819e-10	-1.48369e-10	-1.58155e-10	-1.6218e-10	-1.39732e-10	-1.47271e-10	-1.5992e-10	-1.78433e-10
-1.52564e-10	-1.48631e-10	-1.53173e-10	-1.48484e-10	-1.33949e-10	-1.49102e-10	-1.49229e-10	-1.55338e-10	-1.51773e-10	-1.39292e-10	-1.44907e-10	-1.3767e-10	-1.26877e-10	-1.27296e-10	-1.42975e-10	-1.51553e-10	-1.49284e-10	-1.51375e-10	-1.49468e-10	-1.41944e-10	-1.32994e-10	-1.48778e-10	-1.55227e-10	-1.60114e-10	-1.33115e-10	-1.30605e-10	-1.17983e-10	-1.08271e-10	-1.3294e-10	-1.51648e-10	-1.57595e-10	-1.54283e-10	-1.7424e-10	-1.50961e-10	-1.4833e-10	-1.46875e-10	-1.51963e-10	-1.43922e-10	-1.58554e-10	-1.5314e-10	-1.71645e-10	-1.46597e-10	-1.66666e-10	-1.72508e-10	-1.61562e-10	-1.452e-10	-1.48858e-10	-1.4712e-10	-1.36345e-10	-1.37587e-10
-1.41638e-10	-1.35861e-10	-1.18531e-10	-1.35871e-10	-1.20643e-10	-1.26344e-10	-1.36577e-10	-1.26518e-10	-1.29631e-10	-1.32976e-10	-1.31901e-10	-1.13429e-10	-1.41703e-10	-1.449e-10	-1.40566e-10	-1.44293e-10	-1.29141e-10	-1.2233e-10	-1.20109e-10	-1.13107e-10	-1.15895e-10	-1.18856e-10	-1.32627e-10	-1.37618e-10	-1.24213e-10	-1.24641e-10	-1.12322e-10	-1.221e-10	-1.27523e-10	-1.18489e-10	-1.28688e-10	-1.13063e-10	-9.27262e-11	-8.45098e-11	-9.30296e-11	-1.1637e-10	-1.27762e-10	-1.33862e-10	-1.50544e-10	-1.35992e-10	-1.38289e-10	-1.26321e-10	-1.25947e-10	-1.25522e-10	-1.24727e-10	-1.31776e-10	-1.27643e-10	-1.29889e-10	-1.0663e-10	-1.03883e-10
-1.47481e-10	-1.72174e-10	-1.33323e-10	-1.207e-10	-1.32964e-10	-1.3747e-10	-1.43232e-10	-1.321e-10	-1.32335e-10	-1.35979e-10	-1.46458e-10	-1.38576e-10	-1.33117e-10	-1.44917e-10	-1.52165e-10	-1.65277e-10	-1.43289e-10	-1.29228e-10	-1.41596e-10	-1.30144e-10	-1.32135e-10	-1.21301e-10	-1.33168e-10	-1.27854e-10	-1.24455e-10	-1.26135e-10	-1.17952e-10	-1.23412e-10	-1.48018e-10	-1.54182e-10	-1.60517e-10	-1.38775e-10	-1.32789e-10	-1.22493e-10	-1.2289e-10	-1.29773e-10	-1.19475e-10	-1.29223e-10	-1.44641e-10	-1.5226e-10	-1.5065e-10	-1.43022e-10	-1.50328e-10	-1.49903e-10	-1.65576e-10	-1.46474e-10	-1.35527e-10	-1.41528e-10	-1.50404e-10	-1.44338e-10
-1.51439e-10	-1.4119e-10	-1.49919e-10	-1.50795e-10	-1.52644e-10	-1.49793e-10	-1.38705e-10	-1.44976e-10	-1.48968e-10	-1.59746e-10	-1.33802e-10	-1.5129e-10	-1.50395e-10	-1.65772e-10	-1.50923e-10	-1.61447e-10	-1.70937e-10	-1.43426e-10	-1.33609e-10	-1.4594e-10	-1.70839e-10	-1.80504e-10	-1.49068e-10	-1.53763e-10	-1.61574e-10	-1.61003e-10	-1.54354e-10	-1.47583e-10	-1.53143e-10	-1.50439e-10	-1.33486e-10	-1.66397e-10	-1.65536e-10	-1.46912e-10	-1.52831e-10	-1.49429e-10	-1.48193e-10	-1.61396e-10	-1.55456e-10	-1.43366e-10	-1.50228e-10	-1.64415e-10	-1.54712e-10	-1.64958e-10	-1.71947e-10	-1.60034e-10	-1.56882e-10	-1.62789e-10	-1.46929e-10	-1.55421e-10
-1.3954e-10	-1.4969e-10	-1.60539e-10	-1.35432e-10	-1.26768e-10	-1.24348e-10	-1.34426e-10	-1.1298e-10	-1.19122e-10	-1.29995e-10	-1.32866e-10	-1.32439e-10	-1.27738e-10	-1.39529e-10	-1.40999e-10	-1.40045e-10	-1.50664e-10	-1.34329e-10	-1.41486e-10	-1.36954e-10	-1.40667e-10	-1.22597e-10	-1.24723e-10	-1.29762e-10	-1.25983e-10	-1.16079e-10	-1.06185e-10	-1.28862e-10	-1.36202e-10	-1.4101e-10	-1.34103e-10	-1.17139e-10	-1.38911e-10	-1.26902e-10	-1.14493e-10	-1.25454e-10	-1.34481e-10	-1.29043e-10	-1.37173e-10	-1.44183e-10	-1.57279e-10	-1.38952e-10	-1.32479e-10	-1.42895e-10	-1.31594e-10	-1.33794e-10	-1.39196e-10	-1.43542e-10	-1.49042e-10	-1.54333e-10
-1.65242e-10	-1.66696e-10	-1.50784e-10	-1.38589e-10	-1.50833e-10	-1.44602e-10	-1.30386e-10	-1.40824e-10	-1.25887e-10	-1.25408e-10	-1.35872e-10	-1.26151e-10	-1.4114e-10	-1.57858e-10	-1.47917e-10	-1.51473e-10	-1.36833e-10	-1.44809e-10	-1.27308e-10	-1.40691e-10	-1.73113e-10	-1.65618e-10	-1.88386e-10	-1.73147e-10	-1.79274e-10	-1.77804e-10	-1.69191e-10	-1.51532e-10	-1.59616e-10	-1.48134e-10	-1.44644e-10	-1.64823e-10	-1.36036e-10	-1.3526e-10	-1.61752e-10	-1.72668e-10	-1.6013e-10	-1.70811e-10	-1.74086e-10	-1.87392e-10	-1.91304e-10	-1.66104e-10	-1.64413e-10	-1.63187e-10	-1.7249e-10	-1.79049e-10	-1.6704e-10	-1.51338e-10	-1.63906e-10	-1.88115e-10
-1.38377e-10	-1.28451e-10	-1.31706e-10	-1.38182e-10	-1.38293e-10	-1.26709e-10	-1.42357e-10	-1.32611e-10	-1.21201e-10	-1.10293e-10	-1.29677e-10	-1.28804e-10	-1.33633e-10	-1.03651e-10	-9.73685e-11	-1.08387e-10	-1.13317e-10	-1.25009e-10	-1.12129e-10	-1.2277e-10	-1.29637e-10	-1.21765e-10	-1.30196e-10	-1.38634e-10	-1.45819e-10	-1.53197e-10	-1.35367e-10	-1.28012e-10	-1.5107e-10	-1.34296e-10	-1.32278e-10	-1.39306e-10	-1.18611e-10	-1.14519e-10	-1.28743e-10	-1.30552e-10	-1.29759e-10	-1.61207e-10	-1.44864e-10	-1.31348e-10	-1.42617e-10	-1.33475e-10	-1.25891e-10	-1.3117e-10	-1.31935e-10	-1.55023e-10	-1.59729e-10	-1.56614e-10	-1.63316e-10	-1.84215e-10
-1.61145e-10	-1.59037e-10	-1.64856e-10	-1.76008e-10	-1.6135e-10	-1.33854e-10	-1.44429e-10	-1.33981e-10	-1.47148e-10	-1.44748e-10	-1.43289e-10	-1.40939e-10	-1.233e-10	-1.32396e-10	-1.62912e-10	-1.60502e-10	-1.29923e-10	-1.3473e-10	-1.46332e-10	-1.40996e-10	-1.38639e-10	-1.60734e-10	-1.67919e-10	-1.84131e-10	-1.7269e-10	-1.29253e-10	-1.31716e-10	-1.45521e-10	-1.37318e-10	-1.4226e-10	-1.42188e-10	-1.38086e-10	-1.35506e-10	-1.22281e-10	-1.13e-10	-1.31002e-10	-1.70734e-10	-1.63658e-10	-1.51262e-10	-1.52182e-10	-1.58995e-10	-1.55024e-10	-1.55204e-10	-1.48795e-10	-1.66567e-10	-1.84985e-10	-1.74599e-10	-1.79026e-10	-1.63236e-10	-1.56365e-10
-1.50194e-10	-1.53195e-10	-1.41607e-10	-1.3054e-10	-1.41532e-10	-1.16606e-10	-1.27336e-10	-1.2687e-10	-1.18315e-10	-1.51843e-10	-1.29397e-10	-1.11432e-10	-1.16352e-10	-1.23723e-10	-1.26327e-10	-1.43962e-10	-1.44938e-10	-1.48859e-10	-1.49229e-10	-1.30027e-10	-1.38522e-10	-1.5925e-10	-1.50805e-10	-1.37221e-10	-1.5416e-10	-1.49803e-10	-1.65782e-10	-1.62889e-10	-1.54561e-10	-1.3876e-10	-1.39704e-10	-1.23394e-10	-1.24228e-10	-1.30719e-10	-1.26785e-10	-1.43412e-10	-1.3449e-10	-1.41564e-10	-1.39777e-10	-1.37573e-10	-1.47838e-10	-1.53177e-10	-1.63345e-10	-1.63032e-10	-1.51943e-10	-1.65407e-10	-1.59703e-10	-1.66941e-10	-1.69966e-10	-1.77486e-10
-1.33863e-10	-1.33838e-10	-1.27894e-10	-1.27448e-10	-1.15445e-10	-1.2032e-10	-1.21345e-10	-1.34546e-10	-1.24991e-10	-1.14657e-10	-1.2892e-10	-1.24466e-10	-1.30629e-10	-1.36736e-10	-1.32868e-10	-1.24048e-10	-1.3699e-10	-1.49954e-10	-1.54308e-10	-1.43806e-10	-1.25051e-10	-1.47864e-10	-1.47698e-10	-1.44781e-10	-1.37655e-10	-1.30347e-10	-1.28887e-10	-1.16837e-10	-1.01715e-10	-1.11019e-10	-1.1499e-10	-1.28213e-10	-1.17516e-10	-1.16867e-10	-1.27527e-10	-1.5187e-10	-1.57987e-10	-1.56516e-10	-1.69093e-10	-1.64493e-10	-1.76436e-10	-1.91771e-10	-1.85592e-10	-1.6227e-10	-1.42244e-10	-1.44425e-10	-1.50114e-10	-1.5707e-10	-1.56434e-10	-1.58295e-10
-1.09314e-10	-1.13667e-10	-1.16653e-10	-1.09255e-10	-1.13358e-10	-1.49958e-10	-1.46809e-10	-1.37977e-10	-1.61859e-10	-1.57501e-10	-1.27741e-10	-1.31385e-10	-1.38301e-10	-1.40381e-10	-1.27966e-10	-1.39278e-10	-1.44148e-10	-1.44375e-10	-1.49224e-10	-1.52025e-10	-1.63962e-10	-1.6673e-10	-1.633e-10	-1.36231e-10	-1.45371e-10	-1.43879e-10	-1.22887e-10	-1.28933e-10	-1.49559e-10	-1.57151e-10	-1.52701e-10	-1.35126e-10	-1.38521e-10	-1.44902e-10	-1.58423e-10	-1.59584e-10	-1.50843e-10	-1.2807e-10	-1.55048e-10	-1.62559e-10	-1.65845e-10	-1.72197e-10	-1.58476e-10	-1.59872e-10	-1.60153e-10	-1.3925e-10	-1.40425e-10	-1.2811e-10	-1.3196e-10	-1.41885e-10
-1.6886e-10	-1.36798e-10	-1.29948e-10	-1.32208e-10	-1.39621e-10	-1.32025e-10	-1.46139e-10	-1.61806e-10	-1.3956e-10	-1.38676e-10	-1.37459e-10	-1.17968e-10	-1.13046e-10	-1.15573e-10	-1.24977e-10	-1.40172e-10	-1.35497e-10	-1.35707e-10	-1.59794e-10	-1.57758e-10	-1.52999e-10	-1.47749e-10	-1.36046e-10	-1.3819e-10	-1.5859e-10	-1.50974e-10	-1.48196e-10	-1.47895e-10	-1.33344e-10	-1.3775e-10	-1.57179e-10	-1.50189e-10	-1.36536e-10	-1.3795e-10	-1.48535e-10	-1.5671e-10	-1.54094e-10	-1.36953e-10	-1.47283e-10	-1.39442e-10	-1.56017e-10	-1.68071e-10	-1.81663e-10	-1.66325e-10	-1.58338e-10	-1.5559e-10	-1.67636e-10	-1.59738e-10	-1.47265e-10	-1.51447e-10
-1.37187e-10	-1.40465e-10	-1.33101e-10	-1.27912e-10	-1.33201e-10	-1.41828e-10	-1.44696e-10	-1.2605e-10	-1.19032e-10	-1.19125e-10	-1.1187e-10	-1.14325e-10	-1.31155e-10	-1.38272e-10	-1.55859e-10	-1.68189e-10	-1.58296e-10	-1.62439e-10	-1.46806e-10	-1.7762e-10	-1.76076e-10	-1.64606e-10	-1.60667e-10	-1.70314e-10	-1.70625e-10	-1.63982e-10	-1.63172e-10	-1.64961e-10	-1.60838e-10	-1.23315e-10	-1.25639e-10	-1.22601e-10	-1.47108e-10	-1.51757e-10	-1.46512e-10	-1.53236e-10	-1.52945e-10	-1.61194e-10	-1.55362e-10	-1.67302e-10	-1.7245e-10	-1.71394e-10	-1.63828e-10	-1.48783e-10	-1.57307e-10	-1.68331e-10	-1.74197e-10	-1.67543e-10	-1.61343e-10	-1.67285e-10
-1.37407e-10	-1.36638e-10	-1.29871e-10	-1.26401e-10	-1.21648e-10	-1.34521e-10	-1.27085e-10	-1.12275e-10	-1.08344e-10	-1.27594e-10	-1.29595e-10	-1.39414e-10	-1.4286e-10	-1.37502e-10	-1.42458e-10	-1.53425e-10	-1.55612e-10	-1.59792e-10	-1.73358e-10	-1.80743e-10	-1.61688e-10	-1.72321e-10	-1.72874e-10	-1.72746e-10	-1.60692e-10	-1.63593e-10	-1.44073e-10	-1.50711e-10	-1.51942e-10	-1.55884e-10	-1.52842e-10	-1.46129e-10	-1.40519e-10	-1.36887e-10	-1.31372e-10	-1.27875e-10	-1.35266e-10	-1.2881e-10	-1.2786e-10	-1.22645e-10	-1.24408e-10	-1.35568e-10	-1.45662e-10	-1.38046e-10	-1.41798e-10	-1.48275e-10	-1.34588e-10	-1.40616e-10	-1.42289e-10	-1.46953e-10
-1.42045e-10	-1.34664e-10	-1.37495e-10	-1.37632e-10	-1.40083e-10	-1.52497e-10	-1.51009e-10	-1.42888e-10	-1.26552e-10	-1.46857e-10	-1.57421e-10	-1.55671e-10	-1.47344e-10	-1.38489e-10	-1.36625e-10	-1.37148e-10	-1.60213e-10	-1.48456e-10	-1.41739e-10	-1.62487e-10	-1.71317e-10	-1.55796e-10	-1.32829e-10	-1.42462e-10	-1.63368e-10	-1.42302e-10	-1.35275e-10	-1.44701e-10	-1.65643e-10	-1.46058e-10	-1.69986e-10	-1.80201e-10	-1.6482e-10	-1.48802e-10	-1.51044e-10	-1.51801e-10	-1.53517e-10	-1.75393e-10	-1.94347e-10	-1.88322e-10	-1.76594e-10	-1.65798e-10	-1.70471e-10	-1.78703e-10	-1.79814e-10	-1.66075e-10	-1.71629e-10	-1.6769e-10	-1.58381e-10	-1.56875e-10
-1.19585e-10	-1.04077e-10	-1.24027e-10	-1.37082e-10	-1.26068e-10	-1.24052e-10	-1.16537e-10	-9.56427e-11	-9.25767e-11	-1.1625e-10	-1.24785e-10	-1.34324e-10	-1.28258e-10	-1.16632e-10	-1.09961e-10	-1.25919e-10	-1.24166e-10	-1.35734e-10	-1.49647e-10	-1.65791e-10	-1.69153e-10	-1.63997e-10	-1.66142e-10	-1.5995e-10	-1.53806e-10	-1.54807e-10	-1.52707e-10	-1.37218e-10	-1.64278e-10	-1.84143e-10	-1.77529e-10	-1.65445e-10	-1.54666e-10	-1.62458e-10	-1.69065e-10	-1.57493e-10	-1.40474e-10	-1.4866e-10	-1.54205e-10	-1.5172e-10	-1.52959e-10	-1.56148e-10	-1.63284e-10	-1.65264e-10	-1.53635e-10	-1.68047e-10	-1.58981e-10	-1.45909e-10	-1.62708e-10	-1.6387e-10
-1.4584e-10	-1.48211e-10	-1.37406e-10	-1.35705e-10	-1.32632e-10	-1.33989e-10	-1.28117e-10	-1.22709e-10	-1.23694e-10	-1.1427e-10	-1.20525e-10	-1.31007e-10	-1.36808e-10	-1.5985e-10	-1.75731e-10	-1.58222e-10	-1.72813e-10	-1.6632e-10	-1.61792e-10	-1.52316e-10	-1.52441e-10	-1.59545e-10	-1.36738e-10	-1.4346e-10	-1.42051e-10	-1.43314e-10	-1.4383e-10	-1.53493e-10	-1.73985e-10	-1.69292e-10	-1.59793e-10	-1.52395e-10	-1.76903e-10	-1.77608e-10	-1.6627e-10	-1.58836e-10	-1.50436e-10	-1.66682e-10	-1.65468e-10	-1.7788e-10	-1.7147e-10	-1.76449e-10	-1.6813e-10	-1.61707e-10	-1.58215e-10	-1.62623e-10	-1.36413e-10	-1.45734e-10	-1.521e-10	-1.52957e-10
-1.48626e-10	-1.30421e-10	-1.23246e-10	-1.42263e-10	-1.26919e-10	-1.26234e-10	-1.31141e-10	-1.14071e-10	-1.20818e-10	-1.2702e-10	-1.34171e-10	-1.29238e-10	-1.3233e-10	-1.45786e-10	-1.60778e-10	-1.67579e-10	-1.83689e-10	-1.83173e-10	-1.87281e-10	-1.74441e-10	-1.29363e-10	-1.33133e-10	-1.28923e-10	-1.19689e-10	-1.28666e-10	-1.28572e-10	-1.38149e-10	-1.2587e-10	-1.62244e-10	-1.63863e-10	-1.56982e-10	-1.45756e-10	-1.44906e-10	-1.64561e-10	-1.56058e-10	-1.55119e-10	-1.546e-10	-1.56646e-10	-1.67339e-10	-1.51839e-10	-1.51957e-10	-1.53231e-10	-1.59491e-10	-1.57112e-10	-1.54187e-10	-1.44793e-10	-1.40046e-10	-1.41081e-10	-1.53877e-10	-1.52973e-10
-1.24339e-10	-1.25987e-10	-1.39458e-10	-1.52784e-10	-1.50192e-10	-1.5473e-10	-1.44145e-10	-1.32566e-10	-1.164e-10	-1.28763e-10	-1.2946e-10	-1.13821e-10	-1.16306e-10	-1.42455e-10	-1.42128e-10	-1.52336e-10	-1.61532e-10	-1.51667e-10	-1.43466e-10	-1.51676e-10	-1.56812e-10	-1.58726e-10	-1.61587e-10	-1.59034e-10	-1.63416e-10	-1.51552e-10	-1.64343e-10	-1.54429e-10	-1.54488e-10	-1.54835e-10	-1.61197e-10	-1.47003e-10	-1.41224e-10	-1.45685e-10	-1.25455e-10	-1.09037e-10	-1.32538e-10	-1.49587e-10	-1.33431e-10	-1.432e-10	-1.30212e-10	-1.19657e-10	-1.33053e-10	-1.28225e-10	-1.26792e-10	-1.40192e-10	-1.35039e-10	-1.47323e-10	-1.63166e-10	-1.65021e-10
-1.40918e-10	-1.43513e-10	-1.32699e-10	-1.21068e-10	-1.29825e-10	-1.29949e-10	-1.27708e-10	-1.39177e-10	-1.3334e-10	-1.27401e-10	-1.40854e-10	-1.34524e-10	-1.21788e-10	-1.27591e-10	-1.31054e-10	-1.40352e-10	-1.37146e-10	-1.36034e-10	-1.38388e-10	-1.32599e-10	-1.1337e-10	-1.44435e-10	-1.35205e-10	-1.32314e-10	-1.51386e-10	-1.43719e-10	-1.37401e-10	-1.4221e-10	-1.4672e-10	-1.61903e-10	-1.68366e-10	-1.42553e-10	-1.42791e-10	-1.51593e-10	-1.60234e-10	-1.59221e-10	-1.6185e-10	-1.71618e-10	-1.72997e-10	-1.52592e-10	-1.37571e-10	-1.42285e-10	-1.60965e-10	-1.68968e-10	-1.44472e-10	-1.47343e-10	-1.59185e-10	-1.68588e-10	-1.69147e-10	-1.90169e-10
-1.72512e-10	-1.70649e-10	-1.64546e-10	-1.54476e-10	-1.40698e-10	-1.52877e-10	-1.33565e-10	-1.20448e-10	-1.24714e-10	-1.21349e-10	-1.22519e-10	-1.3501e-10	-1.51577e-10	-1.68642e-10	-1.75882e-10	-1.66168e-10	-1.70245e-10	-1.69244e-10	-1.56494e-10	-1.75625e-10	-1.65508e-10	-1.65019e-10	-1.69344e-10	-1.6093e-10	-1.51414e-10	-1.45709e-10	-1.59231e-10	-1.39772e-10	-1.33774e-10	-1.37694e-10	-1.4735e-10	-1.6544e-10	-1.57205e-10	-1.60286e-10	-1.48574e-10	-1.66799e-10	-1.57615e-10	-1.4742e-10	-1.57428e-10	-1.40857e-10	-1.70881e-10	-1.59215e-10	-1.62223e-10	-1.58521e-10	-1.71958e-10	-1.80473e-10	-1.71166e-10	-1.79766e-10	-1.75115e-10	-1.82155e-10
-1.50764e-10	-1.39429e-10	-1.50452e-10	-1.29582e-10	-1.39022e-10	-1.50313e-10	-1.4848e-10	-1.53927e-10	-1.52388e-10	-1.3381e-10	-1.38339e-10	-1.34832e-10	-1.39413e-10	-1.50453e-10	-1.698e-10	-1.72762e-10	-1.72344e-10	-1.55684e-10	-1.56471e-10	-1.53013e-10	-1.22988e-10	-1.28765e-10	-1.37603e-10	-1.39932e-10	-1.52872e-10	-1.56625e-10	-1.6273e-10	-1.7203e-10	-1.69045e-10	-1.72998e-10	-1.60237e-10	-1.63736e-10	-1.60999e-10	-1.73039e-10	-1.73064e-10	-1.56682e-10	-1.4005e-10	-1.57687e-10	-1.64732e-10	-1.71529e-10	-1.68828e-10	-1.57449e-10	-1.48683e-10	-1.53623e-10	-1.68827e-10	-1.80772e-10	-1.69234e-10	-1.83908e-10	-1.67882e-10	-1.7058e-10
-1.28556e-10	-1.34026e-10	-1.17026e-10	-1.12372e-10	-1.04498e-10	-1.12039e-10	-1.26879e-10	-1.25524e-10	-1.18237e-10	-1.17135e-10	-1.09632e-10	-1.20093e-10	-1.30807e-10	-1.45797e-10	-1.38054e-10	-1.36013e-10	-1.30493e-10	-1.60773e-10	-1.55573e-10	-1.39795e-10	-1.44376e-10	-1.48035e-10	-1.4512e-10	-1.58755e-10	-1.43361e-10	-1.48189e-10	-1.53056e-10	-1.42759e-10	-1.4624e-10	-1.51562e-10	-1.54342e-10	-1.61975e-10	-1.45186e-10	-1.16488e-10	-1.0252e-10	-8.83077e-11	-7.97281e-11	-1.01438e-10	-1.07645e-10	-1.27722e-10	-1.32405e-10	-1.29285e-10	-1.54333e-10	-1.79775e-10	-1.7864e-10	-1.50914e-10	-1.48524e-10	-1.49825e-10	-1.32112e-10	-1.44489e-10
-1.5426e-10	-1.51469e-10	-1.47785e-10	-1.44797e-10	-1.22921e-10	-1.36416e-10	-1.36136e-10	-1.17913e-10	-1.27502e-10	-1.44768e-10	-1.52505e-10	-1.41874e-10	-1.63695e-10	-1.67204e-10	-1.49866e-10	-1.62397e-10	-1.69444e-10	-1.54579e-10	-1.55583e-10	-1.32495e-10	-1.41796e-10	-1.41942e-10	-1.25431e-10	-1.33362e-10	-1.44512e-10	-1.26606e-10	-1.23619e-10	-1.38717e-10	-1.50517e-10	-1.51849e-10	-1.56023e-10	-1.47344e-10	-1.3729e-10	-1.30464e-10	-1.21325e-10	-1.11605e-10	-9.97176e-11	-1.12715e-10	-1.009e-10	-1.00811e-10	-1.15375e-10	-1.09152e-10	-1.12864e-10	-1.29848e-10	-1.38175e-10	-1.45769e-10	-1.72412e-10	-1.80094e-10	-1.68906e-10	-1.79128e-10
-1.57317e-10	-1.42628e-10	-1.40492e-10	-1.29938e-10	-1.4579e-10	-1.49581e-10	-1.47797e-10	-1.50429e-10	-1.35533e-10	-1.17856e-10	-1.22583e-10	-1.30596e-10	-1.38247e-10	-1.52401e-10	-1.43379e-10	-1.64503e-10	-1.67821e-10	-1.72701e-10	-1.74156e-10	-1.66094e-10	-1.64397e-10	-1.72802e-10	-1.71647e-10	-1.60422e-10	-1.70686e-10	-1.73401e-10	-1.66547e-10	-1.48776e-10	-1.49168e-10	-1.46024e-10	-1.34595e-10	-1.44478e-10	-1.4486e-10	-1.28364e-10	-1.45024e-10	-1.34285e-10	-1.32073e-10	-1.34172e-10	-1.37681e-10	-1.19684e-10	-1.23024e-10	-1.27335e-10	-1.2171e-10	-1.44485e-10	-1.62379e-10	-1.63637e-10	-1.45676e-10	-1.33536e-10	-1.40296e-10	-1.37108e-10
-1.63886e-10	-1.88664e-10	-1.81385e-10	-1.72515e-10	-1.75928e-10	-1.76007e-10	-1.4912e-10	-1.29423e-10	-1.46884e-10	-1.57714e-10	-1.57374e-10	-1.66455e-10	-1.68092e-10	-1.72039e-10	-1.96926e-10	-1.99049e-10	-2.06237e-10	-1.89785e-10	-1.92794e-10	-2.06237e-10	-1.62343e-10	-1.6005e-10	-1.67058e-10	-1.64821e-10	-1.34421e-10	-1.62543e-10	-1.71369e-10	-1.70189e-10	-1.65032e-10	-1.81962e-10	-1.66542e-10	-1.56804e-10	-1.72239e-10	-1.82891e-10	-1.75001e-10	-1.645e-10	-1.79869e-10	-1.73009e-10	-1.6656e-10	-1.59146e-10	-1.57667e-10	-1.48891e-10	-1.4999e-10	-1.66654e-10	-1.73674e-10	-1.71033e-10	-1.78223e-10	-1.72241e-10	-1.75361e-10	-1.63633e-10
-1.7533e-10	-1.60987e-10	-1.6251e-10	-1.82435e-10	-1.84396e-10	-1.6895e-10	-1.61237e-10	-1.45389e-10	-1.47995e-10	-1.48619e-10	-1.25106e-10	-1.25929e-10	-1.34536e-10	-1.56517e-10	-1.75112e-10	-1.76884e-10	-1.63578e-10	-1.78154e-10	-1.69442e-10	-1.75425e-10	-1.56691e-10	-1.63425e-10	-1.60587e-10	-1.30697e-10	-1.29603e-10	-1.40411e-10	-1.51299e-10	-1.3797e-10	-1.39224e-10	-1.68706e-10	-1.58303e-10	-1.47884e-10	-1.70248e-10	-1.81189e-10	-1.68006e-10	-1.61162e-10	-1.54983e-10	-1.54372e-10	-1.61259e-10	-1.49184e-10	-1.56918e-10	-1.50567e-10	-1.64998e-10	-1.73645e-10	-1.62476e-10	-1.7368e-10	-1.63553e-10	-1.6836e-10	-1.71218e-10	-1.75063e-10
-1.49534e-10	-1.48533e-10	-1.42948e-10	-1.37958e-10	-1.27984e-10	-1.04582e-10	-9.94071e-11	-1.06453e-10	-1.21432e-10	-1.13785e-10	-1.14827e-10	-1.24438e-10	-1.19272e-10	-1.13492e-10	-1.13787e-10	-1.2656e-10	-1.29292e-10	-1.24575e-10	-1.26636e-10	-1.36177e-10	-1.37165e-10	-1.42761e-10	-1.30981e-10	-1.35004e-10	-1.13586e-10	-1.04678e-10	-1.26277e-10	-1.10021e-10	-1.1862e-10	-1.06092e-10	-1.19731e-10	-1.3146e-10	-1.39349e-10	-1.22407e-10	-1.29504e-10	-1.17333e-10	-1.30093e-10	-1.31667e-10	-1.30408e-10	-1.32614e-10	-1.45895e-10	-1.63586e-10	-1.73458e-10	-1.92133e-10	-1.9852e-10	-1.69095e-10	-1.55853e-10	-1.49906e-10	-1.4834e-10	-1.47343e-10
-1.78141e-10	-1.65062e-10	-1.51916e-10	-1.50113e-10	-1.58141e-10	-1.5973e-10	-1.45554e-10	-1.38171e-10	-1.48106e-10	-1.29059e-10	-1.29086e-10	-1.35385e-10	-1.36696e-10	-1.54697e-10	-1.5087e-10	-1.64565e-10	-1.71869e-10	-1.69567e-10	-1.56397e-10	-1.4085e-10	-1.38335e-10	-1.4599e-10	-1.50882e-10	-1.76069e-10	-1.70441e-10	-1.59197e-10	-1.58942e-10	-1.38443e-10	-1.30662e-10	-1.39807e-10	-1.34788e-10	-1.35769e-10	-1.45204e-10	-1.48855e-10	-1.54602e-10	-1.38228e-10	-1.48466e-10	-1.44326e-10	-1.60323e-10	-1.4852e-10	-1.42667e-10	-1.61425e-10	-1.57723e-10	-1.52382e-10	-1.69434e-10	-1.64499e-10	-1.671e-10	-1.58884e-10	-1.70316e-10	-1.56957e-10
-1.72805e-10	-1.53348e-10	-1.46973e-10	-1.38867e-10	-1.47873e-10	-1.72867e-10	-1.6028e-10	-1.66957e-10	-1.71938e-10	-1.51707e-10	-1.49082e-10	-1.69334e-10	-1.58972e-10	-1.5807e-10	-1.57432e-10	-1.70848e-10	-1.86545e-10	-1.72878e-10	-1.50732e-10	-1.43635e-10	-1.40426e-10	-1.49916e-10	-1.55798e-10	-1.58759e-10	-1.40345e-10	-1.43282e-10	-1.46038e-10	-1.46843e-10	-1.49362e-10	-1.36083e-10	-1.22252e-10	-1.39769e-10	-1.24175e-10	-1.41257e-10	-1.34077e-10	-1.19507e-10	-1.21328e-10	-1.20752e-10	-1.14832e-10	-1.46514e-10	-1.48261e-10	-1.70192e-10	-1.81722e-10	-1.88106e-10	-1.59554e-10	-1.65268e-10	-1.75899e-10	-1.65187e-10	-1.54462e-10	-1.60778e-10
-1.35144e-10	-1.30015e-10	-1.20456e-10	-1.29619e-10	-1.4994e-10	-1.49291e-10	-1.44995e-10	-1.40311e-10	-1.25683e-10	-1.25143e-10	-1.30414e-10	-1.39478e-10	-1.30629e-10	-1.28987e-10	-1.25306e-10	-1.1587e-10	-1.1023e-10	-1.04579e-10	-1.23915e-10	-1.19412e-10	-1.28284e-10	-1.29481e-10	-1.33485e-10	-1.18488e-10	-1.12063e-10	-1.34351e-10	-1.14736e-10	-1.25402e-10	-1.37127e-10	-1.50533e-10	-1.53408e-10	-1.53149e-10	-1.50844e-10	-1.40134e-10	-1.32849e-10	-1.17204e-10	-1.25467e-10	-1.22033e-10	-1.35211e-10	-1.31154e-10	-1.48223e-10	-1.55363e-10	-1.3278e-10	-1.58215e-10	-1.83984e-10	-1.85402e-10	-1.57745e-10	-1.60081e-10	-1.62409e-10	-1.42499e-10
-1.54455e-10	-1.49501e-10	-1.27256e-10	-1.38447e-10	-1.43022e-10	-1.44393e-10	-1.49223e-10	-1.30967e-10	-1.51092e-10	-1.48096e-10	-1.45063e-10	-1.63666e-10	-1.55368e-10	-1.55334e-10	-1.51822e-10	-1.52569e-10	-1.32065e-10	-1.26463e-10	-1.47327e-10	-1.70427e-10	-1.54331e-10	-1.34076e-10	-1.25036e-10	-1.27941e-10	-1.19343e-10	-1.3227e-10	-1.26037e-10	-1.44251e-10	-1.40888e-10	-1.46991e-10	-1.33531e-10	-1.41845e-10	-1.47092e-10	-1.41577e-10	-1.36412e-10	-1.3972e-10	-1.35642e-10	-1.25576e-10	-1.40578e-10	-1.59656e-10	-1.48128e-10	-1.50141e-10	-1.66827e-10	-1.82952e-10	-1.86972e-10	-1.80243e-10	-1.89821e-10	-1.91136e-10	-1.80693e-10	-1.72345e-10
-1.24125e-10	-1.31175e-10	-1.31344e-10	-1.52593e-10	-1.43498e-10	-1.44106e-10	-1.21753e-10	-1.2652e-10	-1.34762e-10	-1.24153e-10	-1.44023e-10	-1.49632e-10	-1.40017e-10	-1.41983e-10	-1.56722e-10	-1.44117e-10	-1.37126e-10	-1.53931e-10	-1.57126e-10	-1.42474e-10	-1.43047e-10	-1.27305e-10	-1.43736e-10	-1.40586e-10	-1.448e-10	-1.34072e-10	-1.42204e-10	-1.42649e-10	-1.43266e-10	-1.6176e-10	-1.3971e-10	-1.21757e-10	-1.10567e-10	-1.06245e-10	-1.2398e-10	-1.36605e-10	-1.34311e-10	-1.39581e-10	-1.45357e-10	-1.4367e-10	-1.36895e-10	-1.51724e-10	-1.5449e-10	-1.62489e-10	-1.56439e-10	-1.58297e-10	-1.44665e-10	-1.40224e-10	-1.37063e-10	-1.46428e-10
-1.58889e-10	-1.46242e-10	-1.35792e-10	-1.37473e-10	-1.20695e-10	-1.44219e-10	-1.39919e-10	-1.36592e-10	-1.51579e-10	-1.51795e-10	-1.42074e-10	-1.46735e-10	-1.38644e-10	-1.48437e-10	-1.44306e-10	-1.43808e-10	-1.40938e-10	-1.21205e-10	-1.14459e-10	-1.1526e-10	-1.12559e-10	-1.23889e-10	-1.10401e-10	-1.10271e-10	-1.25772e-10	-1.43561e-10	-1.55926e-10	-1.47005e-10	-1.48358e-10	-1.53826e-10	-1.19251e-10	-1.28465e-10	-1.28307e-10	-1.13699e-10	-1.21771e-10	-1.31395e-10	-1.39383e-10	-1.34336e-10	-1.36692e-10	-1.41567e-10	-1.52148e-10	-1.68382e-10	-1.67285e-10	-1.73051e-10	-1.92292e-10	-1.84331e-10	-1.59002e-10	-1.70219e-10	-1.62138e-10	-1.41794e-10
-1.49848e-10	-1.5971e-10	-1.592e-10	-1.57226e-10	-1.53952e-10	-1.45119e-10	-1.53413e-10	-1.66316e-10	-1.54698e-10	-1.40058e-10	-1.48351e-10	-1.51756e-10	-1.46972e-10	-1.34599e-10	-1.41381e-10	-1.37917e-10	-1.51428e-10	-1.45437e-10	-1.36353e-10	-1.26069e-10	-1.24705e-10	-1.28652e-10	-1.31206e-10	-1.59308e-10	-1.62834e-10	-1.6714e-10	-1.76813e-10	-1.79452e-10	-1.69126e-10	-1.72817e-10	-1.66848e-10	-1.74424e-10	-1.74172e-10	-1.62615e-10	-1.64437e-10	-1.53535e-10	-1.49421e-10	-1.74207e-10	-1.88658e-10	-1.90489e-10	-1.64125e-10	-1.72033e-10	-1.73958e-10	-1.85291e-10	-1.70464e-10	-1.75392e-10	-1.72854e-10	-1.7693e-10	-1.75763e-10	-1.77759e-10
-1.41612e-10	-1.54303e-10	-1.40057e-10	-1.44241e-10	-1.47114e-10	-1.50071e-10	-1.43671e-10	-1.34883e-10	-1.3513e-10	-1.54516e-10	-1.63854e-10	-1.62995e-10	-1.79407e-10	-1.79596e-10	-1.68503e-10	-1.57446e-10	-1.53721e-10	-1.60901e-10	-1.42157e-10	-1.5149e-10	-1.38775e-10	-1.40938e-10	-1.28248e-10	-1.40961e-10	-1.48338e-10	-1.52462e-10	-1.58545e-10	-1.54824e-10	-1.46543e-10	-1.59811e-10	-1.57729e-10	-1.42661e-10	-1.4493e-10	-1.34522e-10	-1.31341e-10	-1.41196e-10	-1.3704e-10	-1.5069e-10	-1.66027e-10	-1.64449e-10	-1.73066e-10	-1.69543e-10	-1.65809e-10	-1.5658e-10	-1.66378e-10	-1.59371e-10	-1.68312e-10	-1.9186e-10	-1.69744e-10	-1.51467e-10
-1.50704e-10	-1.47966e-10	-1.45871e-10	-1.45561e-10	-1.41619e-10	-1.5107e-10	-1.64681e-10	-1.5317e-10	-1.52719e-10	-1.51298e-10	-1.68585e-10	-1.86728e-10	-1.83401e-10	-1.61908e-10	-1.57728e-10	-1.61981e-10	-1.7315e-10	-1.64561e-10	-1.60042e-10	-1.56879e-10	-1.55034e-10	-1.57529e-10	-1.50726e-10	-1.65089e-10	-1.79934e-10	-1.74234e-10	-1.87196e-10	-1.72299e-10	-1.62674e-10	-1.44536e-10	-1.63688e-10	-1.59303e-10	-1.35932e-10	-1.31027e-10	-1.44479e-10	-1.43116e-10	-1.45139e-10	-1.56566e-10	-1.72261e-10	-1.69552e-10	-1.67356e-10	-1.88351e-10	-1.78422e-10	-1.82023e-10	-1.80878e-10	-1.74348e-10	-1.80354e-10	-1.75335e-10	-1.69847e-10	-1.72153e-10
-1.27409e-10	-1.3184e-10	-1.36325e-10	-1.19969e-10	-1.4307e-10	-1.66517e-10	-1.58791e-10	-1.68475e-10	-1.61822e-10	-1.55883e-10	-1.70018e-10	-1.77228e-10	-1.80115e-10	-1.56697e-10	-1.73481e-10	-1.72376e-10	-1.52417e-10	-1.45441e-10	-1.26419e-10	-1.46173e-10	-1.31063e-10	-1.29174e-10	-1.29414e-10	-1.23946e-10	-1.36205e-10	-1.59973e-10	-1.55335e-10	-1.64703e-10	-1.55251e-10	-1.38824e-10	-1.51942e-10	-1.60876e-10	-1.61284e-10	-1.33968e-10	-1.25831e-10	-1.34038e-10	-1.635e-10	-1.59371e-10	-1.53638e-10	-1.58366e-10	-1.49141e-10	-1.59295e-10	-1.79055e-10	-1.92092e-10	-1.95473e-10	-1.83936e-10	-1.7437e-10	-1.71324e-10	-1.96152e-10	-1.91255e-10
-1.03354e-10	-1.0542e-10	-1.30827e-10	-1.2703e-10	-1.3084e-10	-1.47291e-10	-1.54799e-10	-1.49516e-10	-1.59613e-10	-1.40387e-10	-1.35161e-10	-1.42752e-10	-1.54012e-10	-1.47846e-10	-1.53036e-10	-1.37459e-10	-1.25147e-10	-1.27692e-10	-1.2849e-10	-1.20397e-10	-1.14385e-10	-1.24338e-10	-1.3525e-10	-1.3458e-10	-1.4281e-10	-1.29991e-10	-1.43024e-10	-1.50656e-10	-1.27584e-10	-1.05531e-10	-1.1095e-10	-1.16459e-10	-9.71097e-11	-1.17833e-10	-1.36993e-10	-1.31016e-10	-1.37313e-10	-1.26395e-10	-1.41938e-10	-1.33493e-10	-1.31597e-10	-1.4576e-10	-1.27935e-10	-1.29014e-10	-1.54088e-10	-1.46038e-10	-1.43596e-10	-1.45027e-10	-1.45445e-10	-1.58539e-10
-1.16667e-10	-1.16602e-10	-1.24225e-10	-1.19485e-10	-1.33598e-10	-1.54319e-10	-1.61001e-10	-1.71803e-10	-1.85178e-10	-2.11957e-10	-1.87727e-10	-1.89514e-10	-1.7821e-10	-1.74084e-10	-1.7753e-10	-1.7802e-10	-1.67076e-10	-1.67065e-10	-1.76896e-10	-1.58657e-10	-1.40524e-10	-1.41337e-10	-1.48313e-10	-1.39388e-10	-1.47161e-10	-1.58599e-10	-1.61159e-10	-1.56878e-10	-1.61357e-10	-1.74983e-10	-1.60725e-10	-1.54926e-10	-1.4402e-10	-1.46185e-10	-1.58218e-10	-1.66783e-10	-1.67846e-10	-1.79937e-10	-1.66838e-10	-1.63777e-10	-1.6142e-10	-1.58525e-10	-1.67835e-10	-1.72932e-10	-1.65688e-10	-1.69651e-10	-1.80972e-10	-1.63462e-10	-1.57067e-10	-1.65928e-10
-1.03646e-10	-1.14894e-10	-1.28148e-10	-1.42292e-10	-1.3874e-10	-1.42562e-10	-1.63579e-10	-1.47943e-10	-1.40011e-10	-1.48855e-10	-1.51352e-10	-1.41542e-10	-1.11713e-10	-1.08772e-10	-1.21794e-10	-1.26366e-10	-1.15119e-10	-1.15175e-10	-1.10193e-10	-1.22544e-10	-1.33178e-10	-1.32466e-10	-1.3242e-10	-1.20474e-10	-1.28129e-10	-1.31183e-10	-1.38309e-10	-1.47051e-10	-1.46765e-10	-1.23118e-10	-1.27438e-10	-1.40235e-10	-1.40199e-10	-1.15267e-10	-1.21628e-10	-1.22862e-10	-1.29508e-10	-1.25342e-10	-1.27006e-10	-1.21977e-10	-1.36414e-10	-1.38269e-10	-1.21119e-10	-1.08042e-10	-1.21445e-10	-1.33018e-10	-1.36988e-10	-1.43425e-10	-1.72094e-10	-1.76223e-10
-1.24409e-10	-1.33507e-10	-1.25033e-10	-1.25619e-10	-1.39588e-10	-1.51598e-10	-1.68945e-10	-1.82648e-10	-1.54513e-10	-1.64061e-10	-1.62426e-10	-1.52027e-10	-1.51899e-10	-1.26417e-10	-1.39527e-10	-1.40644e-10	-1.40425e-10	-1.2631e-10	-1.25624e-10	-1.14983e-10	-1.23958e-10	-1.45439e-10	-1.48027e-10	-1.50264e-10	-1.49668e-10	-1.53315e-10	-1.44993e-10	-1.37096e-10	-1.43884e-10	-1.35522e-10	-1.26842e-10	-1.34115e-10	-1.37449e-10	-1.60889e-10	-1.55727e-10	-1.43752e-10	-1.56155e-10	-1.56227e-10	-1.4367e-10	-1.5032e-10	-1.43024e-10	-1.3218e-10	-1.36197e-10	-1.59529e-10	-1.59508e-10	-1.44742e-10	-1.45762e-10	-1.38282e-10	-1.34621e-10	-1.3242e-10
-1.45818e-10	-1.47499e-10	-1.29876e-10	-1.53171e-10	-1.54664e-10	-1.61299e-10	-1.70875e-10	-1.75369e-10	-1.75027e-10	-1.76891e-10	-1.64627e-10	-1.61411e-10	-1.49809e-10	-1.30717e-10	-1.40938e-10	-1.60543e-10	-1.65397e-10	-1.74328e-10	-1.65538e-10	-1.63255e-10	-1.448e-10	-1.50597e-10	-1.4233e-10	-1.50683e-10	-1.43625e-10	-1.47684e-10	-1.54533e-10	-1.53065e-10	-1.58366e-10	-1.60225e-10	-1.62345e-10	-1.64755e-10	-1.6055e-10	-1.56577e-10	-1.48227e-10	-1.77052e-10	-1.78005e-10	-1.74072e-10	-1.7476e-10	-1.65192e-10	-1.62852e-10	-1.51171e-10	-1.52736e-10	-1.5265e-10	-1.50398e-10	-1.4378e-10	-1.52524e-10	-1.58074e-10	-1.56437e-10	-1.69458e-10
-1.43061e-10	-1.32763e-10	-1.14252e-10	-1.187e-10	-1.36641e-10	-1.71565e-10	-1.76575e-10	-1.57658e-10	-1.6046e-10	-1.61005e-10	-1.53588e-10	-1.52027e-10	-1.48344e-10	-1.62638e-10	-1.74339e-10	-1.74104e-10	-1.57062e-10	-1.55424e-10	-1.55549e-10	-1.5418e-10	-1.47023e-10	-1.45038e-10	-1.36984e-10	-1.53889e-10	-1.43185e-10	-1.31234e-10	-1.41632e-10	-1.57116e-10	-1.72215e-10	-1.81307e-10	-1.62511e-10	-1.6835e-10	-1.82556e-10	-1.78084e-10	-1.69697e-10	-1.68866e-10	-1.65591e-10	-1.55091e-10	-1.67856e-10	-1.53345e-10	-1.48244e-10	-1.67619e-10	-1.60958e-10	-1.4323e-10	-1.39464e-10	-1.48782e-10	-1.43583e-10	-1.37661e-10	-1.27061e-10	-1.38102e-10
-1.35486e-10	-1.26913e-10	-1.31786e-10	-1.30402e-10	-1.39624e-10	-1.48468e-10	-1.4235e-10	-1.46429e-10	-1.41502e-10	-1.37738e-10	-1.37515e-10	-1.41337e-10	-1.69409e-10	-1.51136e-10	-1.5654e-10	-1.49141e-10	-1.39082e-10	-1.39995e-10	-1.44595e-10	-1.486e-10	-1.52055e-10	-1.44075e-10	-1.42114e-10	-1.44924e-10	-1.47523e-10	-1.39963e-10	-1.32319e-10	-1.31166e-10	-1.42103e-10	-1.33095e-10	-1.43552e-10	-1.43496e-10	-1.40943e-10	-1.54316e-10	-1.44501e-10	-1.48533e-10	-1.48994e-10	-1.31138e-10	-1.19756e-10	-1.11866e-10	-1.15536e-10	-1.25752e-10	-1.37562e-10	-1.37495e-10	-1.33952e-10	-1.31206e-10	-1.30861e-10	-1.39092e-10	-1.41279e-10	-1.31012e-10
-1.04181e-10	-1.28258e-10	-1.52949e-10	-1.56191e-10	-1.50006e-10	-1.61661e-10	-1.60724e-10	-1.85134e-10	-1.8542e-10	-1.58559e-10	-1.59215e-10	-1.58522e-10	-1.44204e-10	-1.42843e-10	-1.47786e-10	-1.50988e-10	-1.437e-10	-1.67023e-10	-1.70488e-10	-1.69126e-10	-1.67735e-10	-1.63619e-10	-1.63892e-10	-1.66448e-10	-1.6666e-10	-1.76938e-10	-1.61436e-10	-1.51421e-10	-1.43932e-10	-1.51998e-10	-1.54593e-10	-1.77336e-10	-1.7169e-10	-1.63059e-10	-1.42153e-10	-1.41838e-10	-1.52037e-10	-1.43628e-10	-1.49573e-10	-1.47648e-10	-1.25752e-10	-1.37907e-10	-1.30809e-10	-1.32269e-10	-1.48588e-10	-1.59361e-10	-1.63986e-10	-1.54448e-10	-1.56445e-10	-1.6546e-10
-1.45188e-10	-1.47956e-10	-1.42701e-10	-1.60711e-10	-1.70674e-10	-1.6913e-10	-1.70563e-10	-1.50422e-10	-1.59405e-10	-1.67009e-10	-1.6306e-10	-1.47754e-10	-1.41424e-10	-1.80996e-10	-1.85573e-10	-1.9724e-10	-1.83155e-10	-1.71546e-10	-1.61783e-10	-1.67876e-10	-1.85551e-10	-1.73348e-10	-1.81131e-10	-1.76835e-10	-1.68069e-10	-1.76493e-10	-1.79324e-10	-1.80753e-10	-1.75209e-10	-1.64242e-10	-1.80842e-10	-1.89323e-10	-1.80094e-10	-1.62353e-10	-1.63042e-10	-1.74903e-10	-1.80957e-10	-1.83813e-10	-1.83046e-10	-1.9636e-10	-1.70179e-10	-1.61156e-10	-1.59099e-10	-1.59443e-10	-1.50984e-10	-1.6846e-10	-1.6318e-10	-1.79309e-10	-1.75154e-10	-1.75148e-10
-1.26676e-10	-1.09374e-10	-1.17574e-10	-1.33844e-10	-1.32746e-10	-1.38878e-10	-1.39817e-10	-1.3305e-10	-1.44952e-10	-1.47763e-10	-1.40141e-10	-1.34737e-10	-1.23352e-10	-1.37805e-10	-1.37958e-10	-1.49847e-10	-1.47055e-10	-1.45417e-10	-1.30675e-10	-1.48654e-10	-1.56335e-10	-1.3723e-10	-1.31809e-10	-1.31839e-10	-1.32825e-10	-1.38244e-10	-1.32033e-10	-1.63958e-10	-1.47697e-10	-1.3912e-10	-1.42845e-10	-1.36624e-10	-1.4025e-10	-1.60017e-10	-1.622e-10	-1.54555e-10	-1.40359e-10	-1.43273e-10	-1.24496e-10	-1.23325e-10	-1.2092e-10	-1.35881e-10	-1.37199e-10	-1.42865e-10	-1.43919e-10	-1.51138e-10	-1.43379e-10	-1.42627e-10	-1.27858e-10	-1.35449e-10
-1.67314e-10	-1.70365e-10	-1.46044e-10	-1.4011e-10	-1.55127e-10	-1.62116e-10	-1.68618e-10	-1.58841e-10	-1.55332e-10	-1.73491e-10	-1.52287e-10	-1.57687e-10	-1.59116e-10	-1.43343e-10	-1.66176e-10	-1.7066e-10	-1.80303e-10	-1.61178e-10	-1.74981e-10	-1.70955e-10	-1.79976e-10	-1.75327e-10	-1.6708e-10	-1.67362e-10	-1.74479e-10	-2.00344e-10	-1.88847e-10	-1.91132e-10	-1.78415e-10	-1.64769e-10	-1.46781e-10	-1.55777e-10	-1.53883e-10	-1.63327e-10	-1.49767e-10	-1.57679e-10	-1.52649e-10	-1.46975e-10	-1.64375e-10	-1.75937e-10	-1.80496e-10	-1.82249e-10	-1.75611e-10	-1.79709e-10	-1.77788e-10	-1.58211e-10	-1.53568e-10	-1.57603e-10	-1.4748e-10	-1.41115e-10
-1.51949e-10	-1.41764e-10	-1.38785e-10	-1.39759e-10	-1.24628e-10	-1.33914e-10	-1.53425e-10	-1.72769e-10	-1.43346e-10	-1.35668e-10	-1.39051e-10	-1.30829e-10	-1.41752e-10	-1.45037e-10	-1.25826e-10	-1.35441e-10	-1.34075e-10	-1.42099e-10	-1.48091e-10	-1.38802e-10	-1.30779e-10	-1.3528e-10	-1.24595e-10	-1.36229e-10	-1.40103e-10	-1.32547e-10	-1.20439e-10	-1.51453e-10	-1.23048e-10	-1.2365e-10	-1.05897e-10	-1.30095e-10	-1.34183e-10	-1.19914e-10	-1.25843e-10	-1.47292e-10	-1.50106e-10	-1.58687e-10	-1.40333e-10	-1.49901e-10	-1.58125e-10	-1.61094e-10	-1.49094e-10	-1.46123e-10	-1.47225e-10	-1.36289e-10	-1.57701e-10	-1.41921e-10	-1.33189e-10	-1.29603e-10
-1.20577e-10	-1.28924e-10	-1.27116e-10	-1.19378e-10	-1.17399e-10	-1.20733e-10	-1.2767e-10	-1.32738e-10	-1.15082e-10	-1.08267e-10	-1.13381e-10	-1.22439e-10	-1.24251e-10	-1.22823e-10	-1.45493e-10	-1.41606e-10	-1.31807e-10	-1.54706e-10	-1.40318e-10	-1.41509e-10	-1.46411e-10	-1.51577e-10	-1.47904e-10	-1.33741e-10	-1.4224e-10	-1.46449e-10	-1.51575e-10	-1.49955e-10	-1.50898e-10	-1.5237e-10	-1.43681e-10	-1.26807e-10	-1.30905e-10	-1.25173e-10	-1.31638e-10	-1.42961e-10	-1.56987e-10	-1.454e-10	-1.47018e-10	-1.58406e-10	-1.59372e-10	-1.59182e-10	-1.34164e-10	-1.49182e-10	-1.61216e-10	-1.54688e-10	-1.36496e-10	-1.40683e-10	-1.3362e-10	-1.18987e-10
-1.45269e-10	-1.39844e-10	-1.50698e-10	-1.74314e-10	-1.72317e-10	-1.6444e-10	-1.54663e-10	-1.45247e-10	-1.65063e-10	-1.68237e-10	-1.56217e-10	-1.39753e-10	-1.2615e-10	-1.06715e-10	-1.2034e-10	-1.21768e-10	-1.19552e-10	-1.24429e-10	-1.24603e-10	-1.27661e-10	-1.11526e-10	-1.20114e-10	-1.16474e-10	-1.33965e-10	-1.51719e-10	-1.40221e-10	-1.23099e-10	-1.24025e-10	-1.2566e-10	-1.33503e-10	-1.35379e-10	-1.36525e-10	-1.50888e-10	-1.38072e-10	-1.46838e-10	-1.45091e-10	-1.29972e-10	-1.32536e-10	-1.39675e-10	-1.67299e-10	-1.5943e-10	-1.342e-10	-1.31904e-10	-1.33872e-10	-1.47442e-10	-1.19308e-10	-1.16269e-10	-1.08854e-10	-1.11572e-10	-1.28744e-10
-1.53447e-10	-1.42814e-10	-1.44714e-10	-1.49143e-10	-1.60745e-10	-1.68373e-10	-1.50342e-10	-1.53056e-10	-1.47625e-10	-1.43764e-10	-1.29544e-10	-1.25769e-10	-1.34956e-10	-1.4558e-10	-1.49102e-10	-1.55183e-10	-1.56507e-10	-1.41153e-10	-1.35136e-10	-1.29791e-10	-1.2526e-10	-1.29447e-10	-1.5069e-10	-1.52268e-10	-1.30083e-10	-1.01565e-10	-1.20683e-10	-1.51657e-10	-1.47908e-10	-1.14401e-10	-1.02626e-10	-1.13861e-10	-1.26241e-10	-1.44445e-10	-1.46593e-10	-1.45121e-10	-1.404e-10	-1.27453e-10	-1.58787e-10	-1.50336e-10	-1.6425e-10	-1.68909e-10	-1.56007e-10	-1.33836e-10	-1.46433e-10	-1.25569e-10	-1.25308e-10	-1.33974e-10	-1.40651e-10	-1.48745e-10
-1.22922e-10	-1.46847e-10	-1.40444e-10	-1.48794e-10	-1.56753e-10	-1.65562e-10	-1.69305e-10	-1.75087e-10	-1.62336e-10	-1.4206e-10	-1.57194e-10	-1.61717e-10	-1.62557e-10	-1.61302e-10	-1.55241e-10	-1.56912e-10	-1.65503e-10	-1.60331e-10	-1.74428e-10	-1.49617e-10	-1.47924e-10	-1.58263e-10	-1.52422e-10	-1.4597e-10	-1.56618e-10	-1.52754e-10	-1.46538e-10	-1.64608e-10	-1.658e-10	-1.48595e-10	-1.64261e-10	-1.52475e-10	-1.58939e-10	-1.55915e-10	-1.62482e-10	-1.59073e-10	-1.7353e-10	-1.64341e-10	-1.67186e-10	-1.69073e-10	-1.62901e-10	-1.63741e-10	-1.50701e-10	-1.31315e-10	-1.10532e-10	-1.22545e-10	-1.44715e-10	-1.3973e-10	-1.28579e-10	-1.41024e-10
-1.4399e-10	-1.52244e-10	-1.50201e-10	-1.42455e-10	-1.54983e-10	-1.41737e-10	-1.41919e-10	-1.2928e-10	-1.27908e-10	-1.17423e-10	-1.42622e-10	-1.52213e-10	-1.53817e-10	-1.59826e-10	-1.60579e-10	-1.53928e-10	-1.43852e-10	-1.35085e-10	-1.4525e-10	-1.5757e-10	-1.48648e-10	-1.53971e-10	-1.54412e-10	-1.46642e-10	-1.32144e-10	-1.13376e-10	-1.18565e-10	-1.31712e-10	-1.35995e-10	-1.28794e-10	-1.40586e-10	-1.50319e-10	-1.57847e-10	-1.6666e-10	-1.72238e-10	-1.60817e-10	-1.71909e-10	-1.87553e-10	-2.02303e-10	-1.70911e-10	-1.65021e-10	-1.46435e-10	-1.4057e-10	-1.34351e-10	-1.17696e-10	-1.06061e-10	-1.28597e-10	-1.26796e-10	-1.48301e-10	-1.34321e-10
-1.41988e-10	-1.41378e-10	-1.25323e-10	-1.47255e-10	-1.45482e-10	-1.2595e-10	-1.22902e-10	-1.29663e-10	-1.18051e-10	-1.29038e-10	-1.51612e-10	-1.45701e-10	-1.35954e-10	-1.45057e-10	-1.63982e-10	-1.54496e-10	-1.35038e-10	-1.63781e-10	-1.57199e-10	-1.4485e-10	-1.26922e-10	-1.2498e-10	-1.40464e-10	-1.53056e-10	-1.52138e-10	-1.58556e-10	-1.47854e-10	-1.41803e-10	-1.26723e-10	-1.38177e-10	-1.34431e-10	-1.35293e-10	-1.45338e-10	-1.32322e-10	-1.40447e-10	-1.35997e-10	-1.29938e-10	-1.21279e-10	-1.15318e-10	-1.42939e-10	-1.40295e-10	-1.39872e-10	-1.41315e-10	-1.19799e-10	-1.26542e-10	-1.32364e-10	-1.2295e-10	-1.27817e-10	-1.16919e-10	-1.22388e-10
-1.27566e-10	-1.31954e-10	-1.42585e-10	-1.39037e-10	-1.25262e-10	-1.2329e-10	-1.28902e-10	-1.11689e-10	-1.1712e-10	-1.15727e-10	-1.36208e-10	-1.43136e-10	-1.56675e-10	-1.40089e-10	-1.43562e-10	-1.56179e-10	-1.40205e-10	-1.46256e-10	-1.31812e-10	-1.24591e-10	-1.25666e-10	-1.18668e-10	-1.07079e-10	-1.01201e-10	-1.0817e-10	-1.28824e-10	-1.35219e-10	-1.27904e-10	-1.13888e-10	-1.15239e-10	-1.18828e-10	-1.25424e-10	-1.27567e-10	-1.33337e-10	-1.30306e-10	-1.20279e-10	-1.17403e-10	-1.22918e-10	-1.35501e-10	-1.27595e-10	-1.29434e-10	-1.3967e-10	-1.37079e-10	-1.19832e-10	-1.16502e-10	-1.24709e-10	-1.25223e-10	-1.23145e-10	-1.14322e-10	-9.28575e-11
-1.2253e-10	-1.23615e-10	-1.41628e-10	-1.42357e-10	-1.34565e-10	-1.16425e-10	-1.13649e-10	-1.27062e-10	-1.28681e-10	-1.34567e-10	-1.45241e-10	-1.45011e-10	-1.5228e-10	-1.50089e-10	-1.512e-10	-1.43315e-10	-1.65284e-10	-1.66024e-10	-1.56148e-10	-1.63619e-10	-1.4631e-10	-1.6831e-10	-1.65032e-10	-1.62141e-10	-1.61143e-10	-1.70467e-10	-1.49339e-10	-1.64868e-10	-1.55567e-10	-1.61968e-10	-1.54649e-10	-1.64596e-10	-1.38394e-10	-1.47312e-10	-1.60177e-10	-1.58805e-10	-1.64151e-10	-1.49737e-10	-1.27305e-10	-1.20909e-10	-1.40103e-10	-1.30394e-10	-1.24353e-10	-1.15753e-10	-1.31378e-10	-1.26768e-10	-1.36036e-10	-1.30715e-10	-1.33665e-10	-1.41652e-10
-1.30939e-10	-1.2702e-10	-1.22902e-10	-1.27284e-10	-1.23042e-10	-1.24146e-10	-1.27078e-10	-1.31277e-10	-1.26025e-10	-1.42637e-10	-1.47713e-10	-1.49921e-10	-1.51613e-10	-1.38477e-10	-1.36354e-10	-1.31685e-10	-1.41868e-10	-1.50701e-10	-1.30136e-10	-1.26761e-10	-1.46457e-10	-1.5806e-10	-1.41556e-10	-1.38531e-10	-1.48464e-10	-1.46441e-10	-1.45585e-10	-1.47534e-10	-1.38482e-10	-1.48208e-10	-1.38226e-10	-1.31351e-10	-1.33376e-10	-1.29642e-10	-1.20168e-10	-9.68908e-11	-1.06206e-10	-1.04625e-10	-1.11188e-10	-1.04832e-10	-1.09351e-10	-9.99614e-11	-1.21652e-10	-1.21882e-10	-1.16078e-10	-1.06028e-10	-1.08037e-10	-1.11245e-10	-1.13826e-10	-1.21857e-10
-1.50839e-10	-1.45531e-10	-1.49892e-10	-1.45976e-10	-1.43188e-10	-1.46568e-10	-1.40031e-10	-1.3486e-10	-1.32277e-10	-1.41371e-10	-1.43359e-10	-1.41086e-10	-1.462e-10	-1.47282e-10	-1.63201e-10	-1.56446e-10	-1.57686e-10	-1.5154e-10	-1.54364e-10	-1.54347e-10	-1.53755e-10	-1.42141e-10	-1.51843e-10	-1.43041e-10	-1.34951e-10	-1.59929e-10	-1.45625e-10	-1.47273e-10	-1.43989e-10	-1.52287e-10	-1.45864e-10	-1.41705e-10	-1.29573e-10	-1.33328e-10	-1.29933e-10	-1.0471e-10	-1.16663e-10	-1.27308e-10	-1.24385e-10	-1.11742e-10	-1.38781e-10	-1.48357e-10	-1.47562e-10	-1.36122e-10	-1.17435e-10	-1.21696e-10	-1.38755e-10	-1.42026e-10	-1.45243e-10	-1.41269e-10
-1.80969e-10	-1.66135e-10	-1.5074e-10	-1.53839e-10	-1.52027e-10	-1.47936e-10	-1.52897e-10	-1.56077e-10	-1.5431e-10	-1.5432e-10	-1.48029e-10	-1.64366e-10	-1.67358e-10	-1.64225e-10	-1.70822e-10	-1.54151e-10	-1.57999e-10	-1.60509e-10	-1.65021e-10	-1.5431e-10	-1.7307e-10	-1.70364e-10	-1.62013e-10	-1.62817e-10	-1.58997e-10	-1.6284e-10	-1.56697e-10	-1.6867e-10	-1.72043e-10	-1.71778e-10	-1.72772e-10	-1.54665e-10	-1.51033e-10	-1.69413e-10	-1.54671e-10	-1.39232e-10	-1.32585e-10	-1.45179e-10	-1.46768e-10	-1.36322e-10	-1.38271e-10	-1.43349e-10	-1.49947e-10	-1.57388e-10	-1.61633e-10	-1.64161e-10	-1.66302e-10	-1.58916e-10	-1.62503e-10	-1.56075e-10
-1.30186e-10	-1.2446e-10	-1.31666e-10	-1.4457e-10	-1.40081e-10	-1.42591e-10	-1.41716e-10	-1.42492e-10	-1.51748e-10	-1.50066e-10	-1.59697e-10	-1.58484e-10	-1.46943e-10	-1.22373e-10	-1.31324e-10	-1.29837e-10	-1.31358e-10	-1.49367e-10	-1.49141e-10	-1.29501e-10	-1.20493e-10	-1.29342e-10	-1.26405e-10	-1.37671e-10	-1.43697e-10	-1.34692e-10	-1.28544e-10	-1.32332e-10	-1.26323e-10	-1.36878e-10	-1.41229e-10	-1.58039e-10	-1.47061e-10	-1.19644e-10	-1.27674e-10	-1.3046e-10	-1.24127e-10	-1.18483e-10	-1.26581e-10	-1.32021e-10	-1.31816e-10	-1.14816e-10	-1.24781e-10	-1.33248e-10	-1.39235e-10	-1.30464e-10	-1.25427e-10	-1.28474e-10	-1.40693e-10	-1.395e-10
-1.3025e-10	-1.1387e-10	-1.20811e-10	-1.32668e-10	-1.29512e-10	-1.30435e-10	-1.54865e-10	-1.63342e-10	-1.47543e-10	-1.44123e-10	-1.31637e-10	-1.5274e-10	-1.43866e-10	-1.59343e-10	-1.51205e-10	-1.40041e-10	-1.4113e-10	-1.42526e-10	-1.41156e-10	-1.60438e-10	-1.3393e-10	-1.59714e-10	-1.50853e-10	-1.52208e-10	-1.4351e-10	-1.28185e-10	-1.36907e-10	-1.53961e-10	-1.32268e-10	-1.49322e-10	-1.62895e-10	-1.45682e-10	-1.42977e-10	-1.51712e-10	-1.66045e-10	-1.48949e-10	-1.44439e-10	-1.46792e-10	-1.63847e-10	-1.45672e-10	-1.51001e-10	-1.4211e-10	-1.5088e-10	-1.52725e-10	-1.62908e-10	-1.48682e-10	-1.48792e-10	-1.48074e-10	-1.47166e-10	-1.49184e-10
-1.44461e-10	-1.32994e-10	-1.1954e-10	-1.43765e-10	-1.50806e-10	-1.63318e-10	-1.65699e-10	-1.49848e-10	-1.4428e-10	-1.34387e-10	-1.41797e-10	-1.24324e-10	-1.4015e-10	-1.56593e-10	-1.41739e-10	-1.3926e-10	-1.42866e-10	-1.50869e-10	-1.71257e-10	-1.6608e-10	-1.59941e-10	-1.3947e-10	-1.42185e-10	-1.25288e-10	-1.11977e-10	-1.11622e-10	-1.15952e-10	-1.38718e-10	-1.47692e-10	-1.48864e-10	-1.50699e-10	-1.41093e-10	-1.46336e-10	-1.41678e-10	-1.28622e-10	-1.18954e-10	-1.38562e-10	-1.3809e-10	-1.44388e-10	-1.38668e-10	-1.36154e-10	-1.54969e-10	-1.2471e-10	-1.36252e-10	-1.3772e-10	-1.26627e-10	-1.21948e-10	-1.28212e-10	-1.38138e-10	-1.33124e-10
-1.49218e-10	-1.51451e-10	-1.42411e-10	-1.64971e-10	-1.64588e-10	-1.50608e-10	-1.38771e-10	-1.4768e-10	-1.35035e-10	-1.57412e-10	-1.61712e-10	-1.48693e-10	-1.48128e-10	-1.56623e-10	-1.53572e-10	-1.52527e-10	-1.61851e-10	-1.45148e-10	-1.50451e-10	-1.70044e-10	-1.65712e-10	-1.62484e-10	-1.77511e-10	-1.62989e-10	-1.51231e-10	-1.38805e-10	-1.33653e-10	-1.43797e-10	-1.39272e-10	-1.199e-10	-1.05932e-10	-1.10719e-10	-1.13033e-10	-1.08487e-10	-1.21882e-10	-1.18741e-10	-1.04314e-10	-9.84892e-11	-1.3254e-10	-1.50188e-10	-1.52018e-10	-1.42744e-10	-1.51575e-10	-1.50217e-10	-1.36788e-10	-1.43587e-10	-1.44342e-10	-1.51547e-10	-1.43616e-10	-1.39462e-10
-1.24207e-10	-1.1108e-10	-1.04369e-10	-1.07786e-10	-1.17332e-10	-1.18757e-10	-1.21747e-10	-1.28801e-10	-1.32102e-10	-1.19488e-10	-1.15406e-10	-9.19474e-11	-8.2445e-11	-9.33537e-11	-9.67451e-11	-8.00518e-11	-9.67637e-11	-1.11588e-10	-1.28432e-10	-1.14091e-10	-1.29698e-10	-1.29116e-10	-1.42408e-10	-1.53419e-10	-1.33986e-10	-1.33639e-10	-1.2497e-10	-1.30162e-10	-1.12247e-10	-1.16851e-10	-1.19546e-10	-1.0905e-10	-1.29653e-10	-1.00715e-10	-9.34358e-11	-9.2477e-11	-8.97238e-11	-9.98748e-11	-1.09712e-10	-1.07827e-10	-9.65673e-11	-1.12918e-10	-1.25397e-10	-1.15822e-10	-1.01837e-10	-9.31806e-11	-1.11475e-10	-1.08218e-10	-9.81489e-11	-9.9884e-11
-1.22122e-10	-1.14096e-10	-1.2353e-10	-1.09151e-10	-9.07465e-11	-1.01369e-10	-1.29668e-10	-1.24939e-10	-1.31783e-10	-1.1872e-10	-1.11385e-10	-9.1961e-11	-1.14296e-10	-1.07049e-10	-1.0323e-10	-1.19402e-10	-1.22623e-10	-1.24748e-10	-1.30117e-10	-1.25863e-10	-1.15634e-10	-1.21834e-10	-1.23816e-10	-1.27568e-10	-1.18098e-10	-1.1423e-10	-1.04893e-10	-9.74522e-11	-9.73062e-11	-9.79235e-11	-1.02786e-10	-1.08871e-10	-9.73462e-11	-9.41518e-11	-1.00439e-10	-1.07534e-10	-1.17362e-10	-1.15968e-10	-1.10763e-10	-1.22527e-10	-1.3349e-10	-1.20556e-10	-1.23379e-10	-1.21745e-10	-1.4103e-10	-1.37899e-10	-1.19383e-10	-1.17095e-10	-1.0447e-10	-1.12412e-10
-1.09373e-10	-1.13303e-10	-1.24176e-10	-1.30801e-10	-1.21638e-10	-1.42818e-10	-1.37696e-10	-1.33389e-10	-1.33493e-10	-1.28856e-10	-1.16915e-10	-1.31483e-10	-1.40017e-10	-1.26091e-10	-1.31049e-10	-1.3157e-10	-1.34287e-10	-1.31164e-10	-1.25544e-10	-1.37715e-10	-1.47453e-10	-1.50464e-10	-1.70999e-10	-1.66315e-10	-1.68397e-10	-1.512e-10	-1.31579e-10	-1.31225e-10	-1.45214e-10	-1.42525e-10	-1.45803e-10	-1.43564e-10	-1.25423e-10	-1.18619e-10	-1.34459e-10	-1.40948e-10	-1.41528e-10	-1.45969e-10	-1.44958e-10	-1.49081e-10	-1.59789e-10	-1.48879e-10	-1.48694e-10	-1.56587e-10	-1.65828e-10	-1.68618e-10	-1.75615e-10	-1.69104e-10	-1.47853e-10	-1.4341e-10
-1.11923e-10	-1.16912e-10	-1.28517e-10	-1.1972e-10	-1.1229e-10	-1.17827e-10	-1.48519e-10	-1.36949e-10	-1.32171e-10	-1.43762e-10	-1.4092e-10	-1.19739e-10	-1.15908e-10	-1.24219e-10	-1.34155e-10	-1.29099e-10	-1.37064e-10	-1.39617e-10	-1.39779e-10	-1.47608e-10	-1.41946e-10	-1.3785e-10	-1.50017e-10	-1.47976e-10	-1.53798e-10	-1.42222e-10	-1.22528e-10	-1.25519e-10	-1.21237e-10	-1.38272e-10	-1.27392e-10	-1.13768e-10	-1.37031e-10	-1.28735e-10	-1.29185e-10	-1.29123e-10	-1.36512e-10	-1.19385e-10	-1.26439e-10	-1.25451e-10	-1.31749e-10	-1.46973e-10	-1.5339e-10	-1.57788e-10	-1.59246e-10	-1.66553e-10	-1.61186e-10	-1.42566e-10	-1.32313e-10	-1.53158e-10
-1.25624e-10	-1.22032e-10	-1.0928e-10	-1.19436e-10	-1.29407e-10	-1.26736e-10	-1.48125e-10	-1.44073e-10	-1.40641e-10	-1.38517e-10	-1.48868e-10	-1.46826e-10	-1.444e-10	-1.36934e-10	-1.36272e-10	-1.29653e-10	-1.23964e-10	-1.46308e-10	-1.51768e-10	-1.54886e-10	-1.59044e-10	-1.70479e-10	-1.5118e-10	-1.532e-10	-1.50799e-10	-1.4724e-10	-1.59262e-10	-1.52621e-10	-1.26973e-10	-1.28956e-10	-1.46407e-10	-1.42116e-10	-1.14941e-10	-1.18761e-10	-1.32416e-10	-1.68833e-10	-1.72022e-10	-1.59631e-10	-1.48304e-10	-1.51126e-10	-1.44751e-10	-1.42616e-10	-1.47868e-10	-1.65812e-10	-1.6467e-10	-1.56315e-10	-1.73502e-10	-1.50238e-10	-1.50785e-10	-1.40749e-10
-1.34e-10	-1.49461e-10	-1.46798e-10	-1.38734e-10	-1.34267e-10	-1.16645e-10	-1.20492e-10	-1.15884e-10	-1.22622e-10	-1.13803e-10	-1.07848e-10	-1.02757e-10	-1.25661e-10	-1.2604e-10	-1.34521e-10	-1.38278e-10	-1.47599e-10	-1.49042e-10	-1.38098e-10	-1.44507e-10	-1.59543e-10	-1.55117e-10	-1.40592e-10	-1.46562e-10	-1.18441e-10	-1.13474e-10	-1.08293e-10	-1.39755e-10	-1.33347e-10	-1.40564e-10	-1.30853e-10	-1.29933e-10	-1.27674e-10	-1.24726e-10	-1.28873e-10	-1.40466e-10	-1.43537e-10	-1.44765e-10	-1.3861e-10	-1.42109e-10	-1.50988e-10	-1.3303e-10	-1.33961e-10	-1.63747e-10	-1.6842e-10	-1.66556e-10	-1.48944e-10	-1.3719e-10	-1.33412e-10	-1.48451e-10
-1.169e-10	-1.32262e-10	-1.24009e-10	-1.31849e-10	-1.20501e-10	-1.32312e-10	-1.11848e-10	-1.13525e-10	-9.97684e-11	-1.1249e-10	-1.28166e-10	-1.21327e-10	-1.27903e-10	-1.34761e-10	-1.50728e-10	-1.68621e-10	-1.50631e-10	-1.65584e-10	-1.73005e-10	-1.81628e-10	-1.74803e-10	-1.60732e-10	-1.55418e-10	-1.43954e-10	-1.36303e-10	-1.42841e-10	-1.34216e-10	-1.38096e-10	-1.39091e-10	-1.54293e-10	-1.44429e-10	-1.44458e-10	-1.26307e-10	-1.48305e-10	-1.61752e-10	-1.70067e-10	-1.5399e-10	-1.48223e-10	-1.43477e-10	-1.4699e-10	-1.49469e-10	-1.30481e-10	-1.49508e-10	-1.6604e-10	-1.66719e-10	-1.41845e-10	-1.39354e-10	-1.3383e-10	-1.221e-10	-1.23174e-10
-1.36349e-10	-1.28186e-10	-1.3149e-10	-1.3492e-10	-1.10707e-10	-1.13685e-10	-9.14697e-11	-8.82858e-11	-8.82056e-11	-9.19072e-11	-9.18264e-11	-8.82402e-11	-1.03455e-10	-1.04174e-10	-1.2421e-10	-1.42254e-10	-1.31078e-10	-1.19283e-10	-1.48099e-10	-1.55405e-10	-1.52767e-10	-1.2726e-10	-1.2491e-10	-1.36907e-10	-1.35608e-10	-1.40306e-10	-1.50377e-10	-1.50102e-10	-1.43341e-10	-1.32537e-10	-1.30962e-10	-1.37527e-10	-1.39043e-10	-1.47349e-10	-1.76591e-10	-1.51546e-10	-1.43668e-10	-1.36351e-10	-1.44353e-10	-1.28464e-10	-1.44167e-10	-1.36789e-10	-1.33074e-10	-1.18225e-10	-1.35723e-10	-1.32597e-10	-1.26173e-10	-1.26134e-10	-1.33039e-10	-1.32272e-10
-1.29473e-10	-1.29473e-10	-1.24576e-10	-1.17942e-10	-1.05706e-10	-9.99573e-11	-1.06683e-10	-9.71037e-11	-9.08967e-11	-1.03165e-10	-9.57863e-11	-9.78622e-11	-1.10302e-10	-1.24657e-10	-1.23456e-10	-1.18266e-10	-1.26036e-10	-1.2011e-10	-1.2896e-10	-1.35589e-10	-1.25352e-10	-1.23885e-10	-1.1871e-10	-1.11737e-10	-1.04294e-10	-1.13195e-10	-1.07096e-10	-1.15008e-10	-1.10288e-10	-1.10589e-10	-1.11619e-10	-1.11961e-10	-1.1097e-10	-1.19882e-10	-1.36972e-10	-1.30318e-10	-1.43648e-10	-1.27077e-10	-1.32267e-10	-1.2602e-10	-1.43389e-10	-1.18472e-10	-1.29098e-10	-1.37204e-10	-1.27911e-10	-1.28633e-10	-1.32921e-10	-1.54159e-10	-1.35056e-10	-1.24686e-10
-1.07763e-10	-1.07234e-10	-1.27404e-10	-1.02038e-10	-8.92957e-11	-9.10296e-11	-1.08336e-10	-1.09872e-10	-9.41846e-11	-1.20907e-10	-1.12524e-10	-1.30574e-10	-1.22633e-10	-1.17008e-10	-1.29946e-10	-1.29244e-10	-1.23814e-10	-1.18211e-10	-1.14781e-10	-1.32487e-10	-1.28212e-10	-1.16733e-10	-1.2468e-10	-1.23723e-10	-1.21209e-10	-1.35333e-10	-1.30537e-10	-1.17708e-10	-9.64707e-11	-1.0472e-10	-1.14235e-10	-9.79012e-11	-1.20566e-10	-1.36204e-10	-1.42629e-10	-1.48185e-10	-1.60083e-10	-1.48107e-10	-1.5374e-10	-1.64238e-10	-1.49825e-10	-1.48361e-10	-1.38497e-10	-1.39925e-10	-1.2912e-10	-1.19685e-10	-1.33119e-10	-1.29332e-10	-1.23882e-10	-1.32508e-10
-1.33953e-10	-1.34952e-10	-1.26554e-10	-1.1727e-10	-1.2721e-10	-1.18762e-10	-9.92817e-11	-1.10707e-10	-1.09605e-10	-1.17371e-10	-1.12038e-10	-1.14654e-10	-1.3901e-10	-1.38853e-10	-1.34512e-10	-1.38504e-10	-1.52523e-10	-1.40463e-10	-1.26931e-10	-1.2333e-10	-1.23126e-10	-1.345e-10	-1.27322e-10	-1.33676e-10	-1.46935e-10	-1.16631e-10	-9.41552e-11	-1.12855e-10	-1.19104e-10	-1.28968e-10	-1.47269e-10	-1.31038e-10	-1.50906e-10	-1.70384e-10	-1.388e-10	-1.40032e-10	-1.42228e-10	-1.40758e-10	-1.49855e-10	-1.27599e-10	-1.27406e-10	-1.34204e-10	-1.48334e-10	-1.57916e-10	-1.44267e-10	-1.32919e-10	-1.42724e-10	-1.53471e-10	-1.26042e-10	-1.22482e-10
-1.31646e-10	-1.29935e-10	-1.2692e-10	-1.29196e-10	-1.42134e-10	-1.50616e-10	-1.50131e-10	-1.72577e-10	-1.57052e-10	-1.6025e-10	-1.76685e-10	-1.7108e-10	-1.69696e-10	-1.67064e-10	-1.78213e-10	-1.8131e-10	-1.71337e-10	-1.79201e-10	-1.73542e-10	-1.58213e-10	-1.54265e-10	-1.43721e-10	-1.42999e-10	-1.39074e-10	-1.47734e-10	-1.49014e-10	-1.39592e-10	-1.36884e-10	-1.39241e-10	-1.59437e-10	-1.46786e-10	-1.4678e-10	-1.33941e-10	-1.2467e-10	-1.37892e-10	-1.4998e-10	-1.59129e-10	-1.78739e-10	-1.79961e-10	-1.81666e-10	-1.72248e-10	-1.69407e-10	-1.55719e-10	-1.57312e-10	-1.47056e-10	-1.50193e-10	-1.48622e-10	-1.39292e-10	-1.49012e-10	-1.4419e-10
-1.16435e-10	-1.13962e-10	-1.23821e-10	-1.29434e-10	-1.3259e-10	-1.15264e-10	-1.18291e-10	-1.34894e-10	-1.49493e-10	-1.54521e-10	-1.45432e-10	-1.65863e-10	-1.55405e-10	-1.5867e-10	-1.57618e-10	-1.4976e-10	-1.59512e-10	-1.51077e-10	-1.35497e-10	-1.36752e-10	-1.41307e-10	-1.42788e-10	-1.50385e-10	-1.50821e-10	-1.50011e-10	-1.61369e-10	-1.58704e-10	-1.63942e-10	-1.55613e-10	-1.46855e-10	-1.5181e-10	-1.50223e-10	-1.38764e-10	-1.43922e-10	-1.45075e-10	-1.42961e-10	-1.45276e-10	-1.26852e-10	-1.43189e-10	-1.29474e-10	-1.25757e-10	-1.31489e-10	-1.48115e-10	-1.31992e-10	-1.32629e-10	-1.16538e-10	-1.04169e-10	-1.12325e-10	-1.1249e-10	-1.21019e-10
-1.36689e-10	-1.47953e-10	-1.31649e-10	-1.27906e-10	-1.40385e-10	-1.40802e-10	-1.24504e-10	-1.1536e-10	-1.14259e-10	-1.2867e-10	-1.46411e-10	-1.55446e-10	-1.68483e-10	-1.58526e-10	-1.60467e-10	-1.51629e-10	-1.44003e-10	-1.5512e-10	-1.40529e-10	-1.4236e-10	-1.36729e-10	-1.34872e-10	-1.11862e-10	-1.0351e-10	-1.28017e-10	-1.33601e-10	-1.29785e-10	-1.31326e-10	-1.43702e-10	-1.42275e-10	-1.40699e-10	-1.45234e-10	-1.41816e-10	-1.16016e-10	-1.18587e-10	-1.07754e-10	-1.13984e-10	-1.20058e-10	-1.10926e-10	-1.16085e-10	-1.30447e-10	-1.27168e-10	-1.23379e-10	-1.03064e-10	-1.07327e-10	-1.09142e-10	-1.1236e-10	-1.33765e-10	-1.2983e-10	-1.24017e-10
-1.37759e-10	-1.3151e-10	-1.11332e-10	-1.04588e-10	-1.25843e-10	-1.46584e-10	-1.50878e-10	-1.41422e-10	-1.31883e-10	-1.22859e-10	-1.48881e-10	-1.58558e-10	-1.49255e-10	-1.57703e-10	-1.47436e-10	-1.64242e-10	-1.69652e-10	-1.48318e-10	-1.39186e-10	-1.1954e-10	-1.09245e-10	-1.10945e-10	-9.49057e-11	-1.02507e-10	-1.31483e-10	-1.37994e-10	-1.39514e-10	-1.32288e-10	-1.38645e-10	-1.48981e-10	-1.37228e-10	-1.21851e-10	-1.26743e-10	-1.3264e-10	-1.13869e-10	-1.17395e-10	-1.21622e-10	-1.25979e-10	-1.34339e-10	-1.42928e-10	-1.26834e-10	-1.20567e-10	-1.21102e-10	-1.25961e-10	-1.29759e-10	-1.29334e-10	-1.17903e-10	-1.30959e-10	-1.47365e-10	-1.47577e-10
-1.09766e-10	-9.68839e-11	-1.00346e-10	-1.15464e-10	-1.07045e-10	-1.08298e-10	-1.14333e-10	-9.11061e-11	-9.8471e-11	-9.91496e-11	-1.01251e-10	-1.35342e-10	-1.45786e-10	-1.40261e-10	-1.42728e-10	-1.40421e-10	-1.31618e-10	-1.26283e-10	-1.26022e-10	-1.18243e-10	-1.16825e-10	-1.19776e-10	-1.14547e-10	-1.28956e-10	-1.25153e-10	-1.08691e-10	-1.14714e-10	-1.04783e-10	-1.27456e-10	-1.26291e-10	-1.30963e-10	-1.43456e-10	-1.30269e-10	-1.44472e-10	-1.51247e-10	-1.338e-10	-1.31755e-10	-1.40766e-10	-1.41392e-10	-1.37931e-10	-1.33033e-10	-1.45001e-10	-1.47998e-10	-1.50602e-10	-1.38254e-10	-1.23422e-10	-1.16008e-10	-1.20743e-10	-1.31068e-10	-1.4084e-10
-1.39137e-10	-1.38637e-10	-1.44364e-10	-1.37971e-10	-1.3028e-10	-1.3867e-10	-1.5425e-10	-1.47943e-10	-1.5445e-10	-1.50006e-10	-1.62578e-10	-1.58868e-10	-1.53808e-10	-1.80607e-10	-1.7676e-10	-1.81738e-10	-1.8008e-10	-1.85026e-10	-1.54698e-10	-1.45249e-10	-1.55997e-10	-1.55592e-10	-1.29636e-10	-1.45346e-10	-1.34315e-10	-1.26249e-10	-1.27885e-10	-1.43363e-10	-1.45452e-10	-1.26242e-10	-1.40911e-10	-1.47931e-10	-1.56608e-10	-1.49479e-10	-1.20744e-10	-1.51677e-10	-1.40902e-10	-1.35269e-10	-1.37721e-10	-1.41961e-10	-1.39722e-10	-1.33602e-10	-1.47963e-10	-1.61277e-10	-1.4494e-10	-1.26078e-10	-1.27235e-10	-1.32205e-10	-1.47367e-10	-1.51549e-10
-1.34454e-10	-1.48375e-10	-1.42393e-10	-1.4052e-10	-1.32178e-10	-1.40443e-10	-1.37562e-10	-1.28091e-10	-1.27847e-10	-1.46803e-10	-1.45569e-10	-1.53148e-10	-1.51089e-10	-1.43941e-10	-1.58481e-10	-1.60925e-10	-1.6705e-10	-1.65373e-10	-1.46003e-10	-1.55849e-10	-1.59296e-10	-1.35838e-10	-1.4137e-10	-1.58244e-10	-1.47211e-10	-1.45237e-10	-1.35835e-10	-1.35128e-10	-1.4915e-10	-1.46819e-10	-1.55388e-10	-1.49119e-10	-1.28344e-10	-1.24701e-10	-1.45184e-10	-1.37755e-10	-1.50206e-10	-1.49169e-10	-1.48717e-10	-1.58819e-10	-1.52267e-10	-1.51245e-10	-1.61321e-10	-1.58001e-10	-1.61368e-10	-1.63461e-10	-1.5901e-10	-1.55006e-10	-1.53063e-10	-1.52946e-10
-1.31295e-10	-1.3105e-10	-1.13256e-10	-1.2933e-10	-1.51203e-10	-1.26556e-10	-1.34915e-10	-1.32595e-10	-1.35323e-10	-1.03424e-10	-1.12446e-10	-1.32761e-10	-1.5615e-10	-1.51902e-10	-1.34594e-10	-1.42135e-10	-1.41372e-10	-1.71731e-10	-1.63995e-10	-1.54315e-10	-1.4603e-10	-1.40563e-10	-1.29675e-10	-1.14502e-10	-1.32117e-10	-1.34384e-10	-1.30878e-10	-1.31216e-10	-1.35775e-10	-1.39455e-10	-1.40989e-10	-1.35e-10	-1.33146e-10	-1.37103e-10	-1.47375e-10	-1.49867e-10	-1.38247e-10	-1.56913e-10	-1.56907e-10	-1.47726e-10	-1.54026e-10	-1.66156e-10	-1.78906e-10	-1.76644e-10	-1.66208e-10	-1.64039e-10	-1.67338e-10	-1.79818e-10	-1.75047e-10	-1.56718e-10
-1.6278e-10	-1.6423e-10	-1.64241e-10	-1.37386e-10	-1.38206e-10	-1.53832e-10	-1.38442e-10	-1.44448e-10	-1.35447e-10	-1.397e-10	-1.24938e-10	-1.32235e-10	-1.2831e-10	-1.36367e-10	-1.49196e-10	-1.32313e-10	-1.3557e-10	-1.46212e-10	-1.50909e-10	-1.31206e-10	-1.1937e-10	-1.14842e-10	-8.94653e-11	-1.07984e-10	-9.87418e-11	-9.8794e-11	-1.15332e-10	-1.10389e-10	-1.14743e-10	-1.29291e-10	-1.27921e-10	-1.3157e-10	-1.35868e-10	-1.29597e-10	-1.3539e-10	-1.45554e-10	-1.42113e-10	-1.4411e-10	-1.39766e-10	-1.5064e-10	-1.48508e-10	-1.46068e-10	-1.43334e-10	-1.35656e-10	-1.41395e-10	-1.59051e-10	-1.43128e-10	-1.23199e-10	-1.40504e-10	-1.44622e-10
-1.44152e-10	-1.5045e-10	-1.46143e-10	-1.49324e-10	-1.40151e-10	-1.3743e-10	-1.36941e-10	-1.34305e-10	-1.47673e-10	-1.43249e-10	-1.50461e-10	-1.34028e-10	-1.49247e-10	-1.41144e-10	-1.33003e-10	-1.55822e-10	-1.57846e-10	-1.44585e-10	-1.43288e-10	-1.57907e-10	-1.6092e-10	-1.48293e-10	-1.32161e-10	-1.17615e-10	-1.30089e-10	-1.48129e-10	-1.45745e-10	-1.54555e-10	-1.47767e-10	-1.45725e-10	-1.40124e-10	-1.33339e-10	-1.42817e-10	-1.36924e-10	-1.6085e-10	-1.35569e-10	-1.27491e-10	-1.32271e-10	-1.25725e-10	-1.54994e-10	-1.59813e-10	-1.55996e-10	-1.60096e-10	-1.60445e-10	-1.52294e-10	-1.31788e-10	-1.27304e-10	-1.4656e-10	-1.31905e-10	-1.28162e-10
-1.36973e-10	-1.41843e-10	-1.59075e-10	-1.38758e-10	-1.22535e-10	-1.17316e-10	-1.12526e-10	-1.2063e-10	-1.19779e-10	-1.26577e-10	-1.19255e-10	-9.30941e-11	-9.08012e-11	-1.13326e-10	-1.20044e-10	-1.23026e-10	-1.37066e-10	-1.35386e-10	-1.4579e-10	-1.51363e-10	-1.43862e-10	-1.57158e-10	-1.54353e-10	-1.48632e-10	-1.46294e-10	-1.5899e-10	-1.68706e-10	-1.61982e-10	-1.45731e-10	-1.34718e-10	-1.46258e-10	-1.3862e-10	-1.39854e-10	-1.47456e-10	-1.49362e-10	-1.51903e-10	-1.51846e-10	-1.57093e-10	-1.56244e-10	-1.54721e-10	-1.51304e-10	-1.53567e-10	-1.4411e-10	-1.27397e-10	-1.34439e-10	-1.47509e-10	-1.30519e-10	-1.17321e-10	-1.25165e-10	-1.32962e-10
-1.64415e-10	-1.36953e-10	-1.36917e-10	-1.49517e-10	-1.44125e-10	-1.31235e-10	-1.13031e-10	-1.06433e-10	-1.07962e-10	-1.13304e-10	-9.17359e-11	-1.2628e-10	-1.2084e-10	-1.23937e-10	-1.34538e-10	-1.42455e-10	-1.43709e-10	-1.49169e-10	-1.51145e-10	-1.52009e-10	-1.41681e-10	-1.46247e-10	-1.20054e-10	-1.15334e-10	-1.26811e-10	-1.43192e-10	-1.55121e-10	-1.51495e-10	-1.40556e-10	-1.51739e-10	-1.32467e-10	-1.27062e-10	-1.41113e-10	-1.5035e-10	-1.45665e-10	-1.47727e-10	-1.4768e-10	-1.5154e-10	-1.5404e-10	-1.5267e-10	-1.61661e-10	-1.45069e-10	-1.39991e-10	-1.42542e-10	-1.46087e-10	-1.48857e-10	-1.31419e-10	-1.25632e-10	-1.39293e-10	-1.22399e-10
-1.4702e-10	-1.35743e-10	-1.21738e-10	-1.30311e-10	-1.21855e-10	-1.23242e-10	-1.11434e-10	-1.28592e-10	-1.22675e-10	-1.27903e-10	-1.15599e-10	-1.18249e-10	-1.20893e-10	-1.39958e-10	-1.49466e-10	-1.4935e-10	-1.6346e-10	-1.59529e-10	-1.59808e-10	-1.541e-10	-1.4033e-10	-1.5094e-10	-1.50987e-10	-1.39019e-10	-1.411e-10	-1.28189e-10	-1.1852e-10	-1.41534e-10	-1.45994e-10	-1.41745e-10	-1.30221e-10	-1.30928e-10	-1.6333e-10	-1.54041e-10	-1.24504e-10	-1.37973e-10	-1.56256e-10	-1.56194e-10	-1.49453e-10	-1.53724e-10	-1.52316e-10	-1.47967e-10	-1.55697e-10	-1.53745e-10	-1.45163e-10	-1.30922e-10	-1.27859e-10	-1.35135e-10	-1.30129e-10	-1.29285e-10
-1.36773e-10	-1.24488e-10	-1.34521e-10	-1.34158e-10	-1.30247e-10	-1.35578e-10	-1.38202e-10	-1.49565e-10	-1.38495e-10	-1.41539e-10	-1.47729e-10	-1.33808e-10	-1.13017e-10	-1.27466e-10	-1.32182e-10	-1.318e-10	-1.38373e-10	-1.40071e-10	-1.56222e-10	-1.53866e-10	-1.4732e-10	-1.35393e-10	-1.18451e-10	-1.25192e-10	-1.17613e-10	-1.40153e-10	-1.59989e-10	-1.61275e-10	-1.59768e-10	-1.38311e-10	-1.33631e-10	-1.37024e-10	-1.42632e-10	-1.59594e-10	-1.61214e-10	-1.64086e-10	-1.625e-10	-1.61113e-10	-1.70599e-10	-1.66042e-10	-1.75634e-10	-1.71545e-10	-1.64028e-10	-1.58254e-10	-1.4734e-10	-1.53556e-10	-1.32219e-10	-1.27777e-10	-1.35309e-10	-1.29937e-10
-1.44926e-10	-1.42594e-10	-1.4651e-10	-1.37927e-10	-1.29677e-10	-1.31203e-10	-1.3421e-10	-1.33408e-10	-1.35327e-10	-1.44569e-10	-1.36954e-10	-1.36954e-10	-1.36949e-10	-1.14977e-10	-1.16382e-10	-1.45789e-10	-1.48955e-10	-1.32765e-10	-1.31815e-10	-1.40766e-10	-1.44889e-10	-1.50063e-10	-1.55712e-10	-1.43188e-10	-1.27839e-10	-1.15918e-10	-1.39524e-10	-1.32569e-10	-1.45312e-10	-1.3534e-10	-1.40677e-10	-1.4501e-10	-1.60976e-10	-1.53773e-10	-1.65516e-10	-1.70539e-10	-1.65622e-10	-1.69858e-10	-1.53776e-10	-1.4578e-10	-1.56135e-10	-1.71828e-10	-1.55303e-10	-1.5366e-10	-1.57764e-10	-1.49438e-10	-1.36732e-10	-1.36625e-10	-1.41372e-10	-1.33048e-10
-1.37644e-10	-1.46101e-10	-1.47041e-10	-1.35026e-10	-1.45497e-10	-1.31305e-10	-1.25928e-10	-1.29758e-10	-1.40213e-10	-1.37447e-10	-1.42979e-10	-1.55583e-10	-1.51145e-10	-1.4514e-10	-1.44323e-10	-1.40223e-10	-1.7821e-10	-1.78726e-10	-1.77436e-10	-1.67591e-10	-1.43958e-10	-1.49123e-10	-1.4439e-10	-1.46782e-10	-1.75612e-10	-1.67993e-10	-1.59795e-10	-1.65048e-10	-1.5333e-10	-1.55255e-10	-1.63039e-10	-1.829e-10	-1.72503e-10	-1.71602e-10	-1.83719e-10	-1.79655e-10	-1.55292e-10	-1.60434e-10	-1.59791e-10	-1.33167e-10	-1.48142e-10	-1.55806e-10	-1.55133e-10	-1.51802e-10	-1.34143e-10	-1.38735e-10	-1.47667e-10	-1.31821e-10	-1.31463e-10	-1.34395e-10
-1.35571e-10	-1.33304e-10	-1.41847e-10	-1.3661e-10	-1.34665e-10	-1.42024e-10	-1.34477e-10	-1.45759e-10	-1.36242e-10	-1.32396e-10	-1.35067e-10	-1.38711e-10	-1.45119e-10	-1.59995e-10	-1.64949e-10	-1.60713e-10	-1.74996e-10	-1.81766e-10	-1.65289e-10	-1.62785e-10	-1.62567e-10	-1.47451e-10	-1.53974e-10	-1.37981e-10	-1.57476e-10	-1.59843e-10	-1.24166e-10	-1.3039e-10	-1.41576e-10	-1.35493e-10	-1.31906e-10	-1.41729e-10	-1.40682e-10	-1.55092e-10	-1.52419e-10	-1.48419e-10	-1.49425e-10	-1.54342e-10	-1.56438e-10	-1.79287e-10	-1.71066e-10	-1.64057e-10	-1.58151e-10	-1.64463e-10	-1.53846e-10	-1.39457e-10	-1.31254e-10	-1.21445e-10	-1.28732e-10	-1.42206e-10
-1.20148e-10	-1.36927e-10	-1.4205e-10	-1.45504e-10	-1.39711e-10	-1.11408e-10	-1.34827e-10	-1.43887e-10	-1.21825e-10	-1.26144e-10	-1.24274e-10	-1.34169e-10	-1.45797e-10	-1.44002e-10	-1.42853e-10	-1.39128e-10	-1.43026e-10	-1.52309e-10	-1.51957e-10	-1.61296e-10	-1.54878e-10	-1.3847e-10	-1.5084e-10	-1.39726e-10	-1.30209e-10	-1.30291e-10	-1.26352e-10	-1.08621e-10	-1.12797e-10	-1.07757e-10	-1.22135e-10	-1.35442e-10	-1.51306e-10	-1.45882e-10	-1.39329e-10	-1.45831e-10	-1.50208e-10	-1.25139e-10	-1.48932e-10	-1.69767e-10	-1.7118e-10	-1.63999e-10	-1.83029e-10	-1.72794e-10	-1.59162e-10	-1.53846e-10	-1.58265e-10	-1.45859e-10	-1.34057e-10	-1.38991e-10
-1.19962e-10	-9.71573e-11	-1.20583e-10	-9.15325e-11	-1.04547e-10	-1.28424e-10	-1.38657e-10	-1.31179e-10	-1.21059e-10	-1.38104e-10	-1.22689e-10	-1.16999e-10	-1.25244e-10	-1.32523e-10	-1.33038e-10	-1.40587e-10	-1.55002e-10	-1.48921e-10	-1.47044e-10	-1.39e-10	-1.37662e-10	-1.23796e-10	-1.04848e-10	-1.20678e-10	-1.27101e-10	-1.32755e-10	-1.20105e-10	-1.13646e-10	-1.16078e-10	-1.12437e-10	-1.03583e-10	-1.05211e-10	-1.32059e-10	-1.27079e-10	-1.2495e-10	-1.42378e-10	-1.41846e-10	-1.27775e-10	-1.10671e-10	-1.08745e-10	-1.1908e-10	-1.2132e-10	-1.28625e-10	-1.2188e-10	-1.22453e-10	-1.2845e-10	-1.43797e-10	-1.32167e-10	-1.33005e-10	-1.11137e-10
-1.19317e-10	-1.20872e-10	-1.25289e-10	-1.30973e-10	-1.45746e-10	-1.40445e-10	-1.59607e-10	-1.53072e-10	-1.65888e-10	-1.69355e-10	-1.5149e-10	-1.70512e-10	-2.05857e-10	-1.87185e-10	-1.89955e-10	-1.69836e-10	-1.64484e-10	-1.63074e-10	-1.67077e-10	-1.55259e-10	-1.72052e-10	-1.78253e-10	-1.64293e-10	-1.50273e-10	-1.473e-10	-1.53691e-10	-1.51724e-10	-1.49532e-10	-1.56114e-10	-1.55575e-10	-1.60583e-10	-1.51012e-10	-1.40932e-10	-1.39284e-10	-1.47283e-10	-1.44328e-10	-1.47668e-10	-1.40428e-10	-1.45576e-10	-1.35323e-10	-1.59434e-10	-1.71518e-10	-1.3616e-10	-1.29146e-10	-1.2939e-10	-1.44491e-10	-1.51913e-10	-1.46137e-10	-1.37993e-10	-1.53142e-10
-1.3291e-10	-1.37645e-10	-1.63185e-10	-1.46406e-10	-1.3539e-10	-1.38622e-10	-1.52295e-10	-1.63928e-10	-1.64616e-10	-1.57125e-10	-1.49994e-10	-1.5423e-10	-1.5882e-10	-1.63355e-10	-1.64439e-10	-1.60888e-10	-1.54719e-10	-1.66501e-10	-1.75806e-10	-1.6308e-10	-1.60404e-10	-1.66694e-10	-1.71267e-10	-1.68072e-10	-1.59507e-10	-1.44854e-10	-1.51801e-10	-1.54612e-10	-1.47772e-10	-1.48211e-10	-1.60857e-10	-1.42611e-10	-1.44717e-10	-1.49309e-10	-1.40524e-10	-1.57819e-10	-1.50468e-10	-1.494e-10	-1.58449e-10	-1.53447e-10	-1.62013e-10	-1.72131e-10	-1.69534e-10	-1.43954e-10	-1.42393e-10	-1.48767e-10	-1.38984e-10	-1.51265e-10	-1.56717e-10	-1.59352e-10
-1.27441e-10	-1.2027e-10	-1.13019e-10	-1.3073e-10	-1.25764e-10	-1.28977e-10	-1.30081e-10	-1.32468e-10	-1.30168e-10	-1.2407e-10	-1.09388e-10	-1.07477e-10	-1.18413e-10	-1.38911e-10	-1.337e-10	-1.36233e-10	-1.35552e-10	-1.348e-10	-1.32644e-10	-1.36576e-10	-1.263e-10	-1.31412e-10	-1.27721e-10	-1.20395e-10	-1.04089e-10	-1.01694e-10	-1.0799e-10	-1.31985e-10	-1.20316e-10	-1.22948e-10	-1.28693e-10	-1.29459e-10	-1.36903e-10	-1.14271e-10	-1.19626e-10	-1.2578e-10	-1.18458e-10	-1.22613e-10	-1.26164e-10	-1.27959e-10	-1.34053e-10	-1.40082e-10	-1.49787e-10	-1.32271e-10	-1.21746e-10	-1.24339e-10	-1.10723e-10	-9.96266e-11	-1.1603e-10	-1.14455e-10
-1.52019e-10	-1.36433e-10	-1.35056e-10	-1.43466e-10	-1.51187e-10	-1.31419e-10	-1.39565e-10	-1.597e-10	-1.5703e-10	-1.55129e-10	-1.43752e-10	-1.49575e-10	-1.51019e-10	-1.77084e-10	-1.76176e-10	-1.71752e-10	-1.58784e-10	-1.3995e-10	-1.3918e-10	-1.2445e-10	-1.21e-10	-1.4203e-10	-1.35995e-10	-1.17277e-10	-1.29412e-10	-1.385e-10	-1.4338e-10	-1.37582e-10	-1.35066e-10	-1.1741e-10	-1.19301e-10	-1.11443e-10	-1.16813e-10	-1.16246e-10	-1.18252e-10	-1.24651e-10	-1.26219e-10	-9.73331e-11	-1.0644e-10	-1.16108e-10	-1.2055e-10	-1.22097e-10	-1.26321e-10	-1.39138e-10	-1.40614e-10	-1.3584e-10	-1.37304e-10	-1.52761e-10	-1.33553e-10	-1.3295e-10
-1.28831e-10	-1.31191e-10	-1.45215e-10	-1.26926e-10	-1.14653e-10	-1.33465e-10	-1.40066e-10	-1.38251e-10	-1.31903e-10	-1.36961e-10	-1.36286e-10	-1.27821e-10	-1.38512e-10	-1.33495e-10	-1.48441e-10	-1.39391e-10	-1.3293e-10	-1.44931e-10	-1.38103e-10	-1.33424e-10	-1.24275e-10	-1.29303e-10	-1.26791e-10	-1.26788e-10	-1.23959e-10	-1.21335e-10	-1.27494e-10	-1.17916e-10	-1.08558e-10	-1.06573e-10	-1.14988e-10	-1.07274e-10	-1.28381e-10	-1.21793e-10	-1.42944e-10	-1.38754e-10	-1.29838e-10	-1.38329e-10	-1.35383e-10	-1.25138e-10	-1.23544e-10	-1.17342e-10	-1.20947e-10	-1.24456e-10	-1.11751e-10	-1.18447e-10	-1.0351e-10	-1.01647e-10	-1.15848e-10	-1.1616e-10
-1.24994e-10	-1.27062e-10	-1.35652e-10	-1.33052e-10	-1.18978e-10	-1.21257e-10	-1.30991e-10	-1.27522e-10	-1.35213e-10	-1.35346e-10	-1.2401e-10	-1.35624e-10	-1.2817e-10	-1.20035e-10	-1.31868e-10	-1.33145e-10	-1.4631e-10	-1.47461e-10	-1.37164e-10	-1.37657e-10	-1.29836e-10	-1.17112e-10	-1.26591e-10	-1.172e-10	-1.17978e-10	-1.24989e-10	-1.32624e-10	-1.30517e-10	-1.27682e-10	-1.26717e-10	-1.20494e-10	-1.51215e-10	-1.3209e-10	-1.41055e-10	-1.3356e-10	-1.42135e-10	-1.44838e-10	-1.52619e-10	-1.34722e-10	-1.2995e-10	-1.15382e-10	-1.2552e-10	-1.31616e-10	-1.2043e-10	-1.11896e-10	-1.2005e-10	-1.26464e-10	-1.18656e-10	-1.23432e-10	-1.05398e-10
-1.27808e-10	-1.16518e-10	-1.18077e-10	-1.11704e-10	-1.21766e-10	-1.19091e-10	-1.26232e-10	-1.18013e-10	-1.26241e-10	-1.32981e-10	-1.26977e-10	-1.46888e-10	-1.36458e-10	-1.27925e-10	-1.57132e-10	-1.65998e-10	-1.49383e-10	-1.61492e-10	-1.53011e-10	-1.2221e-10	-1.25212e-10	-1.41158e-10	-1.32172e-10	-1.1654e-10	-1.08621e-10	-1.13266e-10	-1.11091e-10	-1.20444e-10	-1.05693e-10	-1.05341e-10	-9.67924e-11	-1.00167e-10	-1.24161e-10	-1.29013e-10	-1.3317e-10	-1.28796e-10	-1.16888e-10	-1.29915e-10	-1.31073e-10	-1.09455e-10	-1.19793e-10	-1.07843e-10	-9.71452e-11	-9.91629e-11	-1.07919e-10	-9.58062e-11	-1.06057e-10	-1.25769e-10	-1.21906e-10	-1.2825e-10
-1.15047e-10	-1.07826e-10	-1.12754e-10	-1.1269e-10	-1.08088e-10	-1.14265e-10	-1.35965e-10	-1.43577e-10	-1.45245e-10	-1.33669e-10	-1.19405e-10	-1.30642e-10	-1.30833e-10	-1.39216e-10	-1.47338e-10	-1.52675e-10	-1.51638e-10	-1.46565e-10	-1.30439e-10	-1.15384e-10	-1.03196e-10	-1.17293e-10	-1.20952e-10	-1.25708e-10	-1.20188e-10	-1.3049e-10	-1.1636e-10	-1.05946e-10	-1.09111e-10	-1.05409e-10	-1.12143e-10	-1.19619e-10	-1.21728e-10	-1.18872e-10	-1.33051e-10	-1.38417e-10	-1.3882e-10	-1.45166e-10	-1.30481e-10	-1.38931e-10	-1.52552e-10	-1.57013e-10	-1.50364e-10	-1.47396e-10	-1.25365e-10	-1.05692e-10	-1.35327e-10	-1.17027e-10	-1.19441e-10	-1.09916e-10
-1.19751e-10	-1.20053e-10	-1.43023e-10	-1.31724e-10	-1.19274e-10	-1.2473e-10	-1.30451e-10	-1.20134e-10	-1.20276e-10	-1.28474e-10	-1.35835e-10	-1.41632e-10	-1.41949e-10	-1.54956e-10	-1.40075e-10	-1.26382e-10	-1.37692e-10	-1.38325e-10	-1.25747e-10	-1.12188e-10	-1.02485e-10	-1.15641e-10	-1.2e-10	-9.72749e-11	-1.19747e-10	-1.37469e-10	-1.34154e-10	-1.36748e-10	-1.29986e-10	-1.24222e-10	-1.20486e-10	-1.32705e-10	-1.63704e-10	-1.5824e-10	-1.42167e-10	-1.44578e-10	-1.19553e-10	-1.10752e-10	-1.1093e-10	-1.25658e-10	-1.1397e-10	-1.07398e-10	-1.13422e-10	-1.14775e-10	-1.10077e-10	-9.88843e-11	-1.01562e-10	-1.04681e-10	-9.56718e-11	-8.62848e-11
-1.23097e-10	-1.25867e-10	-1.28511e-10	-1.17144e-10	-1.26515e-10	-1.33566e-10	-1.32483e-10	-1.25245e-10	-1.36233e-10	-1.28069e-10	-1.32397e-10	-1.2465e-10	-1.36541e-10	-1.4816e-10	-1.45637e-10	-1.461e-10	-1.58533e-10	-1.7062e-10	-1.47035e-10	-1.29567e-10	-1.35321e-10	-1.22008e-10	-1.23657e-10	-1.23301e-10	-1.28969e-10	-1.44651e-10	-1.32945e-10	-1.31734e-10	-1.30442e-10	-1.34482e-10	-1.42678e-10	-1.37371e-10	-1.58236e-10	-1.62252e-10	-1.618e-10	-1.36518e-10	-1.39207e-10	-1.57219e-10	-1.58019e-10	-1.38385e-10	-1.31204e-10	-1.29983e-10	-1.10431e-10	-1.14246e-10	-1.16881e-10	-1.16399e-10	-1.27285e-10	-1.04977e-10	-1.1668e-10	-1.12627e-10
-1.60083e-10	-1.4605e-10	-1.57161e-10	-1.64216e-10	-1.45724e-10	-1.48351e-10	-1.71155e-10	-1.60863e-10	-1.67819e-10	-1.64091e-10	-1.4423e-10	-1.53936e-10	-1.70688e-10	-1.77955e-10	-1.62102e-10	-1.36794e-10	-1.45299e-10	-1.46459e-10	-1.48962e-10	-1.42385e-10	-1.44124e-10	-1.2992e-10	-1.46765e-10	-1.51962e-10	-1.37206e-10	-1.40248e-10	-1.42574e-10	-1.30949e-10	-1.36673e-10	-1.40766e-10	-1.46566e-10	-1.64003e-10	-1.57889e-10	-1.70648e-10	-1.67589e-10	-1.48852e-10	-1.52747e-10	-1.42614e-10	-1.57206e-10	-1.55068e-10	-1.53253e-10	-1.34984e-10	-1.17724e-10	-1.18662e-10	-1.17124e-10	-1.21091e-10	-1.16059e-10	-1.30678e-10	-1.49108e-10	-1.39512e-10
-1.0836e-10	-1.04724e-10	-9.90124e-11	-1.02023e-10	-8.55756e-11	-9.21343e-11	-9.80511e-11	-9.35086e-11	-1.08797e-10	-1.17616e-10	-1.2201e-10	-1.16095e-10	-1.27322e-10	-1.39137e-10	-1.1434e-10	-1.10909e-10	-1.18216e-10	-1.35104e-10	-1.28965e-10	-1.25141e-10	-1.33009e-10	-1.203e-10	-1.25529e-10	-1.3148e-10	-1.31483e-10	-1.18739e-10	-1.08804e-10	-1.06679e-10	-1.20247e-10	-1.24479e-10	-1.40824e-10	-1.46004e-10	-1.48649e-10	-1.667e-10	-1.56322e-10	-1.41019e-10	-1.32961e-10	-1.32681e-10	-1.18409e-10	-1.44097e-10	-1.39765e-10	-1.12231e-10	-1.04435e-10	-1.07233e-10	-1.13734e-10	-1.05491e-10	-8.70355e-11	-9.78136e-11	-9.41167e-11	-9.36032e-11
-1.4117e-10	-1.39668e-10	-1.43425e-10	-1.44063e-10	-1.30628e-10	-1.26067e-10	-1.2751e-10	-1.3588e-10	-1.33036e-10	-1.24381e-10	-1.30023e-10	-1.45007e-10	-1.2313e-10	-1.23158e-10	-1.23885e-10	-1.2134e-10	-1.17978e-10	-1.33164e-10	-1.23048e-10	-1.25291e-10	-1.36123e-10	-1.35113e-10	-1.25002e-10	-1.14798e-10	-1.19279e-10	-1.27599e-10	-1.2316e-10	-1.29142e-10	-1.33967e-10	-1.38367e-10	-1.45689e-10	-1.38168e-10	-1.50723e-10	-1.60169e-10	-1.74865e-10	-1.5766e-10	-1.48596e-10	-1.41959e-10	-1.39352e-10	-1.47359e-10	-1.44858e-10	-1.4955e-10	-1.3925e-10	-1.48398e-10	-1.34871e-10	-1.39996e-10	-1.37572e-10	-1.42924e-10	-1.41273e-10	-1.0317e-10
-1.33946e-10	-1.43862e-10	-1.48494e-10	-1.5697e-10	-1.66902e-10	-1.29217e-10	-1.1185e-10	-8.89791e-11	-9.71674e-11	-1.10763e-10	-9.79221e-11	-1.04985e-10	-9.51977e-11	-1.14032e-10	-1.0665e-10	-9.47246e-11	-9.01135e-11	-9.14756e-11	-8.72051e-11	-1.03551e-10	-1.06517e-10	-1.14572e-10	-1.29933e-10	-1.22686e-10	-1.14272e-10	-1.09146e-10	-1.08235e-10	-1.21336e-10	-1.3149e-10	-1.43401e-10	-1.34626e-10	-1.33576e-10	-1.62137e-10	-1.62267e-10	-1.55627e-10	-1.48284e-10	-1.41331e-10	-1.25312e-10	-1.20482e-10	-1.15368e-10	-1.22867e-10	-1.13769e-10	-1.01341e-10	-8.9759e-11	-1.01688e-10	-1.06379e-10	-1.04701e-10	-1.00905e-10	-1.0548e-10	-1.09293e-10
-1.19399e-10	-1.21924e-10	-1.27228e-10	-1.30983e-10	-1.15755e-10	-1.01812e-10	-9.85606e-11	-1.16109e-10	-1.13242e-10	-1.02022e-10	-1.24149e-10	-1.11784e-10	-1.44751e-10	-1.32948e-10	-1.23379e-10	-1.29106e-10	-1.25321e-10	-1.22831e-10	-1.21844e-10	-1.3186e-10	-1.3011e-10	-1.36431e-10	-1.32942e-10	-1.31655e-10	-1.31088e-10	-1.31774e-10	-1.13724e-10	-1.10769e-10	-1.16883e-10	-1.14247e-10	-1.3262e-10	-1.53981e-10	-1.61362e-10	-1.6008e-10	-1.63197e-10	-1.51825e-10	-1.51467e-10	-1.13903e-10	-1.22624e-10	-1.26196e-10	-1.07514e-10	-1.08864e-10	-1.15314e-10	-1.16421e-10	-1.12986e-10	-1.12786e-10	-1.21076e-10	-1.11158e-10	-1.09136e-10	-1.07776e-10
-1.29396e-10	-1.21437e-10	-1.21877e-10	-1.25249e-10	-1.19578e-10	-1.1809e-10	-1.1056e-10	-1.12762e-10	-1.3219e-10	-1.12798e-10	-1.3343e-10	-1.36137e-10	-1.16411e-10	-1.19629e-10	-1.1876e-10	-1.20962e-10	-1.26523e-10	-1.32017e-10	-1.10398e-10	-1.09339e-10	-1.20843e-10	-1.2727e-10	-1.31683e-10	-1.08606e-10	-1.11566e-10	-1.15636e-10	-1.18242e-10	-1.29646e-10	-1.19129e-10	-1.26028e-10	-1.37178e-10	-1.42625e-10	-1.45684e-10	-1.61642e-10	-1.50047e-10	-1.45049e-10	-1.48268e-10	-1.42397e-10	-1.43268e-10	-1.30675e-10	-1.45486e-10	-1.55624e-10	-1.40767e-10	-1.52512e-10	-1.32333e-10	-1.35044e-10	-1.33658e-10	-1.34709e-10	-1.31195e-10	-1.20836e-10
-1.25051e-10	-1.28257e-10	-1.33524e-10	-1.30967e-10	-1.12194e-10	-1.05983e-10	-1.27708e-10	-1.18872e-10	-1.31233e-10	-1.30702e-10	-1.2945e-10	-1.28025e-10	-1.40142e-10	-1.5605e-10	-1.57737e-10	-1.48128e-10	-1.49876e-10	-1.52271e-10	-1.59304e-10	-1.50938e-10	-1.37685e-10	-1.31756e-10	-1.43701e-10	-1.47079e-10	-1.40687e-10	-1.2731e-10	-1.28648e-10	-1.27813e-10	-1.5458e-10	-1.76853e-10	-1.63316e-10	-1.66795e-10	-1.66434e-10	-1.73917e-10	-1.75653e-10	-1.39234e-10	-1.34533e-10	-1.29864e-10	-1.52545e-10	-1.55835e-10	-1.6183e-10	-1.36174e-10	-1.30301e-10	-1.22662e-10	-1.17206e-10	-9.77121e-11	-1.0477e-10	-1.0535e-10	-1.16424e-10	-1.22881e-10
-1.38971e-10	-1.31842e-10	-1.28353e-10	-1.32226e-10	-1.43207e-10	-1.14507e-10	-1.0499e-10	-9.64081e-11	-1.06997e-10	-1.16161e-10	-1.30711e-10	-1.42022e-10	-1.33609e-10	-1.36765e-10	-1.40944e-10	-1.5409e-10	-1.34094e-10	-1.37365e-10	-1.52915e-10	-1.63216e-10	-1.57039e-10	-1.55684e-10	-1.35864e-10	-1.29465e-10	-1.33662e-10	-1.23985e-10	-1.42174e-10	-1.55303e-10	-1.6263e-10	-1.61586e-10	-1.57744e-10	-1.72021e-10	-1.67134e-10	-1.65235e-10	-1.60803e-10	-1.4864e-10	-1.39627e-10	-1.44944e-10	-1.3651e-10	-1.42088e-10	-1.59519e-10	-1.51582e-10	-1.62423e-10	-1.31754e-10	-1.3897e-10	-1.4695e-10	-1.7013e-10	-1.69311e-10	-1.66976e-10	-1.53802e-10
-1.56697e-10	-1.42488e-10	-1.36112e-10	-1.343e-10	-1.36922e-10	-1.48199e-10	-1.55909e-10	-1.2089e-10	-1.26771e-10	-1.26539e-10	-1.30023e-10	-1.31125e-10	-1.25767e-10	-1.24215e-10	-1.31931e-10	-1.31914e-10	-1.23305e-10	-1.30804e-10	-1.2775e-10	-1.19388e-10	-1.24051e-10	-1.21805e-10	-1.37203e-10	-1.24807e-10	-1.03914e-10	-9.79438e-11	-1.23655e-10	-1.14368e-10	-1.20158e-10	-1.39547e-10	-1.47129e-10	-1.46031e-10	-1.66531e-10	-1.55401e-10	-1.60321e-10	-1.35354e-10	-1.15348e-10	-1.12076e-10	-1.17722e-10	-1.13467e-10	-1.12469e-10	-1.0908e-10	-1.05611e-10	-1.05642e-10	-1.10044e-10	-1.00516e-10	-9.75106e-11	-1.13725e-10	-1.0343e-10	-1.17275e-10
-1.18814e-10	-1.17546e-10	-1.2733e-10	-1.21521e-10	-1.24561e-10	-1.55915e-10	-1.32038e-10	-1.0641e-10	-1.27081e-10	-1.19523e-10	-1.48096e-10	-1.51786e-10	-1.46473e-10	-1.35978e-10	-1.26523e-10	-1.22399e-10	-1.35543e-10	-1.30706e-10	-1.22387e-10	-1.23951e-10	-1.13743e-10	-1.08557e-10	-1.12853e-10	-1.10397e-10	-1.04189e-10	-1.16579e-10	-1.3711e-10	-1.29764e-10	-1.26528e-10	-1.27476e-10	-1.39093e-10	-1.28711e-10	-1.37726e-10	-1.40109e-10	-1.40216e-10	-1.35629e-10	-1.37966e-10	-1.35843e-10	-1.27846e-10	-1.21756e-10	-1.08724e-10	-1.06555e-10	-9.81029e-11	-1.06994e-10	-1.10904e-10	-1.15638e-10	-1.34356e-10	-1.30495e-10	-1.39604e-10	-1.42981e-10
-1.09404e-10	-1.06741e-10	-9.97039e-11	-1.05176e-10	-1.11197e-10	-1.04427e-10	-8.81144e-11	-6.20265e-11	-8.21513e-11	-8.83348e-11	-8.21208e-11	-7.59314e-11	-7.83342e-11	-8.21729e-11	-9.16313e-11	-8.95981e-11	-9.24753e-11	-9.95347e-11	-9.2535e-11	-8.80485e-11	-7.11349e-11	-9.10653e-11	-9.27407e-11	-8.48271e-11	-9.69092e-11	-9.65742e-11	-1.08847e-10	-1.02569e-10	-1.01347e-10	-1.12266e-10	-1.13763e-10	-1.09658e-10	-1.02039e-10	-1.00934e-10	-9.93793e-11	-1.06243e-10	-1.22083e-10	-1.14464e-10	-1.126e-10	-1.04723e-10	-1.12371e-10	-1.04479e-10	-9.7279e-11	-1.07894e-10	-9.42997e-11	-1.11458e-10	-1.25709e-10	-1.21843e-10	-1.10439e-10	-1.16664e-10
-1.47e-10	-1.37668e-10	-1.56229e-10	-1.45461e-10	-1.47487e-10	-1.5306e-10	-1.27014e-10	-1.08725e-10	-1.18585e-10	-1.3089e-10	-1.23441e-10	-1.29612e-10	-1.24443e-10	-1.22048e-10	-1.12583e-10	-1.0113e-10	-1.1164e-10	-1.22629e-10	-1.22079e-10	-1.31755e-10	-1.5693e-10	-1.2301e-10	-1.19383e-10	-1.23913e-10	-1.10788e-10	-1.15294e-10	-1.16419e-10	-1.09144e-10	-1.08752e-10	-1.28968e-10	-1.17689e-10	-1.18906e-10	-1.12462e-10	-1.22188e-10	-1.27043e-10	-1.25004e-10	-1.1791e-10	-1.20575e-10	-1.31696e-10	-1.37754e-10	-1.22265e-10	-1.2163e-10	-1.22554e-10	-1.09548e-10	-8.56256e-11	-9.01487e-11	-1.09334e-10	-1.0237e-10	-1.31749e-10	-1.4255e-10
-1.50974e-10	-1.23711e-10	-1.29342e-10	-1.38576e-10	-1.31953e-10	-1.47826e-10	-1.34232e-10	-1.30636e-10	-1.37337e-10	-1.48525e-10	-1.55514e-10	-1.45921e-10	-1.21848e-10	-1.16759e-10	-1.29015e-10	-1.03232e-10	-8.82645e-11	-8.83071e-11	-1.08086e-10	-1.00732e-10	-1.15423e-10	-1.04117e-10	-1.13078e-10	-1.1328e-10	-1.05765e-10	-9.59745e-11	-7.83311e-11	-1.11247e-10	-1.24634e-10	-1.17496e-10	-1.23085e-10	-1.33996e-10	-1.34538e-10	-1.29768e-10	-1.23957e-10	-1.21478e-10	-1.04694e-10	-1.14345e-10	-1.21037e-10	-1.13822e-10	-1.08625e-10	-1.2068e-10	-1.36174e-10	-1.2364e-10	-1.14885e-10	-1.08511e-10	-1.18863e-10	-1.22694e-10	-1.34331e-10	-1.19772e-10
-1.31212e-10	-1.31359e-10	-1.18243e-10	-1.17724e-10	-1.32834e-10	-1.36039e-10	-1.37898e-10	-1.23179e-10	-1.24027e-10	-1.25259e-10	-1.29058e-10	-1.24971e-10	-1.16645e-10	-1.15601e-10	-1.0746e-10	-1.07227e-10	-1.16861e-10	-1.13019e-10	-1.0109e-10	-1.07064e-10	-1.04419e-10	-1.15826e-10	-1.15883e-10	-1.27038e-10	-1.17851e-10	-1.25677e-10	-9.8214e-11	-1.04457e-10	-1.21102e-10	-1.18235e-10	-1.28956e-10	-1.08667e-10	-1.23747e-10	-1.4058e-10	-1.42412e-10	-1.27941e-10	-1.30116e-10	-1.46547e-10	-1.29397e-10	-1.19782e-10	-1.14638e-10	-1.28497e-10	-1.42826e-10	-1.25955e-10	-1.24693e-10	-1.1633e-10	-1.21013e-10	-1.27267e-10	-1.19032e-10	-1.35709e-10
-1.01474e-10	-1.14425e-10	-1.2513e-10	-1.20267e-10	-1.14976e-10	-1.1157e-10	-1.11977e-10	-1.17705e-10	-1.17434e-10	-1.19803e-10	-1.16635e-10	-1.10744e-10	-1.10393e-10	-1.21463e-10	-1.24274e-10	-1.268e-10	-1.14578e-10	-1.28623e-10	-1.26946e-10	-1.286e-10	-1.29526e-10	-1.31951e-10	-1.24975e-10	-1.10796e-10	-1.05239e-10	-1.06989e-10	-1.0712e-10	-1.03787e-10	-1.25489e-10	-1.22401e-10	-1.30865e-10	-1.33313e-10	-1.1946e-10	-1.26737e-10	-1.27031e-10	-1.28197e-10	-1.40489e-10	-1.38555e-10	-1.28105e-10	-1.14232e-10	-1.22865e-10	-1.37271e-10	-1.40962e-10	-1.16349e-10	-1.1125e-10	-1.28845e-10	-1.39097e-10	-1.15746e-10	-1.27059e-10	-1.29053e-10
-1.23941e-10	-1.41112e-10	-1.43187e-10	-1.41353e-10	-1.23604e-10	-1.2156e-10	-1.32006e-10	-1.32132e-10	-1.23701e-10	-1.43193e-10	-1.50178e-10	-1.21379e-10	-1.39012e-10	-1.46793e-10	-1.43881e-10	-1.40906e-10	-1.40319e-10	-1.39495e-10	-1.35449e-10	-1.31205e-10	-1.48719e-10	-1.34037e-10	-1.38722e-10	-1.4306e-10	-1.34032e-10	-1.43182e-10	-1.20057e-10	-1.32014e-10	-1.42791e-10	-1.5737e-10	-1.5329e-10	-1.47083e-10	-1.53847e-10	-1.49509e-10	-1.5497e-10	-1.59296e-10	-1.49395e-10	-1.35551e-10	-1.50243e-10	-1.68427e-10	-1.62891e-10	-1.62607e-10	-1.62119e-10	-1.53772e-10	-1.50048e-10	-1.5446e-10	-1.51254e-10	-1.68964e-10	-1.55665e-10	-1.48849e-10
-1.56215e-10	-1.62611e-10	-1.53553e-10	-1.37918e-10	-1.3638e-10	-1.49125e-10	-1.51765e-10	-1.47804e-10	-1.55142e-10	-1.4599e-10	-1.4709e-10	-1.52181e-10	-1.48002e-10	-1.32521e-10	-1.4133e-10	-1.53845e-10	-1.4475e-10	-1.19543e-10	-1.15348e-10	-1.35643e-10	-1.42143e-10	-1.55607e-10	-1.52537e-10	-1.72476e-10	-1.68319e-10	-1.52107e-10	-1.53986e-10	-1.35075e-10	-1.47702e-10	-1.52023e-10	-1.50594e-10	-1.48855e-10	-1.51029e-10	-1.5638e-10	-1.57178e-10	-1.40194e-10	-1.22131e-10	-1.32602e-10	-1.35516e-10	-1.30087e-10	-1.22908e-10	-1.35904e-10	-1.22873e-10	-1.42365e-10	-1.51499e-10	-1.32595e-10	-1.33484e-10	-1.42026e-10	-1.29885e-10	-1.29839e-10
-1.40633e-10	-1.42412e-10	-1.39509e-10	-1.3286e-10	-1.38766e-10	-1.44217e-10	-1.35374e-10	-1.43692e-10	-1.42062e-10	-1.49656e-10	-1.49883e-10	-1.36595e-10	-1.37541e-10	-1.68396e-10	-1.55131e-10	-1.48871e-10	-1.50274e-10	-1.48362e-10	-1.46023e-10	-1.59035e-10	-1.66578e-10	-1.81634e-10	-1.68187e-10	-1.65083e-10	-1.50509e-10	-1.50982e-10	-1.4553e-10	-1.59024e-10	-1.50945e-10	-1.61734e-10	-1.66668e-10	-1.56438e-10	-1.57426e-10	-1.55418e-10	-1.58218e-10	-1.60497e-10	-1.4784e-10	-1.33493e-10	-1.21995e-10	-1.4803e-10	-1.48351e-10	-1.39921e-10	-1.13967e-10	-1.28687e-10	-1.4604e-10	-1.45537e-10	-1.56782e-10	-1.63268e-10	-1.62561e-10	-1.30836e-10
-1.32673e-10	-1.20797e-10	-1.28804e-10	-1.16489e-10	-1.3571e-10	-1.49589e-10	-1.63152e-10	-1.63916e-10	-1.60448e-10	-1.48003e-10	-1.4082e-10	-1.32536e-10	-1.5646e-10	-1.57018e-10	-1.46595e-10	-1.62354e-10	-1.51828e-10	-1.44267e-10	-1.37715e-10	-1.33169e-10	-1.36207e-10	-1.35132e-10	-1.38239e-10	-1.57071e-10	-1.43969e-10	-1.34754e-10	-1.5282e-10	-1.53636e-10	-1.59599e-10	-1.55529e-10	-1.48648e-10	-1.46982e-10	-1.39147e-10	-1.4913e-10	-1.40731e-10	-1.4112e-10	-1.42416e-10	-1.43982e-10	-1.55666e-10	-1.47054e-10	-1.4233e-10	-1.49714e-10	-1.43741e-10	-1.4984e-10	-1.49909e-10	-1.60696e-10	-1.5528e-10	-1.62302e-10	-1.64182e-10	-1.54277e-10
-1.44024e-10	-1.46285e-10	-1.41899e-10	-1.4674e-10	-1.43467e-10	-1.25882e-10	-1.34608e-10	-1.44112e-10	-1.55623e-10	-1.44898e-10	-1.40952e-10	-1.27585e-10	-1.28303e-10	-1.33471e-10	-1.53208e-10	-1.49592e-10	-1.32277e-10	-1.13792e-10	-1.04209e-10	-1.21268e-10	-1.22289e-10	-1.09395e-10	-1.20746e-10	-1.29405e-10	-1.23683e-10	-1.3613e-10	-1.50447e-10	-1.42217e-10	-1.36173e-10	-1.50463e-10	-1.39811e-10	-1.45245e-10	-1.33668e-10	-1.37899e-10	-1.2397e-10	-1.13694e-10	-1.08655e-10	-1.1828e-10	-1.12383e-10	-1.2743e-10	-1.19803e-10	-1.19464e-10	-1.26556e-10	-1.33442e-10	-1.33039e-10	-1.5561e-10	-1.48628e-10	-1.43882e-10	-1.54725e-10	-1.29036e-10
-1.37984e-10	-1.2022e-10	-1.2516e-10	-1.28628e-10	-1.38927e-10	-1.46313e-10	-1.31237e-10	-1.35865e-10	-1.26521e-10	-1.3149e-10	-1.38198e-10	-1.43427e-10	-1.38477e-10	-1.42769e-10	-1.5307e-10	-1.56122e-10	-1.27572e-10	-1.19457e-10	-1.17848e-10	-1.31219e-10	-1.20684e-10	-1.19898e-10	-1.34833e-10	-1.50574e-10	-1.59172e-10	-1.60335e-10	-1.50792e-10	-1.30928e-10	-1.2684e-10	-1.3234e-10	-1.38049e-10	-1.09719e-10	-1.20874e-10	-1.16226e-10	-1.12253e-10	-1.16552e-10	-1.1974e-10	-1.18414e-10	-1.21274e-10	-1.17278e-10	-1.12896e-10	-1.34823e-10	-1.236e-10	-1.40174e-10	-1.48426e-10	-1.51761e-10	-1.54546e-10	-1.54703e-10	-1.5799e-10	-1.55049e-10
-1.20985e-10	-1.14933e-10	-1.17474e-10	-1.04914e-10	-1.23894e-10	-1.4369e-10	-1.35556e-10	-1.28958e-10	-1.2624e-10	-1.29921e-10	-1.43707e-10	-1.54874e-10	-1.64476e-10	-1.57375e-10	-1.5868e-10	-1.39853e-10	-1.44751e-10	-1.3946e-10	-1.3252e-10	-1.29653e-10	-1.35922e-10	-1.32073e-10	-1.02557e-10	-1.1258e-10	-1.27831e-10	-1.11435e-10	-1.18183e-10	-1.17769e-10	-1.2152e-10	-1.32041e-10	-1.30021e-10	-1.27877e-10	-1.22723e-10	-1.27473e-10	-1.24574e-10	-1.33188e-10	-1.35208e-10	-1.27091e-10	-1.2768e-10	-1.27456e-10	-1.30217e-10	-1.27919e-10	-1.37e-10	-1.28459e-10	-1.47753e-10	-1.36682e-10	-1.38998e-10	-1.3875e-10	-1.37473e-10	-1.21233e-10
-1.26291e-10	-1.25219e-10	-1.23377e-10	-1.34866e-10	-1.30972e-10	-1.48098e-10	-1.36341e-10	-1.33269e-10	-1.37375e-10	-1.42228e-10	-1.35152e-10	-1.30702e-10	-1.233e-10	-1.36126e-10	-1.25363e-10	-1.38482e-10	-1.49131e-10	-1.66984e-10	-1.6606e-10	-1.45436e-10	-1.51189e-10	-1.72909e-10	-1.53969e-10	-1.20763e-10	-1.29897e-10	-1.36216e-10	-1.4732e-10	-1.36818e-10	-1.41352e-10	-1.37687e-10	-1.41681e-10	-1.42932e-10	-1.01593e-10	-1.20043e-10	-1.29246e-10	-1.26224e-10	-1.10907e-10	-1.13579e-10	-1.23337e-10	-1.27525e-10	-1.33316e-10	-1.27419e-10	-1.28635e-10	-1.33625e-10	-1.3042e-10	-1.30716e-10	-1.31923e-10	-1.29819e-10	-1.40193e-10	-1.46468e-10
-1.17734e-10	-1.17439e-10	-1.41801e-10	-1.23627e-10	-1.25062e-10	-1.3297e-10	-1.26229e-10	-1.37856e-10	-1.46151e-10	-1.4213e-10	-1.51721e-10	-1.52252e-10	-1.48032e-10	-1.31737e-10	-1.31757e-10	-1.37534e-10	-1.4929e-10	-1.6386e-10	-1.58767e-10	-1.61588e-10	-1.6325e-10	-1.47717e-10	-1.29475e-10	-1.33199e-10	-1.36291e-10	-1.34892e-10	-1.41249e-10	-1.41365e-10	-1.27954e-10	-1.39224e-10	-1.53453e-10	-1.6138e-10	-1.53587e-10	-1.48618e-10	-1.56331e-10	-1.37808e-10	-1.48858e-10	-1.37203e-10	-1.36376e-10	-1.30391e-10	-1.3588e-10	-1.37671e-10	-1.24345e-10	-1.03838e-10	-1.29814e-10	-1.40298e-10	-1.2313e-10	-1.22732e-10	-1.40531e-10	-1.21907e-10
-1.42572e-10	-1.36161e-10	-1.48894e-10	-1.53273e-10	-1.60528e-10	-1.53323e-10	-1.2742e-10	-1.2801e-10	-1.22852e-10	-1.41893e-10	-1.37449e-10	-1.14078e-10	-1.25723e-10	-1.29567e-10	-1.49689e-10	-1.62064e-10	-1.67581e-10	-1.63161e-10	-1.73135e-10	-1.73309e-10	-1.76314e-10	-1.41981e-10	-1.40071e-10	-1.28627e-10	-1.28351e-10	-1.56616e-10	-1.47803e-10	-1.51945e-10	-1.48846e-10	-1.29201e-10	-1.35022e-10	-1.4604e-10	-1.57306e-10	-1.52102e-10	-1.5123e-10	-1.52972e-10	-1.52232e-10	-1.50387e-10	-1.57928e-10	-1.52637e-10	-1.5975e-10	-1.29927e-10	-1.24264e-10	-1.28755e-10	-1.39808e-10	-1.47362e-10	-1.48924e-10	-1.50387e-10	-1.39373e-10	-1.36828e-10
-1.43118e-10	-1.4628e-10	-1.5064e-10	-1.56078e-10	-1.5424e-10	-1.49398e-10	-1.59564e-10	-1.4657e-10	-1.52022e-10	-1.3903e-10	-1.26714e-10	-1.26376e-10	-1.20754e-10	-1.2106e-10	-1.31648e-10	-1.15096e-10	-1.11424e-10	-1.21507e-10	-1.28164e-10	-1.40282e-10	-1.45501e-10	-1.39148e-10	-1.36651e-10	-1.3607e-10	-1.18095e-10	-1.11997e-10	-1.26453e-10	-1.28371e-10	-1.10952e-10	-1.18603e-10	-1.19972e-10	-1.21152e-10	-1.18765e-10	-1.19538e-10	-1.25165e-10	-1.29234e-10	-1.30829e-10	-1.11217e-10	-1.18423e-10	-9.97607e-11	-1.05261e-10	-1.11529e-10	-1.1179e-10	-1.3314e-10	-1.27336e-10	-1.4549e-10	-1.49679e-10	-1.47071e-10	-1.61356e-10	-1.5818e-10
-1.49994e-10	-1.66095e-10	-1.68496e-10	-1.56168e-10	-1.5273e-10	-1.54287e-10	-1.44218e-10	-1.50385e-10	-1.69163e-10	-1.72718e-10	-1.62114e-10	-1.78319e-10	-1.70195e-10	-1.55608e-10	-1.54867e-10	-1.50351e-10	-1.63156e-10	-1.59564e-10	-1.70214e-10	-1.67318e-10	-1.38169e-10	-1.24477e-10	-1.2273e-10	-1.02392e-10	-1.14542e-10	-1.17946e-10	-1.44401e-10	-1.49675e-10	-1.12839e-10	-1.37163e-10	-1.43966e-10	-1.30448e-10	-1.34615e-10	-1.38291e-10	-1.45894e-10	-1.32803e-10	-1.21717e-10	-1.5335e-10	-1.45211e-10	-1.41871e-10	-1.42371e-10	-1.40175e-10	-1.44581e-10	-1.48126e-10	-1.37358e-10	-1.52982e-10	-1.55176e-10	-1.56063e-10	-1.4311e-10	-1.53327e-10
-1.45041e-10	-1.52176e-10	-1.47301e-10	-1.40401e-10	-1.53085e-10	-1.58314e-10	-1.59304e-10	-1.64753e-10	-1.66797e-10	-1.52955e-10	-1.57476e-10	-1.72051e-10	-1.64681e-10	-1.43918e-10	-1.52529e-10	-1.7281e-10	-1.57097e-10	-1.5409e-10	-1.50972e-10	-1.52367e-10	-1.38703e-10	-1.38103e-10	-1.43554e-10	-1.39064e-10	-1.10184e-10	-1.11102e-10	-1.15119e-10	-1.10418e-10	-1.13566e-10	-9.5636e-11	-1.22572e-10	-1.19299e-10	-1.23172e-10	-1.24068e-10	-1.16761e-10	-1.31645e-10	-1.33256e-10	-1.28887e-10	-1.14506e-10	-1.24433e-10	-1.06769e-10	-9.52126e-11	-9.26572e-11	-8.48736e-11	-1.09088e-10	-1.13551e-10	-1.09687e-10	-1.25172e-10	-1.33924e-10	-1.2791e-10
-1.80089e-10	-1.59289e-10	-1.60349e-10	-1.47513e-10	-1.45531e-10	-1.62162e-10	-1.44097e-10	-1.49198e-10	-1.65672e-10	-1.58974e-10	-1.4779e-10	-1.62653e-10	-1.52005e-10	-1.54448e-10	-1.49357e-10	-1.44923e-10	-1.54872e-10	-1.45232e-10	-1.48541e-10	-1.48682e-10	-1.33797e-10	-1.24994e-10	-1.20818e-10	-1.3071e-10	-1.40286e-10	-1.40683e-10	-1.47104e-10	-1.48965e-10	-1.4741e-10	-1.38844e-10	-1.34073e-10	-1.50289e-10	-1.33974e-10	-1.38415e-10	-1.54654e-10	-1.68095e-10	-1.56173e-10	-1.36418e-10	-1.36949e-10	-1.473e-10	-1.25941e-10	-1.26567e-10	-1.23886e-10	-1.22602e-10	-1.28727e-10	-1.47962e-10	-1.39026e-10	-1.26573e-10	-1.12627e-10	-1.40436e-10
-1.5792e-10	-1.55396e-10	-1.6166e-10	-1.63941e-10	-1.62899e-10	-1.78535e-10	-1.72734e-10	-1.5978e-10	-1.78889e-10	-1.75543e-10	-1.41818e-10	-1.51532e-10	-1.56359e-10	-1.44226e-10	-1.46642e-10	-1.61926e-10	-1.55355e-10	-1.53298e-10	-1.28351e-10	-1.34058e-10	-1.41257e-10	-1.21933e-10	-1.28554e-10	-1.34807e-10	-1.45738e-10	-1.50952e-10	-1.24468e-10	-1.48062e-10	-1.35996e-10	-1.25309e-10	-1.29883e-10	-1.51422e-10	-1.38627e-10	-1.41357e-10	-1.33698e-10	-1.33004e-10	-1.38473e-10	-1.53057e-10	-1.49271e-10	-1.54106e-10	-1.52442e-10	-1.46849e-10	-1.37627e-10	-1.402e-10	-1.3797e-10	-1.45002e-10	-1.4732e-10	-1.55131e-10	-1.40329e-10	-1.41373e-10
-1.66048e-10	-1.67399e-10	-1.51203e-10	-1.67432e-10	-1.70148e-10	-1.60783e-10	-1.57744e-10	-1.64439e-10	-1.63258e-10	-1.57193e-10	-1.5253e-10	-1.66162e-10	-1.6471e-10	-1.73072e-10	-1.52024e-10	-1.52014e-10	-1.61917e-10	-1.63457e-10	-1.43076e-10	-1.49685e-10	-1.49165e-10	-1.66899e-10	-1.55098e-10	-1.36351e-10	-1.27415e-10	-1.31682e-10	-1.20043e-10	-1.14235e-10	-1.15255e-10	-1.17463e-10	-1.26665e-10	-1.37905e-10	-1.43838e-10	-1.43138e-10	-1.29387e-10	-1.2756e-10	-1.40847e-10	-1.58225e-10	-1.49104e-10	-1.55621e-10	-1.47234e-10	-1.43971e-10	-1.32014e-10	-1.44668e-10	-1.50337e-10	-1.28118e-10	-1.28978e-10	-1.24209e-10	-1.03441e-10	-1.08365e-10
-1.64472e-10	-1.53676e-10	-1.73078e-10	-1.68015e-10	-1.59211e-10	-1.71347e-10	-1.80241e-10	-1.57852e-10	-1.53213e-10	-1.58758e-10	-1.61567e-10	-1.53715e-10	-1.52661e-10	-1.43904e-10	-1.37978e-10	-1.50468e-10	-1.54009e-10	-1.46194e-10	-1.48974e-10	-1.55107e-10	-1.44313e-10	-1.57654e-10	-1.55056e-10	-1.42257e-10	-1.56431e-10	-1.43652e-10	-1.39591e-10	-1.27812e-10	-1.33853e-10	-1.48211e-10	-1.56939e-10	-1.58565e-10	-1.44616e-10	-1.40569e-10	-1.32122e-10	-1.23468e-10	-1.30593e-10	-1.46518e-10	-1.34613e-10	-1.43829e-10	-1.30471e-10	-1.29182e-10	-1.41329e-10	-1.51466e-10	-1.42407e-10	-1.3664e-10	-1.30812e-10	-1.3392e-10	-1.3505e-10	-1.22366e-10
-1.44159e-10	-1.52494e-10	-1.49907e-10	-1.49906e-10	-1.53377e-10	-1.49654e-10	-1.57022e-10	-1.48607e-10	-1.49295e-10	-1.41307e-10	-1.2925e-10	-1.22e-10	-1.29789e-10	-1.3226e-10	-1.44818e-10	-1.57572e-10	-1.4913e-10	-1.34372e-10	-1.35113e-10	-1.39007e-10	-1.34635e-10	-1.44551e-10	-1.39042e-10	-1.39751e-10	-1.26051e-10	-1.17602e-10	-1.14152e-10	-1.15523e-10	-1.22189e-10	-1.27572e-10	-1.3176e-10	-1.18711e-10	-1.12987e-10	-1.37663e-10	-1.29254e-10	-1.16682e-10	-1.4657e-10	-1.27542e-10	-1.45327e-10	-1.57872e-10	-1.52594e-10	-1.27498e-10	-1.14907e-10	-1.33196e-10	-1.34645e-10	-1.26627e-10	-1.34038e-10	-1.29547e-10	-1.17805e-10	-1.18185e-10
-1.28713e-10	-1.52804e-10	-1.41943e-10	-1.19486e-10	-1.08819e-10	-1.09139e-10	-1.22921e-10	-1.27173e-10	-1.35796e-10	-1.05921e-10	-1.28342e-10	-1.22634e-10	-1.04614e-10	-1.07589e-10	-1.25507e-10	-1.25279e-10	-1.23918e-10	-1.24696e-10	-1.26396e-10	-1.2757e-10	-1.13097e-10	-1.06958e-10	-1.11371e-10	-1.11998e-10	-1.25462e-10	-1.16325e-10	-9.89417e-11	-9.97919e-11	-1.10636e-10	-1.12412e-10	-1.13942e-10	-9.97744e-11	-1.13046e-10	-1.19236e-10	-1.2884e-10	-1.38717e-10	-1.12338e-10	-1.05252e-10	-1.32196e-10	-1.40263e-10	-1.1084e-10	-1.14432e-10	-1.22901e-10	-1.26335e-10	-1.18376e-10	-1.11104e-10	-1.26655e-10	-1.22878e-10	-1.06012e-10	-1.09509e-10
-1.14672e-10	-1.29188e-10	-1.33236e-10	-1.32269e-10	-1.53017e-10	-1.44768e-10	-1.36036e-10	-1.37992e-10	-1.50613e-10	-1.44808e-10	-1.50956e-10	-1.37204e-10	-1.37059e-10	-1.4159e-10	-1.42051e-10	-1.3305e-10	-1.56224e-10	-1.48597e-10	-1.41523e-10	-1.33988e-10	-1.46916e-10	-1.4631e-10	-1.54334e-10	-1.33316e-10	-1.36327e-10	-1.24912e-10	-1.16625e-10	-1.24286e-10	-1.14993e-10	-1.14571e-10	-1.33452e-10	-1.21841e-10	-1.28229e-10	-1.29322e-10	-1.29049e-10	-1.26105e-10	-1.42807e-10	-1.32081e-10	-1.43139e-10	-1.45562e-10	-1.55892e-10	-1.57305e-10	-1.58255e-10	-1.46083e-10	-1.35993e-10	-1.25502e-10	-1.32782e-10	-1.29011e-10	-1.32332e-10	-1.20128e-10
-1.4968e-10	-1.46017e-10	-1.39424e-10	-1.31651e-10	-1.38005e-10	-1.36355e-10	-1.44851e-10	-1.34871e-10	-1.35134e-10	-1.20104e-10	-1.08084e-10	-1.11195e-10	-1.18148e-10	-1.23252e-10	-1.14347e-10	-1.2149e-10	-1.30185e-10	-1.00289e-10	-1.15929e-10	-1.21202e-10	-1.30125e-10	-1.23951e-10	-1.00529e-10	-1.06713e-10	-1.01428e-10	-1.04187e-10	-1.00667e-10	-1.0109e-10	-1.0311e-10	-1.08108e-10	-1.07856e-10	-1.0159e-10	-1.10636e-10	-1.10582e-10	-1.14837e-10	-1.23619e-10	-1.2416e-10	-1.3669e-10	-1.45472e-10	-1.33603e-10	-1.36586e-10	-1.39176e-10	-1.41642e-10	-1.48442e-10	-1.27859e-10	-1.23441e-10	-1.30429e-10	-1.27859e-10	-1.46924e-10	-1.19718e-10
-1.19007e-10	-1.23038e-10	-1.33049e-10	-1.10236e-10	-1.17145e-10	-1.29454e-10	-1.26402e-10	-1.33558e-10	-1.49887e-10	-1.4366e-10	-1.38907e-10	-1.28002e-10	-1.36514e-10	-1.4489e-10	-1.27256e-10	-1.41289e-10	-1.3044e-10	-1.19793e-10	-1.19824e-10	-1.20667e-10	-1.18502e-10	-1.28201e-10	-1.36614e-10	-1.1796e-10	-9.74456e-11	-1.11167e-10	-1.06408e-10	-1.02128e-10	-1.07937e-10	-1.14021e-10	-1.16757e-10	-1.12273e-10	-1.15991e-10	-1.36162e-10	-1.41113e-10	-1.42838e-10	-1.42443e-10	-1.27809e-10	-1.31616e-10	-1.31575e-10	-1.28188e-10	-1.3997e-10	-1.41915e-10	-1.58256e-10	-1.61621e-10	-1.42835e-10	-1.19464e-10	-1.23767e-10	-1.24314e-10	-1.22774e-10
-1.33148e-10	-1.40168e-10	-1.53444e-10	-1.22583e-10	-1.23796e-10	-1.20012e-10	-1.18611e-10	-1.28979e-10	-1.45263e-10	-1.27569e-10	-1.2661e-10	-1.22714e-10	-1.12775e-10	-1.17712e-10	-1.22107e-10	-1.19205e-10	-9.53542e-11	-1.03171e-10	-1.03242e-10	-1.08886e-10	-1.00709e-10	-1.0574e-10	-1.02251e-10	-1.07384e-10	-8.8718e-11	-9.95317e-11	-8.91273e-11	-8.03328e-11	-7.89763e-11	-7.61468e-11	-8.46779e-11	-9.38891e-11	-1.0578e-10	-1.2146e-10	-1.39502e-10	-1.27536e-10	-1.24722e-10	-1.29935e-10	-1.28084e-10	-1.14335e-10	-9.34816e-11	-9.97818e-11	-1.1422e-10	-1.17053e-10	-1.2447e-10	-1.19237e-10	-1.04229e-10	-1.1221e-10	-1.17149e-10	-1.08508e-10
-1.50376e-10	-1.46931e-10	-1.41892e-10	-1.39994e-10	-1.53517e-10	-1.41829e-10	-1.42932e-10	-1.45936e-10	-1.46557e-10	-1.38417e-10	-1.43191e-10	-1.34855e-10	-1.24689e-10	-1.01668e-10	-1.25867e-10	-1.30634e-10	-1.12233e-10	-1.17051e-10	-1.10649e-10	-9.66005e-11	-9.64136e-11	-9.86863e-11	-9.44769e-11	-8.84561e-11	-1.01069e-10	-1.07248e-10	-1.15325e-10	-1.0925e-10	-9.96704e-11	-1.04592e-10	-9.03062e-11	-1.08887e-10	-1.12968e-10	-1.22393e-10	-1.07926e-10	-1.02174e-10	-1.08102e-10	-1.23267e-10	-1.21874e-10	-1.22142e-10	-1.35074e-10	-1.25688e-10	-1.25594e-10	-1.35064e-10	-1.17309e-10	-1.1469e-10	-1.28133e-10	-1.33857e-10	-1.33301e-10	-1.37437e-10
-1.36139e-10	-1.4306e-10	-1.2987e-10	-1.3822e-10	-1.3436e-10	-1.34755e-10	-1.27724e-10	-1.24916e-10	-1.62107e-10	-1.54118e-10	-1.27741e-10	-1.28048e-10	-9.45523e-11	-1.024e-10	-9.42748e-11	-9.03699e-11	-8.01661e-11	-9.63954e-11	-1.0727e-10	-1.08949e-10	-1.21484e-10	-1.23585e-10	-1.06835e-10	-8.91306e-11	-9.74101e-11	-1.15559e-10	-1.08168e-10	-1.0494e-10	-9.68125e-11	-1.18633e-10	-1.06721e-10	-1.14652e-10	-1.10088e-10	-1.02816e-10	-1.10025e-10	-9.63727e-11	-9.78583e-11	-1.02675e-10	-1.07803e-10	-1.2552e-10	-1.22401e-10	-1.16959e-10	-1.22848e-10	-1.10629e-10	-1.16593e-10	-1.15474e-10	-1.20275e-10	-1.28041e-10	-1.40494e-10	-1.15539e-10
-1.25779e-10	-1.3851e-10	-1.57691e-10	-1.63888e-10	-1.39442e-10	-1.406e-10	-1.26074e-10	-1.2105e-10	-1.23805e-10	-1.3017e-10	-1.31852e-10	-1.13476e-10	-1.15579e-10	-1.04204e-10	-1.1012e-10	-9.1736e-11	-1.05238e-10	-7.84726e-11	-9.27712e-11	-1.05249e-10	-9.19949e-11	-9.93643e-11	-1.06191e-10	-9.27521e-11	-8.70239e-11	-1.04238e-10	-1.02894e-10	-9.99837e-11	-1.05099e-10	-1.08721e-10	-1.14966e-10	-1.16402e-10	-1.16456e-10	-1.12719e-10	-1.07634e-10	-1.3477e-10	-1.22878e-10	-1.16311e-10	-1.12605e-10	-1.28851e-10	-1.25275e-10	-1.27073e-10	-1.42146e-10	-1.21354e-10	-1.11227e-10	-1.05932e-10	-9.82483e-11	-9.67257e-11	-1.0995e-10	-1.16336e-10
-1.26705e-10	-1.43526e-10	-1.4378e-10	-1.41471e-10	-1.43444e-10	-1.45749e-10	-1.33163e-10	-1.27467e-10	-1.3128e-10	-1.27805e-10	-1.23153e-10	-1.33949e-10	-1.29397e-10	-1.19277e-10	-1.283e-10	-1.12799e-10	-1.04278e-10	-1.07759e-10	-1.07583e-10	-1.0083e-10	-1.05317e-10	-1.23009e-10	-1.20842e-10	-8.4528e-11	-1.20306e-10	-1.27998e-10	-1.06884e-10	-1.10355e-10	-1.13304e-10	-1.22918e-10	-1.19454e-10	-1.30961e-10	-1.43018e-10	-1.353e-10	-1.35657e-10	-1.32715e-10	-1.34194e-10	-1.31048e-10	-1.3388e-10	-1.35053e-10	-1.35686e-10	-1.27241e-10	-1.14233e-10	-1.10707e-10	-1.1639e-10	-1.02111e-10	-9.35272e-11	-9.73332e-11	-1.07458e-10	-1.11728e-10
-1.53123e-10	-1.55115e-10	-1.36875e-10	-1.3087e-10	-1.38467e-10	-1.36273e-10	-1.32416e-10	-1.37135e-10	-1.40838e-10	-1.31226e-10	-1.29937e-10	-1.22769e-10	-1.17716e-10	-1.07127e-10	-1.07841e-10	-1.0711e-10	-1.03832e-10	-1.06824e-10	-1.2112e-10	-1.28377e-10	-1.22099e-10	-1.23029e-10	-1.03898e-10	-1.03231e-10	-8.8037e-11	-1.10931e-10	-1.00348e-10	-9.64811e-11	-9.24714e-11	-1.06065e-10	-1.02391e-10	-9.20561e-11	-9.0041e-11	-9.27603e-11	-1.11665e-10	-9.93069e-11	-1.07789e-10	-9.84285e-11	-1.03637e-10	-1.07488e-10	-1.33287e-10	-1.18748e-10	-1.13439e-10	-1.19446e-10	-1.18205e-10	-1.1329e-10	-1.05719e-10	-1.04676e-10	-1.05966e-10	-1.06363e-10
-1.34876e-10	-1.44747e-10	-1.30814e-10	-1.39599e-10	-1.44322e-10	-1.33813e-10	-1.36435e-10	-1.30424e-10	-1.35318e-10	-1.27466e-10	-1.35131e-10	-1.34345e-10	-1.2948e-10	-1.24953e-10	-1.39294e-10	-1.38397e-10	-1.40274e-10	-1.26015e-10	-1.01064e-10	-1.01348e-10	-1.22836e-10	-1.17106e-10	-1.23929e-10	-1.18738e-10	-1.12182e-10	-1.31753e-10	-1.42325e-10	-1.34561e-10	-1.50316e-10	-1.4733e-10	-1.31167e-10	-1.20829e-10	-1.31097e-10	-1.3619e-10	-1.45938e-10	-1.43327e-10	-1.36616e-10	-1.56699e-10	-1.48908e-10	-1.4123e-10	-1.38201e-10	-1.45264e-10	-1.32017e-10	-1.08277e-10	-1.08507e-10	-1.08376e-10	-1.1503e-10	-1.27942e-10	-1.25497e-10	-1.25828e-10
-1.59889e-10	-1.45785e-10	-1.57988e-10	-1.5773e-10	-1.57354e-10	-1.50242e-10	-1.51635e-10	-1.52184e-10	-1.43049e-10	-1.5344e-10	-1.43275e-10	-1.38696e-10	-1.46344e-10	-1.39514e-10	-1.38397e-10	-1.12321e-10	-1.27441e-10	-1.13501e-10	-1.06726e-10	-1.25344e-10	-1.28837e-10	-1.31211e-10	-1.33055e-10	-1.23041e-10	-1.34495e-10	-1.33536e-10	-1.42825e-10	-1.42317e-10	-1.21718e-10	-1.21482e-10	-1.30011e-10	-1.20184e-10	-1.23036e-10	-1.40265e-10	-1.38154e-10	-1.34263e-10	-1.28638e-10	-1.35843e-10	-1.39974e-10	-1.46736e-10	-1.43189e-10	-1.2313e-10	-1.26623e-10	-1.27699e-10	-1.14622e-10	-1.26538e-10	-1.23484e-10	-9.84137e-11	-1.03927e-10	-9.18783e-11
-1.59663e-10	-1.62942e-10	-1.54099e-10	-1.49995e-10	-1.2863e-10	-1.09589e-10	-1.13264e-10	-1.26751e-10	-1.4056e-10	-1.55922e-10	-1.38571e-10	-1.13371e-10	-1.16944e-10	-1.15904e-10	-1.21825e-10	-1.01553e-10	-1.08291e-10	-1.18244e-10	-9.77696e-11	-9.89206e-11	-1.07703e-10	-1.06529e-10	-1.11467e-10	-1.22295e-10	-1.00642e-10	-1.16539e-10	-1.19942e-10	-1.07985e-10	-1.1454e-10	-1.0959e-10	-1.17468e-10	-1.24142e-10	-1.05023e-10	-1.02619e-10	-1.07134e-10	-1.11046e-10	-1.1961e-10	-1.19174e-10	-1.27591e-10	-1.15191e-10	-1.04267e-10	-1.12246e-10	-1.19606e-10	-1.1575e-10	-1.13707e-10	-1.25271e-10	-1.28095e-10	-1.14223e-10	-1.1931e-10	-1.10916e-10
-1.43963e-10	-1.35752e-10	-1.43971e-10	-1.3201e-10	-1.35819e-10	-1.40713e-10	-1.36696e-10	-1.36222e-10	-1.14756e-10	-1.27584e-10	-1.26087e-10	-1.2923e-10	-1.2411e-10	-1.21319e-10	-1.24661e-10	-1.11837e-10	-1.14474e-10	-1.02822e-10	-1.0369e-10	-9.35577e-11	-8.53736e-11	-9.75631e-11	-1.06546e-10	-9.14708e-11	-1.15565e-10	-1.24405e-10	-1.37126e-10	-1.19951e-10	-9.55297e-11	-1.08578e-10	-1.2394e-10	-1.09682e-10	-1.19021e-10	-1.14779e-10	-1.16851e-10	-1.17277e-10	-1.05474e-10	-1.18206e-10	-1.25711e-10	-1.13733e-10	-1.18152e-10	-1.1958e-10	-1.15897e-10	-8.49642e-11	-9.54539e-11	-1.1979e-10	-1.079e-10	-1.2098e-10	-1.08848e-10	-9.70352e-11
-1.75597e-10	-1.83466e-10	-1.72892e-10	-1.64226e-10	-1.54078e-10	-1.58317e-10	-1.60273e-10	-1.45004e-10	-1.31218e-10	-1.29383e-10	-1.35623e-10	-1.24733e-10	-1.55675e-10	-1.51291e-10	-1.20958e-10	-1.02654e-10	-1.08001e-10	-1.26276e-10	-1.08735e-10	-9.67333e-11	-1.01793e-10	-1.29144e-10	-1.22134e-10	-1.33767e-10	-1.44482e-10	-1.42871e-10	-1.30099e-10	-1.27366e-10	-1.30968e-10	-1.16407e-10	-1.24897e-10	-1.50831e-10	-1.59994e-10	-1.41904e-10	-1.48715e-10	-1.44394e-10	-1.2576e-10	-1.46496e-10	-1.62967e-10	-1.5826e-10	-1.43951e-10	-1.54105e-10	-1.46723e-10	-1.51166e-10	-1.38497e-10	-1.42275e-10	-1.24931e-10	-1.30975e-10	-1.13677e-10	-1.07445e-10
-1.75542e-10	-1.9189e-10	-1.77788e-10	-1.77229e-10	-1.71009e-10	-1.65293e-10	-1.66043e-10	-1.63067e-10	-1.68296e-10	-1.59106e-10	-1.50352e-10	-1.59545e-10	-1.6666e-10	-1.59562e-10	-1.31872e-10	-1.28882e-10	-1.32009e-10	-1.48816e-10	-1.54812e-10	-1.35138e-10	-1.33466e-10	-1.35573e-10	-1.50143e-10	-1.58362e-10	-1.56651e-10	-1.58812e-10	-1.55231e-10	-1.47529e-10	-1.62568e-10	-1.78631e-10	-1.64669e-10	-1.58787e-10	-1.69181e-10	-1.46502e-10	-1.39446e-10	-1.50814e-10	-1.50034e-10	-1.40648e-10	-1.45726e-10	-1.36854e-10	-1.26895e-10	-1.4927e-10	-1.53861e-10	-1.44315e-10	-1.35156e-10	-1.48092e-10	-1.43969e-10	-1.29044e-10	-1.329e-10	-1.22377e-10
-1.49154e-10	-1.43459e-10	-1.465e-10	-1.49499e-10	-1.58204e-10	-1.5201e-10	-1.57975e-10	-1.45245e-10	-1.60141e-10	-1.58264e-10	-1.40688e-10	-1.36055e-10	-1.54286e-10	-1.46897e-10	-1.3294e-10	-1.38091e-10	-1.46821e-10	-1.49962e-10	-1.31111e-10	-1.30739e-10	-1.33367e-10	-1.41467e-10	-1.37307e-10	-1.37412e-10	-1.20942e-10	-1.39524e-10	-1.45885e-10	-1.47518e-10	-1.34722e-10	-1.38905e-10	-1.39885e-10	-1.34536e-10	-1.60257e-10	-1.59802e-10	-1.46469e-10	-1.45444e-10	-1.41387e-10	-1.22581e-10	-1.35283e-10	-1.16969e-10	-1.13382e-10	-1.23592e-10	-1.34355e-10	-1.40028e-10	-1.43454e-10	-1.38263e-10	-1.30876e-10	-1.26322e-10	-1.12298e-10	-1.36795e-10
-1.447e-10	-1.44504e-10	-1.48086e-10	-1.29621e-10	-1.43899e-10	-1.47309e-10	-1.18959e-10	-1.23853e-10	-1.29158e-10	-1.11218e-10	-1.03936e-10	-1.03685e-10	-9.90024e-11	-1.07257e-10	-1.15219e-10	-1.15357e-10	-1.22802e-10	-1.26382e-10	-1.21923e-10	-1.14154e-10	-1.14754e-10	-1.17687e-10	-1.30947e-10	-1.41731e-10	-1.38246e-10	-1.30976e-10	-1.39294e-10	-1.32362e-10	-1.36432e-10	-1.34362e-10	-1.2472e-10	-1.39236e-10	-1.50463e-10	-1.44935e-10	-1.43038e-10	-1.28333e-10	-1.4682e-10	-1.37532e-10	-1.22125e-10	-1.03403e-10	-1.13361e-10	-1.40763e-10	-1.16944e-10	-1.16818e-10	-9.84004e-11	-1.13876e-10	-1.2962e-10	-1.32734e-10	-1.41623e-10	-1.4345e-10
-1.4264e-10	-1.35887e-10	-1.34445e-10	-1.27224e-10	-1.35334e-10	-1.20573e-10	-1.24475e-10	-1.10145e-10	-1.20758e-10	-1.16893e-10	-1.17141e-10	-1.19447e-10	-1.19067e-10	-1.28184e-10	-1.09605e-10	-1.03917e-10	-1.26598e-10	-1.18962e-10	-1.26867e-10	-1.30175e-10	-1.42948e-10	-1.43504e-10	-1.45353e-10	-1.53511e-10	-1.557e-10	-1.63364e-10	-1.49574e-10	-1.51909e-10	-1.51974e-10	-1.59988e-10	-1.50295e-10	-1.65011e-10	-1.60954e-10	-1.51386e-10	-1.34062e-10	-1.23438e-10	-1.10093e-10	-1.09144e-10	-1.0986e-10	-1.1768e-10	-1.07317e-10	-1.1156e-10	-1.16998e-10	-1.09151e-10	-1.20031e-10	-1.21785e-10	-1.35092e-10	-1.24587e-10	-1.24917e-10	-1.17621e-10
-1.20534e-10	-1.30385e-10	-1.33935e-10	-1.45019e-10	-1.30692e-10	-1.2425e-10	-1.33108e-10	-1.3682e-10	-1.15328e-10	-1.26207e-10	-1.28475e-10	-1.13846e-10	-1.27691e-10	-1.38857e-10	-1.36126e-10	-1.40652e-10	-1.42166e-10	-1.3453e-10	-1.31374e-10	-1.23663e-10	-1.42245e-10	-1.53016e-10	-1.48906e-10	-1.56901e-10	-1.59228e-10	-1.67545e-10	-1.67778e-10	-1.47579e-10	-1.45006e-10	-1.4708e-10	-1.53649e-10	-1.65173e-10	-1.61902e-10	-1.60318e-10	-1.33635e-10	-1.26218e-10	-1.46285e-10	-1.50608e-10	-1.40014e-10	-1.50349e-10	-1.53336e-10	-1.30976e-10	-1.3536e-10	-1.32139e-10	-1.4075e-10	-1.43131e-10	-1.40501e-10	-1.38476e-10	-1.34865e-10	-1.19997e-10
-1.18812e-10	-1.31015e-10	-1.2088e-10	-1.31444e-10	-1.30991e-10	-1.10842e-10	-1.09108e-10	-1.09681e-10	-1.16921e-10	-1.19051e-10	-1.25309e-10	-1.28989e-10	-1.2277e-10	-1.10378e-10	-1.14504e-10	-1.39371e-10	-1.33812e-10	-1.14047e-10	-1.21108e-10	-1.2006e-10	-1.2255e-10	-1.2501e-10	-1.21676e-10	-1.09955e-10	-1.29484e-10	-1.28655e-10	-1.38241e-10	-1.26035e-10	-1.36004e-10	-1.43132e-10	-1.21291e-10	-1.25752e-10	-1.25492e-10	-1.15903e-10	-1.13824e-10	-1.22204e-10	-1.29394e-10	-1.26813e-10	-1.48178e-10	-1.18498e-10	-1.01347e-10	-1.06134e-10	-1.03376e-10	-1.13012e-10	-1.10171e-10	-9.75773e-11	-1.05497e-10	-1.28367e-10	-1.37603e-10	-1.26785e-10
-1.57555e-10	-1.42875e-10	-1.2754e-10	-1.3071e-10	-1.2966e-10	-1.32169e-10	-1.12006e-10	-1.13181e-10	-1.18211e-10	-1.27841e-10	-1.47508e-10	-1.44061e-10	-1.33751e-10	-1.42183e-10	-1.40426e-10	-1.35015e-10	-1.37471e-10	-1.48592e-10	-1.61625e-10	-1.47735e-10	-1.63707e-10	-1.64705e-10	-1.55743e-10	-1.45958e-10	-1.64947e-10	-1.83732e-10	-1.52138e-10	-1.48286e-10	-1.46915e-10	-1.47203e-10	-1.49114e-10	-1.43688e-10	-1.42567e-10	-1.32683e-10	-1.46463e-10	-1.49248e-10	-1.33536e-10	-1.30513e-10	-1.20765e-10	-1.4696e-10	-1.37213e-10	-1.31061e-10	-1.46116e-10	-1.40777e-10	-1.35242e-10	-1.3123e-10	-1.33316e-10	-1.46613e-10	-1.34426e-10	-1.1758e-10
-1.30977e-10	-1.23927e-10	-1.30675e-10	-1.34096e-10	-1.39548e-10	-1.33176e-10	-1.36433e-10	-1.29246e-10	-1.54721e-10	-1.46578e-10	-1.4189e-10	-1.19541e-10	-1.41411e-10	-1.27195e-10	-1.31756e-10	-1.28092e-10	-1.45069e-10	-1.41499e-10	-1.42858e-10	-1.50247e-10	-1.50781e-10	-1.31755e-10	-1.21504e-10	-1.19916e-10	-1.2382e-10	-1.18461e-10	-1.32202e-10	-1.22907e-10	-1.13046e-10	-1.05354e-10	-1.06918e-10	-1.11216e-10	-1.2318e-10	-1.28611e-10	-1.32536e-10	-1.29917e-10	-1.26636e-10	-1.35131e-10	-1.45526e-10	-1.16042e-10	-1.1687e-10	-1.24995e-10	-1.51244e-10	-1.42035e-10	-1.59564e-10	-1.53948e-10	-1.37843e-10	-1.29648e-10	-1.22479e-10	-1.33148e-10
-1.33158e-10	-1.36424e-10	-1.30966e-10	-1.26816e-10	-1.2223e-10	-1.35905e-10	-1.30975e-10	-1.23789e-10	-1.33314e-10	-1.21409e-10	-1.3458e-10	-1.42913e-10	-1.27929e-10	-1.45405e-10	-1.34393e-10	-1.29737e-10	-1.22129e-10	-1.2058e-10	-1.38343e-10	-1.35912e-10	-1.17823e-10	-1.16635e-10	-1.01385e-10	-1.07386e-10	-1.22386e-10	-1.26794e-10	-1.00679e-10	-1.08883e-10	-1.16684e-10	-1.1455e-10	-1.1094e-10	-1.18938e-10	-1.35901e-10	-1.45708e-10	-1.33158e-10	-1.33465e-10	-1.53285e-10	-1.51876e-10	-1.5915e-10	-1.42072e-10	-1.4749e-10	-1.43426e-10	-1.54831e-10	-1.57246e-10	-1.59281e-10	-1.54105e-10	-1.36885e-10	-1.40593e-10	-1.33023e-10	-1.21878e-10
-9.71103e-11	-1.17116e-10	-1.14982e-10	-1.23845e-10	-1.21156e-10	-9.55772e-11	-9.34342e-11	-1.06509e-10	-1.18854e-10	-1.20581e-10	-9.95273e-11	-1.10756e-10	-1.00811e-10	-1.14215e-10	-1.1356e-10	-1.47084e-10	-1.54407e-10	-1.43607e-10	-1.27526e-10	-1.21081e-10	-1.19847e-10	-1.06011e-10	-9.88654e-11	-1.06705e-10	-9.90869e-11	-1.26454e-10	-1.2377e-10	-1.1446e-10	-1.05436e-10	-1.0206e-10	-9.86975e-11	-1.13006e-10	-1.11968e-10	-1.1382e-10	-1.07326e-10	-1.1796e-10	-1.09712e-10	-1.07067e-10	-1.02302e-10	-1.15351e-10	-1.23436e-10	-1.16117e-10	-1.12784e-10	-1.29094e-10	-1.21098e-10	-1.11741e-10	-1.35428e-10	-1.33106e-10	-1.24343e-10	-1.23931e-10
-8.41143e-11	-7.55892e-11	-8.58531e-11	-7.52825e-11	-7.17054e-11	-6.95749e-11	-8.93956e-11	-9.64562e-11	-1.01821e-10	-1.00596e-10	-8.54531e-11	-8.93607e-11	-9.13638e-11	-1.05562e-10	-1.14849e-10	-1.18289e-10	-1.25277e-10	-1.37513e-10	-1.50394e-10	-1.27263e-10	-1.14276e-10	-1.14846e-10	-1.04729e-10	-1.06203e-10	-1.11197e-10	-1.11718e-10	-1.15676e-10	-1.15377e-10	-1.07572e-10	-1.01277e-10	-1.12199e-10	-1.14479e-10	-1.06868e-10	-1.32683e-10	-1.25573e-10	-1.15337e-10	-1.23153e-10	-1.33924e-10	-1.24063e-10	-1.1985e-10	-1.32423e-10	-1.33236e-10	-1.33477e-10	-1.26371e-10	-1.1743e-10	-1.33561e-10	-1.20291e-10	-1.29837e-10	-1.24949e-10	-1.22759e-10
-1.34229e-10	-1.29508e-10	-1.16411e-10	-1.01787e-10	-1.12192e-10	-1.16678e-10	-1.1292e-10	-1.2443e-10	-1.36298e-10	-1.40742e-10	-1.27056e-10	-1.13039e-10	-1.21622e-10	-1.25512e-10	-1.30512e-10	-1.48401e-10	-1.4589e-10	-1.46909e-10	-1.49232e-10	-1.34729e-10	-1.32529e-10	-1.22919e-10	-1.21317e-10	-1.21275e-10	-1.25246e-10	-1.14574e-10	-1.09667e-10	-1.10963e-10	-1.20989e-10	-1.18774e-10	-1.07961e-10	-1.02905e-10	-1.06164e-10	-9.87277e-11	-1.03266e-10	-1.00241e-10	-9.22089e-11	-9.91031e-11	-1.18584e-10	-1.21258e-10	-1.19872e-10	-1.20504e-10	-1.42548e-10	-1.31255e-10	-1.21593e-10	-1.43557e-10	-1.33848e-10	-1.33887e-10	-1.33973e-10	-1.17419e-10
-1.12424e-10	-9.50822e-11	-9.67033e-11	-9.87466e-11	-1.01195e-10	-9.89808e-11	-9.75207e-11	-1.11118e-10	-1.21775e-10	-1.13491e-10	-1.07249e-10	-1.16931e-10	-1.21551e-10	-1.27119e-10	-1.33694e-10	-1.33835e-10	-1.34161e-10	-1.16716e-10	-1.11378e-10	-1.23315e-10	-1.29598e-10	-1.21279e-10	-1.15213e-10	-1.2451e-10	-1.3122e-10	-1.2575e-10	-1.25422e-10	-1.30351e-10	-1.15326e-10	-1.11226e-10	-1.12079e-10	-1.14029e-10	-1.09123e-10	-1.18211e-10	-1.10966e-10	-1.0296e-10	-9.93955e-11	-1.09147e-10	-1.17844e-10	-1.15802e-10	-1.20257e-10	-1.18492e-10	-1.11686e-10	-1.07491e-10	-1.09875e-10	-1.12786e-10	-1.2235e-10	-1.19277e-10	-1.22275e-10	-1.29351e-10
-1.58246e-10	-1.25421e-10	-1.27336e-10	-1.23731e-10	-1.34282e-10	-1.38515e-10	-1.4163e-10	-1.38904e-10	-1.32775e-10	-1.50065e-10	-1.41922e-10	-1.48917e-10	-1.52885e-10	-1.41235e-10	-1.49594e-10	-1.21832e-10	-1.3092e-10	-1.16817e-10	-1.29362e-10	-1.38076e-10	-1.45431e-10	-1.36971e-10	-1.31855e-10	-1.26238e-10	-1.12382e-10	-9.75995e-11	-1.00459e-10	-1.21816e-10	-1.1559e-10	-1.10346e-10	-1.11354e-10	-1.1221e-10	-1.04101e-10	-1.14999e-10	-1.2138e-10	-1.27528e-10	-1.08089e-10	-1.3137e-10	-1.21102e-10	-1.23867e-10	-1.32904e-10	-1.24988e-10	-1.61876e-10	-1.59976e-10	-1.505e-10	-1.4301e-10	-1.45311e-10	-1.48054e-10	-1.53812e-10	-1.54376e-10
-7.47843e-11	-8.76521e-11	-1.1288e-10	-1.27068e-10	-1.07475e-10	-1.00887e-10	-1.02093e-10	-1.16391e-10	-1.25916e-10	-1.158e-10	-9.39026e-11	-1.10031e-10	-1.1797e-10	-1.22145e-10	-1.06507e-10	-1.16842e-10	-1.22096e-10	-1.23213e-10	-1.34935e-10	-1.27384e-10	-1.31497e-10	-1.26921e-10	-1.06212e-10	-1.04361e-10	-1.05402e-10	-1.04034e-10	-9.87348e-11	-9.58796e-11	-1.05175e-10	-1.04876e-10	-9.65309e-11	-1.01026e-10	-1.11224e-10	-1.06819e-10	-1.01703e-10	-1.00806e-10	-1.04716e-10	-1.0498e-10	-9.9742e-11	-1.1638e-10	-1.26015e-10	-1.41119e-10	-1.44686e-10	-1.54886e-10	-1.45242e-10	-1.34462e-10	-1.09147e-10	-1.17323e-10	-1.15376e-10	-1.00034e-10
-1.04511e-10	-9.40345e-11	-1.09052e-10	-1.20311e-10	-1.32963e-10	-1.35204e-10	-1.18867e-10	-1.31441e-10	-1.23726e-10	-1.17178e-10	-1.18181e-10	-1.07317e-10	-1.06726e-10	-1.08101e-10	-1.15592e-10	-1.30699e-10	-1.29617e-10	-1.24996e-10	-1.20696e-10	-1.13778e-10	-1.27543e-10	-1.29327e-10	-1.19109e-10	-1.21904e-10	-1.07845e-10	-9.12163e-11	-1.23852e-10	-1.35516e-10	-1.35844e-10	-1.2498e-10	-1.19618e-10	-1.11219e-10	-1.31495e-10	-1.4269e-10	-1.38295e-10	-1.28375e-10	-1.32612e-10	-1.42889e-10	-1.48987e-10	-1.43246e-10	-1.40684e-10	-1.29048e-10	-1.45525e-10	-1.52084e-10	-1.27607e-10	-1.22831e-10	-1.10229e-10	-1.14672e-10	-1.24695e-10	-1.24275e-10
-9.89976e-11	-9.43173e-11	-8.47614e-11	-9.19069e-11	-8.97796e-11	-1.20765e-10	-1.27856e-10	-1.09869e-10	-1.04441e-10	-1.05494e-10	-8.27734e-11	-1.03157e-10	-1.07187e-10	-9.68192e-11	-1.01546e-10	-1.04179e-10	-1.00482e-10	-1.27078e-10	-1.24412e-10	-1.27811e-10	-1.34604e-10	-1.22182e-10	-1.02124e-10	-1.19495e-10	-1.18757e-10	-1.30178e-10	-1.15214e-10	-1.13964e-10	-1.15904e-10	-1.28119e-10	-1.29647e-10	-1.25785e-10	-1.31824e-10	-1.16602e-10	-1.06046e-10	-1.03818e-10	-1.1163e-10	-1.04362e-10	-1.00171e-10	-1.0651e-10	-1.11154e-10	-1.0909e-10	-1.19701e-10	-1.16923e-10	-1.17685e-10	-1.32407e-10	-1.14545e-10	-1.13049e-10	-1.0257e-10	-9.59395e-11
-1.26273e-10	-1.36747e-10	-1.29938e-10	-1.28161e-10	-1.34352e-10	-1.44545e-10	-1.6177e-10	-1.66598e-10	-1.42578e-10	-1.28246e-10	-1.42382e-10	-1.32337e-10	-1.45856e-10	-1.44441e-10	-1.39057e-10	-1.41856e-10	-1.3288e-10	-1.42133e-10	-1.64063e-10	-1.62153e-10	-1.51194e-10	-1.4647e-10	-1.62403e-10	-1.66615e-10	-1.5191e-10	-1.66766e-10	-1.60715e-10	-1.45757e-10	-1.51019e-10	-1.34652e-10	-1.39425e-10	-1.39923e-10	-1.3889e-10	-1.30296e-10	-1.55962e-10	-1.41658e-10	-1.3927e-10	-1.37749e-10	-1.45969e-10	-1.39769e-10	-1.37119e-10	-1.45016e-10	-1.5701e-10	-1.67694e-10	-1.61129e-10	-1.67896e-10	-1.6335e-10	-1.50528e-10	-1.34594e-10	-1.30243e-10
-1.18936e-10	-1.14445e-10	-1.1935e-10	-1.31751e-10	-1.35123e-10	-1.40743e-10	-1.43846e-10	-1.37146e-10	-1.43169e-10	-1.4211e-10	-1.16921e-10	-1.23897e-10	-1.27986e-10	-1.4167e-10	-1.43706e-10	-1.26777e-10	-1.34614e-10	-1.49424e-10	-1.63722e-10	-1.39652e-10	-1.48386e-10	-1.47011e-10	-1.56537e-10	-1.57724e-10	-1.32341e-10	-1.45855e-10	-1.45157e-10	-1.27068e-10	-1.42404e-10	-1.44305e-10	-1.50086e-10	-1.50987e-10	-1.56921e-10	-1.62865e-10	-1.47052e-10	-1.5306e-10	-1.49821e-10	-1.44508e-10	-1.40098e-10	-1.33991e-10	-1.35956e-10	-1.39758e-10	-1.4104e-10	-1.33389e-10	-1.23841e-10	-1.277e-10	-1.36221e-10	-1.45327e-10	-1.38927e-10	-1.39919e-10
-1.24566e-10	-1.15555e-10	-1.10413e-10	-9.92652e-11	-1.09067e-10	-1.30501e-10	-1.49964e-10	-1.52004e-10	-1.49559e-10	-1.35305e-10	-1.42255e-10	-1.42715e-10	-1.34797e-10	-1.41246e-10	-1.41633e-10	-1.67601e-10	-1.58221e-10	-1.5825e-10	-1.693e-10	-1.56553e-10	-1.62419e-10	-1.60231e-10	-1.54096e-10	-1.62022e-10	-1.61198e-10	-1.57458e-10	-1.4475e-10	-1.34784e-10	-1.44181e-10	-1.49369e-10	-1.41168e-10	-1.33588e-10	-1.20883e-10	-1.47262e-10	-1.44906e-10	-1.49024e-10	-1.32252e-10	-1.34446e-10	-1.22225e-10	-1.37699e-10	-1.25979e-10	-1.24713e-10	-1.33106e-10	-1.27176e-10	-1.2489e-10	-1.29726e-10	-1.24918e-10	-1.22606e-10	-1.19273e-10	-1.08815e-10
-1.05807e-10	-9.62391e-11	-1.10084e-10	-1.16288e-10	-9.43154e-11	-1.04396e-10	-1.24838e-10	-1.32504e-10	-1.17874e-10	-1.14594e-10	-1.13575e-10	-1.22846e-10	-1.16735e-10	-1.1912e-10	-1.27603e-10	-1.37457e-10	-1.51598e-10	-1.39017e-10	-1.29037e-10	-1.47209e-10	-1.32373e-10	-1.32346e-10	-1.24623e-10	-1.0956e-10	-1.146e-10	-1.27265e-10	-1.30311e-10	-1.17899e-10	-1.22077e-10	-1.24224e-10	-1.23036e-10	-1.16322e-10	-1.12628e-10	-1.27841e-10	-1.35107e-10	-1.40921e-10	-1.34279e-10	-1.27121e-10	-1.29044e-10	-1.24987e-10	-1.28115e-10	-1.37321e-10	-1.25558e-10	-1.39191e-10	-1.20313e-10	-1.1575e-10	-1.18739e-10	-1.21875e-10	-1.11477e-10	-1.11785e-10
-1.07044e-10	-1.16418e-10	-9.89782e-11	-1.00571e-10	-9.79669e-11	-1.12782e-10	-1.22212e-10	-1.20501e-10	-1.04177e-10	-1.20201e-10	-1.35662e-10	-1.32002e-10	-1.21297e-10	-1.24701e-10	-1.30343e-10	-1.17024e-10	-1.02911e-10	-1.15286e-10	-1.16076e-10	-1.05422e-10	-9.76663e-11	-1.03798e-10	-1.1403e-10	-1.10982e-10	-1.08105e-10	-9.97686e-11	-1.06057e-10	-1.10385e-10	-1.06797e-10	-1.09556e-10	-1.19018e-10	-1.27094e-10	-1.43107e-10	-1.31602e-10	-1.29228e-10	-1.3343e-10	-1.37892e-10	-1.41956e-10	-1.30917e-10	-1.43478e-10	-1.38332e-10	-1.24612e-10	-1.41897e-10	-1.16484e-10	-1.1663e-10	-1.09455e-10	-1.18973e-10	-1.13317e-10	-1.08638e-10	-1.08106e-10
-1.09017e-10	-1.19763e-10	-1.1776e-10	-1.31328e-10	-1.52327e-10	-1.42126e-10	-1.50568e-10	-1.50819e-10	-1.30889e-10	-1.34802e-10	-1.35601e-10	-1.41934e-10	-1.36306e-10	-1.17578e-10	-1.26336e-10	-1.35953e-10	-1.49421e-10	-1.38364e-10	-1.29938e-10	-1.36958e-10	-1.29272e-10	-1.18896e-10	-1.26145e-10	-1.15041e-10	-1.05595e-10	-1.20277e-10	-1.34207e-10	-1.30871e-10	-1.25404e-10	-1.28687e-10	-1.31333e-10	-1.09533e-10	-1.10285e-10	-1.14083e-10	-1.31101e-10	-1.42617e-10	-1.46813e-10	-1.33688e-10	-1.34394e-10	-1.3382e-10	-1.34132e-10	-1.44485e-10	-1.25721e-10	-1.23381e-10	-1.29419e-10	-1.22304e-10	-1.22469e-10	-1.07165e-10	-1.11128e-10	-1.13617e-10
-1.20836e-10	-1.08577e-10	-1.1434e-10	-1.15559e-10	-1.19399e-10	-1.20235e-10	-1.32792e-10	-1.23278e-10	-1.22823e-10	-1.31218e-10	-1.27821e-10	-1.28914e-10	-1.17169e-10	-9.6069e-11	-1.12979e-10	-1.19713e-10	-1.17364e-10	-1.03475e-10	-1.1402e-10	-1.07454e-10	-1.00913e-10	-1.34188e-10	-1.32909e-10	-1.11938e-10	-1.20811e-10	-1.15701e-10	-1.11001e-10	-1.24109e-10	-1.09146e-10	-1.25537e-10	-1.28365e-10	-1.28337e-10	-1.29251e-10	-1.26361e-10	-1.25677e-10	-1.22894e-10	-1.23246e-10	-1.21712e-10	-1.26058e-10	-1.4379e-10	-1.21526e-10	-1.25786e-10	-1.31223e-10	-1.31199e-10	-1.31117e-10	-1.29882e-10	-1.37433e-10	-1.18631e-10	-1.10764e-10	-1.09317e-10
-1.33737e-10	-1.35936e-10	-1.37499e-10	-1.4167e-10	-1.30837e-10	-1.35253e-10	-1.19272e-10	-1.09972e-10	-1.16612e-10	-1.21658e-10	-1.43364e-10	-1.41318e-10	-1.2963e-10	-1.18648e-10	-1.3811e-10	-1.3292e-10	-1.25103e-10	-1.1077e-10	-1.13545e-10	-1.24998e-10	-1.31722e-10	-1.1847e-10	-9.6142e-11	-1.04859e-10	-1.10858e-10	-1.1041e-10	-1.09402e-10	-9.7168e-11	-1.06302e-10	-1.21102e-10	-1.2214e-10	-1.20223e-10	-1.27384e-10	-1.15523e-10	-1.20058e-10	-1.33874e-10	-1.2374e-10	-1.33052e-10	-1.46328e-10	-1.39362e-10	-1.32182e-10	-1.13705e-10	-1.29413e-10	-1.19159e-10	-1.00376e-10	-1.13036e-10	-1.12402e-10	-1.14212e-10	-1.17586e-10	-1.04765e-10
-1.24452e-10	-1.14823e-10	-1.3617e-10	-1.31675e-10	-1.34e-10	-1.47747e-10	-1.38889e-10	-1.17715e-10	-1.32999e-10	-1.21176e-10	-1.16497e-10	-1.21114e-10	-1.49362e-10	-1.45194e-10	-1.26819e-10	-1.25048e-10	-1.1953e-10	-9.89751e-11	-8.20054e-11	-1.04794e-10	-1.0315e-10	-1.02368e-10	-1.08397e-10	-1.16753e-10	-1.08813e-10	-1.08117e-10	-1.02846e-10	-8.98426e-11	-1.07497e-10	-1.20314e-10	-1.2996e-10	-1.31157e-10	-1.17169e-10	-1.15877e-10	-9.64139e-11	-1.09109e-10	-1.09887e-10	-9.58899e-11	-9.1491e-11	-9.00244e-11	-1.03308e-10	-1.01402e-10	-1.07352e-10	-7.96075e-11	-8.34124e-11	-9.58824e-11	-8.17141e-11	-8.39059e-11	-9.31116e-11	-9.36726e-11
-1.10793e-10	-1.28077e-10	-1.33156e-10	-1.46181e-10	-1.3513e-10	-1.29414e-10	-1.25855e-10	-1.26792e-10	-1.16678e-10	-1.1499e-10	-1.06979e-10	-9.92439e-11	-1.09098e-10	-1.02415e-10	-1.04979e-10	-1.17197e-10	-1.05729e-10	-9.69036e-11	-8.71724e-11	-8.92033e-11	-8.70067e-11	-9.18843e-11	-1.07526e-10	-1.06479e-10	-8.72809e-11	-9.56337e-11	-9.13839e-11	-1.04002e-10	-1.10753e-10	-1.13493e-10	-1.10874e-10	-1.28992e-10	-1.38142e-10	-1.26291e-10	-1.05447e-10	-1.21314e-10	-1.20404e-10	-1.12624e-10	-1.04937e-10	-1.09236e-10	-9.0536e-11	-1.00901e-10	-1.16008e-10	-1.07041e-10	-9.72655e-11	-9.76881e-11	-1.19142e-10	-1.22777e-10	-1.16783e-10	-1.30189e-10
-1.2238e-10	-1.16548e-10	-1.27617e-10	-1.30106e-10	-1.25744e-10	-1.22412e-10	-1.29364e-10	-1.30534e-10	-1.25931e-10	-1.13087e-10	-1.21201e-10	-1.18798e-10	-1.32741e-10	-1.12957e-10	-1.13769e-10	-9.91804e-11	-1.00981e-10	-9.18999e-11	-9.08489e-11	-1.1471e-10	-1.0989e-10	-9.96856e-11	-9.4333e-11	-1.19229e-10	-1.31202e-10	-1.18715e-10	-1.33087e-10	-1.28844e-10	-1.30234e-10	-1.22567e-10	-1.08427e-10	-1.09348e-10	-1.18115e-10	-1.52631e-10	-1.54331e-10	-1.45573e-10	-1.40625e-10	-1.34418e-10	-1.33834e-10	-1.32497e-10	-1.17464e-10	-1.12171e-10	-1.22677e-10	-1.21111e-10	-1.13968e-10	-1.27878e-10	-1.14441e-10	-1.08724e-10	-1.31094e-10	-1.31912e-10
-1.10431e-10	-1.00512e-10	-1.06482e-10	-1.01461e-10	-1.00441e-10	-8.84991e-11	-1.0342e-10	-1.09853e-10	-1.13279e-10	-1.19094e-10	-1.06209e-10	-9.30149e-11	-1.1148e-10	-1.01497e-10	-9.95993e-11	-8.78306e-11	-8.0557e-11	-8.50618e-11	-7.74369e-11	-8.73391e-11	-9.80821e-11	-8.35428e-11	-9.69577e-11	-1.15641e-10	-1.09809e-10	-1.05764e-10	-1.12673e-10	-1.21856e-10	-1.33885e-10	-1.38112e-10	-1.4423e-10	-1.58172e-10	-1.47832e-10	-1.38547e-10	-1.24103e-10	-1.19371e-10	-1.03904e-10	-1.10418e-10	-1.20239e-10	-1.25984e-10	-1.17436e-10	-1.27941e-10	-1.11095e-10	-1.00967e-10	-1.00645e-10	-9.25415e-11	-9.24857e-11	-1.0458e-10	-1.02855e-10	-1.26536e-10
-1.06746e-10	-1.01653e-10	-1.06024e-10	-1.16411e-10	-1.06388e-10	-1.03824e-10	-9.17947e-11	-9.15429e-11	-9.55918e-11	-1.02623e-10	-1.0358e-10	-1.04346e-10	-1.09921e-10	-9.32543e-11	-8.25652e-11	-8.60108e-11	-8.49452e-11	-7.805e-11	-7.65561e-11	-6.9357e-11	-8.34112e-11	-1.00327e-10	-9.04369e-11	-9.26542e-11	-8.70033e-11	-8.49568e-11	-9.14088e-11	-1.04412e-10	-9.42849e-11	-1.06333e-10	-1.10943e-10	-9.59202e-11	-1.03408e-10	-1.12158e-10	-1.07369e-10	-1.2109e-10	-1.22177e-10	-1.06106e-10	-1.05176e-10	-1.13645e-10	-1.23698e-10	-1.18699e-10	-8.67418e-11	-8.8927e-11	-8.3793e-11	-9.52898e-11	-1.33252e-10	-1.20899e-10	-1.05406e-10	-1.1367e-10
-7.46305e-11	-6.46764e-11	-7.51662e-11	-9.12142e-11	-1.04525e-10	-9.27647e-11	-7.27022e-11	-1.0291e-10	-1.01816e-10	-9.28967e-11	-1.16446e-10	-1.30889e-10	-1.17102e-10	-1.1345e-10	-8.94015e-11	-7.31442e-11	-7.80688e-11	-8.41505e-11	-6.87857e-11	-7.82037e-11	-8.67187e-11	-9.3533e-11	-8.43775e-11	-8.22544e-11	-9.17103e-11	-8.16841e-11	-8.52807e-11	-1.08359e-10	-9.52412e-11	-1.04784e-10	-1.04837e-10	-1.12725e-10	-9.54048e-11	-9.32545e-11	-1.04752e-10	-1.00904e-10	-1.07405e-10	-1.17297e-10	-1.14063e-10	-9.31878e-11	-9.50371e-11	-1.03293e-10	-7.88968e-11	-7.57761e-11	-8.69786e-11	-9.51044e-11	-9.11962e-11	-1.18194e-10	-1.34766e-10	-1.26813e-10
-1.04232e-10	-1.24116e-10	-1.25345e-10	-1.16071e-10	-1.02128e-10	-1.09097e-10	-1.17974e-10	-1.09744e-10	-1.15651e-10	-1.17935e-10	-1.19641e-10	-1.18505e-10	-1.13525e-10	-1.08478e-10	-1.17398e-10	-1.06068e-10	-1.08932e-10	-9.74111e-11	-9.52764e-11	-8.42468e-11	-7.57928e-11	-7.24929e-11	-1.02036e-10	-9.83965e-11	-7.9769e-11	-7.82227e-11	-8.70212e-11	-1.09321e-10	-1.02166e-10	-8.18583e-11	-9.45106e-11	-1.05932e-10	-1.18202e-10	-1.24421e-10	-1.01099e-10	-1.24507e-10	-1.09238e-10	-1.34967e-10	-1.31403e-10	-1.259e-10	-1.21113e-10	-1.09571e-10	-1.12367e-10	-1.24094e-10	-1.24321e-10	-1.26408e-10	-1.27943e-10	-1.24548e-10	-1.34436e-10	-1.24722e-10
-1.05067e-10	-1.05689e-10	-1.00052e-10	-1.0057e-10	-1.11717e-10	-1.14508e-10	-1.14288e-10	-1.11782e-10	-1.08003e-10	-1.17303e-10	-1.10204e-10	-1.14136e-10	-1.29232e-10	-1.47791e-10	-1.44359e-10	-1.40221e-10	-1.3834e-10	-1.13024e-10	-1.11971e-10	-9.98646e-11	-1.08575e-10	-1.03082e-10	-8.69303e-11	-1.03648e-10	-1.04412e-10	-9.18057e-11	-7.9966e-11	-1.07806e-10	-1.04366e-10	-8.78987e-11	-8.64363e-11	-9.72204e-11	-8.8066e-11	-1.04744e-10	-1.09853e-10	-1.08108e-10	-1.18444e-10	-1.14647e-10	-1.19827e-10	-1.28032e-10	-1.3387e-10	-1.22588e-10	-1.18708e-10	-1.18084e-10	-1.32817e-10	-1.21029e-10	-1.2784e-10	-1.29916e-10	-1.35289e-10	-1.43693e-10
-9.39528e-11	-1.06205e-10	-1.2393e-10	-1.26464e-10	-1.24215e-10	-1.18498e-10	-1.30872e-10	-1.27602e-10	-1.33517e-10	-1.3903e-10	-1.29297e-10	-1.29627e-10	-1.57342e-10	-1.51782e-10	-1.42732e-10	-1.2986e-10	-1.3778e-10	-1.20143e-10	-1.27428e-10	-1.12226e-10	-9.53547e-11	-9.57045e-11	-8.69579e-11	-9.25075e-11	-1.04112e-10	-9.28068e-11	-7.94994e-11	-1.03429e-10	-1.11351e-10	-1.08151e-10	-1.08274e-10	-1.21408e-10	-1.11732e-10	-1.22239e-10	-1.22956e-10	-1.28611e-10	-1.32136e-10	-1.35448e-10	-1.23385e-10	-1.11701e-10	-1.09296e-10	-1.15451e-10	-1.10001e-10	-1.10402e-10	-1.10844e-10	-1.08368e-10	-1.14793e-10	-1.15814e-10	-1.15174e-10	-1.24149e-10
-1.55068e-10	-1.43996e-10	-1.11174e-10	-1.17722e-10	-1.36579e-10	-1.56163e-10	-1.58721e-10	-1.47893e-10	-1.52933e-10	-1.36166e-10	-1.16429e-10	-1.10255e-10	-1.22813e-10	-1.22152e-10	-1.17247e-10	-1.24142e-10	-1.2707e-10	-1.13927e-10	-1.01349e-10	-9.55404e-11	-9.8124e-11	-1.01346e-10	-7.99153e-11	-8.08231e-11	-8.52899e-11	-7.73005e-11	-8.57315e-11	-1.0291e-10	-1.09146e-10	-1.00888e-10	-1.15531e-10	-1.15553e-10	-1.03223e-10	-1.05054e-10	-1.09198e-10	-1.19202e-10	-1.11787e-10	-1.23417e-10	-1.24743e-10	-1.32516e-10	-1.35622e-10	-1.13544e-10	-9.56959e-11	-1.02601e-10	-1.15832e-10	-1.17776e-10	-1.33823e-10	-1.31139e-10	-1.28837e-10	-1.28493e-10
-1.23392e-10	-1.28108e-10	-1.30183e-10	-1.22166e-10	-1.19018e-10	-1.40124e-10	-1.44249e-10	-1.41625e-10	-1.14901e-10	-1.15069e-10	-1.14927e-10	-1.19724e-10	-1.2292e-10	-1.00325e-10	-1.09955e-10	-1.26488e-10	-1.24119e-10	-9.99484e-11	-8.13247e-11	-1.01046e-10	-1.00289e-10	-7.15151e-11	-6.1989e-11	-7.2334e-11	-7.57797e-11	-7.04543e-11	-7.2984e-11	-7.06116e-11	-7.08551e-11	-8.98667e-11	-1.06255e-10	-1.0385e-10	-1.01457e-10	-1.00399e-10	-1.13798e-10	-1.06028e-10	-1.05012e-10	-1.0391e-10	-9.66703e-11	-8.57541e-11	-9.37393e-11	-1.10655e-10	-1.09413e-10	-1.07451e-10	-1.12668e-10	-1.12268e-10	-1.20639e-10	-1.19173e-10	-1.27194e-10	-1.08655e-10
-1.14862e-10	-1.13411e-10	-1.17521e-10	-1.39545e-10	-1.28147e-10	-1.24361e-10	-1.31171e-10	-1.40849e-10	-1.52527e-10	-1.47029e-10	-1.32924e-10	-1.26087e-10	-1.31546e-10	-1.3281e-10	-1.35656e-10	-1.31675e-10	-1.21371e-10	-1.18489e-10	-1.35572e-10	-1.30407e-10	-1.09756e-10	-1.02166e-10	-9.15799e-11	-8.43993e-11	-9.1652e-11	-8.9164e-11	-1.01207e-10	-9.06971e-11	-9.20336e-11	-1.00803e-10	-1.01708e-10	-1.21863e-10	-1.27965e-10	-1.30097e-10	-1.32896e-10	-1.29904e-10	-1.36103e-10	-1.36788e-10	-1.21542e-10	-1.21632e-10	-1.0852e-10	-1.03912e-10	-1.06591e-10	-1.0796e-10	-1.17595e-10	-1.19247e-10	-1.18687e-10	-1.32881e-10	-1.30058e-10	-1.446e-10
-1.34871e-10	-1.20877e-10	-1.25813e-10	-1.3927e-10	-1.38254e-10	-1.42924e-10	-1.2648e-10	-1.29854e-10	-1.22463e-10	-1.15943e-10	-9.981e-11	-1.09356e-10	-1.25742e-10	-1.17569e-10	-1.18909e-10	-1.28991e-10	-1.13043e-10	-1.24299e-10	-1.1954e-10	-9.1694e-11	-8.58049e-11	-9.61858e-11	-1.01448e-10	-8.96037e-11	-1.04662e-10	-9.95015e-11	-9.69052e-11	-7.90841e-11	-7.796e-11	-8.59896e-11	-9.71646e-11	-1.15096e-10	-1.05445e-10	-1.12999e-10	-9.89812e-11	-1.09232e-10	-1.11482e-10	-1.08549e-10	-1.04721e-10	-1.15731e-10	-1.06672e-10	-1.14615e-10	-1.10303e-10	-1.25456e-10	-1.3243e-10	-1.30384e-10	-1.04324e-10	-1.15036e-10	-1.4055e-10	-1.14643e-10
-1.20842e-10	-1.20835e-10	-1.12256e-10	-1.12359e-10	-1.08601e-10	-1.31915e-10	-1.22979e-10	-1.33396e-10	-1.39263e-10	-1.40078e-10	-1.37435e-10	-1.14192e-10	-1.21454e-10	-1.34463e-10	-1.24471e-10	-1.0415e-10	-1.27254e-10	-1.41883e-10	-1.26023e-10	-1.17891e-10	-1.09919e-10	-8.52228e-11	-1.06514e-10	-1.08876e-10	-1.0058e-10	-1.08727e-10	-1.18657e-10	-1.13123e-10	-9.84416e-11	-8.1148e-11	-8.13702e-11	-8.73194e-11	-1.01597e-10	-8.94341e-11	-8.30114e-11	-9.06143e-11	-1.00446e-10	-9.49623e-11	-9.20631e-11	-8.56889e-11	-9.38692e-11	-8.75693e-11	-1.09058e-10	-1.09183e-10	-1.21733e-10	-1.31197e-10	-1.33581e-10	-1.17765e-10	-1.26749e-10	-1.28061e-10
-1.02448e-10	-1.16913e-10	-1.18229e-10	-1.20914e-10	-1.1123e-10	-1.26847e-10	-1.28839e-10	-1.27484e-10	-1.2938e-10	-1.30142e-10	-1.31284e-10	-1.37113e-10	-1.46308e-10	-1.41867e-10	-1.26557e-10	-1.3407e-10	-1.29348e-10	-1.35132e-10	-1.09636e-10	-1.16344e-10	-9.7018e-11	-8.97866e-11	-9.31007e-11	-8.80849e-11	-8.918e-11	-1.08804e-10	-1.0991e-10	-9.50521e-11	-9.18659e-11	-1.13399e-10	-9.55369e-11	-9.64141e-11	-9.67447e-11	-9.71562e-11	-9.289e-11	-1.06875e-10	-9.63893e-11	-9.58233e-11	-1.14652e-10	-9.99779e-11	-9.97858e-11	-9.92844e-11	-1.01791e-10	-9.63238e-11	-1.02979e-10	-1.18408e-10	-1.30876e-10	-1.50342e-10	-1.3911e-10	-1.28995e-10
-1.0076e-10	-1.00952e-10	-1.1149e-10	-1.33565e-10	-1.483e-10	-1.45815e-10	-1.31729e-10	-1.29705e-10	-1.38984e-10	-1.44893e-10	-1.15642e-10	-1.313e-10	-1.45976e-10	-1.41774e-10	-1.38651e-10	-1.27525e-10	-1.26718e-10	-1.28222e-10	-1.23798e-10	-1.26252e-10	-1.18169e-10	-1.19032e-10	-1.20126e-10	-1.26243e-10	-1.01936e-10	-1.03629e-10	-1.07888e-10	-1.03258e-10	-1.1406e-10	-1.03306e-10	-1.07746e-10	-1.15107e-10	-9.35506e-11	-9.46414e-11	-1.09136e-10	-1.28889e-10	-1.12891e-10	-1.22444e-10	-1.04604e-10	-1.03814e-10	-1.14786e-10	-1.00775e-10	-1.13921e-10	-1.20578e-10	-1.29781e-10	-1.03434e-10	-1.20453e-10	-1.19467e-10	-1.19131e-10	-1.23388e-10
-1.23638e-10	-1.17171e-10	-1.21555e-10	-1.17897e-10	-9.71883e-11	-1.05514e-10	-1.21846e-10	-1.23221e-10	-1.10122e-10	-1.04791e-10	-1.2306e-10	-1.32992e-10	-1.15328e-10	-1.17776e-10	-1.24802e-10	-1.24855e-10	-1.18416e-10	-1.1611e-10	-1.1505e-10	-1.16159e-10	-1.21482e-10	-1.06401e-10	-1.11186e-10	-1.08993e-10	-9.15947e-11	-8.14208e-11	-7.99815e-11	-7.69196e-11	-9.74099e-11	-9.53636e-11	-9.12252e-11	-8.34093e-11	-9.47719e-11	-9.19818e-11	-8.79953e-11	-8.58043e-11	-1.06735e-10	-1.10249e-10	-1.18832e-10	-1.03533e-10	-1.05591e-10	-1.04376e-10	-9.06536e-11	-9.98694e-11	-1.23827e-10	-1.21287e-10	-1.03729e-10	-1.06536e-10	-9.34518e-11	-1.01609e-10
-1.24971e-10	-1.28293e-10	-1.34992e-10	-1.3553e-10	-1.26928e-10	-1.32677e-10	-1.29628e-10	-1.38778e-10	-1.29407e-10	-1.41481e-10	-1.45915e-10	-1.34762e-10	-1.50684e-10	-1.49657e-10	-1.32876e-10	-1.28975e-10	-1.31752e-10	-1.30304e-10	-1.23426e-10	-1.02592e-10	-1.05095e-10	-9.91931e-11	-1.14347e-10	-1.11165e-10	-1.01086e-10	-9.10858e-11	-9.47715e-11	-8.31287e-11	-9.81229e-11	-1.12501e-10	-1.07128e-10	-1.08477e-10	-1.00027e-10	-9.6173e-11	-8.0299e-11	-8.05387e-11	-9.58756e-11	-9.36146e-11	-8.87802e-11	-8.37918e-11	-9.86844e-11	-9.82205e-11	-1.02311e-10	-9.58931e-11	-9.61538e-11	-1.06e-10	-9.90438e-11	-1.01102e-10	-9.13848e-11	-1.10394e-10
-9.48603e-11	-1.04055e-10	-1.15303e-10	-1.12385e-10	-1.10822e-10	-1.13759e-10	-1.15336e-10	-1.18708e-10	-1.14184e-10	-1.17962e-10	-1.18021e-10	-1.13776e-10	-1.36753e-10	-1.3539e-10	-1.17982e-10	-1.11742e-10	-1.08107e-10	-1.22086e-10	-1.16197e-10	-1.28494e-10	-1.24627e-10	-1.29268e-10	-1.14632e-10	-9.92242e-11	-1.09366e-10	-1.12991e-10	-1.14849e-10	-1.08612e-10	-9.32782e-11	-8.59456e-11	-1.05847e-10	-9.47985e-11	-9.73739e-11	-9.21755e-11	-8.46926e-11	-9.8822e-11	-9.51041e-11	-8.33582e-11	-8.65534e-11	-8.91818e-11	-9.22865e-11	-9.5627e-11	-9.50026e-11	-6.95709e-11	-7.42771e-11	-7.96206e-11	-8.93946e-11	-1.01347e-10	-9.98245e-11	-8.86169e-11
-1.3565e-10	-1.24622e-10	-1.21495e-10	-1.35343e-10	-1.35735e-10	-1.15397e-10	-1.34998e-10	-1.39828e-10	-1.36092e-10	-1.48691e-10	-1.39619e-10	-1.3606e-10	-1.52746e-10	-1.43445e-10	-1.53188e-10	-1.29664e-10	-1.49614e-10	-1.57209e-10	-1.46148e-10	-1.48594e-10	-1.29984e-10	-1.09409e-10	-1.01701e-10	-9.53546e-11	-1.15888e-10	-1.17914e-10	-9.52289e-11	-1.22706e-10	-1.34352e-10	-1.107e-10	-1.13334e-10	-1.21921e-10	-1.17443e-10	-1.06117e-10	-1.14002e-10	-1.26422e-10	-1.41653e-10	-1.43235e-10	-1.37047e-10	-1.26626e-10	-1.23848e-10	-1.34961e-10	-1.21577e-10	-1.19086e-10	-1.23569e-10	-1.31473e-10	-1.24535e-10	-1.10792e-10	-1.26581e-10	-1.26768e-10
-1.34012e-10	-1.25468e-10	-1.24796e-10	-1.09193e-10	-1.21854e-10	-1.21652e-10	-1.01832e-10	-1.08636e-10	-1.29836e-10	-1.50437e-10	-1.41179e-10	-1.37528e-10	-1.45566e-10	-1.45236e-10	-1.41109e-10	-1.45764e-10	-1.42412e-10	-1.50986e-10	-1.53846e-10	-1.20466e-10	-1.17014e-10	-1.25251e-10	-1.39337e-10	-1.41069e-10	-1.50987e-10	-1.33576e-10	-1.2286e-10	-1.24285e-10	-1.13187e-10	-1.20365e-10	-1.07918e-10	-1.16877e-10	-1.09248e-10	-1.03831e-10	-1.06461e-10	-1.1155e-10	-1.10443e-10	-1.33748e-10	-1.31809e-10	-1.27749e-10	-1.34797e-10	-1.2465e-10	-1.50288e-10	-1.45497e-10	-1.39076e-10	-1.37464e-10	-1.39553e-10	-1.28095e-10	-1.43233e-10	-1.31913e-10
-1.19239e-10	-1.16212e-10	-9.96037e-11	-1.16234e-10	-1.09788e-10	-1.11705e-10	-1.14706e-10	-1.30285e-10	-1.41046e-10	-1.49409e-10	-1.50989e-10	-1.56161e-10	-1.55888e-10	-1.51248e-10	-1.64902e-10	-1.50167e-10	-1.38244e-10	-1.47498e-10	-1.24197e-10	-1.26778e-10	-1.19233e-10	-1.09807e-10	-1.20613e-10	-1.19262e-10	-1.23095e-10	-1.03565e-10	-9.96842e-11	-1.21659e-10	-1.2026e-10	-1.09122e-10	-1.0447e-10	-1.02699e-10	-1.03615e-10	-1.0108e-10	-1.06018e-10	-1.11348e-10	-1.15092e-10	-1.219e-10	-1.35438e-10	-1.25111e-10	-1.24069e-10	-1.24285e-10	-1.27703e-10	-1.1928e-10	-1.03689e-10	-1.13203e-10	-1.15274e-10	-1.32847e-10	-1.12733e-10	-1.25785e-10
-1.08567e-10	-1.05011e-10	-1.17645e-10	-1.19201e-10	-1.23769e-10	-1.14494e-10	-1.28335e-10	-1.26221e-10	-1.18686e-10	-1.27915e-10	-1.23393e-10	-1.21941e-10	-1.15333e-10	-1.44231e-10	-1.46794e-10	-1.48559e-10	-1.29911e-10	-1.37657e-10	-1.26285e-10	-1.18119e-10	-1.14168e-10	-1.15326e-10	-1.19062e-10	-1.2116e-10	-1.28234e-10	-1.05849e-10	-1.08766e-10	-1.23561e-10	-1.16107e-10	-1.03206e-10	-1.1102e-10	-1.10093e-10	-1.02304e-10	-9.03003e-11	-1.17927e-10	-1.3405e-10	-1.26423e-10	-1.32932e-10	-1.17319e-10	-1.08728e-10	-1.15514e-10	-1.21401e-10	-1.34553e-10	-1.31425e-10	-1.36422e-10	-1.42857e-10	-1.33647e-10	-1.35098e-10	-1.18992e-10	-1.19998e-10
-8.11358e-11	-8.52105e-11	-8.408e-11	-8.82744e-11	-8.1799e-11	-9.36993e-11	-9.23424e-11	-9.6662e-11	-9.19782e-11	-9.58637e-11	-1.1595e-10	-1.27255e-10	-1.16032e-10	-1.19072e-10	-1.34148e-10	-1.2546e-10	-1.15374e-10	-1.2252e-10	-1.09922e-10	-1.03331e-10	-1.09072e-10	-1.19514e-10	-1.09533e-10	-9.9812e-11	-1.06019e-10	-1.03159e-10	-1.22656e-10	-9.43679e-11	-9.40389e-11	-1.09243e-10	-9.87523e-11	-1.01182e-10	-1.0977e-10	-1.20581e-10	-1.12238e-10	-1.05509e-10	-1.16424e-10	-9.66986e-11	-1.23764e-10	-1.21803e-10	-1.21151e-10	-1.12355e-10	-1.10234e-10	-1.13928e-10	-1.14337e-10	-1.12667e-10	-1.06795e-10	-9.47382e-11	-9.90779e-11	-1.2008e-10
-1.25113e-10	-1.19012e-10	-1.20498e-10	-1.00365e-10	-1.01835e-10	-1.14529e-10	-1.09506e-10	-1.17289e-10	-9.71748e-11	-1.02736e-10	-1.3098e-10	-1.15287e-10	-1.1285e-10	-1.17967e-10	-1.09146e-10	-1.06245e-10	-1.31201e-10	-1.38709e-10	-1.34435e-10	-1.23337e-10	-1.1576e-10	-1.18318e-10	-1.1612e-10	-9.68021e-11	-8.98048e-11	-9.51833e-11	-1.08094e-10	-1.20925e-10	-1.26946e-10	-1.25316e-10	-1.04226e-10	-8.2098e-11	-1.04163e-10	-1.06727e-10	-1.21253e-10	-1.12728e-10	-9.45947e-11	-1.00422e-10	-9.61779e-11	-1.11562e-10	-1.01327e-10	-1.11286e-10	-1.06258e-10	-1.06423e-10	-1.18746e-10	-1.27952e-10	-1.14042e-10	-1.13408e-10	-1.12509e-10	-1.13035e-10
-1.20055e-10	-1.42958e-10	-1.46294e-10	-1.37444e-10	-1.33297e-10	-1.31756e-10	-1.35117e-10	-1.43438e-10	-1.21323e-10	-1.32262e-10	-1.35078e-10	-1.31416e-10	-1.37436e-10	-1.38265e-10	-1.35874e-10	-1.41421e-10	-1.39348e-10	-1.19229e-10	-1.31629e-10	-1.46789e-10	-1.41101e-10	-1.30648e-10	-1.27321e-10	-1.27961e-10	-1.19194e-10	-1.27387e-10	-1.25772e-10	-1.51986e-10	-1.39768e-10	-1.28372e-10	-1.2212e-10	-1.04845e-10	-1.06405e-10	-1.24021e-10	-1.19506e-10	-1.08861e-10	-1.26773e-10	-1.29631e-10	-1.17388e-10	-1.13502e-10	-1.12915e-10	-1.23944e-10	-1.33541e-10	-1.40832e-10	-1.23635e-10	-1.22097e-10	-1.29673e-10	-1.25213e-10	-1.19479e-10	-1.41199e-10
-1.21245e-10	-1.2785e-10	-1.40844e-10	-1.33576e-10	-1.37727e-10	-1.33572e-10	-1.2362e-10	-1.26111e-10	-1.25631e-10	-1.28819e-10	-1.05275e-10	-1.29355e-10	-1.03864e-10	-1.12489e-10	-1.28207e-10	-1.4433e-10	-1.33719e-10	-1.30821e-10	-1.38774e-10	-1.24373e-10	-1.25504e-10	-1.17512e-10	-1.10945e-10	-1.22805e-10	-1.24185e-10	-1.30385e-10	-1.25337e-10	-1.2441e-10	-1.30389e-10	-1.25414e-10	-1.33501e-10	-1.34363e-10	-1.28232e-10	-1.13545e-10	-1.27925e-10	-1.2049e-10	-1.02645e-10	-1.11027e-10	-1.22216e-10	-1.22261e-10	-1.14461e-10	-1.18228e-10	-1.1871e-10	-1.1186e-10	-1.02991e-10	-1.20137e-10	-1.09163e-10	-1.09919e-10	-1.12222e-10	-1.10621e-10
-1.27079e-10	-1.39972e-10	-1.29679e-10	-1.56733e-10	-1.57811e-10	-1.49516e-10	-1.61029e-10	-1.60756e-10	-1.45299e-10	-1.34874e-10	-1.38302e-10	-1.2983e-10	-1.28004e-10	-1.26411e-10	-1.32693e-10	-1.56647e-10	-1.46567e-10	-1.44899e-10	-1.49466e-10	-1.40676e-10	-1.35493e-10	-1.34731e-10	-1.28169e-10	-1.30607e-10	-1.28034e-10	-1.33883e-10	-1.42516e-10	-1.46566e-10	-1.52207e-10	-1.3917e-10	-1.35128e-10	-1.37336e-10	-1.18481e-10	-1.33378e-10	-1.31587e-10	-1.35081e-10	-1.37025e-10	-1.39165e-10	-1.4766e-10	-1.51263e-10	-1.41446e-10	-1.18149e-10	-1.18251e-10	-1.22129e-10	-1.27854e-10	-1.41628e-10	-1.47629e-10	-1.13168e-10	-1.21786e-10	-1.33316e-10
-1.65771e-10	-1.61168e-10	-1.4259e-10	-1.50904e-10	-1.683e-10	-1.54881e-10	-1.46309e-10	-1.39652e-10	-1.40344e-10	-1.4914e-10	-1.49627e-10	-1.133e-10	-1.1908e-10	-1.22217e-10	-1.12895e-10	-1.3714e-10	-1.26801e-10	-1.23106e-10	-1.22689e-10	-1.2354e-10	-1.23244e-10	-1.14155e-10	-1.23086e-10	-1.21025e-10	-1.17503e-10	-1.34633e-10	-1.41668e-10	-1.27372e-10	-1.37897e-10	-1.47381e-10	-1.28086e-10	-1.18185e-10	-1.42114e-10	-1.31717e-10	-1.3808e-10	-1.42706e-10	-1.22747e-10	-1.26561e-10	-1.34477e-10	-1.27893e-10	-1.32296e-10	-1.30716e-10	-1.23952e-10	-1.4215e-10	-1.24924e-10	-1.22295e-10	-1.28879e-10	-1.20139e-10	-1.1268e-10	-1.14018e-10
-1.54366e-10	-1.61036e-10	-1.49398e-10	-1.50107e-10	-1.58418e-10	-1.53253e-10	-1.47186e-10	-1.25805e-10	-1.31865e-10	-1.50274e-10	-1.4049e-10	-1.37472e-10	-1.46527e-10	-1.35871e-10	-1.35359e-10	-1.24914e-10	-1.36048e-10	-1.4787e-10	-1.33142e-10	-1.27839e-10	-1.38153e-10	-1.51237e-10	-1.42472e-10	-1.45724e-10	-1.39885e-10	-1.34969e-10	-1.31501e-10	-1.3616e-10	-1.27597e-10	-1.35529e-10	-1.3877e-10	-1.29888e-10	-1.54213e-10	-1.52743e-10	-1.46507e-10	-1.30557e-10	-1.31795e-10	-1.36608e-10	-1.29646e-10	-1.24059e-10	-1.04145e-10	-1.01582e-10	-9.87522e-11	-1.20356e-10	-9.93435e-11	-1.15568e-10	-1.04033e-10	-1.31118e-10	-1.26293e-10	-1.16252e-10
-1.24999e-10	-1.30682e-10	-1.31057e-10	-1.33506e-10	-1.39781e-10	-1.21417e-10	-1.47127e-10	-1.38463e-10	-1.33594e-10	-1.18386e-10	-1.24974e-10	-1.3972e-10	-1.33624e-10	-1.23729e-10	-1.20885e-10	-1.33429e-10	-1.23937e-10	-1.3716e-10	-1.30855e-10	-1.30767e-10	-1.38213e-10	-1.36549e-10	-1.48444e-10	-1.39263e-10	-1.25337e-10	-1.26271e-10	-1.20281e-10	-1.37968e-10	-1.31886e-10	-1.31413e-10	-1.26929e-10	-1.22786e-10	-1.1416e-10	-1.23437e-10	-1.12697e-10	-1.1512e-10	-1.26556e-10	-1.08203e-10	-1.06103e-10	-1.38415e-10	-1.49639e-10	-1.48574e-10	-1.28707e-10	-1.47601e-10	-1.671e-10	-1.62672e-10	-1.58865e-10	-1.68778e-10	-1.54679e-10	-1.45332e-10
-1.30781e-10	-1.28368e-10	-1.2861e-10	-1.34592e-10	-1.4318e-10	-1.53268e-10	-1.50677e-10	-1.32458e-10	-1.17757e-10	-1.10684e-10	-1.16158e-10	-1.13896e-10	-1.27529e-10	-1.13299e-10	-1.05471e-10	-1.21168e-10	-1.17391e-10	-1.43152e-10	-1.36854e-10	-1.40685e-10	-1.29677e-10	-1.38718e-10	-1.44769e-10	-1.46398e-10	-1.37997e-10	-1.41936e-10	-1.22126e-10	-1.27146e-10	-1.34075e-10	-1.38552e-10	-1.28942e-10	-1.32073e-10	-1.37087e-10	-1.28108e-10	-1.31483e-10	-1.32418e-10	-1.40708e-10	-1.46829e-10	-1.32051e-10	-1.32181e-10	-1.47542e-10	-1.40839e-10	-1.40307e-10	-1.44415e-10	-1.38253e-10	-1.4678e-10	-1.52489e-10	-1.28688e-10	-1.29047e-10	-1.15633e-10
-1.36964e-10	-1.30708e-10	-1.16545e-10	-1.20613e-10	-1.29144e-10	-1.35057e-10	-1.28499e-10	-1.24127e-10	-1.17347e-10	-1.0611e-10	-1.06498e-10	-1.1895e-10	-1.05845e-10	-1.24478e-10	-1.02111e-10	-1.08223e-10	-1.31332e-10	-1.1778e-10	-1.11349e-10	-1.18493e-10	-1.19868e-10	-1.28651e-10	-1.39103e-10	-1.42207e-10	-1.41479e-10	-1.42412e-10	-1.41407e-10	-1.31191e-10	-1.16453e-10	-1.27215e-10	-1.23272e-10	-1.1724e-10	-1.08873e-10	-1.11481e-10	-1.0599e-10	-9.99366e-11	-1.03735e-10	-1.02921e-10	-1.14345e-10	-1.29134e-10	-1.25702e-10	-1.39973e-10	-1.21749e-10	-1.3793e-10	-1.36186e-10	-1.39421e-10	-1.33345e-10	-1.30015e-10	-1.38055e-10	-1.49679e-10
-1.3149e-10	-1.15378e-10	-1.17164e-10	-1.40047e-10	-1.44527e-10	-1.38615e-10	-1.27634e-10	-1.3613e-10	-1.25265e-10	-1.17139e-10	-1.21667e-10	-1.17425e-10	-1.16489e-10	-1.00357e-10	-1.17723e-10	-1.20659e-10	-1.11311e-10	-9.14384e-11	-1.02514e-10	-1.12173e-10	-1.20609e-10	-1.22369e-10	-1.39432e-10	-1.47642e-10	-1.51894e-10	-1.32557e-10	-1.3665e-10	-1.41201e-10	-1.41028e-10	-1.40145e-10	-1.48213e-10	-1.27211e-10	-1.24017e-10	-1.20556e-10	-1.30527e-10	-1.32332e-10	-1.32859e-10	-1.50612e-10	-1.48567e-10	-1.52488e-10	-1.48301e-10	-1.60046e-10	-1.57988e-10	-1.45271e-10	-1.50489e-10	-1.56942e-10	-1.54634e-10	-1.58063e-10	-1.72961e-10	-1.62214e-10
-1.26125e-10	-1.09123e-10	-1.15087e-10	-1.17798e-10	-1.09913e-10	-1.03473e-10	-9.99159e-11	-1.07284e-10	-1.00035e-10	-1.12031e-10	-1.10641e-10	-1.01392e-10	-9.83538e-11	-1.18827e-10	-1.18745e-10	-1.13224e-10	-1.10967e-10	-1.0553e-10	-9.27921e-11	-9.33532e-11	-1.0557e-10	-1.15377e-10	-1.09441e-10	-1.22302e-10	-1.25259e-10	-1.30686e-10	-1.02063e-10	-1.18975e-10	-1.14799e-10	-1.20583e-10	-1.13669e-10	-1.20894e-10	-1.17465e-10	-1.19144e-10	-1.30447e-10	-1.24317e-10	-1.1208e-10	-1.18571e-10	-1.3015e-10	-1.2901e-10	-1.27704e-10	-1.29731e-10	-1.09664e-10	-1.13836e-10	-1.0759e-10	-1.06789e-10	-1.19626e-10	-1.25336e-10	-1.34782e-10	-1.14847e-10
-1.33136e-10	-1.2012e-10	-1.22272e-10	-1.21191e-10	-1.09852e-10	-1.20947e-10	-1.32253e-10	-1.16525e-10	-1.23254e-10	-1.28344e-10	-1.03923e-10	-1.08544e-10	-1.13882e-10	-1.12944e-10	-1.30656e-10	-1.39143e-10	-1.41158e-10	-1.44376e-10	-1.32183e-10	-1.33467e-10	-1.1944e-10	-1.12146e-10	-1.14078e-10	-1.27471e-10	-1.25579e-10	-1.20619e-10	-1.28955e-10	-1.19337e-10	-1.21709e-10	-1.19846e-10	-1.30976e-10	-1.28263e-10	-1.38708e-10	-1.38831e-10	-1.31326e-10	-1.41161e-10	-1.33834e-10	-1.31782e-10	-1.43108e-10	-1.37782e-10	-1.30177e-10	-1.47111e-10	-1.36359e-10	-1.35127e-10	-1.25262e-10	-1.15979e-10	-1.2015e-10	-1.1209e-10	-1.16374e-10	-1.45118e-10
-1.30909e-10	-1.34988e-10	-1.29877e-10	-1.11715e-10	-1.09783e-10	-1.22228e-10	-1.24066e-10	-1.17794e-10	-1.29479e-10	-1.3042e-10	-1.36574e-10	-1.18341e-10	-1.35245e-10	-1.33894e-10	-1.25503e-10	-1.26257e-10	-1.28474e-10	-1.24942e-10	-1.52728e-10	-1.59535e-10	-1.46923e-10	-1.31877e-10	-1.32649e-10	-1.43851e-10	-1.24061e-10	-1.10621e-10	-1.13965e-10	-1.37046e-10	-1.36024e-10	-1.34042e-10	-1.40816e-10	-1.38617e-10	-1.5184e-10	-1.46431e-10	-1.68944e-10	-1.66296e-10	-1.57408e-10	-1.44282e-10	-1.23844e-10	-1.29678e-10	-1.31435e-10	-1.28287e-10	-1.36485e-10	-1.43356e-10	-1.24949e-10	-1.20091e-10	-1.32908e-10	-1.08277e-10	-1.17652e-10	-1.2187e-10
-1.1931e-10	-1.19823e-10	-1.2826e-10	-1.19826e-10	-1.19723e-10	-1.20167e-10	-1.26802e-10	-1.11441e-10	-1.04522e-10	-1.11523e-10	-1.06722e-10	-1.12418e-10	-1.24869e-10	-1.17949e-10	-1.28268e-10	-1.09611e-10	-1.26521e-10	-1.22993e-10	-1.28198e-10	-1.33492e-10	-1.45556e-10	-1.22205e-10	-1.04696e-10	-1.11143e-10	-1.13286e-10	-1.11812e-10	-1.09981e-10	-1.1026e-10	-1.16506e-10	-1.14404e-10	-1.33068e-10	-1.27319e-10	-1.31595e-10	-1.32787e-10	-1.05769e-10	-1.05813e-10	-9.97929e-11	-9.63229e-11	-1.03657e-10	-1.04517e-10	-1.1326e-10	-1.05334e-10	-1.11685e-10	-1.13133e-10	-1.06808e-10	-1.03031e-10	-9.33336e-11	-1.03194e-10	-1.1903e-10	-1.15185e-10
-1.0395e-10	-1.17839e-10	-1.32249e-10	-1.32184e-10	-1.21235e-10	-1.0881e-10	-1.36325e-10	-1.41476e-10	-1.0809e-10	-1.14885e-10	-1.31357e-10	-1.19103e-10	-1.25937e-10	-1.17162e-10	-1.16208e-10	-1.20482e-10	-1.15945e-10	-1.02294e-10	-1.15993e-10	-1.10871e-10	-1.2384e-10	-1.15393e-10	-1.18663e-10	-1.32112e-10	-1.21783e-10	-1.18914e-10	-1.35623e-10	-1.15741e-10	-9.89912e-11	-1.15742e-10	-1.26242e-10	-1.24985e-10	-1.28314e-10	-1.35327e-10	-1.23532e-10	-1.20148e-10	-1.20072e-10	-1.29148e-10	-1.31813e-10	-1.14878e-10	-1.16526e-10	-1.20305e-10	-1.28307e-10	-1.3638e-10	-1.21554e-10	-1.30065e-10	-1.26468e-10	-1.13825e-10	-1.37122e-10	-1.33513e-10
-1.4029e-10	-1.44885e-10	-1.29385e-10	-1.35676e-10	-1.33041e-10	-1.31527e-10	-1.35239e-10	-1.42164e-10	-1.25358e-10	-1.33949e-10	-1.29596e-10	-1.31591e-10	-1.2931e-10	-1.19072e-10	-1.39727e-10	-1.41513e-10	-1.23808e-10	-1.26021e-10	-1.29878e-10	-1.3459e-10	-1.46788e-10	-1.46341e-10	-1.49019e-10	-1.44163e-10	-1.32915e-10	-1.28063e-10	-1.30099e-10	-1.31152e-10	-1.31526e-10	-1.03913e-10	-1.00731e-10	-1.3012e-10	-1.385e-10	-1.14782e-10	-1.25428e-10	-1.29233e-10	-1.19922e-10	-1.10331e-10	-1.07265e-10	-1.17848e-10	-1.32662e-10	-1.39646e-10	-1.26748e-10	-1.00818e-10	-9.90079e-11	-1.1453e-10	-1.06702e-10	-1.02667e-10	-1.29963e-10	-1.03433e-10
-1.15826e-10	-1.14463e-10	-1.08342e-10	-9.24671e-11	-9.40969e-11	-1.17627e-10	-1.29488e-10	-1.17563e-10	-1.17147e-10	-1.17844e-10	-1.09446e-10	-1.01575e-10	-8.34043e-11	-8.13345e-11	-8.53859e-11	-7.97673e-11	-9.00372e-11	-9.49221e-11	-9.63686e-11	-1.07209e-10	-1.12216e-10	-1.05881e-10	-1.22502e-10	-1.18238e-10	-1.13991e-10	-1.11685e-10	-1.05803e-10	-1.01414e-10	-1.20275e-10	-1.1467e-10	-1.1702e-10	-1.28457e-10	-1.34876e-10	-1.38746e-10	-1.3353e-10	-1.23608e-10	-1.19982e-10	-1.11849e-10	-1.08721e-10	-1.16804e-10	-9.63951e-11	-9.339e-11	-1.26372e-10	-1.37182e-10	-1.2416e-10	-1.05828e-10	-1.21095e-10	-1.12767e-10	-9.9783e-11	-1.15904e-10
-1.31814e-10	-1.1355e-10	-1.05458e-10	-1.09363e-10	-1.25675e-10	-1.40421e-10	-1.18872e-10	-1.04467e-10	-1.12001e-10	-1.20979e-10	-1.1935e-10	-1.086e-10	-1.01918e-10	-1.10655e-10	-1.09104e-10	-1.17915e-10	-9.66437e-11	-1.03321e-10	-1.24772e-10	-1.29092e-10	-1.22801e-10	-1.21571e-10	-1.28971e-10	-1.23682e-10	-1.32801e-10	-1.24916e-10	-1.28496e-10	-1.2097e-10	-1.22263e-10	-1.22405e-10	-1.18879e-10	-1.26793e-10	-1.24422e-10	-1.32927e-10	-1.27156e-10	-1.19441e-10	-9.87193e-11	-1.08043e-10	-1.00866e-10	-1.06349e-10	-1.14086e-10	-1.25918e-10	-1.06208e-10	-9.61304e-11	-1.13598e-10	-1.07294e-10	-1.03054e-10	-9.91009e-11	-1.04401e-10	-1.02893e-10
-1.2071e-10	-1.13222e-10	-1.12651e-10	-1.1942e-10	-1.20898e-10	-1.08185e-10	-1.2689e-10	-1.11485e-10	-1.08098e-10	-1.22529e-10	-1.0412e-10	-1.03904e-10	-1.0637e-10	-1.10776e-10	-1.11921e-10	-9.99127e-11	-1.11419e-10	-9.55981e-11	-9.74726e-11	-1.09763e-10	-1.08081e-10	-1.0181e-10	-1.15329e-10	-1.1758e-10	-9.83534e-11	-1.05281e-10	-1.1352e-10	-1.05842e-10	-1.00635e-10	-1.01571e-10	-9.50215e-11	-1.12327e-10	-1.17863e-10	-1.03009e-10	-8.71233e-11	-9.27322e-11	-9.5981e-11	-1.0574e-10	-1.21217e-10	-1.18332e-10	-1.18516e-10	-1.10189e-10	-1.09906e-10	-1.03389e-10	-1.05889e-10	-1.09268e-10	-1.18971e-10	-1.31765e-10	-1.51244e-10	-1.28257e-10
-1.31214e-10	-1.19539e-10	-1.12636e-10	-1.17204e-10	-1.19794e-10	-1.17983e-10	-1.13566e-10	-1.00832e-10	-9.42952e-11	-1.10683e-10	-1.12215e-10	-1.16959e-10	-1.17041e-10	-1.14497e-10	-1.09316e-10	-9.66518e-11	-1.0443e-10	-1.09349e-10	-1.02642e-10	-1.1034e-10	-1.03285e-10	-9.14843e-11	-1.12823e-10	-9.43246e-11	-1.14693e-10	-1.1904e-10	-1.11165e-10	-9.23348e-11	-8.70285e-11	-1.01331e-10	-1.06456e-10	-1.06541e-10	-1.11205e-10	-1.1308e-10	-1.08114e-10	-1.12173e-10	-9.75053e-11	-1.04924e-10	-1.067e-10	-1.21126e-10	-1.06885e-10	-8.8136e-11	-1.01087e-10	-8.96453e-11	-9.16714e-11	-1.1955e-10	-1.02673e-10	-1.26841e-10	-1.37431e-10	-1.24404e-10
-1.09293e-10	-1.13064e-10	-1.10519e-10	-1.22758e-10	-1.28971e-10	-1.18931e-10	-1.08604e-10	-1.30795e-10	-1.24882e-10	-1.01745e-10	-1.06225e-10	-1.20727e-10	-1.21823e-10	-9.19021e-11	-9.87104e-11	-1.01607e-10	-1.09026e-10	-1.05364e-10	-1.16985e-10	-1.23557e-10	-1.17928e-10	-9.97747e-11	-8.03156e-11	-9.56374e-11	-1.15103e-10	-1.22207e-10	-1.1631e-10	-1.35556e-10	-1.24968e-10	-1.05014e-10	-1.01812e-10	-9.57895e-11	-1.08067e-10	-1.23051e-10	-1.16675e-10	-1.17923e-10	-1.20863e-10	-1.16482e-10	-1.19362e-10	-1.05168e-10	-1.11866e-10	-1.13722e-10	-1.13803e-10	-1.20039e-10	-1.12947e-10	-1.21853e-10	-1.43312e-10	-1.23439e-10	-1.15183e-10	-1.36876e-10
-1.06287e-10	-1.09379e-10	-1.13235e-10	-1.0145e-10	-1.13172e-10	-1.22888e-10	-1.13224e-10	-1.16231e-10	-1.14647e-10	-1.21708e-10	-1.24617e-10	-1.06547e-10	-1.12944e-10	-1.19442e-10	-1.21531e-10	-1.07794e-10	-1.0374e-10	-1.07544e-10	-1.12508e-10	-1.11195e-10	-1.19647e-10	-1.04621e-10	-1.04141e-10	-1.01262e-10	-9.604e-11	-9.74395e-11	-1.03673e-10	-1.11363e-10	-1.05128e-10	-9.5247e-11	-1.03285e-10	-1.12758e-10	-1.05587e-10	-8.61478e-11	-9.46936e-11	-1.024e-10	-9.38317e-11	-8.93275e-11	-1.00907e-10	-9.42974e-11	-7.97505e-11	-9.38263e-11	-1.02103e-10	-1.15279e-10	-1.12229e-10	-1.22074e-10	-1.16595e-10	-1.13131e-10	-1.27351e-10	-1.27857e-10
-1.21955e-10	-1.30023e-10	-1.442e-10	-1.39338e-10	-1.35506e-10	-1.3807e-10	-1.30734e-10	-1.19288e-10	-1.10442e-10	-1.16206e-10	-1.1853e-10	-1.29444e-10	-1.29528e-10	-1.30453e-10	-1.30082e-10	-1.37581e-10	-1.39761e-10	-1.30209e-10	-1.13851e-10	-1.05453e-10	-1.14302e-10	-1.14061e-10	-1.16335e-10	-1.06593e-10	-1.05193e-10	-1.04067e-10	-1.10077e-10	-1.0888e-10	-1.14615e-10	-1.00266e-10	-8.47943e-11	-1.01234e-10	-1.10207e-10	-1.20169e-10	-1.20944e-10	-1.19021e-10	-1.16882e-10	-1.25296e-10	-1.13609e-10	-1.27687e-10	-1.29316e-10	-1.2677e-10	-1.3242e-10	-1.34116e-10	-1.29034e-10	-1.28837e-10	-1.19514e-10	-1.39882e-10	-1.3597e-10	-1.35013e-10
-8.87593e-11	-9.38262e-11	-9.83709e-11	-9.96877e-11	-9.64102e-11	-9.79744e-11	-1.03803e-10	-1.12052e-10	-1.13473e-10	-1.1854e-10	-1.08288e-10	-1.17732e-10	-1.09902e-10	-9.81963e-11	-9.13529e-11	-1.24505e-10	-1.2771e-10	-1.33809e-10	-1.33594e-10	-1.08596e-10	-1.06716e-10	-1.03006e-10	-1.16894e-10	-1.12227e-10	-1.07784e-10	-1.06744e-10	-1.05746e-10	-8.80304e-11	-1.17106e-10	-1.18469e-10	-1.08007e-10	-1.13578e-10	-1.24618e-10	-1.14368e-10	-1.176e-10	-1.26819e-10	-1.09936e-10	-1.32991e-10	-1.41689e-10	-1.24019e-10	-1.20766e-10	-1.12601e-10	-1.13823e-10	-1.03896e-10	-1.1246e-10	-1.14584e-10	-1.23297e-10	-1.1638e-10	-1.28839e-10	-1.35031e-10
-1.15666e-10	-1.1371e-10	-1.07972e-10	-1.09635e-10	-1.06282e-10	-1.0155e-10	-9.14357e-11	-1.02894e-10	-1.11932e-10	-1.11451e-10	-1.10191e-10	-1.27325e-10	-1.14461e-10	-1.30178e-10	-1.28213e-10	-1.32805e-10	-1.20902e-10	-1.17162e-10	-1.15721e-10	-1.18486e-10	-1.12776e-10	-1.13612e-10	-1.25231e-10	-1.21914e-10	-1.10778e-10	-1.16918e-10	-1.02303e-10	-1.12572e-10	-1.17792e-10	-1.24514e-10	-1.20681e-10	-1.21338e-10	-1.21688e-10	-1.28323e-10	-1.2288e-10	-1.35771e-10	-1.25255e-10	-1.17382e-10	-1.24076e-10	-1.23947e-10	-1.21895e-10	-1.30452e-10	-1.30481e-10	-1.23324e-10	-1.25514e-10	-1.21798e-10	-1.13124e-10	-1.20579e-10	-1.24773e-10	-1.29365e-10
-1.07944e-10	-9.19947e-11	-1.12908e-10	-1.20524e-10	-1.11169e-10	-1.0296e-10	-1.02726e-10	-9.87574e-11	-1.07447e-10	-9.29141e-11	-9.41307e-11	-9.77806e-11	-1.14792e-10	-1.19925e-10	-1.34176e-10	-1.20891e-10	-1.13035e-10	-1.22662e-10	-1.27786e-10	-1.16175e-10	-1.24828e-10	-1.2622e-10	-1.17984e-10	-1.2245e-10	-1.1192e-10	-9.74741e-11	-1.13665e-10	-1.28491e-10	-1.23527e-10	-1.32944e-10	-1.30684e-10	-1.28819e-10	-1.38439e-10	-1.35133e-10	-1.60563e-10	-1.45988e-10	-1.54212e-10	-1.50558e-10	-1.49638e-10	-1.4889e-10	-1.3248e-10	-1.63625e-10	-1.71143e-10	-1.50066e-10	-1.23727e-10	-1.30762e-10	-1.33241e-10	-1.31654e-10	-1.1873e-10	-1.19622e-10
-1.10142e-10	-1.1665e-10	-8.83201e-11	-9.20859e-11	-1.10176e-10	-1.08199e-10	-1.20634e-10	-1.04237e-10	-1.03757e-10	-1.08515e-10	-1.01915e-10	-1.17935e-10	-1.1198e-10	-1.23083e-10	-1.48746e-10	-1.48591e-10	-1.35803e-10	-1.28459e-10	-1.23606e-10	-1.18565e-10	-1.10907e-10	-1.11313e-10	-1.25396e-10	-1.27757e-10	-1.22327e-10	-1.20724e-10	-1.31391e-10	-1.33513e-10	-1.2485e-10	-1.17684e-10	-1.15404e-10	-1.09775e-10	-1.11852e-10	-1.30244e-10	-1.42285e-10	-1.49949e-10	-1.33567e-10	-1.28631e-10	-1.23782e-10	-1.2628e-10	-1.34219e-10	-1.36183e-10	-1.34067e-10	-1.22121e-10	-1.20898e-10	-1.13439e-10	-1.11038e-10	-1.01335e-10	-1.19462e-10	-1.103e-10
-1.44701e-10	-1.40741e-10	-1.29006e-10	-1.32522e-10	-1.20383e-10	-1.21577e-10	-1.14739e-10	-1.31682e-10	-1.3488e-10	-1.3471e-10	-1.29651e-10	-1.51632e-10	-1.48989e-10	-1.42941e-10	-1.56056e-10	-1.6283e-10	-1.59234e-10	-1.60583e-10	-1.62385e-10	-1.64317e-10	-1.51729e-10	-1.54314e-10	-1.55434e-10	-1.67627e-10	-1.66036e-10	-1.67732e-10	-1.76624e-10	-1.5212e-10	-1.44534e-10	-1.50959e-10	-1.42336e-10	-1.60443e-10	-1.70752e-10	-1.73245e-10	-1.61867e-10	-1.71416e-10	-1.59136e-10	-1.68868e-10	-1.53801e-10	-1.3737e-10	-1.47889e-10	-1.49858e-10	-1.58049e-10	-1.68779e-10	-1.68414e-10	-1.5752e-10	-1.39854e-10	-1.41039e-10	-1.56509e-10	-1.69334e-10
-1.18619e-10	-1.09638e-10	-1.17565e-10	-1.16602e-10	-1.14425e-10	-1.20677e-10	-1.19877e-10	-1.11297e-10	-1.13192e-10	-1.21845e-10	-1.11904e-10	-1.1555e-10	-1.18919e-10	-1.23628e-10	-1.27529e-10	-1.28885e-10	-1.34405e-10	-1.23781e-10	-1.28444e-10	-1.48961e-10	-1.26447e-10	-1.2106e-10	-1.19616e-10	-1.20322e-10	-1.07316e-10	-1.0834e-10	-1.08871e-10	-1.01989e-10	-1.16667e-10	-1.15199e-10	-1.17635e-10	-1.28362e-10	-1.26811e-10	-1.17983e-10	-1.30014e-10	-1.23637e-10	-1.19425e-10	-1.18371e-10	-1.30296e-10	-1.24007e-10	-1.23981e-10	-1.26455e-10	-1.23164e-10	-1.24355e-10	-1.17458e-10	-1.14705e-10	-9.40365e-11	-1.12455e-10	-1.29202e-10	-1.20609e-10
-1.4927e-10	-1.44049e-10	-1.25832e-10	-1.28203e-10	-1.15298e-10	-1.13907e-10	-1.23467e-10	-1.26024e-10	-1.09797e-10	-1.12171e-10	-1.21452e-10	-1.16019e-10	-1.3085e-10	-1.28247e-10	-1.23775e-10	-1.31252e-10	-1.33877e-10	-1.08221e-10	-1.24426e-10	-1.41654e-10	-1.40974e-10	-1.51157e-10	-1.56803e-10	-1.37972e-10	-1.22655e-10	-1.14326e-10	-1.38068e-10	-1.45133e-10	-1.38057e-10	-1.38602e-10	-1.26543e-10	-1.3824e-10	-1.54455e-10	-1.36419e-10	-1.44615e-10	-1.50207e-10	-1.45085e-10	-1.37913e-10	-1.34939e-10	-1.38758e-10	-1.22777e-10	-1.38367e-10	-1.43563e-10	-1.17138e-10	-1.12005e-10	-1.1743e-10	-1.27974e-10	-1.24049e-10	-1.28415e-10	-1.27979e-10
-1.21166e-10	-1.24213e-10	-1.31787e-10	-1.1544e-10	-1.20515e-10	-1.23365e-10	-1.13766e-10	-1.10543e-10	-1.16485e-10	-1.30744e-10	-1.11267e-10	-1.15019e-10	-1.064e-10	-1.22553e-10	-1.39268e-10	-1.34613e-10	-1.44461e-10	-1.45891e-10	-1.21483e-10	-1.25311e-10	-1.32243e-10	-1.45683e-10	-1.48823e-10	-1.45992e-10	-1.41254e-10	-1.39731e-10	-1.33619e-10	-1.50057e-10	-1.46826e-10	-1.28101e-10	-1.09272e-10	-1.25552e-10	-1.33892e-10	-1.25621e-10	-1.41692e-10	-1.54042e-10	-1.55718e-10	-1.32517e-10	-1.44695e-10	-1.47821e-10	-1.54877e-10	-1.59912e-10	-1.57382e-10	-1.70215e-10	-1.48128e-10	-1.47571e-10	-1.42293e-10	-1.54196e-10	-1.53781e-10	-1.52775e-10
-1.1947e-10	-1.20168e-10	-1.10193e-10	-1.42727e-10	-1.49367e-10	-1.60198e-10	-1.43206e-10	-1.38622e-10	-1.22113e-10	-9.75502e-11	-1.09298e-10	-1.11587e-10	-1.30041e-10	-1.31296e-10	-1.25906e-10	-1.26229e-10	-1.31706e-10	-1.2204e-10	-1.45226e-10	-1.38755e-10	-1.40421e-10	-1.50968e-10	-1.55387e-10	-1.4397e-10	-1.09652e-10	-1.15952e-10	-1.28211e-10	-1.33411e-10	-1.31991e-10	-1.21818e-10	-1.16293e-10	-1.2694e-10	-1.25013e-10	-1.42809e-10	-1.37114e-10	-1.56924e-10	-1.47842e-10	-1.33241e-10	-1.25436e-10	-1.32664e-10	-1.31016e-10	-1.39447e-10	-1.40269e-10	-1.36448e-10	-1.49624e-10	-1.53336e-10	-1.22748e-10	-1.50896e-10	-1.39034e-10	-1.29511e-10
-1.36982e-10	-1.29845e-10	-1.16271e-10	-1.22765e-10	-1.19541e-10	-1.23172e-10	-1.31649e-10	-1.11602e-10	-1.11634e-10	-1.18899e-10	-1.07332e-10	-1.13404e-10	-1.21916e-10	-1.24367e-10	-1.2918e-10	-1.31898e-10	-1.37962e-10	-1.5532e-10	-1.47347e-10	-1.48345e-10	-1.52731e-10	-1.53634e-10	-1.52179e-10	-1.44705e-10	-1.42378e-10	-1.39483e-10	-1.37056e-10	-1.4111e-10	-1.26544e-10	-1.21489e-10	-1.27847e-10	-1.21226e-10	-1.12623e-10	-1.25447e-10	-1.30099e-10	-1.42695e-10	-1.34148e-10	-1.29063e-10	-1.30239e-10	-1.35427e-10	-1.30791e-10	-1.23788e-10	-1.07436e-10	-1.03657e-10	-1.09923e-10	-1.10818e-10	-1.20651e-10	-1.13688e-10	-1.18828e-10	-1.26503e-10
-1.15611e-10	-1.15675e-10	-1.20539e-10	-1.32212e-10	-1.43071e-10	-1.07588e-10	-1.08783e-10	-1.13321e-10	-9.20108e-11	-8.33623e-11	-9.45718e-11	-1.02592e-10	-9.61249e-11	-1.25055e-10	-1.22596e-10	-1.5102e-10	-1.41227e-10	-1.27735e-10	-1.32597e-10	-1.38412e-10	-1.39068e-10	-1.31723e-10	-1.37197e-10	-1.40569e-10	-1.16944e-10	-1.20801e-10	-1.28782e-10	-1.17154e-10	-1.12504e-10	-1.21623e-10	-1.32016e-10	-1.25412e-10	-1.53317e-10	-1.54603e-10	-1.35063e-10	-1.1773e-10	-1.32765e-10	-1.18569e-10	-1.22597e-10	-1.43061e-10	-1.33135e-10	-1.31789e-10	-1.19687e-10	-1.20526e-10	-1.14265e-10	-1.13011e-10	-1.28537e-10	-1.18958e-10	-1.32604e-10	-1.26275e-10
-1.2349e-10	-1.13209e-10	-1.02951e-10	-9.32671e-11	-1.03845e-10	-1.11492e-10	-1.12741e-10	-1.08418e-10	-1.21577e-10	-1.18273e-10	-1.12594e-10	-1.06128e-10	-1.13383e-10	-1.02811e-10	-1.05319e-10	-1.1494e-10	-1.32063e-10	-1.34046e-10	-1.40784e-10	-1.39225e-10	-1.33763e-10	-1.24153e-10	-1.06265e-10	-1.21346e-10	-1.16259e-10	-9.8505e-11	-1.07589e-10	-1.16669e-10	-1.2651e-10	-1.31435e-10	-1.18968e-10	-1.30983e-10	-1.2217e-10	-1.2245e-10	-1.18753e-10	-1.11175e-10	-1.03962e-10	-1.16301e-10	-1.30733e-10	-1.24435e-10	-1.29252e-10	-1.38444e-10	-1.42995e-10	-1.39633e-10	-1.41457e-10	-1.36847e-10	-1.32959e-10	-1.36175e-10	-1.26018e-10	-1.09486e-10
-1.2323e-10	-1.29044e-10	-1.12197e-10	-1.14254e-10	-1.25612e-10	-1.24929e-10	-1.38247e-10	-1.44969e-10	-1.33321e-10	-1.30782e-10	-1.29797e-10	-1.31064e-10	-1.36183e-10	-1.3828e-10	-1.40282e-10	-1.54587e-10	-1.70951e-10	-1.64742e-10	-1.64436e-10	-1.52191e-10	-1.54183e-10	-1.46694e-10	-1.42013e-10	-1.37461e-10	-1.2773e-10	-1.47867e-10	-1.42106e-10	-1.23959e-10	-1.42922e-10	-1.38013e-10	-1.3226e-10	-1.23543e-10	-1.32454e-10	-1.2201e-10	-1.20344e-10	-1.28538e-10	-1.21127e-10	-1.34167e-10	-1.41232e-10	-1.34499e-10	-1.38343e-10	-1.4703e-10	-1.40819e-10	-1.45989e-10	-1.47832e-10	-1.09971e-10	-1.22336e-10	-1.41519e-10	-1.5215e-10	-1.43542e-10
-1.28372e-10	-1.23007e-10	-1.16466e-10	-1.19357e-10	-1.14281e-10	-1.20179e-10	-1.23925e-10	-1.31662e-10	-1.29802e-10	-1.20904e-10	-1.41873e-10	-1.5054e-10	-1.82453e-10	-1.71637e-10	-1.65614e-10	-1.62396e-10	-1.62463e-10	-1.76107e-10	-1.65508e-10	-1.57518e-10	-1.73074e-10	-1.71261e-10	-1.69835e-10	-1.30027e-10	-1.48627e-10	-1.50972e-10	-1.36672e-10	-1.21819e-10	-1.18128e-10	-1.2441e-10	-1.28901e-10	-1.31561e-10	-1.38085e-10	-1.47436e-10	-1.2913e-10	-1.34021e-10	-1.34154e-10	-1.52827e-10	-1.61435e-10	-1.49236e-10	-1.32926e-10	-1.41367e-10	-1.51617e-10	-1.5e-10	-1.56821e-10	-1.52966e-10	-1.47074e-10	-1.5326e-10	-1.62706e-10	-1.52773e-10
-1.05243e-10	-1.21198e-10	-1.28716e-10	-1.12736e-10	-1.16414e-10	-1.30497e-10	-1.22864e-10	-1.31999e-10	-1.19483e-10	-1.34514e-10	-1.33249e-10	-1.30739e-10	-1.35343e-10	-1.38169e-10	-1.49391e-10	-1.58839e-10	-1.52488e-10	-1.54343e-10	-1.55797e-10	-1.60846e-10	-1.58067e-10	-1.44535e-10	-1.41166e-10	-1.5292e-10	-1.36174e-10	-1.08832e-10	-1.20037e-10	-1.05624e-10	-1.09923e-10	-1.18977e-10	-1.20887e-10	-1.02902e-10	-1.16345e-10	-1.19532e-10	-1.06798e-10	-1.11568e-10	-1.17441e-10	-1.06861e-10	-1.06438e-10	-1.0272e-10	-1.14116e-10	-1.15971e-10	-1.26262e-10	-1.37544e-10	-1.37556e-10	-1.37247e-10	-1.34942e-10	-1.34667e-10	-1.3692e-10	-1.32489e-10
-1.37811e-10	-1.31736e-10	-1.31636e-10	-1.22919e-10	-1.33794e-10	-1.31052e-10	-1.32181e-10	-1.31231e-10	-1.081e-10	-1.22601e-10	-1.29003e-10	-1.38607e-10	-1.53761e-10	-1.40585e-10	-1.39267e-10	-1.40321e-10	-1.4755e-10	-1.47811e-10	-1.53372e-10	-1.67831e-10	-1.42196e-10	-1.33514e-10	-1.46969e-10	-1.4692e-10	-1.31005e-10	-1.3798e-10	-1.34822e-10	-1.29151e-10	-1.34746e-10	-1.26655e-10	-1.33012e-10	-1.30421e-10	-1.33712e-10	-1.14594e-10	-1.08822e-10	-1.26648e-10	-1.15516e-10	-1.19482e-10	-1.10355e-10	-1.20043e-10	-1.2769e-10	-1.385e-10	-1.40675e-10	-1.46137e-10	-1.4423e-10	-1.34353e-10	-1.4534e-10	-1.56257e-10	-1.40125e-10	-1.23697e-10
-1.43669e-10	-1.11832e-10	-1.27545e-10	-1.38734e-10	-1.34621e-10	-1.03947e-10	-1.22323e-10	-1.19825e-10	-1.04702e-10	-1.0139e-10	-1.16922e-10	-1.14311e-10	-1.13763e-10	-1.23364e-10	-1.47287e-10	-1.48713e-10	-1.44016e-10	-1.4046e-10	-1.4527e-10	-1.35618e-10	-1.49134e-10	-1.50933e-10	-1.43815e-10	-1.42099e-10	-1.26947e-10	-1.3231e-10	-1.25306e-10	-1.33979e-10	-1.27343e-10	-1.26348e-10	-1.28287e-10	-1.30281e-10	-1.11744e-10	-1.10582e-10	-1.11413e-10	-1.06766e-10	-1.0819e-10	-1.19899e-10	-1.14689e-10	-1.15441e-10	-1.32311e-10	-1.32082e-10	-1.30055e-10	-1.32261e-10	-1.33336e-10	-1.36428e-10	-1.33882e-10	-1.28454e-10	-1.27132e-10	-1.2078e-10
-1.17151e-10	-1.24192e-10	-1.41996e-10	-1.44386e-10	-1.16192e-10	-1.0635e-10	-1.1129e-10	-1.09654e-10	-1.16428e-10	-1.09272e-10	-1.16987e-10	-1.30163e-10	-1.45315e-10	-1.22745e-10	-1.47075e-10	-1.39209e-10	-1.42901e-10	-1.45743e-10	-1.53541e-10	-1.63848e-10	-1.65245e-10	-1.55765e-10	-1.68104e-10	-1.5606e-10	-1.34393e-10	-1.24002e-10	-1.22651e-10	-1.12409e-10	-1.27924e-10	-1.17813e-10	-1.08431e-10	-1.10116e-10	-1.07931e-10	-9.71004e-11	-1.14522e-10	-1.13805e-10	-1.20976e-10	-1.04796e-10	-1.18866e-10	-1.40245e-10	-1.25333e-10	-1.18866e-10	-1.41177e-10	-1.35404e-10	-1.44937e-10	-1.52159e-10	-1.46147e-10	-1.3136e-10	-1.44223e-10	-1.17166e-10
-1.36467e-10	-1.29038e-10	-1.37526e-10	-1.43322e-10	-1.35423e-10	-1.31393e-10	-1.21447e-10	-1.37487e-10	-1.35107e-10	-1.42122e-10	-1.32279e-10	-1.37828e-10	-1.29006e-10	-1.50739e-10	-1.61797e-10	-1.51292e-10	-1.39261e-10	-1.52387e-10	-1.49101e-10	-1.5784e-10	-1.65748e-10	-1.6425e-10	-1.53046e-10	-1.55215e-10	-1.61161e-10	-1.40396e-10	-1.39463e-10	-1.40602e-10	-1.44548e-10	-1.40199e-10	-1.42574e-10	-1.40995e-10	-1.53959e-10	-1.6047e-10	-1.40193e-10	-1.51858e-10	-1.41723e-10	-1.34563e-10	-1.34004e-10	-1.24913e-10	-1.44982e-10	-1.42143e-10	-1.4602e-10	-1.5694e-10	-1.52452e-10	-1.49921e-10	-1.65776e-10	-1.48714e-10	-1.28782e-10	-1.27287e-10
-1.33116e-10	-1.28368e-10	-1.29847e-10	-1.27073e-10	-1.19272e-10	-1.29978e-10	-1.20665e-10	-1.36932e-10	-1.26973e-10	-1.06649e-10	-1.14826e-10	-1.39862e-10	-1.39278e-10	-1.22815e-10	-1.31892e-10	-1.44038e-10	-1.47454e-10	-1.58193e-10	-1.57732e-10	-1.59287e-10	-1.6441e-10	-1.74288e-10	-1.64258e-10	-1.40559e-10	-1.3915e-10	-1.22908e-10	-1.34095e-10	-1.32192e-10	-1.56319e-10	-1.43049e-10	-1.56252e-10	-1.40493e-10	-1.22214e-10	-1.23504e-10	-1.31025e-10	-1.23979e-10	-1.34498e-10	-1.36144e-10	-1.3321e-10	-1.30852e-10	-1.36431e-10	-1.31462e-10	-1.58549e-10	-1.54625e-10	-1.54222e-10	-1.47232e-10	-1.40735e-10	-1.31761e-10	-1.35453e-10	-1.54561e-10
-1.22236e-10	-1.13916e-10	-1.38692e-10	-1.3327e-10	-1.22347e-10	-1.14356e-10	-9.28683e-11	-9.65552e-11	-9.27655e-11	-9.94234e-11	-9.93488e-11	-1.08115e-10	-1.04203e-10	-1.1726e-10	-1.22127e-10	-1.36303e-10	-1.35028e-10	-1.2663e-10	-1.49119e-10	-1.45407e-10	-1.429e-10	-1.31476e-10	-1.29049e-10	-1.40953e-10	-1.3758e-10	-1.30406e-10	-1.30583e-10	-1.36308e-10	-1.17966e-10	-1.25631e-10	-1.36141e-10	-1.08634e-10	-1.07651e-10	-1.22586e-10	-1.18124e-10	-1.18824e-10	-1.23266e-10	-1.21994e-10	-1.1778e-10	-1.28315e-10	-1.23433e-10	-1.26344e-10	-1.33703e-10	-1.49168e-10	-1.46281e-10	-1.33652e-10	-1.36814e-10	-1.4149e-10	-1.3488e-10	-1.38657e-10
-1.28543e-10	-1.29306e-10	-1.42672e-10	-1.20987e-10	-9.54643e-11	-8.77529e-11	-9.31116e-11	-9.94353e-11	-8.59145e-11	-9.65821e-11	-1.00569e-10	-1.12344e-10	-1.13441e-10	-1.25363e-10	-1.12533e-10	-1.08743e-10	-1.12588e-10	-1.15117e-10	-1.2942e-10	-1.24926e-10	-1.11188e-10	-1.29782e-10	-1.31851e-10	-1.29645e-10	-1.3136e-10	-1.27572e-10	-1.22497e-10	-1.23811e-10	-1.23918e-10	-1.44918e-10	-1.45587e-10	-1.46955e-10	-1.24345e-10	-1.05144e-10	-1.02027e-10	-1.22675e-10	-1.2515e-10	-1.12349e-10	-1.12887e-10	-1.13444e-10	-1.24901e-10	-1.36031e-10	-1.41964e-10	-1.39502e-10	-1.46193e-10	-1.57293e-10	-1.48802e-10	-1.57677e-10	-1.52546e-10	-1.25833e-10
-9.98829e-11	-1.14111e-10	-1.11692e-10	-1.18765e-10	-1.12153e-10	-1.11186e-10	-1.11603e-10	-1.05189e-10	-9.8966e-11	-7.82548e-11	-7.06173e-11	-8.80975e-11	-8.18868e-11	-7.89843e-11	-1.06039e-10	-1.14468e-10	-1.2525e-10	-1.2061e-10	-1.25873e-10	-1.45089e-10	-1.29542e-10	-1.09628e-10	-1.10046e-10	-1.147e-10	-1.20036e-10	-9.84459e-11	-9.42806e-11	-1.07561e-10	-1.20126e-10	-1.33882e-10	-1.19821e-10	-1.12111e-10	-1.12023e-10	-1.09416e-10	-1.12667e-10	-1.12079e-10	-1.30408e-10	-1.14409e-10	-1.31791e-10	-1.20461e-10	-1.19203e-10	-1.31914e-10	-1.41435e-10	-1.45326e-10	-1.48791e-10	-1.62026e-10	-1.57349e-10	-1.37615e-10	-1.49669e-10	-1.53219e-10
-1.33393e-10	-1.2414e-10	-1.23526e-10	-1.32414e-10	-1.33341e-10	-1.328e-10	-1.27078e-10	-1.23972e-10	-1.22565e-10	-1.07632e-10	-1.12975e-10	-1.10592e-10	-1.23029e-10	-1.36657e-10	-1.16812e-10	-1.24299e-10	-1.5105e-10	-1.46383e-10	-1.4919e-10	-1.48433e-10	-1.63154e-10	-1.51978e-10	-1.50443e-10	-1.50576e-10	-1.27977e-10	-1.3519e-10	-1.38021e-10	-1.44728e-10	-1.20242e-10	-1.34841e-10	-1.33247e-10	-1.37923e-10	-1.39278e-10	-1.1809e-10	-1.17406e-10	-1.25325e-10	-1.2897e-10	-1.17109e-10	-1.07171e-10	-1.23045e-10	-1.17755e-10	-1.11344e-10	-1.19507e-10	-1.2002e-10	-1.31708e-10	-1.252e-10	-1.35991e-10	-1.26428e-10	-1.37583e-10	-1.41242e-10
-1.4123e-10	-1.35558e-10	-1.49684e-10	-1.30879e-10	-1.26882e-10	-1.33936e-10	-1.44071e-10	-1.47995e-10	-1.396e-10	-1.32087e-10	-1.17413e-10	-9.53734e-11	-8.49418e-11	-1.00541e-10	-1.21285e-10	-1.1843e-10	-1.18413e-10	-1.30454e-10	-1.52892e-10	-1.47453e-10	-1.38628e-10	-1.53819e-10	-1.529e-10	-1.42726e-10	-1.35627e-10	-1.38231e-10	-1.51409e-10	-1.53006e-10	-1.43326e-10	-1.09138e-10	-1.11722e-10	-1.24204e-10	-1.36534e-10	-1.42023e-10	-1.35906e-10	-1.37973e-10	-1.40039e-10	-1.20833e-10	-1.04455e-10	-1.19512e-10	-1.07341e-10	-1.01563e-10	-1.0278e-10	-1.18693e-10	-1.20582e-10	-1.21481e-10	-1.13942e-10	-1.2938e-10	-1.1757e-10	-1.35257e-10
-1.53623e-10	-1.51511e-10	-1.61895e-10	-1.60586e-10	-1.71708e-10	-1.68795e-10	-1.58894e-10	-1.51691e-10	-1.48611e-10	-1.46608e-10	-1.25531e-10	-1.282e-10	-1.33535e-10	-1.3626e-10	-1.23957e-10	-1.08626e-10	-1.10187e-10	-9.82496e-11	-1.20683e-10	-1.36077e-10	-1.57726e-10	-1.55888e-10	-1.51702e-10	-1.5508e-10	-1.61389e-10	-1.69493e-10	-1.58791e-10	-1.34348e-10	-1.33314e-10	-1.31838e-10	-1.24502e-10	-1.42573e-10	-1.54949e-10	-1.4179e-10	-1.40871e-10	-1.28699e-10	-1.37019e-10	-1.43783e-10	-1.40495e-10	-1.33318e-10	-1.0909e-10	-1.13613e-10	-1.30986e-10	-1.15087e-10	-1.25398e-10	-1.24668e-10	-1.50546e-10	-1.3849e-10	-1.49877e-10	-1.55558e-10
-1.50386e-10	-1.53675e-10	-1.59825e-10	-1.65577e-10	-1.60043e-10	-1.59195e-10	-1.53342e-10	-1.32748e-10	-1.38459e-10	-1.3459e-10	-1.26922e-10	-1.39653e-10	-1.43912e-10	-1.29153e-10	-1.28728e-10	-1.12641e-10	-9.99625e-11	-1.1051e-10	-1.05954e-10	-1.15223e-10	-1.36372e-10	-1.39972e-10	-1.54438e-10	-1.73423e-10	-1.64501e-10	-1.43886e-10	-1.40192e-10	-1.30976e-10	-1.23917e-10	-1.34533e-10	-1.41845e-10	-1.28912e-10	-1.41004e-10	-1.47577e-10	-1.54975e-10	-1.32544e-10	-1.22286e-10	-1.52477e-10	-1.49111e-10	-1.31025e-10	-1.39855e-10	-1.37529e-10	-1.39007e-10	-1.19553e-10	-1.0438e-10	-1.16731e-10	-1.12191e-10	-1.36974e-10	-1.48528e-10	-1.48632e-10
-1.41996e-10	-1.18763e-10	-1.17011e-10	-1.23119e-10	-1.20411e-10	-1.20686e-10	-1.28122e-10	-1.34342e-10	-1.2622e-10	-1.02663e-10	-1.05249e-10	-1.03257e-10	-1.12157e-10	-9.66326e-11	-1.10262e-10	-1.05062e-10	-1.02114e-10	-9.74536e-11	-1.18883e-10	-1.23481e-10	-1.19155e-10	-1.19636e-10	-1.34561e-10	-1.44539e-10	-1.55939e-10	-1.62892e-10	-1.51957e-10	-1.32267e-10	-1.25189e-10	-1.21465e-10	-1.11822e-10	-1.10391e-10	-1.2816e-10	-1.22894e-10	-1.32649e-10	-1.48674e-10	-1.29282e-10	-1.06989e-10	-1.35992e-10	-1.32834e-10	-1.24413e-10	-1.3672e-10	-1.24785e-10	-1.23678e-10	-1.14213e-10	-1.06055e-10	-1.15888e-10	-1.29787e-10	-1.24476e-10	-1.28999e-10
-1.29513e-10	-1.49429e-10	-1.43381e-10	-1.39868e-10	-1.35604e-10	-1.34452e-10	-1.27284e-10	-1.21049e-10	-1.21875e-10	-1.08059e-10	-1.00927e-10	-1.15614e-10	-1.1587e-10	-1.28965e-10	-1.14052e-10	-1.14546e-10	-1.22406e-10	-1.08693e-10	-1.09563e-10	-1.13798e-10	-1.09385e-10	-1.24937e-10	-1.34347e-10	-1.55096e-10	-1.61637e-10	-1.39081e-10	-1.43249e-10	-1.37598e-10	-1.35897e-10	-1.17278e-10	-1.15572e-10	-1.43872e-10	-1.39946e-10	-1.34559e-10	-1.27698e-10	-1.46938e-10	-1.45138e-10	-1.232e-10	-1.36512e-10	-1.36137e-10	-1.57718e-10	-1.5359e-10	-1.63146e-10	-1.34097e-10	-1.48985e-10	-1.41367e-10	-1.33151e-10	-1.34644e-10	-1.36072e-10	-1.32938e-10
-1.5246e-10	-1.42385e-10	-1.43442e-10	-1.52949e-10	-1.29972e-10	-1.1632e-10	-1.09407e-10	-1.01769e-10	-1.01979e-10	-1.18323e-10	-1.16134e-10	-1.29147e-10	-1.16795e-10	-1.0605e-10	-1.1749e-10	-1.2187e-10	-1.0834e-10	-1.17394e-10	-1.24543e-10	-1.16301e-10	-1.22495e-10	-1.13306e-10	-1.13012e-10	-1.12752e-10	-1.05626e-10	-1.02628e-10	-1.15851e-10	-1.11746e-10	-1.28512e-10	-1.28577e-10	-1.31556e-10	-1.46464e-10	-1.2522e-10	-1.35445e-10	-1.36735e-10	-1.18502e-10	-1.38998e-10	-1.42155e-10	-1.35004e-10	-1.40405e-10	-1.37878e-10	-1.38131e-10	-1.38524e-10	-1.29481e-10	-1.24076e-10	-1.13204e-10	-9.63284e-11	-1.11599e-10	-1.10544e-10	-1.03347e-10
-1.28017e-10	-1.34178e-10	-1.3045e-10	-1.35101e-10	-1.28898e-10	-1.25235e-10	-1.19204e-10	-1.17293e-10	-1.28838e-10	-1.34692e-10	-1.3615e-10	-1.39518e-10	-1.46147e-10	-1.52669e-10	-1.54916e-10	-1.55221e-10	-1.44306e-10	-1.39347e-10	-1.30196e-10	-1.31701e-10	-1.25524e-10	-1.42045e-10	-1.28596e-10	-1.30324e-10	-1.26419e-10	-1.1922e-10	-1.28649e-10	-1.30934e-10	-1.33733e-10	-1.25994e-10	-1.23459e-10	-1.30971e-10	-1.30888e-10	-1.46893e-10	-1.42037e-10	-1.61772e-10	-1.47863e-10	-1.58763e-10	-1.48965e-10	-1.53473e-10	-1.46012e-10	-1.33309e-10	-1.56447e-10	-1.47354e-10	-1.42632e-10	-1.39588e-10	-1.34937e-10	-1.288e-10	-1.20648e-10	-1.28386e-10
-1.1139e-10	-1.11334e-10	-1.13565e-10	-1.01976e-10	-1.2835e-10	-1.09105e-10	-1.11656e-10	-1.14086e-10	-1.18867e-10	-1.21713e-10	-1.15051e-10	-1.09804e-10	-1.26298e-10	-1.21849e-10	-1.14037e-10	-1.25922e-10	-1.22135e-10	-9.74278e-11	-1.08348e-10	-1.18317e-10	-9.77127e-11	-1.01516e-10	-8.31412e-11	-8.38718e-11	-1.01091e-10	-9.08581e-11	-7.02251e-11	-6.64558e-11	-9.63478e-11	-9.86675e-11	-9.1896e-11	-9.83589e-11	-9.79173e-11	-1.072e-10	-1.17366e-10	-1.21021e-10	-1.22252e-10	-1.20556e-10	-1.23815e-10	-1.08076e-10	-1.10106e-10	-1.0349e-10	-1.14267e-10	-1.02313e-10	-1.09067e-10	-1.02407e-10	-9.97815e-11	-1.03582e-10	-1.0554e-10	-9.07251e-11
-1.31791e-10	-1.29622e-10	-1.37983e-10	-1.38577e-10	-1.41476e-10	-1.34205e-10	-1.51508e-10	-1.54087e-10	-1.51149e-10	-1.58488e-10	-1.54639e-10	-1.43963e-10	-1.44805e-10	-1.57221e-10	-1.46467e-10	-1.32213e-10	-1.40009e-10	-1.36571e-10	-1.27722e-10	-1.28489e-10	-1.28345e-10	-1.31585e-10	-1.23154e-10	-1.18575e-10	-1.1978e-10	-8.31977e-11	-8.94404e-11	-1.14144e-10	-1.18905e-10	-1.38414e-10	-1.40059e-10	-1.25543e-10	-1.2788e-10	-1.26307e-10	-1.26043e-10	-1.37102e-10	-1.3563e-10	-1.33398e-10	-1.55771e-10	-1.702e-10	-1.59643e-10	-1.54494e-10	-1.38623e-10	-1.29383e-10	-1.26865e-10	-1.27348e-10	-1.31546e-10	-1.45324e-10	-1.3744e-10	-1.36976e-10
-1.35914e-10	-1.38035e-10	-1.31089e-10	-1.35132e-10	-1.33031e-10	-1.41496e-10	-1.26494e-10	-1.06285e-10	-1.14589e-10	-1.21164e-10	-1.2212e-10	-1.16581e-10	-1.30718e-10	-1.06739e-10	-1.18089e-10	-1.00479e-10	-1.02273e-10	-1.22428e-10	-1.17336e-10	-1.16635e-10	-1.05643e-10	-1.12871e-10	-1.19298e-10	-1.26141e-10	-9.93193e-11	-1.07627e-10	-1.07629e-10	-9.96985e-11	-1.11016e-10	-1.01731e-10	-1.04492e-10	-1.02615e-10	-1.07624e-10	-1.23758e-10	-1.25482e-10	-1.18725e-10	-1.29619e-10	-1.3658e-10	-1.40758e-10	-1.26345e-10	-1.2174e-10	-1.11395e-10	-1.05663e-10	-1.13629e-10	-1.14949e-10	-1.14941e-10	-1.14082e-10	-1.10812e-10	-1.19646e-10	-1.14335e-10
-1.41032e-10	-1.52031e-10	-1.42541e-10	-1.36682e-10	-1.23669e-10	-1.30846e-10	-1.42017e-10	-1.43125e-10	-1.48378e-10	-1.63416e-10	-1.61306e-10	-1.61401e-10	-1.52258e-10	-1.57802e-10	-1.51133e-10	-1.29298e-10	-1.35883e-10	-1.38945e-10	-1.3426e-10	-1.21777e-10	-1.33396e-10	-1.44871e-10	-1.35036e-10	-1.32727e-10	-1.25373e-10	-1.29427e-10	-1.30873e-10	-1.1642e-10	-1.23209e-10	-1.26273e-10	-1.28532e-10	-1.24627e-10	-1.01033e-10	-1.1212e-10	-1.19457e-10	-1.39331e-10	-1.40123e-10	-1.37323e-10	-1.35592e-10	-1.56296e-10	-1.3875e-10	-1.33302e-10	-1.61985e-10	-1.47259e-10	-1.36494e-10	-1.47337e-10	-1.37304e-10	-1.34419e-10	-1.28825e-10	-1.35978e-10
-1.45537e-10	-1.31402e-10	-1.41668e-10	-1.69022e-10	-1.59608e-10	-1.46723e-10	-1.34767e-10	-1.34575e-10	-1.41613e-10	-1.34868e-10	-1.38607e-10	-1.23712e-10	-1.33209e-10	-1.27113e-10	-1.25589e-10	-1.22154e-10	-1.1951e-10	-1.14058e-10	-1.07331e-10	-1.15438e-10	-1.17213e-10	-1.20088e-10	-1.27447e-10	-1.23603e-10	-1.29618e-10	-1.22425e-10	-1.09468e-10	-9.40085e-11	-1.12199e-10	-1.21698e-10	-1.20922e-10	-1.20945e-10	-1.26381e-10	-1.3881e-10	-1.37572e-10	-1.25122e-10	-1.37149e-10	-1.46909e-10	-1.53872e-10	-1.3976e-10	-1.57089e-10	-1.56151e-10	-1.43105e-10	-1.31027e-10	-1.3243e-10	-1.46286e-10	-1.26299e-10	-1.22205e-10	-1.35616e-10	-1.18505e-10
-1.68811e-10	-1.57038e-10	-1.51461e-10	-1.31223e-10	-1.5147e-10	-1.42888e-10	-1.38747e-10	-1.48947e-10	-1.65921e-10	-1.6277e-10	-1.49723e-10	-1.39815e-10	-1.27454e-10	-1.12773e-10	-1.21592e-10	-1.05426e-10	-1.17448e-10	-1.03093e-10	-8.84119e-11	-1.03304e-10	-9.7499e-11	-1.15374e-10	-1.2375e-10	-1.22794e-10	-1.05446e-10	-1.16673e-10	-1.23813e-10	-1.30635e-10	-1.31992e-10	-1.12275e-10	-1.09018e-10	-1.21227e-10	-1.1923e-10	-1.24122e-10	-1.34839e-10	-1.16104e-10	-1.19796e-10	-1.36283e-10	-1.46574e-10	-1.40673e-10	-1.11062e-10	-1.11876e-10	-1.19081e-10	-1.37509e-10	-1.28778e-10	-1.29593e-10	-1.34184e-10	-1.45961e-10	-1.22363e-10	-1.13128e-10
-1.61438e-10	-1.65222e-10	-1.57864e-10	-1.62144e-10	-1.33819e-10	-1.4909e-10	-1.60928e-10	-1.74242e-10	-1.65395e-10	-1.36174e-10	-1.45898e-10	-1.36274e-10	-1.24432e-10	-1.1552e-10	-1.32375e-10	-1.31417e-10	-1.22942e-10	-1.17606e-10	-1.2822e-10	-1.22169e-10	-1.24159e-10	-1.23607e-10	-1.2145e-10	-9.94396e-11	-1.11637e-10	-1.21725e-10	-1.31584e-10	-1.30279e-10	-1.30514e-10	-1.43776e-10	-1.29384e-10	-1.33478e-10	-1.30634e-10	-1.43483e-10	-1.43247e-10	-1.43241e-10	-1.44219e-10	-1.49177e-10	-1.30453e-10	-1.50243e-10	-1.50874e-10	-1.50888e-10	-1.45704e-10	-1.5323e-10	-1.46593e-10	-1.66849e-10	-1.62892e-10	-1.31583e-10	-1.19015e-10	-1.2448e-10
-1.62124e-10	-1.64805e-10	-1.47874e-10	-1.52798e-10	-1.5995e-10	-1.51085e-10	-1.42874e-10	-1.61572e-10	-1.42258e-10	-1.5092e-10	-1.30771e-10	-1.2139e-10	-1.25757e-10	-1.193e-10	-1.2792e-10	-1.17173e-10	-1.21796e-10	-1.34435e-10	-1.27171e-10	-1.30877e-10	-1.35118e-10	-1.26159e-10	-1.25827e-10	-1.1909e-10	-1.30038e-10	-1.32885e-10	-1.20126e-10	-1.20616e-10	-1.34913e-10	-1.34203e-10	-1.38966e-10	-1.36634e-10	-1.23376e-10	-1.31492e-10	-1.41642e-10	-1.41199e-10	-1.44855e-10	-1.36636e-10	-1.38832e-10	-1.37673e-10	-1.44428e-10	-1.5585e-10	-1.61466e-10	-1.54954e-10	-1.35258e-10	-1.4388e-10	-1.3935e-10	-1.25085e-10	-1.3155e-10	-1.25942e-10
-1.49917e-10	-1.52026e-10	-1.59651e-10	-1.45899e-10	-1.62381e-10	-1.57017e-10	-1.47685e-10	-1.46077e-10	-1.55674e-10	-1.47828e-10	-1.4503e-10	-1.33033e-10	-1.14664e-10	-1.27649e-10	-1.31563e-10	-1.23073e-10	-1.22999e-10	-1.32721e-10	-1.30082e-10	-1.33211e-10	-1.34394e-10	-1.33692e-10	-1.44005e-10	-1.36371e-10	-1.29655e-10	-1.32399e-10	-1.35946e-10	-1.2899e-10	-1.37652e-10	-1.10434e-10	-1.17584e-10	-1.27811e-10	-1.27439e-10	-1.2339e-10	-1.28928e-10	-1.3007e-10	-1.43395e-10	-1.41808e-10	-1.62181e-10	-1.5358e-10	-1.43718e-10	-1.49988e-10	-1.45348e-10	-1.43449e-10	-1.36669e-10	-1.36055e-10	-1.32362e-10	-1.20078e-10	-1.04298e-10	-9.70003e-11
-1.2856e-10	-1.43263e-10	-1.57374e-10	-1.49799e-10	-1.36952e-10	-1.3546e-10	-1.18288e-10	-1.25147e-10	-1.32124e-10	-1.26123e-10	-1.28165e-10	-1.36876e-10	-1.36233e-10	-1.41259e-10	-1.22775e-10	-1.01372e-10	-9.0891e-11	-1.15829e-10	-1.30508e-10	-1.47129e-10	-1.39056e-10	-1.25579e-10	-1.32468e-10	-1.37782e-10	-1.3401e-10	-1.42828e-10	-1.26872e-10	-1.05695e-10	-1.00521e-10	-1.0397e-10	-1.10252e-10	-1.17918e-10	-1.13461e-10	-1.29211e-10	-1.26839e-10	-1.27356e-10	-1.39645e-10	-1.37206e-10	-1.43976e-10	-1.39294e-10	-1.50384e-10	-1.51057e-10	-1.46519e-10	-1.40553e-10	-1.43617e-10	-1.37192e-10	-1.4134e-10	-1.31153e-10	-1.35568e-10	-1.32536e-10
-1.49026e-10	-1.48158e-10	-1.52988e-10	-1.65994e-10	-1.50173e-10	-1.40982e-10	-1.348e-10	-1.39703e-10	-1.46593e-10	-1.39393e-10	-1.4155e-10	-1.32792e-10	-1.30115e-10	-1.30002e-10	-1.18511e-10	-1.14579e-10	-1.08972e-10	-1.1372e-10	-1.31604e-10	-1.40654e-10	-1.41544e-10	-1.55695e-10	-1.46994e-10	-1.46499e-10	-1.51195e-10	-1.30958e-10	-1.37531e-10	-1.36191e-10	-1.2416e-10	-1.17523e-10	-1.10723e-10	-1.16238e-10	-1.29394e-10	-1.38283e-10	-1.27696e-10	-1.32119e-10	-1.46219e-10	-1.57652e-10	-1.57077e-10	-1.60871e-10	-1.55232e-10	-1.57011e-10	-1.54465e-10	-1.43003e-10	-1.39369e-10	-1.32624e-10	-1.28663e-10	-1.28143e-10	-1.38376e-10	-1.4194e-10
-1.28471e-10	-1.41412e-10	-1.3436e-10	-1.29092e-10	-1.29903e-10	-1.24059e-10	-1.25045e-10	-1.33149e-10	-1.24447e-10	-1.1535e-10	-1.18905e-10	-1.21635e-10	-1.25426e-10	-1.30862e-10	-1.17708e-10	-1.28485e-10	-1.29884e-10	-1.28761e-10	-1.35214e-10	-1.52227e-10	-1.31485e-10	-1.38195e-10	-1.51293e-10	-1.48501e-10	-1.39813e-10	-1.20089e-10	-1.44504e-10	-1.32321e-10	-1.18456e-10	-1.1215e-10	-1.2027e-10	-1.24254e-10	-1.21833e-10	-1.28708e-10	-1.29671e-10	-1.30059e-10	-1.42887e-10	-1.15817e-10	-1.14744e-10	-1.29076e-10	-1.23536e-10	-1.19069e-10	-1.3886e-10	-1.35952e-10	-1.51509e-10	-1.49347e-10	-1.55092e-10	-1.39911e-10	-1.25942e-10	-1.21856e-10
-1.21905e-10	-1.32096e-10	-1.40577e-10	-1.36996e-10	-1.29232e-10	-1.25937e-10	-1.31207e-10	-1.33045e-10	-1.23889e-10	-1.19708e-10	-1.16338e-10	-1.23356e-10	-1.18723e-10	-1.12222e-10	-1.21113e-10	-1.12292e-10	-1.10372e-10	-1.25882e-10	-1.22588e-10	-1.05064e-10	-1.10735e-10	-1.20441e-10	-1.32729e-10	-1.35089e-10	-1.38647e-10	-1.37361e-10	-1.4015e-10	-1.33083e-10	-1.21457e-10	-1.33145e-10	-1.27814e-10	-1.27007e-10	-1.03468e-10	-1.13799e-10	-1.00025e-10	-9.38845e-11	-9.53869e-11	-1.16015e-10	-1.1705e-10	-1.24228e-10	-1.33243e-10	-1.32538e-10	-1.20303e-10	-1.26964e-10	-1.36309e-10	-1.279e-10	-1.3394e-10	-1.14571e-10	-1.075e-10	-1.15059e-10
-1.26231e-10	-1.21411e-10	-1.43305e-10	-1.37339e-10	-1.39465e-10	-1.29043e-10	-1.20022e-10	-1.37557e-10	-1.2848e-10	-1.20836e-10	-1.18413e-10	-1.35123e-10	-1.31533e-10	-1.22595e-10	-1.22574e-10	-1.10826e-10	-1.29067e-10	-1.27894e-10	-1.29163e-10	-1.3167e-10	-1.28164e-10	-1.32639e-10	-1.35405e-10	-1.54131e-10	-1.45246e-10	-1.35934e-10	-1.47262e-10	-1.39525e-10	-1.47336e-10	-1.31234e-10	-1.27238e-10	-1.2766e-10	-1.24598e-10	-1.32481e-10	-1.19434e-10	-1.2629e-10	-1.30972e-10	-1.20761e-10	-1.14974e-10	-1.12429e-10	-1.15735e-10	-1.33684e-10	-1.37029e-10	-1.54184e-10	-1.44086e-10	-1.42085e-10	-1.47324e-10	-1.37178e-10	-1.2197e-10	-1.26172e-10
-1.39446e-10	-1.42403e-10	-1.44305e-10	-1.37355e-10	-1.39674e-10	-1.20984e-10	-1.22177e-10	-1.10657e-10	-1.31863e-10	-1.38933e-10	-1.39128e-10	-1.27971e-10	-1.20907e-10	-1.24878e-10	-1.29684e-10	-1.27485e-10	-1.48222e-10	-1.56531e-10	-1.41449e-10	-1.50259e-10	-1.2134e-10	-1.25782e-10	-1.32966e-10	-1.34304e-10	-1.35183e-10	-1.47909e-10	-1.40393e-10	-1.23295e-10	-1.3787e-10	-1.21787e-10	-1.09106e-10	-1.14914e-10	-1.23323e-10	-1.27425e-10	-1.35392e-10	-1.2923e-10	-1.23418e-10	-1.26185e-10	-1.21902e-10	-1.27295e-10	-1.2738e-10	-1.14806e-10	-1.26883e-10	-1.24856e-10	-1.13655e-10	-1.16911e-10	-1.21586e-10	-1.0809e-10	-1.07949e-10	-1.20042e-10
-1.49979e-10	-1.32259e-10	-1.29848e-10	-1.29274e-10	-1.44021e-10	-1.51797e-10	-1.63335e-10	-1.45936e-10	-1.55512e-10	-1.39852e-10	-1.31796e-10	-1.36339e-10	-1.23409e-10	-1.15932e-10	-1.3553e-10	-1.33182e-10	-1.43807e-10	-1.49719e-10	-1.41189e-10	-1.61225e-10	-1.75491e-10	-1.51754e-10	-1.55319e-10	-1.61057e-10	-1.66204e-10	-1.54513e-10	-1.42212e-10	-1.52015e-10	-1.33962e-10	-1.33193e-10	-1.33988e-10	-1.21604e-10	-1.29438e-10	-1.40569e-10	-1.45055e-10	-1.47689e-10	-1.51399e-10	-1.57684e-10	-1.52777e-10	-1.52339e-10	-1.55083e-10	-1.29553e-10	-1.27914e-10	-1.4703e-10	-1.4305e-10	-1.55165e-10	-1.51531e-10	-1.33564e-10	-1.31588e-10	-1.37008e-10
-1.23802e-10	-1.366e-10	-1.17209e-10	-1.24986e-10	-1.29788e-10	-1.32393e-10	-1.24335e-10	-1.16249e-10	-1.09937e-10	-1.15851e-10	-1.21194e-10	-1.31211e-10	-1.20641e-10	-1.07411e-10	-1.29361e-10	-1.22458e-10	-1.31721e-10	-1.26094e-10	-1.23294e-10	-1.39821e-10	-1.36872e-10	-1.47609e-10	-1.34022e-10	-1.43709e-10	-1.42023e-10	-1.27452e-10	-1.28453e-10	-1.26861e-10	-1.23396e-10	-1.1705e-10	-1.43398e-10	-1.29592e-10	-1.18767e-10	-1.22424e-10	-1.32478e-10	-1.24999e-10	-1.10502e-10	-1.19077e-10	-1.04779e-10	-1.02101e-10	-1.05997e-10	-9.78117e-11	-1.07403e-10	-1.1965e-10	-1.12034e-10	-1.20512e-10	-1.22249e-10	-1.36393e-10	-1.32774e-10	-1.15135e-10
-1.05696e-10	-1.27786e-10	-1.32984e-10	-1.33197e-10	-1.17483e-10	-1.20211e-10	-1.11654e-10	-1.02411e-10	-1.07678e-10	-9.5747e-11	-1.20556e-10	-1.34004e-10	-1.41824e-10	-1.33735e-10	-1.26511e-10	-1.27858e-10	-1.30849e-10	-1.33863e-10	-1.29757e-10	-1.31329e-10	-1.43418e-10	-1.23225e-10	-1.48849e-10	-1.46021e-10	-1.42671e-10	-1.22244e-10	-1.33837e-10	-1.20201e-10	-1.37096e-10	-1.20333e-10	-1.15916e-10	-1.09845e-10	-8.70159e-11	-1.15342e-10	-1.20607e-10	-1.15616e-10	-1.3558e-10	-1.30964e-10	-1.30208e-10	-1.26814e-10	-1.22762e-10	-1.23642e-10	-1.24347e-10	-1.24792e-10	-1.16169e-10	-1.27429e-10	-1.29399e-10	-1.27546e-10	-1.04912e-10	-1.0657e-10
-1.04564e-10	-1.06164e-10	-1.1688e-10	-1.08794e-10	-1.01876e-10	-1.14253e-10	-1.06639e-10	-9.47821e-11	-1.17662e-10	-1.31777e-10	-1.29459e-10	-1.13946e-10	-1.07622e-10	-1.18776e-10	-1.14637e-10	-1.13355e-10	-1.14203e-10	-1.19165e-10	-1.08967e-10	-1.13482e-10	-1.13539e-10	-1.00176e-10	-1.26201e-10	-1.35839e-10	-1.49969e-10	-1.37196e-10	-1.39553e-10	-1.29322e-10	-1.19053e-10	-1.21084e-10	-1.11473e-10	-1.11165e-10	-8.72493e-11	-8.77204e-11	-1.05506e-10	-1.04893e-10	-1.12342e-10	-1.17061e-10	-1.1668e-10	-1.30507e-10	-1.06031e-10	-1.05641e-10	-9.5765e-11	-8.66165e-11	-9.79593e-11	-1.09056e-10	-1.09491e-10	-1.25362e-10	-1.38305e-10	-1.4564e-10
-1.26596e-10	-1.17227e-10	-1.13174e-10	-1.15557e-10	-1.19462e-10	-1.17731e-10	-1.18261e-10	-1.14629e-10	-1.20083e-10	-1.18648e-10	-1.24551e-10	-1.26606e-10	-1.24044e-10	-1.19029e-10	-1.18837e-10	-1.14856e-10	-1.18016e-10	-1.1327e-10	-1.15514e-10	-1.18331e-10	-1.21299e-10	-1.1478e-10	-1.44857e-10	-1.40536e-10	-1.35534e-10	-1.41279e-10	-1.25859e-10	-1.24928e-10	-1.08701e-10	-1.16593e-10	-1.20799e-10	-1.05536e-10	-1.05942e-10	-1.18659e-10	-1.2209e-10	-1.31934e-10	-1.27078e-10	-1.27538e-10	-1.1004e-10	-1.15066e-10	-1.10403e-10	-1.16706e-10	-1.13387e-10	-1.10136e-10	-1.10973e-10	-1.14986e-10	-1.41675e-10	-1.26778e-10	-1.1696e-10	-1.01661e-10
-1.1479e-10	-9.8313e-11	-9.90482e-11	-9.8357e-11	-1.10138e-10	-1.17948e-10	-1.06719e-10	-1.02111e-10	-9.86805e-11	-1.16599e-10	-9.97374e-11	-1.07439e-10	-1.08397e-10	-1.07434e-10	-9.58849e-11	-1.03757e-10	-1.10436e-10	-1.17548e-10	-1.06511e-10	-1.12698e-10	-1.14076e-10	-1.13467e-10	-1.27311e-10	-1.19022e-10	-1.13044e-10	-1.06363e-10	-9.60727e-11	-9.7243e-11	-8.17957e-11	-8.34657e-11	-8.52078e-11	-9.81528e-11	-1.03972e-10	-9.95449e-11	-1.00821e-10	-1.0649e-10	-1.03043e-10	-9.9231e-11	-9.06649e-11	-1.02581e-10	-1.08963e-10	-1.13773e-10	-1.10139e-10	-1.03101e-10	-1.01057e-10	-1.12619e-10	-1.09727e-10	-1.03788e-10	-1.05053e-10	-1.12021e-10
-1.21262e-10	-9.60843e-11	-1.03554e-10	-9.82563e-11	-1.12232e-10	-9.68979e-11	-1.20008e-10	-1.20013e-10	-1.1069e-10	-1.32796e-10	-1.45789e-10	-1.18746e-10	-1.08459e-10	-1.19359e-10	-1.2151e-10	-1.22848e-10	-1.12527e-10	-1.19494e-10	-1.07343e-10	-9.29527e-11	-1.04454e-10	-1.12427e-10	-1.18338e-10	-1.07932e-10	-1.25291e-10	-1.32808e-10	-1.22173e-10	-1.17649e-10	-1.18046e-10	-1.13137e-10	-1.11747e-10	-1.17414e-10	-1.27051e-10	-1.34019e-10	-1.3954e-10	-1.34398e-10	-1.174e-10	-1.16419e-10	-9.8377e-11	-1.03922e-10	-1.07069e-10	-1.17463e-10	-1.06866e-10	-9.21654e-11	-1.0366e-10	-1.08928e-10	-1.19566e-10	-1.06008e-10	-9.38116e-11	-9.42937e-11
-1.35531e-10	-1.29324e-10	-1.32134e-10	-1.34695e-10	-1.20567e-10	-1.04398e-10	-1.13538e-10	-1.28922e-10	-1.13499e-10	-1.0074e-10	-1.04299e-10	-1.28516e-10	-1.12126e-10	-1.02449e-10	-9.5645e-11	-1.12168e-10	-1.25663e-10	-1.17568e-10	-1.07893e-10	-1.0924e-10	-1.20088e-10	-1.18281e-10	-1.17503e-10	-1.09402e-10	-1.05644e-10	-1.22913e-10	-1.1545e-10	-1.19151e-10	-1.17639e-10	-1.21053e-10	-1.21063e-10	-1.20799e-10	-1.2472e-10	-1.05368e-10	-1.09303e-10	-1.18562e-10	-1.12389e-10	-1.07329e-10	-1.11407e-10	-1.08887e-10	-1.06734e-10	-1.2696e-10	-1.44517e-10	-1.35602e-10	-1.43361e-10	-1.41631e-10	-1.37211e-10	-1.29752e-10	-1.1609e-10	-1.24018e-10
-1.497e-10	-1.38734e-10	-1.29328e-10	-1.20996e-10	-1.20242e-10	-1.14917e-10	-1.15916e-10	-1.208e-10	-1.28887e-10	-1.31618e-10	-1.44692e-10	-1.3896e-10	-1.20026e-10	-1.19588e-10	-1.08762e-10	-1.07811e-10	-1.17055e-10	-1.12289e-10	-1.20029e-10	-1.11551e-10	-1.37397e-10	-1.41151e-10	-1.36367e-10	-1.35051e-10	-1.29453e-10	-1.29687e-10	-1.25209e-10	-1.20261e-10	-1.21477e-10	-1.36785e-10	-1.50712e-10	-1.37193e-10	-1.24215e-10	-1.16949e-10	-1.20437e-10	-1.05577e-10	-1.20645e-10	-9.8919e-11	-9.15653e-11	-8.77456e-11	-9.8075e-11	-1.06743e-10	-1.06879e-10	-1.09744e-10	-9.83417e-11	-9.76204e-11	-1.27046e-10	-1.30094e-10	-1.32158e-10	-1.21221e-10
-1.4178e-10	-1.46059e-10	-1.35606e-10	-1.3746e-10	-1.35253e-10	-1.32581e-10	-1.26864e-10	-1.3548e-10	-1.38826e-10	-1.31492e-10	-1.3604e-10	-1.46689e-10	-1.37214e-10	-1.37777e-10	-1.20564e-10	-1.19303e-10	-1.27636e-10	-1.39956e-10	-1.34766e-10	-1.40335e-10	-1.41125e-10	-1.3411e-10	-1.39015e-10	-1.46925e-10	-1.29733e-10	-1.23584e-10	-1.37346e-10	-1.42789e-10	-1.46395e-10	-1.55832e-10	-1.54141e-10	-1.64674e-10	-1.48519e-10	-1.4385e-10	-1.41271e-10	-1.38692e-10	-1.2472e-10	-1.23862e-10	-1.24452e-10	-1.39495e-10	-1.48048e-10	-1.56063e-10	-1.49801e-10	-1.56449e-10	-1.3858e-10	-1.31608e-10	-1.41342e-10	-1.55631e-10	-1.34668e-10	-1.37255e-10
-1.44935e-10	-1.27568e-10	-1.07434e-10	-1.13616e-10	-1.10196e-10	-1.05335e-10	-1.04055e-10	-1.15507e-10	-1.15048e-10	-1.15345e-10	-1.12489e-10	-1.26251e-10	-1.16461e-10	-1.06089e-10	-1.21487e-10	-1.2029e-10	-1.06029e-10	-1.21763e-10	-1.22352e-10	-1.26368e-10	-1.30647e-10	-1.33843e-10	-1.3861e-10	-1.43481e-10	-1.45634e-10	-1.40214e-10	-1.4442e-10	-1.29812e-10	-1.24436e-10	-1.38629e-10	-1.28707e-10	-1.28602e-10	-1.21982e-10	-1.24983e-10	-1.20161e-10	-1.15182e-10	-1.00351e-10	-1.11022e-10	-1.07465e-10	-1.3543e-10	-1.42584e-10	-1.42297e-10	-1.24387e-10	-1.49685e-10	-1.4365e-10	-1.39004e-10	-1.53842e-10	-1.54104e-10	-1.3625e-10	-1.42898e-10
-1.29912e-10	-1.26252e-10	-1.20355e-10	-1.26136e-10	-1.33946e-10	-1.28342e-10	-1.34573e-10	-1.23567e-10	-1.2556e-10	-1.15457e-10	-1.16396e-10	-1.22615e-10	-1.26954e-10	-1.41852e-10	-1.39918e-10	-1.19595e-10	-1.38775e-10	-1.37264e-10	-1.38367e-10	-1.27797e-10	-1.16225e-10	-1.26456e-10	-1.45369e-10	-1.54743e-10	-1.36171e-10	-1.28566e-10	-1.3976e-10	-1.54663e-10	-1.61399e-10	-1.57625e-10	-1.76848e-10	-1.65114e-10	-1.53085e-10	-1.41947e-10	-1.42711e-10	-1.34063e-10	-1.27024e-10	-1.31604e-10	-1.50487e-10	-1.51355e-10	-1.52873e-10	-1.37889e-10	-1.48456e-10	-1.58706e-10	-1.48544e-10	-1.62941e-10	-1.52955e-10	-1.54295e-10	-1.45506e-10	-1.46403e-10
-1.58962e-10	-1.68177e-10	-1.51522e-10	-1.47297e-10	-1.68421e-10	-1.41839e-10	-1.36624e-10	-1.39511e-10	-1.49113e-10	-1.47842e-10	-1.42933e-10	-1.4508e-10	-1.25312e-10	-1.3584e-10	-1.50832e-10	-1.35124e-10	-1.29441e-10	-1.35683e-10	-1.33561e-10	-1.28101e-10	-1.32813e-10	-1.23502e-10	-1.36014e-10	-1.55341e-10	-1.40465e-10	-1.1051e-10	-1.26224e-10	-1.4038e-10	-1.2479e-10	-1.25992e-10	-1.20024e-10	-1.23099e-10	-1.40649e-10	-1.14743e-10	-1.1041e-10	-1.20129e-10	-9.76351e-11	-1.13302e-10	-1.1636e-10	-1.11966e-10	-1.22929e-10	-1.31153e-10	-1.55674e-10	-1.56206e-10	-1.29478e-10	-1.3429e-10	-1.49507e-10	-1.49688e-10	-1.48846e-10	-1.40345e-10
-1.31428e-10	-1.57419e-10	-1.50791e-10	-1.36937e-10	-1.41563e-10	-1.45412e-10	-1.53899e-10	-1.44166e-10	-1.49007e-10	-1.4551e-10	-1.32864e-10	-1.47707e-10	-1.454e-10	-1.3916e-10	-1.4616e-10	-1.28281e-10	-1.15253e-10	-1.23918e-10	-1.2878e-10	-1.257e-10	-1.38802e-10	-1.34722e-10	-1.21897e-10	-1.23589e-10	-1.36696e-10	-1.37615e-10	-1.31887e-10	-1.36801e-10	-1.49575e-10	-1.64497e-10	-1.45412e-10	-1.31231e-10	-1.29378e-10	-1.26105e-10	-1.1303e-10	-1.19753e-10	-1.24438e-10	-1.19607e-10	-1.31821e-10	-1.11435e-10	-1.27981e-10	-1.29157e-10	-1.2236e-10	-1.26992e-10	-1.41262e-10	-1.49767e-10	-1.43458e-10	-1.31899e-10	-1.45668e-10	-1.55096e-10
-1.36907e-10	-1.42101e-10	-1.22589e-10	-1.19735e-10	-1.26568e-10	-1.25056e-10	-1.1581e-10	-1.17013e-10	-1.32316e-10	-1.4941e-10	-1.39293e-10	-1.33759e-10	-1.23553e-10	-1.35062e-10	-1.30912e-10	-1.28265e-10	-1.213e-10	-1.21815e-10	-1.18864e-10	-1.26125e-10	-1.18056e-10	-1.09152e-10	-1.16205e-10	-1.05529e-10	-9.90607e-11	-1.2113e-10	-1.15089e-10	-1.32424e-10	-1.3838e-10	-1.44082e-10	-1.6289e-10	-1.4801e-10	-1.19125e-10	-1.09018e-10	-1.10722e-10	-1.19991e-10	-1.14822e-10	-1.1434e-10	-1.10648e-10	-1.08176e-10	-1.12474e-10	-1.24522e-10	-1.24192e-10	-1.09639e-10	-1.16292e-10	-1.32793e-10	-1.32691e-10	-1.17072e-10	-1.17834e-10	-1.11891e-10
-1.32657e-10	-1.26863e-10	-1.3685e-10	-1.41945e-10	-1.33339e-10	-1.3977e-10	-1.38712e-10	-1.31022e-10	-1.15654e-10	-1.23359e-10	-1.20068e-10	-1.18621e-10	-1.25213e-10	-1.31049e-10	-1.22195e-10	-1.27166e-10	-1.30318e-10	-1.44325e-10	-1.46011e-10	-1.21062e-10	-1.13445e-10	-1.26275e-10	-1.23658e-10	-1.28872e-10	-1.2924e-10	-1.21074e-10	-1.21297e-10	-1.202e-10	-1.07891e-10	-1.1199e-10	-1.23763e-10	-1.34252e-10	-1.25969e-10	-1.36799e-10	-1.28666e-10	-1.22145e-10	-1.21437e-10	-1.10489e-10	-1.03651e-10	-1.23267e-10	-1.27726e-10	-1.2377e-10	-1.28557e-10	-1.30865e-10	-1.30085e-10	-1.1666e-10	-1.12285e-10	-1.1885e-10	-1.26237e-10	-1.29152e-10
-1.43289e-10	-1.46495e-10	-1.48131e-10	-1.67339e-10	-1.66229e-10	-1.45211e-10	-1.33078e-10	-1.33844e-10	-1.30712e-10	-1.2968e-10	-1.29879e-10	-1.29052e-10	-1.32822e-10	-1.23237e-10	-1.34425e-10	-1.36293e-10	-1.32117e-10	-1.40139e-10	-1.34056e-10	-1.47308e-10	-1.40119e-10	-1.57061e-10	-1.45899e-10	-1.41866e-10	-1.29271e-10	-1.23817e-10	-1.35296e-10	-1.403e-10	-1.3876e-10	-1.49923e-10	-1.31387e-10	-1.40139e-10	-1.38855e-10	-1.37701e-10	-1.27174e-10	-1.24858e-10	-1.3032e-10	-1.3152e-10	-1.30734e-10	-1.24991e-10	-1.44838e-10	-1.54454e-10	-1.46725e-10	-1.43799e-10	-1.46507e-10	-1.42583e-10	-1.51012e-10	-1.2737e-10	-1.35446e-10	-1.38826e-10
-1.36022e-10	-1.32207e-10	-1.23104e-10	-1.32402e-10	-1.33062e-10	-1.27704e-10	-1.15695e-10	-1.07592e-10	-1.11109e-10	-1.16245e-10	-1.18056e-10	-1.14327e-10	-1.21186e-10	-1.19184e-10	-1.18958e-10	-1.3173e-10	-1.32249e-10	-1.45823e-10	-1.27455e-10	-1.40908e-10	-1.34177e-10	-1.35038e-10	-1.48617e-10	-1.32843e-10	-1.31219e-10	-1.33584e-10	-1.39186e-10	-1.2314e-10	-1.4144e-10	-1.3412e-10	-1.38974e-10	-1.40466e-10	-1.18193e-10	-1.30687e-10	-1.32749e-10	-1.31029e-10	-1.32405e-10	-1.32384e-10	-1.43657e-10	-1.22203e-10	-1.18072e-10	-1.20521e-10	-1.27657e-10	-1.25881e-10	-1.18381e-10	-1.31239e-10	-1.31175e-10	-1.14474e-10	-1.15823e-10	-1.28401e-10
-1.19262e-10	-1.26336e-10	-1.1729e-10	-1.05255e-10	-1.24416e-10	-1.32151e-10	-1.40656e-10	-1.32599e-10	-1.32973e-10	-1.32643e-10	-1.16626e-10	-1.30174e-10	-1.36867e-10	-1.25309e-10	-1.20145e-10	-1.2149e-10	-1.19558e-10	-1.35727e-10	-1.17326e-10	-1.11717e-10	-1.21606e-10	-1.36866e-10	-1.27366e-10	-1.35957e-10	-1.28058e-10	-1.26386e-10	-1.31703e-10	-1.32284e-10	-1.30128e-10	-1.14128e-10	-1.22232e-10	-1.30585e-10	-1.28187e-10	-1.23476e-10	-1.10397e-10	-1.05423e-10	-1.09382e-10	-1.25528e-10	-1.3032e-10	-1.31361e-10	-1.13972e-10	-1.27476e-10	-1.30246e-10	-1.15275e-10	-1.25668e-10	-1.25943e-10	-1.31148e-10	-1.36939e-10	-1.30063e-10	-1.25987e-10
-1.42972e-10	-1.49725e-10	-1.50695e-10	-1.49098e-10	-1.31866e-10	-1.42496e-10	-1.4836e-10	-1.49661e-10	-1.49492e-10	-1.30351e-10	-1.20225e-10	-1.35355e-10	-1.34019e-10	-1.35862e-10	-1.24633e-10	-1.31152e-10	-1.32699e-10	-1.39545e-10	-1.32772e-10	-1.33942e-10	-1.39551e-10	-1.40442e-10	-1.29149e-10	-1.4579e-10	-1.44923e-10	-1.44575e-10	-1.42864e-10	-1.48859e-10	-1.23497e-10	-1.22225e-10	-1.14853e-10	-1.15094e-10	-1.15063e-10	-1.22731e-10	-1.24968e-10	-1.27996e-10	-1.42962e-10	-1.29869e-10	-1.14248e-10	-1.21633e-10	-1.16869e-10	-1.18262e-10	-1.1221e-10	-1.12754e-10	-1.28565e-10	-1.29462e-10	-1.22481e-10	-1.19943e-10	-1.18866e-10	-1.18089e-10
-1.13346e-10	-1.0765e-10	-1.30221e-10	-1.21045e-10	-1.36616e-10	-1.31965e-10	-1.31311e-10	-1.32781e-10	-1.28304e-10	-1.35907e-10	-1.39621e-10	-1.60173e-10	-1.54937e-10	-1.38861e-10	-1.26454e-10	-1.08773e-10	-1.27196e-10	-1.4005e-10	-1.38937e-10	-1.39708e-10	-1.4674e-10	-1.5004e-10	-1.42886e-10	-1.40969e-10	-1.28386e-10	-1.33712e-10	-1.43874e-10	-1.48734e-10	-1.33274e-10	-1.23176e-10	-1.15347e-10	-1.25673e-10	-1.15673e-10	-1.15388e-10	-1.16043e-10	-1.12873e-10	-1.16783e-10	-1.25022e-10	-1.1404e-10	-1.07701e-10	-1.17023e-10	-1.20483e-10	-1.21107e-10	-1.138e-10	-1.30438e-10	-1.34707e-10	-1.41085e-10	-1.12856e-10	-1.20801e-10	-1.16998e-10
-1.40393e-10	-1.40406e-10	-1.2249e-10	-1.2995e-10	-1.24775e-10	-1.29849e-10	-1.39114e-10	-1.24641e-10	-1.18825e-10	-1.34062e-10	-1.14934e-10	-1.18783e-10	-1.31323e-10	-1.28205e-10	-1.12477e-10	-1.20354e-10	-1.14377e-10	-1.25615e-10	-1.21374e-10	-1.2234e-10	-1.34827e-10	-1.34916e-10	-1.42227e-10	-1.54895e-10	-1.55111e-10	-1.38752e-10	-1.28914e-10	-1.42849e-10	-1.3831e-10	-1.39516e-10	-1.48955e-10	-1.31991e-10	-1.28345e-10	-1.4427e-10	-1.42909e-10	-1.29408e-10	-1.25808e-10	-1.08406e-10	-1.14343e-10	-1.14038e-10	-1.18537e-10	-1.24298e-10	-1.29685e-10	-1.29421e-10	-1.38418e-10	-1.31501e-10	-1.20746e-10	-1.04619e-10	-1.23389e-10	-1.27419e-10
-1.27444e-10	-1.30723e-10	-1.33301e-10	-1.18522e-10	-1.17017e-10	-1.22692e-10	-1.20845e-10	-1.31044e-10	-1.0188e-10	-1.20327e-10	-1.18164e-10	-1.24642e-10	-1.17472e-10	-1.27782e-10	-1.16542e-10	-1.28257e-10	-1.31515e-10	-1.45089e-10	-1.46486e-10	-1.28877e-10	-1.22445e-10	-1.35233e-10	-1.53351e-10	-1.53213e-10	-1.26014e-10	-1.03926e-10	-1.2401e-10	-1.41321e-10	-1.27031e-10	-1.22712e-10	-1.15442e-10	-1.12765e-10	-1.14293e-10	-1.19523e-10	-1.30273e-10	-1.18386e-10	-1.26519e-10	-1.31789e-10	-1.2681e-10	-1.30438e-10	-1.51536e-10	-1.4738e-10	-1.43754e-10	-1.33141e-10	-1.43022e-10	-1.39528e-10	-1.36584e-10	-1.42126e-10	-1.40683e-10	-1.5174e-10
-1.5887e-10	-1.36197e-10	-1.42234e-10	-1.3887e-10	-1.32135e-10	-1.3065e-10	-1.41475e-10	-1.48505e-10	-1.25016e-10	-1.26004e-10	-1.31565e-10	-1.17945e-10	-1.23133e-10	-1.26537e-10	-1.24958e-10	-1.35069e-10	-1.38545e-10	-1.35941e-10	-1.38165e-10	-1.35083e-10	-1.29373e-10	-1.33002e-10	-1.36315e-10	-1.35627e-10	-1.48827e-10	-1.52356e-10	-1.42089e-10	-1.42554e-10	-1.4843e-10	-1.41756e-10	-1.35677e-10	-1.30914e-10	-1.3719e-10	-1.25847e-10	-1.25502e-10	-1.1938e-10	-1.28664e-10	-1.24277e-10	-1.26097e-10	-1.18342e-10	-1.13117e-10	-1.24281e-10	-1.33841e-10	-1.29018e-10	-1.33856e-10	-1.36876e-10	-1.27704e-10	-1.29025e-10	-1.34582e-10	-1.3738e-10
-1.20789e-10	-1.17995e-10	-1.21175e-10	-1.116e-10	-1.29942e-10	-1.27983e-10	-1.34253e-10	-1.18093e-10	-1.14382e-10	-1.106e-10	-1.13853e-10	-1.22016e-10	-1.10305e-10	-1.23315e-10	-1.11733e-10	-1.21074e-10	-1.29631e-10	-1.20937e-10	-1.13707e-10	-1.16934e-10	-1.33009e-10	-1.29789e-10	-1.13832e-10	-1.26986e-10	-1.30734e-10	-1.36896e-10	-1.35524e-10	-1.15926e-10	-1.13533e-10	-1.24085e-10	-1.39086e-10	-1.46814e-10	-1.44726e-10	-1.31937e-10	-1.18921e-10	-1.22823e-10	-1.25886e-10	-1.39384e-10	-1.26223e-10	-1.29736e-10	-1.24551e-10	-1.26292e-10	-1.40987e-10	-1.43212e-10	-1.32135e-10	-1.30648e-10	-1.3884e-10	-1.26741e-10	-1.30525e-10	-1.29066e-10
-1.29272e-10	-1.21138e-10	-1.13706e-10	-1.2283e-10	-1.20198e-10	-1.05615e-10	-1.10318e-10	-1.06756e-10	-1.06729e-10	-1.107e-10	-1.11507e-10	-1.02465e-10	-1.20195e-10	-1.11297e-10	-1.18818e-10	-1.10428e-10	-1.26766e-10	-1.35028e-10	-1.5316e-10	-1.34655e-10	-1.37215e-10	-1.38766e-10	-1.38717e-10	-1.49958e-10	-1.29815e-10	-1.40404e-10	-1.41398e-10	-1.50923e-10	-1.60218e-10	-1.40911e-10	-1.16493e-10	-1.15885e-10	-1.32834e-10	-1.19906e-10	-1.1707e-10	-1.29222e-10	-1.30084e-10	-1.188e-10	-1.23852e-10	-1.31345e-10	-1.28719e-10	-1.39195e-10	-1.43919e-10	-1.49643e-10	-1.47702e-10	-1.44618e-10	-1.33502e-10	-1.46972e-10	-1.29397e-10	-1.33719e-10
-1.12598e-10	-9.67515e-11	-9.52523e-11	-9.59554e-11	-9.89521e-11	-9.31711e-11	-1.06425e-10	-1.06978e-10	-1.36828e-10	-1.35226e-10	-1.34256e-10	-1.18505e-10	-1.17227e-10	-1.04827e-10	-1.05361e-10	-1.15458e-10	-1.13558e-10	-1.21809e-10	-1.08595e-10	-1.15997e-10	-1.30527e-10	-1.17699e-10	-1.27857e-10	-1.05937e-10	-1.21788e-10	-1.28278e-10	-1.15238e-10	-1.19215e-10	-1.15794e-10	-1.2047e-10	-1.23412e-10	-1.20833e-10	-1.29986e-10	-1.04815e-10	-1.17661e-10	-1.10377e-10	-1.30887e-10	-1.28713e-10	-1.16795e-10	-1.09196e-10	-9.46029e-11	-1.12037e-10	-9.88332e-11	-1.04072e-10	-1.07829e-10	-1.07954e-10	-1.12775e-10	-1.31522e-10	-1.2915e-10	-1.3735e-10
-1.1542e-10	-1.19393e-10	-1.06606e-10	-1.23284e-10	-1.31394e-10	-9.36169e-11	-1.00203e-10	-1.26946e-10	-1.08721e-10	-1.14014e-10	-1.24601e-10	-1.30832e-10	-1.21285e-10	-1.34799e-10	-1.21235e-10	-1.2816e-10	-1.26916e-10	-1.23704e-10	-1.14553e-10	-1.22827e-10	-1.16822e-10	-1.16149e-10	-1.35003e-10	-1.13908e-10	-1.28272e-10	-1.5974e-10	-1.27262e-10	-1.32784e-10	-1.33218e-10	-1.18032e-10	-1.18737e-10	-1.27051e-10	-1.27894e-10	-1.24313e-10	-1.28018e-10	-1.13653e-10	-1.05095e-10	-1.15146e-10	-1.11447e-10	-1.01684e-10	-1.20912e-10	-1.30181e-10	-1.20365e-10	-1.16924e-10	-1.1037e-10	-1.096e-10	-1.20492e-10	-1.06917e-10	-1.29834e-10	-1.15385e-10
-1.29219e-10	-1.30505e-10	-1.14204e-10	-1.20561e-10	-1.18182e-10	-1.07993e-10	-9.27478e-11	-1.01596e-10	-1.04634e-10	-1.01445e-10	-1.0825e-10	-1.20672e-10	-1.17395e-10	-1.21842e-10	-1.15256e-10	-1.13858e-10	-1.04498e-10	-1.01042e-10	-1.15303e-10	-1.132e-10	-1.14993e-10	-1.18587e-10	-1.16951e-10	-1.16321e-10	-1.10692e-10	-1.30053e-10	-1.41397e-10	-1.19796e-10	-1.24154e-10	-1.24804e-10	-1.35995e-10	-1.17589e-10	-1.13428e-10	-1.32084e-10	-1.23849e-10	-1.31375e-10	-1.1433e-10	-1.15419e-10	-1.18049e-10	-1.27476e-10	-1.17541e-10	-1.25838e-10	-1.23786e-10	-1.21105e-10	-1.07833e-10	-1.07432e-10	-1.14539e-10	-1.138e-10	-1.29497e-10	-1.34108e-10
-1.18709e-10	-1.31486e-10	-9.84159e-11	-1.07423e-10	-1.14865e-10	-1.25823e-10	-1.26702e-10	-1.17167e-10	-1.05667e-10	-1.13609e-10	-1.16049e-10	-1.28766e-10	-1.5854e-10	-1.51337e-10	-1.49233e-10	-1.47456e-10	-1.24551e-10	-1.126e-10	-1.12558e-10	-1.05317e-10	-1.17985e-10	-1.08339e-10	-1.15783e-10	-1.05312e-10	-1.09345e-10	-1.16476e-10	-1.23913e-10	-1.25969e-10	-1.45085e-10	-1.31107e-10	-1.28684e-10	-1.25269e-10	-1.32589e-10	-1.28139e-10	-1.22282e-10	-1.14428e-10	-1.16101e-10	-1.22253e-10	-1.34266e-10	-1.24927e-10	-1.21026e-10	-1.12891e-10	-1.09311e-10	-1.1047e-10	-1.24053e-10	-1.25439e-10	-1.18435e-10	-9.93932e-11	-1.11294e-10	-1.05514e-10
-1.18752e-10	-1.3152e-10	-1.40053e-10	-1.44125e-10	-1.22503e-10	-9.87422e-11	-1.1281e-10	-1.20945e-10	-1.25133e-10	-1.30468e-10	-1.2571e-10	-1.35e-10	-1.40685e-10	-1.21954e-10	-1.20153e-10	-1.29291e-10	-1.28785e-10	-1.09955e-10	-1.11529e-10	-1.2005e-10	-1.10843e-10	-1.04329e-10	-1.17781e-10	-1.12018e-10	-1.1219e-10	-1.14249e-10	-1.05099e-10	-1.04959e-10	-1.16717e-10	-1.12488e-10	-1.03538e-10	-1.0612e-10	-1.05875e-10	-1.1165e-10	-1.15714e-10	-1.22519e-10	-1.24941e-10	-1.12577e-10	-1.23995e-10	-1.18467e-10	-1.27117e-10	-1.3803e-10	-1.43472e-10	-1.45591e-10	-1.26001e-10	-1.12144e-10	-1.1375e-10	-1.25564e-10	-1.07051e-10	-1.20248e-10
-1.3927e-10	-1.3124e-10	-1.3864e-10	-1.38644e-10	-1.13131e-10	-1.21164e-10	-1.28789e-10	-1.1029e-10	-1.28246e-10	-1.45684e-10	-1.44251e-10	-1.48925e-10	-1.51719e-10	-1.52388e-10	-1.37268e-10	-1.44303e-10	-1.27522e-10	-1.26555e-10	-1.09188e-10	-1.14166e-10	-1.17495e-10	-1.12406e-10	-1.23909e-10	-1.22663e-10	-1.22457e-10	-1.24071e-10	-1.41816e-10	-1.31399e-10	-1.33864e-10	-1.33813e-10	-1.56322e-10	-1.5473e-10	-1.40697e-10	-1.44424e-10	-1.44938e-10	-1.4936e-10	-1.55638e-10	-1.57031e-10	-1.40122e-10	-1.55654e-10	-1.53255e-10	-1.61246e-10	-1.5486e-10	-1.53851e-10	-1.37668e-10	-1.40587e-10	-1.30398e-10	-1.31091e-10	-1.32369e-10	-1.62834e-10
-1.38834e-10	-1.30043e-10	-1.25066e-10	-1.2377e-10	-1.40791e-10	-1.17739e-10	-1.08307e-10	-1.18479e-10	-1.21017e-10	-1.39519e-10	-1.36465e-10	-1.28495e-10	-1.29181e-10	-1.32986e-10	-1.43817e-10	-1.35217e-10	-1.31905e-10	-1.43102e-10	-1.4027e-10	-1.49118e-10	-1.4992e-10	-1.30943e-10	-1.18853e-10	-1.26482e-10	-1.27073e-10	-1.13247e-10	-1.08953e-10	-1.26858e-10	-1.2712e-10	-1.31734e-10	-1.2973e-10	-1.34479e-10	-1.46121e-10	-1.42416e-10	-1.22748e-10	-1.15441e-10	-1.46402e-10	-1.37894e-10	-1.21467e-10	-1.371e-10	-1.56793e-10	-1.6406e-10	-1.53811e-10	-1.37782e-10	-1.40569e-10	-1.38453e-10	-1.43346e-10	-1.52057e-10	-1.49234e-10	-1.40566e-10
-1.18291e-10	-1.20221e-10	-1.09025e-10	-1.24335e-10	-1.19068e-10	-1.32083e-10	-1.22198e-10	-1.21246e-10	-1.196e-10	-1.29861e-10	-1.4292e-10	-1.17019e-10	-1.26941e-10	-1.40569e-10	-1.26875e-10	-1.34251e-10	-1.36005e-10	-1.38814e-10	-1.44256e-10	-1.34064e-10	-1.20821e-10	-1.21139e-10	-1.21581e-10	-1.12893e-10	-1.11358e-10	-9.71132e-11	-1.12761e-10	-1.1868e-10	-1.15538e-10	-1.49839e-10	-1.34047e-10	-1.27231e-10	-1.39371e-10	-1.28221e-10	-1.2095e-10	-1.03816e-10	-1.15155e-10	-1.3273e-10	-1.20717e-10	-1.21404e-10	-1.27032e-10	-1.38198e-10	-1.38541e-10	-1.16589e-10	-1.31711e-10	-1.47808e-10	-1.37385e-10	-1.38701e-10	-1.49392e-10	-1.60849e-10
-1.56736e-10	-1.43278e-10	-1.41474e-10	-1.32452e-10	-1.28374e-10	-1.35724e-10	-1.51831e-10	-1.60803e-10	-1.42469e-10	-1.47641e-10	-1.3122e-10	-1.45194e-10	-1.30653e-10	-1.33721e-10	-1.21402e-10	-1.31649e-10	-1.59302e-10	-1.56961e-10	-1.4627e-10	-1.39086e-10	-1.3185e-10	-1.22994e-10	-1.23126e-10	-1.29404e-10	-1.292e-10	-1.273e-10	-1.4428e-10	-1.29391e-10	-1.27087e-10	-1.35384e-10	-1.56325e-10	-1.5047e-10	-1.52347e-10	-1.59325e-10	-1.60394e-10	-1.74708e-10	-1.74263e-10	-1.77168e-10	-1.61478e-10	-1.65096e-10	-1.66144e-10	-1.42426e-10	-1.51524e-10	-1.54791e-10	-1.5188e-10	-1.51289e-10	-1.27436e-10	-1.47911e-10	-1.55356e-10	-1.68333e-10
-1.24508e-10	-1.21425e-10	-1.28805e-10	-1.12458e-10	-1.04975e-10	-1.21845e-10	-1.23815e-10	-1.40888e-10	-1.37382e-10	-1.43767e-10	-1.39811e-10	-1.24768e-10	-1.15533e-10	-1.21511e-10	-1.38043e-10	-1.52401e-10	-1.48441e-10	-1.40779e-10	-1.32339e-10	-1.2292e-10	-1.27351e-10	-1.17856e-10	-1.08388e-10	-1.15092e-10	-1.12921e-10	-1.15936e-10	-1.21873e-10	-1.40521e-10	-1.39407e-10	-1.41833e-10	-1.41372e-10	-1.35672e-10	-1.3792e-10	-1.45721e-10	-1.4138e-10	-1.39042e-10	-1.25398e-10	-1.34162e-10	-1.43659e-10	-1.28824e-10	-1.3628e-10	-1.24051e-10	-1.35537e-10	-1.43545e-10	-1.38694e-10	-1.2821e-10	-1.24893e-10	-1.2692e-10	-1.3827e-10	-1.34961e-10
-1.29784e-10	-1.32417e-10	-1.29623e-10	-1.23028e-10	-1.19909e-10	-1.34048e-10	-1.37028e-10	-1.35021e-10	-1.23939e-10	-1.13192e-10	-1.09258e-10	-1.22313e-10	-1.23916e-10	-1.04659e-10	-9.87044e-11	-1.23615e-10	-1.28001e-10	-1.36381e-10	-1.23256e-10	-1.55249e-10	-1.4184e-10	-1.22887e-10	-1.21615e-10	-1.32805e-10	-1.18475e-10	-1.06115e-10	-1.07822e-10	-1.14661e-10	-1.235e-10	-1.23639e-10	-1.48218e-10	-1.34488e-10	-1.50495e-10	-1.49812e-10	-1.43274e-10	-1.3852e-10	-1.35784e-10	-1.38046e-10	-1.34011e-10	-1.42542e-10	-1.46171e-10	-1.51217e-10	-1.53262e-10	-1.65155e-10	-1.65579e-10	-1.58893e-10	-1.49917e-10	-1.45086e-10	-1.3859e-10	-1.33788e-10
-1.26495e-10	-1.1266e-10	-1.09864e-10	-1.09136e-10	-1.25618e-10	-1.26398e-10	-1.4393e-10	-1.54461e-10	-1.31806e-10	-1.36264e-10	-1.29863e-10	-1.12931e-10	-1.0139e-10	-1.1035e-10	-1.22229e-10	-1.23708e-10	-1.353e-10	-1.53153e-10	-1.52003e-10	-1.32675e-10	-1.32115e-10	-1.33783e-10	-1.19302e-10	-1.20848e-10	-1.11821e-10	-1.26478e-10	-1.24856e-10	-1.22463e-10	-1.12784e-10	-1.23593e-10	-1.27311e-10	-1.39201e-10	-1.09183e-10	-9.94518e-11	-1.16047e-10	-1.34746e-10	-1.35795e-10	-1.30982e-10	-1.49232e-10	-1.55442e-10	-1.66139e-10	-1.60411e-10	-1.55825e-10	-1.47105e-10	-1.42197e-10	-1.54952e-10	-1.62922e-10	-1.48901e-10	-1.54437e-10	-1.35316e-10
-1.16086e-10	-1.2982e-10	-1.33622e-10	-1.28922e-10	-1.37688e-10	-1.43918e-10	-1.25701e-10	-1.41722e-10	-1.45866e-10	-1.3048e-10	-1.22941e-10	-1.2214e-10	-1.33346e-10	-1.21622e-10	-1.38515e-10	-1.38734e-10	-1.36422e-10	-1.35973e-10	-1.23872e-10	-1.19295e-10	-1.20499e-10	-1.28547e-10	-1.26892e-10	-1.08088e-10	-1.18876e-10	-1.15731e-10	-1.16966e-10	-1.37252e-10	-1.31694e-10	-1.26908e-10	-1.28722e-10	-1.34432e-10	-1.27485e-10	-1.31595e-10	-1.41753e-10	-1.47289e-10	-1.44613e-10	-1.22386e-10	-1.41411e-10	-1.35043e-10	-1.46265e-10	-1.41202e-10	-1.34779e-10	-1.30192e-10	-1.38557e-10	-1.39074e-10	-1.35366e-10	-1.38081e-10	-1.26711e-10	-1.25331e-10
-1.46087e-10	-1.29104e-10	-1.19642e-10	-1.27412e-10	-1.37487e-10	-1.29378e-10	-1.3729e-10	-1.32914e-10	-1.31925e-10	-1.43971e-10	-1.38894e-10	-1.34113e-10	-1.20832e-10	-1.09281e-10	-1.2017e-10	-1.32029e-10	-1.473e-10	-1.49003e-10	-1.32707e-10	-1.35462e-10	-1.28979e-10	-1.26155e-10	-1.23729e-10	-1.18755e-10	-1.01171e-10	-9.81451e-11	-1.18379e-10	-1.21719e-10	-1.19172e-10	-1.19695e-10	-1.31847e-10	-1.38878e-10	-1.42618e-10	-1.48426e-10	-1.33562e-10	-1.34747e-10	-1.29181e-10	-1.40213e-10	-1.47987e-10	-1.35069e-10	-1.20732e-10	-1.23558e-10	-1.20234e-10	-1.24327e-10	-1.46443e-10	-1.29082e-10	-1.26324e-10	-1.18978e-10	-1.08601e-10	-1.05264e-10
-1.24727e-10	-1.17577e-10	-1.16023e-10	-1.14017e-10	-1.18765e-10	-1.26937e-10	-1.13824e-10	-1.05406e-10	-1.18641e-10	-1.25952e-10	-1.39411e-10	-1.28704e-10	-1.42758e-10	-1.41999e-10	-1.35259e-10	-1.46145e-10	-1.37685e-10	-1.3951e-10	-1.25583e-10	-1.45392e-10	-1.43713e-10	-1.31872e-10	-1.46272e-10	-1.52504e-10	-1.3769e-10	-1.18443e-10	-1.28182e-10	-1.25722e-10	-1.28431e-10	-1.42757e-10	-1.38623e-10	-1.44697e-10	-1.46536e-10	-1.4238e-10	-1.40181e-10	-1.45158e-10	-1.34981e-10	-1.31507e-10	-1.21506e-10	-1.37342e-10	-1.33915e-10	-1.27197e-10	-1.43015e-10	-1.46765e-10	-1.34248e-10	-1.37423e-10	-1.21336e-10	-1.37029e-10	-1.43621e-10	-1.3577e-10
-1.13012e-10	-1.17553e-10	-1.17067e-10	-1.16047e-10	-1.31772e-10	-1.37441e-10	-1.32558e-10	-1.30359e-10	-1.37398e-10	-1.38791e-10	-1.39504e-10	-1.38315e-10	-1.47708e-10	-1.41096e-10	-1.34741e-10	-1.41789e-10	-1.53433e-10	-1.5081e-10	-1.45038e-10	-1.41329e-10	-1.5725e-10	-1.42508e-10	-1.28504e-10	-1.11004e-10	-1.13309e-10	-1.00079e-10	-1.32032e-10	-1.2839e-10	-1.38876e-10	-1.3137e-10	-1.34537e-10	-1.43988e-10	-1.39156e-10	-1.30367e-10	-1.38908e-10	-1.3299e-10	-1.36531e-10	-1.43643e-10	-1.53957e-10	-1.39896e-10	-1.27982e-10	-1.35486e-10	-1.19966e-10	-1.14881e-10	-9.929e-11	-9.36952e-11	-1.13314e-10	-1.19524e-10	-1.27612e-10	-1.17644e-10
-1.57648e-10	-1.40588e-10	-1.42594e-10	-1.4348e-10	-1.34842e-10	-1.27812e-10	-1.54743e-10	-1.63515e-10	-1.57286e-10	-1.60587e-10	-1.40912e-10	-1.32649e-10	-1.41672e-10	-1.32213e-10	-1.53844e-10	-1.58482e-10	-1.58025e-10	-1.7178e-10	-1.66561e-10	-1.59412e-10	-1.59325e-10	-1.55691e-10	-1.46328e-10	-1.37884e-10	-1.42614e-10	-1.17246e-10	-1.35807e-10	-1.35992e-10	-1.41534e-10	-1.36231e-10	-1.18669e-10	-1.29909e-10	-1.50401e-10	-1.39925e-10	-1.51667e-10	-1.60332e-10	-1.49729e-10	-1.30861e-10	-1.43426e-10	-1.44801e-10	-1.4228e-10	-1.34786e-10	-1.20417e-10	-1.33931e-10	-1.29465e-10	-1.34402e-10	-1.38876e-10	-1.45904e-10	-1.30904e-10	-1.29276e-10
-1.44445e-10	-1.35275e-10	-1.55029e-10	-1.32543e-10	-1.44823e-10	-1.65728e-10	-1.59444e-10	-1.7498e-10	-1.74559e-10	-1.5477e-10	-1.56401e-10	-1.6873e-10	-1.80813e-10	-1.47634e-10	-1.49848e-10	-1.60907e-10	-1.54135e-10	-1.59668e-10	-1.73849e-10	-1.71284e-10	-1.7459e-10	-1.75716e-10	-1.5773e-10	-1.53372e-10	-1.51193e-10	-1.54225e-10	-1.60847e-10	-1.59621e-10	-1.37791e-10	-1.39301e-10	-1.50684e-10	-1.3956e-10	-1.36737e-10	-1.57417e-10	-1.50798e-10	-1.40438e-10	-1.46483e-10	-1.5269e-10	-1.41772e-10	-1.42264e-10	-1.29036e-10	-1.35159e-10	-1.50439e-10	-1.5795e-10	-1.69034e-10	-1.45559e-10	-1.4417e-10	-1.49493e-10	-1.51316e-10	-1.43365e-10
-1.29472e-10	-1.35568e-10	-1.44881e-10	-1.54676e-10	-1.50013e-10	-1.43505e-10	-1.3981e-10	-1.44039e-10	-1.61611e-10	-1.5306e-10	-1.30253e-10	-1.33155e-10	-1.39452e-10	-1.43395e-10	-1.42086e-10	-1.4928e-10	-1.48789e-10	-1.19885e-10	-1.48522e-10	-1.67193e-10	-1.75115e-10	-1.47677e-10	-1.47458e-10	-1.2826e-10	-1.31337e-10	-1.3135e-10	-1.49276e-10	-1.33696e-10	-1.33254e-10	-1.55905e-10	-1.40741e-10	-1.41735e-10	-1.29247e-10	-1.64547e-10	-1.53163e-10	-1.36122e-10	-1.20445e-10	-1.21711e-10	-1.17305e-10	-1.11798e-10	-1.13096e-10	-1.22398e-10	-1.40596e-10	-1.3635e-10	-1.65295e-10	-1.56005e-10	-1.46785e-10	-1.37817e-10	-1.38203e-10	-1.31296e-10
-1.1291e-10	-1.29519e-10	-1.30019e-10	-1.51763e-10	-1.53859e-10	-1.56687e-10	-1.75672e-10	-1.65051e-10	-1.54367e-10	-1.59177e-10	-1.52371e-10	-1.62668e-10	-1.78172e-10	-1.67596e-10	-1.63133e-10	-1.6882e-10	-1.76389e-10	-1.63693e-10	-1.58791e-10	-1.57127e-10	-1.68077e-10	-1.67826e-10	-1.69542e-10	-1.46531e-10	-1.47963e-10	-1.51133e-10	-1.35443e-10	-1.32804e-10	-1.30652e-10	-1.39588e-10	-1.46689e-10	-1.40588e-10	-1.3397e-10	-1.45889e-10	-1.54601e-10	-1.33663e-10	-1.28871e-10	-1.61441e-10	-1.63111e-10	-1.5422e-10	-1.52997e-10	-1.55181e-10	-1.42251e-10	-1.24614e-10	-1.34116e-10	-1.31457e-10	-1.30884e-10	-1.25609e-10	-1.40944e-10	-1.37148e-10
-1.35179e-10	-1.34948e-10	-1.55079e-10	-1.43643e-10	-1.28153e-10	-1.12825e-10	-1.27575e-10	-1.28981e-10	-1.15429e-10	-1.09762e-10	-1.17645e-10	-1.16911e-10	-1.41628e-10	-1.41102e-10	-1.39166e-10	-1.33971e-10	-1.33125e-10	-1.49771e-10	-1.44381e-10	-1.3144e-10	-1.36247e-10	-1.47105e-10	-1.42171e-10	-1.36269e-10	-1.33723e-10	-1.41742e-10	-1.48071e-10	-1.4424e-10	-1.23564e-10	-1.23659e-10	-1.31614e-10	-1.35966e-10	-1.40044e-10	-1.35631e-10	-1.26751e-10	-1.43072e-10	-1.44636e-10	-1.33735e-10	-1.39389e-10	-1.4459e-10	-1.29527e-10	-1.23541e-10	-1.07665e-10	-1.14064e-10	-1.11277e-10	-1.14473e-10	-1.31138e-10	-1.24701e-10	-1.32021e-10	-1.11699e-10
-1.37573e-10	-1.43932e-10	-1.35415e-10	-1.22863e-10	-1.31362e-10	-1.32921e-10	-1.37911e-10	-1.37473e-10	-1.47782e-10	-1.24767e-10	-1.23791e-10	-1.33675e-10	-1.1701e-10	-1.15774e-10	-1.40227e-10	-1.30553e-10	-1.24069e-10	-1.47779e-10	-1.35893e-10	-1.4193e-10	-1.60357e-10	-1.52575e-10	-1.30117e-10	-1.33107e-10	-1.53968e-10	-1.53698e-10	-1.52898e-10	-1.39402e-10	-1.40126e-10	-1.4364e-10	-1.38355e-10	-1.5202e-10	-1.5166e-10	-1.43077e-10	-1.47031e-10	-1.27836e-10	-1.50847e-10	-1.59821e-10	-1.37846e-10	-1.33097e-10	-1.45777e-10	-1.32937e-10	-1.36705e-10	-1.32655e-10	-1.3339e-10	-1.36844e-10	-1.31336e-10	-1.51628e-10	-1.50837e-10	-1.37814e-10
-1.5372e-10	-1.54247e-10	-1.52641e-10	-1.34617e-10	-1.37475e-10	-1.22576e-10	-1.30424e-10	-1.2453e-10	-1.18475e-10	-1.12252e-10	-1.14153e-10	-1.18972e-10	-1.32612e-10	-1.17166e-10	-1.12555e-10	-1.26539e-10	-1.38346e-10	-1.35671e-10	-1.44112e-10	-1.52749e-10	-1.44982e-10	-1.32604e-10	-1.40385e-10	-1.44585e-10	-1.47466e-10	-1.25943e-10	-1.37888e-10	-1.36218e-10	-1.28955e-10	-1.19465e-10	-1.22158e-10	-1.46538e-10	-1.45008e-10	-1.32928e-10	-1.46684e-10	-1.51948e-10	-1.27404e-10	-1.14645e-10	-1.27977e-10	-1.39757e-10	-1.42221e-10	-1.29129e-10	-1.25773e-10	-1.3878e-10	-1.31616e-10	-1.2504e-10	-1.17848e-10	-1.12917e-10	-1.35567e-10	-1.23573e-10
-1.38695e-10	-1.42838e-10	-1.38316e-10	-1.37684e-10	-1.41529e-10	-1.37228e-10	-1.37555e-10	-1.27823e-10	-1.27564e-10	-1.29829e-10	-1.11959e-10	-9.30795e-11	-1.05429e-10	-9.92544e-11	-9.74057e-11	-1.01964e-10	-1.07014e-10	-1.22683e-10	-1.26592e-10	-1.26564e-10	-1.20125e-10	-1.20432e-10	-1.39465e-10	-1.32607e-10	-1.35556e-10	-1.37374e-10	-1.31647e-10	-1.24559e-10	-1.21118e-10	-1.24785e-10	-1.12007e-10	-1.15335e-10	-1.28699e-10	-1.28902e-10	-1.39709e-10	-1.38574e-10	-1.30581e-10	-1.31321e-10	-1.40542e-10	-1.45603e-10	-1.40807e-10	-1.29995e-10	-1.38268e-10	-1.37186e-10	-1.28682e-10	-1.25473e-10	-1.22338e-10	-1.32421e-10	-1.20725e-10	-1.2373e-10
-1.39654e-10	-1.29675e-10	-1.47789e-10	-1.44798e-10	-1.37664e-10	-1.27695e-10	-1.35136e-10	-1.41354e-10	-1.44238e-10	-1.28194e-10	-1.13571e-10	-1.11368e-10	-1.20472e-10	-1.26337e-10	-1.15386e-10	-1.14202e-10	-1.01483e-10	-1.16383e-10	-1.20029e-10	-1.22307e-10	-1.12524e-10	-1.14657e-10	-1.15202e-10	-1.34651e-10	-1.21268e-10	-1.21566e-10	-1.10737e-10	-1.05723e-10	-1.03298e-10	-1.16569e-10	-1.03743e-10	-1.14951e-10	-1.0515e-10	-1.0258e-10	-1.24841e-10	-1.39167e-10	-1.26054e-10	-1.23118e-10	-1.19401e-10	-1.43976e-10	-1.50144e-10	-1.2047e-10	-1.11916e-10	-1.17988e-10	-1.18184e-10	-1.29423e-10	-1.29338e-10	-1.29275e-10	-1.15432e-10	-1.08083e-10
-1.43851e-10	-1.40623e-10	-1.50999e-10	-1.45723e-10	-1.44065e-10	-1.2634e-10	-1.15461e-10	-1.06582e-10	-1.23536e-10	-1.29019e-10	-1.35849e-10	-1.21934e-10	-1.12197e-10	-1.13911e-10	-1.08597e-10	-1.14135e-10	-1.18654e-10	-1.3367e-10	-1.24206e-10	-1.30693e-10	-1.28784e-10	-1.31846e-10	-1.30999e-10	-1.31238e-10	-1.39353e-10	-1.25259e-10	-1.17892e-10	-1.18907e-10	-1.32677e-10	-1.43569e-10	-1.25389e-10	-1.33759e-10	-1.1571e-10	-1.09644e-10	-1.30937e-10	-1.41348e-10	-1.38096e-10	-1.46889e-10	-1.31944e-10	-1.17975e-10	-1.2912e-10	-1.3352e-10	-1.36205e-10	-1.27784e-10	-1.38931e-10	-1.38947e-10	-1.21284e-10	-1.20744e-10	-1.19087e-10	-1.20398e-10
-1.49992e-10	-1.53509e-10	-1.64865e-10	-1.47063e-10	-1.45573e-10	-1.37301e-10	-1.37288e-10	-1.26214e-10	-1.06198e-10	-1.19948e-10	-1.43185e-10	-1.5466e-10	-1.25918e-10	-1.29964e-10	-1.35635e-10	-1.42265e-10	-1.46766e-10	-1.44609e-10	-1.31629e-10	-1.39407e-10	-1.29842e-10	-1.18236e-10	-1.21223e-10	-1.06361e-10	-1.11935e-10	-1.27981e-10	-1.31002e-10	-1.31629e-10	-1.08396e-10	-1.20162e-10	-1.30867e-10	-1.34136e-10	-1.28648e-10	-1.21984e-10	-1.26972e-10	-1.4565e-10	-1.4363e-10	-1.41439e-10	-1.41887e-10	-1.23067e-10	-1.26053e-10	-1.45646e-10	-1.5655e-10	-1.50925e-10	-1.35365e-10	-1.27993e-10	-1.22901e-10	-1.34993e-10	-1.25927e-10	-1.1926e-10
-1.22429e-10	-1.25732e-10	-1.36098e-10	-1.43227e-10	-1.34997e-10	-1.12493e-10	-9.70759e-11	-1.01057e-10	-1.15721e-10	-1.13201e-10	-1.0707e-10	-1.07536e-10	-1.08987e-10	-1.20445e-10	-1.15137e-10	-1.31737e-10	-1.28404e-10	-1.339e-10	-1.2407e-10	-1.19144e-10	-1.29173e-10	-1.32041e-10	-1.30118e-10	-1.40249e-10	-1.34071e-10	-1.10455e-10	-1.10454e-10	-9.76535e-11	-1.06748e-10	-1.06066e-10	-1.01321e-10	-9.83279e-11	-1.23435e-10	-1.2979e-10	-1.37645e-10	-1.4567e-10	-1.37194e-10	-1.32576e-10	-1.33455e-10	-1.20428e-10	-1.28735e-10	-1.16316e-10	-1.04428e-10	-1.07281e-10	-1.15892e-10	-1.25249e-10	-1.27594e-10	-1.166e-10	-1.3373e-10	-1.05569e-10
-1.30903e-10	-1.53593e-10	-1.67835e-10	-1.52564e-10	-1.43097e-10	-1.32866e-10	-1.31784e-10	-1.36689e-10	-1.21738e-10	-1.06291e-10	-1.12751e-10	-1.23738e-10	-1.32259e-10	-1.25157e-10	-1.30274e-10	-1.34694e-10	-1.25417e-10	-1.27174e-10	-1.4155e-10	-1.36643e-10	-1.20769e-10	-1.17315e-10	-1.10139e-10	-1.16333e-10	-1.13341e-10	-1.13244e-10	-1.19943e-10	-1.21245e-10	-1.17531e-10	-1.2745e-10	-1.45379e-10	-1.56671e-10	-1.45564e-10	-1.31505e-10	-1.29122e-10	-1.41415e-10	-1.38334e-10	-1.41622e-10	-1.43706e-10	-1.47958e-10	-1.44091e-10	-1.46313e-10	-1.36461e-10	-1.24195e-10	-1.26748e-10	-1.33898e-10	-1.23814e-10	-1.13136e-10	-1.09592e-10	-1.378e-10
-1.31809e-10	-1.23949e-10	-1.37872e-10	-1.32777e-10	-1.3897e-10	-1.36937e-10	-1.19192e-10	-1.16328e-10	-1.13832e-10	-1.19931e-10	-1.10599e-10	-1.19364e-10	-1.16672e-10	-1.3344e-10	-1.32362e-10	-1.31124e-10	-1.21733e-10	-1.31126e-10	-1.47158e-10	-1.43394e-10	-1.42931e-10	-1.47464e-10	-1.41e-10	-1.4635e-10	-1.31712e-10	-1.23194e-10	-1.16032e-10	-1.25635e-10	-1.16283e-10	-1.46882e-10	-1.47695e-10	-1.39229e-10	-1.33616e-10	-1.41725e-10	-1.31896e-10	-1.3525e-10	-1.41339e-10	-1.46545e-10	-1.54077e-10	-1.59883e-10	-1.63629e-10	-1.41438e-10	-1.45064e-10	-1.50289e-10	-1.31972e-10	-1.39602e-10	-1.37847e-10	-1.33049e-10	-1.37482e-10	-1.21843e-10
-1.42574e-10	-1.38881e-10	-1.3115e-10	-1.30563e-10	-1.28599e-10	-1.21761e-10	-1.18933e-10	-1.19415e-10	-1.32332e-10	-1.08402e-10	-1.23694e-10	-1.13333e-10	-1.41726e-10	-1.33443e-10	-1.2775e-10	-1.42177e-10	-1.48772e-10	-1.39764e-10	-1.51417e-10	-1.35777e-10	-1.36945e-10	-1.43556e-10	-1.42055e-10	-1.32925e-10	-1.27203e-10	-1.06636e-10	-9.70749e-11	-9.48561e-11	-1.23676e-10	-1.25455e-10	-1.32888e-10	-1.29247e-10	-1.23228e-10	-1.25263e-10	-1.16163e-10	-1.304e-10	-1.41988e-10	-1.23579e-10	-1.31497e-10	-1.467e-10	-1.44087e-10	-1.47674e-10	-1.3346e-10	-1.39907e-10	-1.39179e-10	-1.40489e-10	-1.22003e-10	-9.7476e-11	-1.14158e-10	-1.11546e-10
-1.26315e-10	-1.19395e-10	-1.2557e-10	-1.20069e-10	-1.28327e-10	-1.21019e-10	-1.22405e-10	-1.10335e-10	-1.09216e-10	-9.66227e-11	-1.00201e-10	-1.05733e-10	-1.2809e-10	-1.3735e-10	-1.48446e-10	-1.44772e-10	-1.40453e-10	-1.22211e-10	-1.20393e-10	-1.45262e-10	-1.45927e-10	-1.36973e-10	-1.35534e-10	-1.35803e-10	-1.32644e-10	-1.2524e-10	-1.35669e-10	-1.19527e-10	-1.16119e-10	-1.3029e-10	-1.22977e-10	-1.2513e-10	-1.31142e-10	-1.42639e-10	-1.31348e-10	-1.36034e-10	-1.34489e-10	-1.30747e-10	-1.45785e-10	-1.3649e-10	-1.27111e-10	-1.33724e-10	-1.25237e-10	-1.21938e-10	-1.0859e-10	-1.1616e-10	-1.1884e-10	-1.35192e-10	-1.2166e-10	-1.00196e-10
-1.16473e-10	-1.25244e-10	-1.19729e-10	-1.04869e-10	-1.12788e-10	-1.15837e-10	-1.19827e-10	-1.20489e-10	-1.41896e-10	-1.19426e-10	-1.16629e-10	-1.14346e-10	-1.19846e-10	-1.34845e-10	-1.40046e-10	-1.37821e-10	-1.36999e-10	-1.3244e-10	-1.31923e-10	-1.39491e-10	-1.47993e-10	-1.42332e-10	-1.47622e-10	-1.43672e-10	-1.38265e-10	-1.34598e-10	-1.23778e-10	-1.2964e-10	-1.21718e-10	-1.27459e-10	-1.41687e-10	-1.40119e-10	-1.32713e-10	-1.4496e-10	-1.31056e-10	-1.33384e-10	-1.5389e-10	-1.49667e-10	-1.37475e-10	-1.38284e-10	-1.29623e-10	-1.29209e-10	-1.32e-10	-1.25628e-10	-1.21899e-10	-1.33898e-10	-1.42355e-10	-1.47339e-10	-1.56287e-10	-1.38894e-10
-1.31391e-10	-1.19183e-10	-1.30594e-10	-1.34751e-10	-1.25362e-10	-1.30864e-10	-1.17651e-10	-1.02299e-10	-1.0823e-10	-1.22373e-10	-1.30283e-10	-1.27845e-10	-1.21285e-10	-1.28977e-10	-1.2384e-10	-1.10228e-10	-1.52755e-10	-1.39354e-10	-1.49879e-10	-1.47618e-10	-1.31267e-10	-1.47432e-10	-1.53053e-10	-1.45111e-10	-1.39047e-10	-1.21667e-10	-1.40695e-10	-1.46095e-10	-1.40119e-10	-1.39753e-10	-1.35794e-10	-1.55237e-10	-1.59341e-10	-1.50536e-10	-1.61894e-10	-1.68735e-10	-1.54739e-10	-1.36964e-10	-1.45371e-10	-1.37612e-10	-1.3537e-10	-1.32943e-10	-1.31392e-10	-1.33742e-10	-1.321e-10	-1.43027e-10	-1.38977e-10	-1.38578e-10	-1.35213e-10	-1.37502e-10
-1.47398e-10	-1.3605e-10	-1.45239e-10	-1.26831e-10	-1.41797e-10	-1.39909e-10	-1.22533e-10	-1.40046e-10	-1.41311e-10	-1.32208e-10	-1.36324e-10	-1.23995e-10	-1.31429e-10	-1.20889e-10	-1.15825e-10	-1.16079e-10	-1.19863e-10	-1.28407e-10	-1.37448e-10	-1.29407e-10	-1.45423e-10	-1.41274e-10	-1.42572e-10	-1.32436e-10	-1.34184e-10	-1.58404e-10	-1.57885e-10	-1.59091e-10	-1.5615e-10	-1.6048e-10	-1.69612e-10	-1.64314e-10	-1.66774e-10	-1.42333e-10	-1.43763e-10	-1.45665e-10	-1.4446e-10	-1.48849e-10	-1.43765e-10	-1.39632e-10	-1.52441e-10	-1.53824e-10	-1.39684e-10	-1.19332e-10	-1.16736e-10	-1.32182e-10	-1.34659e-10	-1.21995e-10	-1.27996e-10	-1.31894e-10
-1.52062e-10	-1.41372e-10	-1.35622e-10	-1.4612e-10	-1.44387e-10	-1.36105e-10	-1.34609e-10	-1.30978e-10	-1.2727e-10	-1.07038e-10	-1.31086e-10	-1.30211e-10	-1.26782e-10	-1.32206e-10	-1.25258e-10	-1.3953e-10	-1.41648e-10	-1.36039e-10	-1.35248e-10	-1.38172e-10	-1.52945e-10	-1.50191e-10	-1.54819e-10	-1.61034e-10	-1.60057e-10	-1.53389e-10	-1.53387e-10	-1.42376e-10	-1.54891e-10	-1.37656e-10	-1.4972e-10	-1.44146e-10	-1.49765e-10	-1.74577e-10	-1.55019e-10	-1.43738e-10	-1.46558e-10	-1.37056e-10	-1.68372e-10	-1.68108e-10	-1.53245e-10	-1.65348e-10	-1.7079e-10	-1.47957e-10	-1.55705e-10	-1.56893e-10	-1.59009e-10	-1.59498e-10	-1.48155e-10	-1.41772e-10
-1.36441e-10	-1.36067e-10	-1.5219e-10	-1.34742e-10	-1.21601e-10	-1.3423e-10	-1.36802e-10	-1.43477e-10	-1.37104e-10	-1.34724e-10	-1.37358e-10	-1.48016e-10	-1.28905e-10	-1.19591e-10	-1.27607e-10	-1.31389e-10	-1.34389e-10	-1.21699e-10	-1.3096e-10	-1.34969e-10	-1.32967e-10	-1.22166e-10	-1.24886e-10	-1.35542e-10	-1.62225e-10	-1.42465e-10	-1.44384e-10	-1.32177e-10	-1.31685e-10	-1.38785e-10	-1.59568e-10	-1.46766e-10	-1.41081e-10	-1.46331e-10	-1.40949e-10	-1.24155e-10	-1.43427e-10	-1.37169e-10	-1.56211e-10	-1.52079e-10	-1.48953e-10	-1.40096e-10	-1.45665e-10	-1.29909e-10	-1.27591e-10	-1.0872e-10	-1.13924e-10	-1.21949e-10	-1.46736e-10	-1.53257e-10
-1.48054e-10	-1.48577e-10	-1.56159e-10	-1.45156e-10	-1.42962e-10	-1.33401e-10	-1.3826e-10	-1.37674e-10	-1.29022e-10	-1.23018e-10	-1.09628e-10	-1.20516e-10	-1.2537e-10	-1.36656e-10	-1.23183e-10	-1.32139e-10	-1.20958e-10	-1.15367e-10	-1.06437e-10	-1.13742e-10	-1.25049e-10	-1.20878e-10	-1.24285e-10	-1.3051e-10	-1.3362e-10	-1.34471e-10	-1.49888e-10	-1.57784e-10	-1.30024e-10	-1.36813e-10	-1.44803e-10	-1.47807e-10	-1.38263e-10	-1.40712e-10	-1.6828e-10	-1.5807e-10	-1.38314e-10	-1.48311e-10	-1.57104e-10	-1.34016e-10	-1.33358e-10	-1.44927e-10	-1.57111e-10	-1.57458e-10	-1.61305e-10	-1.52336e-10	-1.35301e-10	-1.25672e-10	-1.27997e-10	-1.25927e-10
-1.3851e-10	-1.31826e-10	-1.39015e-10	-1.36277e-10	-1.32619e-10	-1.37255e-10	-1.25789e-10	-1.22386e-10	-1.18784e-10	-1.22614e-10	-1.38364e-10	-1.32838e-10	-1.26844e-10	-1.293e-10	-1.36103e-10	-1.34414e-10	-1.40012e-10	-1.30787e-10	-1.19941e-10	-1.30152e-10	-1.41012e-10	-1.39319e-10	-1.36249e-10	-1.40287e-10	-1.42218e-10	-1.54233e-10	-1.45511e-10	-1.38608e-10	-1.36011e-10	-1.38211e-10	-1.4461e-10	-1.55229e-10	-1.5189e-10	-1.47794e-10	-1.54245e-10	-1.49511e-10	-1.41196e-10	-1.51043e-10	-1.31269e-10	-1.14879e-10	-1.52756e-10	-1.41086e-10	-1.27798e-10	-1.40169e-10	-1.42904e-10	-1.47134e-10	-1.46166e-10	-1.27313e-10	-1.1977e-10	-1.22009e-10
-1.44828e-10	-1.61771e-10	-1.3941e-10	-1.2927e-10	-1.30951e-10	-1.24889e-10	-1.20668e-10	-1.16618e-10	-1.22186e-10	-1.27039e-10	-1.28031e-10	-1.18058e-10	-1.32466e-10	-1.33041e-10	-1.20007e-10	-1.33945e-10	-1.22466e-10	-1.18054e-10	-1.35472e-10	-1.43045e-10	-1.31452e-10	-1.39366e-10	-1.42226e-10	-1.22675e-10	-1.26659e-10	-1.30227e-10	-1.48493e-10	-1.40939e-10	-1.50341e-10	-1.45906e-10	-1.42416e-10	-1.44508e-10	-1.37956e-10	-1.22043e-10	-1.30948e-10	-1.19271e-10	-1.06732e-10	-1.18328e-10	-1.19981e-10	-1.07635e-10	-1.28183e-10	-1.28352e-10	-1.34092e-10	-1.43043e-10	-1.46189e-10	-1.37071e-10	-1.6697e-10	-1.51573e-10	-1.22666e-10	-1.28544e-10
-1.18932e-10	-1.39931e-10	-1.34675e-10	-1.42796e-10	-1.37431e-10	-1.43637e-10	-1.30294e-10	-1.29367e-10	-1.13293e-10	-1.0201e-10	-1.17609e-10	-1.38878e-10	-1.18105e-10	-1.15519e-10	-1.30319e-10	-1.29916e-10	-1.17446e-10	-1.08597e-10	-1.20085e-10	-1.26999e-10	-1.11243e-10	-1.25401e-10	-1.21345e-10	-1.19548e-10	-1.22662e-10	-1.22728e-10	-1.18335e-10	-1.44022e-10	-1.47218e-10	-1.28187e-10	-1.29636e-10	-1.35535e-10	-1.36938e-10	-1.31796e-10	-1.35239e-10	-1.37141e-10	-1.46757e-10	-1.53695e-10	-1.42084e-10	-1.41236e-10	-1.35736e-10	-1.31003e-10	-1.43059e-10	-1.43684e-10	-1.35718e-10	-1.39008e-10	-1.59257e-10	-1.50629e-10	-1.40966e-10	-1.41237e-10
-1.42711e-10	-1.46608e-10	-1.55155e-10	-1.46725e-10	-1.27392e-10	-1.29925e-10	-1.24896e-10	-1.35371e-10	-1.23433e-10	-1.23547e-10	-1.31753e-10	-1.28856e-10	-1.10861e-10	-1.12959e-10	-1.12803e-10	-1.28549e-10	-1.23097e-10	-1.38997e-10	-1.40653e-10	-1.35515e-10	-1.35656e-10	-1.2351e-10	-1.18651e-10	-1.26688e-10	-1.3542e-10	-1.23886e-10	-1.20777e-10	-1.32433e-10	-1.33898e-10	-1.35256e-10	-1.34663e-10	-1.36284e-10	-1.40065e-10	-1.62954e-10	-1.5447e-10	-1.5331e-10	-1.56058e-10	-1.53989e-10	-1.48911e-10	-1.37906e-10	-1.54905e-10	-1.42558e-10	-1.49238e-10	-1.27605e-10	-1.31299e-10	-1.52031e-10	-1.41888e-10	-1.62841e-10	-1.64828e-10	-1.42852e-10
-1.25812e-10	-1.19408e-10	-1.28295e-10	-1.30124e-10	-1.41302e-10	-1.33533e-10	-1.21427e-10	-1.32383e-10	-1.40417e-10	-1.38205e-10	-1.35129e-10	-1.22077e-10	-1.167e-10	-1.13133e-10	-1.14931e-10	-1.02749e-10	-1.06674e-10	-1.19866e-10	-1.24359e-10	-1.49663e-10	-1.40102e-10	-1.41581e-10	-1.43163e-10	-1.45361e-10	-1.3637e-10	-1.22099e-10	-1.21944e-10	-1.31119e-10	-1.34837e-10	-1.49753e-10	-1.5165e-10	-1.4768e-10	-1.53083e-10	-1.55862e-10	-1.54341e-10	-1.40773e-10	-1.29427e-10	-1.30259e-10	-1.34229e-10	-1.14029e-10	-1.19778e-10	-1.33535e-10	-1.31581e-10	-1.40728e-10	-1.3614e-10	-1.35059e-10	-1.38579e-10	-1.42243e-10	-1.47386e-10	-1.34613e-10
-1.25938e-10	-1.48622e-10	-1.38897e-10	-1.24362e-10	-1.34487e-10	-1.2926e-10	-1.22337e-10	-1.29777e-10	-1.24545e-10	-1.32003e-10	-1.22609e-10	-1.19291e-10	-1.14559e-10	-1.18267e-10	-1.15149e-10	-1.39641e-10	-1.43467e-10	-1.25813e-10	-1.18514e-10	-1.2761e-10	-1.35513e-10	-1.58472e-10	-1.69203e-10	-1.38652e-10	-1.42403e-10	-1.37668e-10	-1.23092e-10	-1.43273e-10	-1.54798e-10	-1.49093e-10	-1.47776e-10	-1.47712e-10	-1.39997e-10	-1.21871e-10	-1.50957e-10	-1.48145e-10	-1.52971e-10	-1.46291e-10	-1.33315e-10	-1.37508e-10	-1.36725e-10	-1.45683e-10	-1.53795e-10	-1.44349e-10	-1.6195e-10	-1.59073e-10	-1.58104e-10	-1.52979e-10	-1.61458e-10	-1.64793e-10
-1.47621e-10	-1.43213e-10	-1.33867e-10	-1.1609e-10	-1.11494e-10	-1.20725e-10	-1.26712e-10	-1.32384e-10	-1.32409e-10	-1.42484e-10	-1.36058e-10	-1.35559e-10	-1.27418e-10	-1.20402e-10	-1.17767e-10	-1.27713e-10	-1.24945e-10	-1.32313e-10	-1.34305e-10	-1.26526e-10	-1.3915e-10	-1.46582e-10	-1.51387e-10	-1.52274e-10	-1.35488e-10	-1.51552e-10	-1.359e-10	-1.41693e-10	-1.48649e-10	-1.57706e-10	-1.53236e-10	-1.49913e-10	-1.57021e-10	-1.44287e-10	-1.36785e-10	-1.52909e-10	-1.63136e-10	-1.5781e-10	-1.51456e-10	-1.59889e-10	-1.65976e-10	-1.52349e-10	-1.30148e-10	-1.2467e-10	-1.46066e-10	-1.36559e-10	-1.43598e-10	-1.40359e-10	-1.28427e-10	-1.27511e-10
-1.1633e-10	-1.20688e-10	-1.23681e-10	-1.21942e-10	-1.30704e-10	-1.30232e-10	-1.20454e-10	-1.1142e-10	-1.11348e-10	-1.09274e-10	-1.14654e-10	-1.0993e-10	-1.2413e-10	-1.2075e-10	-1.29396e-10	-1.23787e-10	-1.23547e-10	-1.47564e-10	-1.38927e-10	-1.43354e-10	-1.53774e-10	-1.52189e-10	-1.55829e-10	-1.64929e-10	-1.62764e-10	-1.635e-10	-1.40077e-10	-1.4256e-10	-1.52811e-10	-1.35828e-10	-1.49383e-10	-1.52775e-10	-1.46496e-10	-1.47776e-10	-1.45874e-10	-1.35128e-10	-1.42879e-10	-1.46646e-10	-1.47585e-10	-1.33252e-10	-1.64949e-10	-1.54058e-10	-1.29901e-10	-1.47608e-10	-1.45394e-10	-1.51742e-10	-1.75046e-10	-1.69128e-10	-1.61322e-10	-1.69978e-10
-9.70618e-11	-1.16821e-10	-1.0573e-10	-9.75791e-11	-1.09241e-10	-1.14075e-10	-9.91382e-11	-1.02365e-10	-1.13067e-10	-1.21885e-10	-1.17464e-10	-1.22746e-10	-1.08401e-10	-1.11998e-10	-1.05856e-10	-1.40884e-10	-1.37889e-10	-1.36855e-10	-1.30142e-10	-1.55636e-10	-1.32542e-10	-1.35374e-10	-1.34145e-10	-1.31973e-10	-1.45634e-10	-1.5373e-10	-1.46594e-10	-1.33541e-10	-1.37869e-10	-1.37712e-10	-1.46048e-10	-1.63281e-10	-1.61012e-10	-1.56202e-10	-1.68409e-10	-1.55705e-10	-1.45176e-10	-1.29521e-10	-1.43276e-10	-1.45755e-10	-1.56022e-10	-1.40127e-10	-1.4588e-10	-1.32118e-10	-1.26179e-10	-1.47356e-10	-1.36163e-10	-1.35295e-10	-1.40833e-10	-1.46733e-10
-1.32547e-10	-1.21061e-10	-1.15468e-10	-1.17508e-10	-1.36384e-10	-1.28805e-10	-1.23837e-10	-1.26163e-10	-1.31079e-10	-1.13832e-10	-1.1424e-10	-1.08004e-10	-1.45892e-10	-1.37612e-10	-1.33615e-10	-1.36318e-10	-1.23572e-10	-1.30382e-10	-1.22591e-10	-1.30864e-10	-1.40427e-10	-1.43825e-10	-1.42942e-10	-1.32567e-10	-1.28841e-10	-1.16217e-10	-1.09761e-10	-1.29907e-10	-1.09116e-10	-1.23949e-10	-1.25147e-10	-1.29881e-10	-1.18039e-10	-1.21896e-10	-1.20281e-10	-1.23811e-10	-1.31777e-10	-1.38786e-10	-1.37785e-10	-1.32037e-10	-1.43624e-10	-1.43639e-10	-1.33225e-10	-1.4629e-10	-1.54414e-10	-1.47284e-10	-1.3797e-10	-1.45601e-10	-1.57789e-10	-1.49118e-10
-1.33157e-10	-1.39033e-10	-1.29144e-10	-1.2122e-10	-1.28602e-10	-1.21332e-10	-1.30156e-10	-1.25819e-10	-1.26282e-10	-1.19949e-10	-1.17214e-10	-1.26442e-10	-1.21808e-10	-1.19087e-10	-1.14049e-10	-1.1026e-10	-1.08229e-10	-1.21137e-10	-1.11852e-10	-1.24738e-10	-1.24409e-10	-1.18682e-10	-1.25015e-10	-1.26018e-10	-1.31975e-10	-1.25593e-10	-1.36668e-10	-1.32754e-10	-1.28142e-10	-1.29509e-10	-1.30225e-10	-1.44043e-10	-1.29657e-10	-1.31356e-10	-1.31398e-10	-1.28588e-10	-1.22263e-10	-1.28772e-10	-1.38326e-10	-1.51736e-10	-1.40717e-10	-1.51e-10	-1.54404e-10	-1.55095e-10	-1.51948e-10	-1.57072e-10	-1.56547e-10	-1.62607e-10	-1.72418e-10	-1.90119e-10
-1.09941e-10	-1.18657e-10	-1.42945e-10	-1.24684e-10	-1.22732e-10	-1.36721e-10	-1.29323e-10	-1.10261e-10	-1.37252e-10	-1.22039e-10	-1.11665e-10	-1.21092e-10	-1.14244e-10	-1.10756e-10	-1.24399e-10	-1.15253e-10	-1.30395e-10	-1.34559e-10	-1.43799e-10	-1.42536e-10	-1.46332e-10	-1.47326e-10	-1.25721e-10	-1.18511e-10	-1.29184e-10	-1.37565e-10	-1.44617e-10	-1.27771e-10	-1.28771e-10	-1.32973e-10	-1.25531e-10	-1.14354e-10	-1.19364e-10	-1.27989e-10	-1.34885e-10	-1.46491e-10	-1.31758e-10	-1.3254e-10	-1.2943e-10	-1.27407e-10	-1.46364e-10	-1.47673e-10	-1.54065e-10	-1.4487e-10	-1.55464e-10	-1.58245e-10	-1.53186e-10	-1.60228e-10	-1.82099e-10	-1.68772e-10
-1.29998e-10	-1.35362e-10	-1.34515e-10	-1.45576e-10	-1.42534e-10	-1.42247e-10	-1.2957e-10	-1.41571e-10	-1.27059e-10	-1.4517e-10	-1.30252e-10	-1.11352e-10	-1.24706e-10	-1.39318e-10	-1.41747e-10	-1.22824e-10	-1.36104e-10	-1.31393e-10	-1.26528e-10	-1.23137e-10	-1.30751e-10	-1.33529e-10	-1.4869e-10	-1.62665e-10	-1.53488e-10	-1.29902e-10	-1.36425e-10	-1.27093e-10	-1.25096e-10	-1.11459e-10	-1.2709e-10	-1.18065e-10	-1.0623e-10	-1.0291e-10	-1.18837e-10	-1.25868e-10	-1.40238e-10	-1.36969e-10	-1.34569e-10	-1.29742e-10	-1.51011e-10	-1.54418e-10	-1.40047e-10	-1.36789e-10	-1.38845e-10	-1.49562e-10	-1.66202e-10	-1.60755e-10	-1.62964e-10	-1.60278e-10
-1.44404e-10	-1.60399e-10	-1.38129e-10	-1.4014e-10	-1.51252e-10	-1.51516e-10	-1.36949e-10	-1.50883e-10	-1.46602e-10	-1.40082e-10	-1.44755e-10	-1.49947e-10	-1.40409e-10	-1.39864e-10	-1.44025e-10	-1.61042e-10	-1.60337e-10	-1.53551e-10	-1.42054e-10	-1.27728e-10	-1.25671e-10	-1.38129e-10	-1.25925e-10	-1.34931e-10	-1.5066e-10	-1.49693e-10	-1.48478e-10	-1.31601e-10	-1.21045e-10	-1.16769e-10	-1.22923e-10	-1.28363e-10	-1.42245e-10	-1.5551e-10	-1.49096e-10	-1.47755e-10	-1.5328e-10	-1.38394e-10	-1.48044e-10	-1.49511e-10	-1.50395e-10	-1.49741e-10	-1.52244e-10	-1.44399e-10	-1.545e-10	-1.61993e-10	-1.70802e-10	-1.77112e-10	-1.76127e-10	-1.65786e-10
-1.27623e-10	-1.40364e-10	-1.29141e-10	-1.23212e-10	-1.27824e-10	-1.1401e-10	-1.3345e-10	-1.33257e-10	-1.33788e-10	-1.28967e-10	-1.28307e-10	-1.40568e-10	-1.2078e-10	-1.17233e-10	-1.07919e-10	-1.29457e-10	-1.18101e-10	-1.24401e-10	-1.08788e-10	-1.13271e-10	-1.25512e-10	-1.30799e-10	-1.28376e-10	-1.33605e-10	-1.11696e-10	-1.10376e-10	-1.18506e-10	-1.30567e-10	-1.17693e-10	-1.31107e-10	-1.32433e-10	-1.21158e-10	-1.28665e-10	-1.16885e-10	-1.246e-10	-1.36322e-10	-1.40281e-10	-1.32178e-10	-1.24052e-10	-1.41022e-10	-1.52266e-10	-1.43159e-10	-1.4949e-10	-1.5582e-10	-1.64817e-10	-1.62742e-10	-1.67547e-10	-1.73731e-10	-1.78947e-10	-1.76189e-10
-1.43645e-10	-1.39086e-10	-1.44555e-10	-1.39734e-10	-1.4058e-10	-1.31685e-10	-1.31359e-10	-1.33383e-10	-1.31277e-10	-1.31507e-10	-1.14128e-10	-1.29084e-10	-1.29522e-10	-1.28231e-10	-1.26417e-10	-1.34719e-10	-1.33158e-10	-1.38963e-10	-1.40586e-10	-1.24198e-10	-1.19036e-10	-1.08127e-10	-1.23191e-10	-1.34113e-10	-1.31516e-10	-1.39109e-10	-1.29646e-10	-1.27931e-10	-1.23238e-10	-1.27938e-10	-1.23789e-10	-1.30701e-10	-1.28003e-10	-1.43745e-10	-1.32087e-10	-1.24009e-10	-1.29588e-10	-1.34154e-10	-1.48212e-10	-1.39897e-10	-1.46996e-10	-1.56445e-10	-1.53177e-10	-1.49812e-10	-1.52612e-10	-1.43848e-10	-1.48412e-10	-1.55245e-10	-1.53262e-10	-1.64253e-10
-1.32889e-10	-1.33048e-10	-1.36773e-10	-1.31693e-10	-1.16072e-10	-1.23429e-10	-1.19315e-10	-1.21486e-10	-1.18009e-10	-1.23778e-10	-1.20841e-10	-1.03156e-10	-9.11191e-11	-8.27768e-11	-9.14166e-11	-8.34267e-11	-9.77123e-11	-1.02658e-10	-1.05883e-10	-1.04783e-10	-9.65687e-11	-1.03846e-10	-1.20557e-10	-1.22414e-10	-1.21744e-10	-1.17829e-10	-1.16374e-10	-1.12429e-10	-1.07396e-10	-1.12492e-10	-1.07669e-10	-1.09994e-10	-1.09827e-10	-1.06984e-10	-1.21989e-10	-1.14611e-10	-1.14583e-10	-1.13524e-10	-1.11054e-10	-1.14979e-10	-1.30235e-10	-1.24005e-10	-1.41309e-10	-1.32043e-10	-1.35208e-10	-1.39968e-10	-1.42169e-10	-1.38587e-10	-1.44739e-10	-1.40291e-10
-1.47449e-10	-1.46497e-10	-1.39353e-10	-1.14758e-10	-1.16808e-10	-1.13336e-10	-1.19653e-10	-1.24049e-10	-1.13819e-10	-1.21331e-10	-1.12367e-10	-1.10165e-10	-1.11989e-10	-9.35025e-11	-9.23498e-11	-1.01591e-10	-9.6697e-11	-9.6971e-11	-1.01463e-10	-1.03704e-10	-1.26705e-10	-1.34853e-10	-1.34666e-10	-1.3119e-10	-1.4236e-10	-1.30933e-10	-1.1409e-10	-1.10424e-10	-1.18082e-10	-1.14605e-10	-1.2734e-10	-1.26542e-10	-1.26986e-10	-1.16172e-10	-1.22742e-10	-1.29706e-10	-1.23176e-10	-1.37498e-10	-1.23183e-10	-1.39571e-10	-1.34769e-10	-1.35864e-10	-1.51516e-10	-1.31474e-10	-1.29825e-10	-1.25347e-10	-1.45652e-10	-1.3852e-10	-1.35757e-10	-1.34121e-10
-1.1705e-10	-1.23685e-10	-1.36221e-10	-1.16712e-10	-1.01817e-10	-1.09215e-10	-9.32431e-11	-9.82005e-11	-9.5071e-11	-9.46884e-11	-1.01596e-10	-1.04606e-10	-9.98567e-11	-1.04918e-10	-1.16223e-10	-1.09407e-10	-1.22685e-10	-1.11597e-10	-1.09131e-10	-1.11357e-10	-1.05066e-10	-1.20111e-10	-1.1882e-10	-1.31161e-10	-1.28733e-10	-1.39412e-10	-1.34615e-10	-1.33675e-10	-1.22136e-10	-1.13278e-10	-1.38636e-10	-1.21013e-10	-1.20421e-10	-1.38053e-10	-1.39194e-10	-1.28388e-10	-1.20807e-10	-1.36834e-10	-1.3484e-10	-1.35826e-10	-1.61605e-10	-1.51581e-10	-1.43226e-10	-1.58888e-10	-1.56191e-10	-1.51983e-10	-1.45787e-10	-1.33194e-10	-1.36537e-10	-1.37181e-10
-1.15608e-10	-1.277e-10	-1.31347e-10	-1.19941e-10	-1.25578e-10	-1.22858e-10	-1.22453e-10	-1.21228e-10	-1.16273e-10	-1.17956e-10	-1.03806e-10	-1.0927e-10	-1.1799e-10	-9.35612e-11	-8.49068e-11	-9.50698e-11	-1.104e-10	-1.22722e-10	-1.20976e-10	-1.03698e-10	-1.11682e-10	-1.43991e-10	-1.43221e-10	-1.31764e-10	-1.19295e-10	-1.10551e-10	-1.02377e-10	-1.06867e-10	-1.1698e-10	-1.11799e-10	-1.09668e-10	-1.17318e-10	-1.18319e-10	-1.05739e-10	-1.05657e-10	-1.07782e-10	-1.14182e-10	-1.19642e-10	-1.16325e-10	-1.31423e-10	-1.25839e-10	-1.38644e-10	-1.51679e-10	-1.28309e-10	-1.26733e-10	-1.37242e-10	-1.28942e-10	-1.41581e-10	-1.35841e-10	-1.46289e-10
-1.00253e-10	-1.10419e-10	-9.61743e-11	-9.61627e-11	-8.85843e-11	-7.6627e-11	-9.33677e-11	-9.66627e-11	-9.80714e-11	-1.11024e-10	-1.00542e-10	-8.29367e-11	-8.70723e-11	-9.7862e-11	-1.01349e-10	-9.31944e-11	-1.00927e-10	-1.01153e-10	-9.5253e-11	-1.00616e-10	-1.09611e-10	-1.29471e-10	-1.09355e-10	-1.08159e-10	-1.23312e-10	-1.2294e-10	-1.215e-10	-1.0446e-10	-1.21828e-10	-1.17638e-10	-1.07821e-10	-9.79955e-11	-1.01597e-10	-1.02364e-10	-1.02603e-10	-1.0375e-10	-1.00658e-10	-1.14227e-10	-1.21844e-10	-1.18895e-10	-1.40243e-10	-1.31796e-10	-1.31964e-10	-1.35361e-10	-1.38128e-10	-1.46408e-10	-1.29899e-10	-1.24048e-10	-1.23848e-10	-1.31703e-10
-1.04438e-10	-1.04251e-10	-1.14001e-10	-1.08811e-10	-1.04381e-10	-9.83724e-11	-1.11137e-10	-1.16031e-10	-1.0234e-10	-9.5635e-11	-9.85841e-11	-1.00638e-10	-9.42215e-11	-1.04264e-10	-1.03066e-10	-1.01062e-10	-1.09282e-10	-1.02868e-10	-1.01523e-10	-1.11719e-10	-1.02562e-10	-1.32494e-10	-1.41471e-10	-1.37716e-10	-1.21472e-10	-1.17601e-10	-1.2087e-10	-1.24836e-10	-1.17784e-10	-1.17596e-10	-1.21567e-10	-1.13489e-10	-1.12882e-10	-1.31021e-10	-1.23099e-10	-1.01018e-10	-1.15284e-10	-1.25542e-10	-1.34425e-10	-1.31607e-10	-1.21506e-10	-1.25308e-10	-1.29137e-10	-1.34474e-10	-1.37864e-10	-1.42247e-10	-1.54725e-10	-1.54539e-10	-1.44544e-10	-1.55479e-10
-1.18285e-10	-1.16685e-10	-1.06094e-10	-1.14211e-10	-1.11385e-10	-1.15591e-10	-9.84382e-11	-1.00186e-10	-1.01768e-10	-9.48359e-11	-8.55353e-11	-9.06399e-11	-9.84997e-11	-1.11368e-10	-1.17153e-10	-1.21902e-10	-1.05748e-10	-1.12284e-10	-1.07926e-10	-1.07696e-10	-1.11517e-10	-1.26562e-10	-1.22321e-10	-1.19137e-10	-1.10831e-10	-1.12049e-10	-1.18257e-10	-1.34483e-10	-1.34517e-10	-1.21648e-10	-1.30847e-10	-1.04624e-10	-1.18495e-10	-1.18614e-10	-1.21679e-10	-1.36175e-10	-1.22946e-10	-1.14703e-10	-1.35292e-10	-1.37395e-10	-1.38848e-10	-1.6318e-10	-1.68444e-10	-1.72612e-10	-1.56736e-10	-1.37866e-10	-1.5675e-10	-1.66387e-10	-1.63733e-10	-1.50843e-10
-1.10271e-10	-1.16296e-10	-1.27118e-10	-1.28211e-10	-1.0526e-10	-9.49668e-11	-9.93648e-11	-9.71542e-11	-9.84527e-11	-8.68826e-11	-8.93967e-11	-1.00862e-10	-1.17809e-10	-1.16594e-10	-1.20701e-10	-1.11705e-10	-1.1303e-10	-1.12816e-10	-1.24678e-10	-1.29944e-10	-1.32919e-10	-1.25216e-10	-1.2337e-10	-1.35887e-10	-1.37126e-10	-1.31533e-10	-1.22858e-10	-1.33492e-10	-1.40075e-10	-1.41451e-10	-1.32708e-10	-1.34048e-10	-1.25777e-10	-1.32842e-10	-1.40316e-10	-1.25939e-10	-1.22153e-10	-1.2123e-10	-1.40978e-10	-1.29143e-10	-1.45762e-10	-1.45018e-10	-1.56933e-10	-1.57337e-10	-1.60723e-10	-1.68361e-10	-1.62526e-10	-1.56015e-10	-1.59863e-10	-1.50051e-10
-1.23146e-10	-1.10196e-10	-1.09218e-10	-1.05371e-10	-1.18692e-10	-1.07752e-10	-1.22484e-10	-1.08218e-10	-1.04124e-10	-8.57469e-11	-9.36263e-11	-1.02199e-10	-1.01529e-10	-1.09173e-10	-1.03775e-10	-9.36783e-11	-1.07769e-10	-9.75675e-11	-1.15632e-10	-1.27543e-10	-1.41493e-10	-1.4861e-10	-1.29064e-10	-1.24163e-10	-1.36997e-10	-1.10813e-10	-1.30484e-10	-1.20801e-10	-1.166e-10	-1.20884e-10	-1.31548e-10	-1.19032e-10	-1.03202e-10	-1.21823e-10	-1.34296e-10	-1.37598e-10	-1.33976e-10	-1.44339e-10	-1.55e-10	-1.39789e-10	-1.3803e-10	-1.64549e-10	-1.65974e-10	-1.5285e-10	-1.41916e-10	-1.67819e-10	-1.72203e-10	-1.68305e-10	-1.79848e-10	-1.72355e-10
-1.05731e-10	-9.97688e-11	-1.02456e-10	-1.16941e-10	-1.09175e-10	-1.05149e-10	-1.01925e-10	-1.06591e-10	-1.0417e-10	-9.66603e-11	-9.13136e-11	-9.3219e-11	-8.412e-11	-8.62742e-11	-8.12239e-11	-9.15031e-11	-9.88284e-11	-1.02695e-10	-1.15929e-10	-1.21844e-10	-1.33088e-10	-1.13798e-10	-1.18823e-10	-1.26382e-10	-1.44816e-10	-1.59751e-10	-1.37337e-10	-1.38674e-10	-1.27981e-10	-1.21806e-10	-1.16996e-10	-1.18544e-10	-1.23662e-10	-1.1281e-10	-1.27653e-10	-1.22963e-10	-1.24523e-10	-1.30878e-10	-1.44166e-10	-1.68281e-10	-1.61739e-10	-1.64974e-10	-1.52284e-10	-1.57181e-10	-1.58876e-10	-1.61337e-10	-1.64614e-10	-1.59188e-10	-1.557e-10	-1.68042e-10
-1.12629e-10	-1.23989e-10	-1.14e-10	-1.21385e-10	-1.17213e-10	-1.1627e-10	-1.0426e-10	-9.99419e-11	-8.43872e-11	-9.14352e-11	-1.09998e-10	-1.13344e-10	-9.73238e-11	-1.08468e-10	-1.07518e-10	-1.11952e-10	-1.02082e-10	-1.14495e-10	-1.05833e-10	-1.14707e-10	-1.21337e-10	-1.28058e-10	-1.38652e-10	-1.3647e-10	-1.23685e-10	-1.28146e-10	-1.68639e-10	-1.56361e-10	-1.30852e-10	-1.38565e-10	-1.10005e-10	-1.13686e-10	-1.16825e-10	-1.27956e-10	-1.20164e-10	-1.32835e-10	-1.29372e-10	-1.4851e-10	-1.31596e-10	-1.4623e-10	-1.58111e-10	-1.64642e-10	-1.52185e-10	-1.62037e-10	-1.58836e-10	-1.58576e-10	-1.71536e-10	-1.60195e-10	-1.50083e-10	-1.65908e-10
-1.26822e-10	-1.33077e-10	-1.23633e-10	-1.23599e-10	-1.3189e-10	-1.13071e-10	-1.04686e-10	-1.09446e-10	-1.08897e-10	-1.21023e-10	-1.1528e-10	-1.08774e-10	-1.07925e-10	-1.07181e-10	-1.27741e-10	-1.14442e-10	-1.34015e-10	-1.237e-10	-1.21805e-10	-1.2024e-10	-1.2914e-10	-1.46609e-10	-1.5392e-10	-1.43701e-10	-1.40554e-10	-1.65485e-10	-1.54111e-10	-1.56054e-10	-1.63238e-10	-1.45481e-10	-1.31462e-10	-1.3135e-10	-1.33465e-10	-1.44035e-10	-1.69826e-10	-1.56564e-10	-1.59588e-10	-1.75915e-10	-1.95473e-10	-1.97578e-10	-1.92245e-10	-1.97766e-10	-1.8011e-10	-1.72898e-10	-1.69736e-10	-1.81875e-10	-1.67412e-10	-1.67554e-10	-1.77802e-10	-1.79601e-10
[truncated: 462 more columns]

## Sheet: 3a_MetaData
# Width: 2.004 µm
# Height: 2.004 µm
# Value units: m

## Sheet: 3b
ExperimentalPosition (µm)	ExperimentalIntensity (m)	FEMPosition (m)	FEMIntensity (nm)
0	-1.06997e-10	1.07685e-06	0.00404887
0.00395804	-1.0753e-10	1.08967e-06	0.00413916
0.00791608	-1.02948e-10	1.10249e-06	0.00471458
0.0118741	-1.0316e-10	1.11531e-06	0.0063853
0.0158322	-1.00736e-10	1.12812e-06	0.0104502
0.0197902	-9.50936e-11	1.14094e-06	0.0223682
0.0237482	-9.19653e-11	1.15376e-06	0.0353593
0.0277063	-8.85945e-11	1.16658e-06	0.042551
0.0316643	-8.49643e-11	1.1794e-06	0.0426624
0.0356224	-8.21953e-11	1.19222e-06	0.0354759
0.0395804	-7.60067e-11	1.20504e-06	0.0223875
0.0435384	-7.0353e-11	1.21786e-06	0.0092002
0.0474965	-6.75752e-11	1.23068e-06	0.00423243
0.0514545	-5.63459e-11	1.2435e-06	0.00166941
0.0554126	-4.72754e-11	1.25632e-06	-4.17075e-05
0.0593706	-2.49737e-11	1.26914e-06	-0.00205083
0.0633287	3.36143e-12	1.28196e-06	-0.0052643
0.0672867	1.65939e-11	1.29478e-06	-0.0128286
0.0712447	4.05356e-11	1.3076e-06	-0.0277202
0.0752028	6.22327e-11	1.32042e-06	-0.0386138
0.0791608	8.91015e-11	1.33324e-06	-0.042832
0.0831189	1.11129e-10	1.34606e-06	-0.0397342
0.0870769	1.15185e-10	1.35888e-06	-0.0298433
0.0910349	1.05669e-10	1.3717e-06	-0.0154374
0.094993	9.42789e-11	1.38452e-06	-0.00742251
0.098951	6.85541e-11	1.39734e-06	-0.0046831
0.102909	3.97907e-11	1.41016e-06	-0.00352672
0.106867	1.31144e-11	1.42298e-06	-0.00312384
0.110825	-1.59119e-11
0.114783	-4.32988e-11
0.118741	-6.85222e-11
0.122699	-9.02361e-11
0.126657	-1.05813e-10
0.130615	-1.21515e-10
0.134573	-1.31642e-10
0.138531	-1.41161e-10
0.142489	-1.47349e-10
0.146448	-1.49381e-10
0.150406	-1.52614e-10
0.154364	-1.57092e-10
0.158322	-1.59351e-10
0.16228	-1.60618e-10
0.166238	-1.63075e-10
0.170196	-1.66219e-10
0.174154	-1.72922e-10
0.178112	-1.81431e-10
0.18207	-1.8678e-10
0.186028	-1.93303e-10
0.189986	-1.98451e-10
0.193944	-2.05183e-10
0.197902	-2.12539e-10
0.20186	-2.24822e-10
0.205818	-2.37873e-10
0.209776	-2.54703e-10
0.213734	-2.71208e-10
0.217692	-2.86499e-10
0.22165	-3.04474e-10
0.225608	-3.26728e-10
0.229566	-3.51396e-10
0.233524	-3.79142e-10
0.237482	-4.07286e-10
0.24144	-4.32085e-10
0.245399	-4.39542e-10
0.249357	-4.33748e-10
0.253315	-4.13856e-10
0.257273	-3.90012e-10
0.261231	-3.65342e-10
0.265189	-3.32995e-10
0.269147	-3.05348e-10
0.273105	-2.81589e-10
0.277063	-2.55678e-10
0.281021	-2.37988e-10
0.284979	-2.24527e-10
0.288937	-2.12767e-10
0.292895	-2.04939e-10
0.296853	-1.97487e-10
0.300811	-1.95556e-10
0.304769	-1.87299e-10
0.308727	-1.86919e-10
0.312685	-1.90153e-10
0.316643	-1.84806e-10
0.320601	-1.7698e-10
0.324559	-1.7204e-10
0.328517	-1.67827e-10
0.332475	-1.64118e-10
0.336433	-1.65192e-10
0.340392	-1.67758e-10
0.34435	-1.64303e-10
0.348308	-1.6479e-10
0.352266	-1.60529e-10

## Sheet: 3c_ACos
0.00032286	0.000323459	0.000320459	0.000446934	0.000381989	0.00036478	0.000358716	0.000326619	0.000289622	0.000388622	0.000341228	0.000289167	0.000331034	0.000290463	0.000324241	0.000341934	0.000437599	0.000331953	0.000381976	0.000340225	0.000416262	0.000362367	0.000374499	0.000383353	0.000276585	0.000305371	0.000381742	0.000398596	0.000305176	0.00022975	0.000366278	0.000342995	0.000264768	0.000280316	0.000318474	0.00028731	0.000302545	0.000209712	0.000202194	0.000132565	4.24099e-05	5.7374e-05	0.000162808	-2.02566e-05	-0.0001184	-8.79087e-05	1.32336e-05	-1.37915e-05	-5.95371e-05	-7.50636e-05
0.000420647	0.000395964	0.000370474	0.000219041	0.000221287	0.000294016	0.000375102	0.000286301	0.00030482	0.000383053	0.000352823	0.000493744	0.000331753	0.000367938	0.000344207	0.000319624	0.000351234	0.000442829	0.00045048	0.000380519	0.000427411	0.000376626	0.000309496	0.000341756	0.000349077	0.000404553	0.000346277	0.000409289	0.000301054	0.000369931	0.000477034	0.000400144	0.000339744	0.00023875	0.000284444	0.00030328	0.000294837	7.85672e-05	7.41476e-05	7.27176e-05	8.56888e-05	-3.31637e-05	-5.17873e-05	3.92841e-05	2.07307e-05	1.11391e-05	6.61884e-05	1.56352e-05	7.30462e-05	0.000115824
0.000442149	0.000415399	0.000316302	0.000270273	0.000268641	0.000391224	0.000402117	0.000371197	0.000359826	0.000309875	0.000382527	0.000457989	0.000309312	0.00032137	0.000352792	0.000400322	0.000380183	0.000370409	0.000271824	0.000322848	0.000407263	0.000472439	0.000417271	0.000393756	0.000341648	0.000324537	0.000429022	0.000380001	0.000303742	0.000276548	0.000330357	0.000287524	0.000222191	0.000237791	0.000295953	0.000284548	0.000183209	0.000123875	-5.7338e-06	-7.94067e-05	1.80365e-05	4.67251e-05	9.06062e-05	9.96597e-05	1.8157e-06	-7.0697e-05	-6.60683e-05	-4.22552e-05	-5.11586e-05	5.40448e-05
0.000398718	0.000396247	0.000388951	0.000365213	0.000367849	0.000296088	0.000350592	0.000455188	0.000402909	0.000350446	0.000363975	0.000402556	0.000274732	0.000374326	0.000494607	0.000414738	0.0003567	0.000418142	0.000411736	0.000437969	0.000356907	0.0003233	0.000400453	0.000369649	0.000323612	0.000269265	0.000373742	0.00034231	0.000295655	0.000307311	0.000299875	0.000353988	0.000315527	0.000213077	0.000243812	0.000164725	0.000186248	0.00018136	4.53822e-05	7.63615e-05	-1.41225e-05	1.10763e-05	7.34188e-07	-2.29934e-06	-3.98011e-05	-5.84344e-05	1.6723e-05	-8.99732e-06	-7.24204e-05	-6.30938e-05
0.000332933	0.000370481	0.000371439	0.000457265	0.000431015	0.000403898	0.000373605	0.000316717	0.000272775	0.000373107	0.000507707	0.000397947	0.000338316	0.000320671	0.000459249	0.000371696	0.000325555	0.000268535	0.000345813	0.000348434	0.000330133	0.000340022	0.000286688	0.000321474	0.000339306	0.000368314	0.000309657	0.000333645	0.000359572	0.000250103	0.000327821	0.000436281	0.000365066	0.000346209	0.000274304	0.000140935	9.08652e-05	7.38094e-05	4.19554e-05	1.32021e-05	3.63061e-05	2.3642e-06	7.14024e-05	-1.88494e-05	-5.82738e-05	9.43817e-05	6.59937e-05	5.95071e-05	3.14701e-05	3.33597e-05
0.000313981	0.000288483	0.000363359	0.000380672	0.000323729	0.000343915	0.000369356	0.0002538	0.000412286	0.000377732	0.000270949	0.000395837	0.000412983	0.000429128	0.000339388	0.000304031	0.000312574	0.000316227	0.000331	0.000452252	0.000400883	0.000365573	0.000258411	0.000311078	0.000290034	0.000259147	0.000382819	0.000384841	0.000271622	0.000286737	0.000251666	0.000200696	0.000328068	0.000305874	0.000281911	0.000140181	6.56208e-05	0.000121644	9.85537e-05	-3.95034e-05	-5.25294e-05	2.89221e-05	-5.7432e-05	-4.31738e-05	-1.46584e-05	-1.05904e-05	-7.09187e-06	8.1574e-05	4.72858e-05	-1.20821e-05
0.000321972	0.000397452	0.00049824	0.000366062	0.000320342	0.000312809	0.00039289	0.00038522	0.000378858	0.000320778	0.000332591	0.000372348	0.000442754	0.000425554	0.000377831	0.000438164	0.00035929	0.000302295	0.000308301	0.000403758	0.000390271	0.000331906	0.000401738	0.000305346	0.000311711	0.000272417	0.000244607	0.000326635	0.000277374	0.000370994	0.000406002	0.000367443	0.000256676	0.000252325	0.000289124	0.000138886	0.000118148	8.70994e-06	-3.88511e-05	0.000115403	9.43064e-05	4.58059e-05	4.47384e-05	4.20707e-05	6.01908e-05	7.97309e-05	2.00744e-05	-9.113e-05	-7.60855e-05	-3.26028e-06
0.000303119	0.00036461	0.00038721	0.000321891	0.000368911	0.000380225	0.000384798	0.000340391	0.000304589	0.0003051	0.000372656	0.000399831	0.00037786	0.000354829	0.000497356	0.000495523	0.000470741	0.000370469	0.000416817	0.000350002	0.000399825	0.000405654	0.000441993	0.000343588	0.00034817	0.000354292	0.000370637	0.000435521	0.000322837	0.000287897	0.000257086	0.000252249	0.000271552	0.000277448	0.000174432	0.000178997	5.09832e-05	6.71097e-05	1.09601e-05	-7.92299e-05	-6.39925e-05	-2.45053e-05	-0.000120299	-6.64637e-05	-2.18132e-05	-6.3016e-05	-7.89226e-05	-0.000101795	-0.000106305	-8.21297e-05
0.000332172	0.000347631	0.000453917	0.000437778	0.000458908	0.000426904	0.00040993	0.000404348	0.000497677	0.000361734	0.000340223	0.000357643	0.00048146	0.000340246	0.000272728	0.000400512	0.00031066	0.000372209	0.000297128	0.000269237	0.000355104	0.000359027	0.000253659	0.000412437	0.000352796	0.000231781	0.000319543	0.0002895	0.000190231	0.000190742	0.000262072	0.000320668	0.000247949	0.000238423	0.000180057	0.000134369	0.000122034	-4.79842e-05	3.6605e-05	-2.74109e-05	-8.82406e-05	7.43714e-05	2.8615e-05	2.88443e-05	-8.4707e-06	-5.35827e-05	0.000121248	8.22634e-05	6.99192e-05	4.15668e-05
0.00030979	0.000342131	0.000330273	0.00030833	0.000315366	0.000367639	0.000421545	0.000411027	0.000332679	0.000318924	0.000284318	0.000352332	0.00032992	0.000390682	0.000428503	0.000432526	0.000326746	0.000385244	0.000393728	0.000306359	0.000248834	0.000354044	0.000365195	0.000333387	0.000374733	0.000347196	0.000358277	0.000337457	0.000339616	0.00028396	0.000346608	0.000286352	0.000338498	0.000209373	7.74707e-05	6.58663e-05	4.09891e-05	8.62613e-05	-1.70193e-05	3.46479e-05	-3.91234e-05	-6.27685e-05	-8.09006e-05	-4.37853e-05	6.40867e-05	-4.6645e-05	-9.85064e-05	-0.000114835	-6.20699e-05	4.87088e-05
0.000270617	0.00018584	0.000240326	0.000346302	0.000310092	0.000307533	0.000384292	0.000358719	0.000322213	0.000330672	0.000306984	0.000207265	0.000385525	0.000392708	0.000357916	0.000318172	0.000372671	0.000290132	0.000355384	0.000280521	0.000327115	0.000375983	0.000346023	0.000293005	0.000295614	0.000286251	0.000345488	0.000358877	0.000291872	0.000208806	0.000183963	0.00030604	0.000259372	0.00011412	2.98585e-05	-5.91188e-05	-5.66469e-05	-5.39419e-05	-2.11515e-05	-7.41544e-05	-0.00012928	9.07123e-05	2.26414e-05	-7.47546e-05	-0.000110424	3.30628e-05	-5.01582e-05	-7.04233e-05	5.48753e-05	-4.09753e-06
0.000204705	0.00030673	0.000265506	0.000337296	0.000418411	0.000347386	0.000300605	0.000343526	0.000408225	0.000348764	0.000330192	0.000284357	0.000284049	0.00025622	0.000364973	0.000397841	0.000344201	0.000371794	0.000369358	0.000402034	0.000430218	0.000436715	0.000435741	0.000391176	0.000343955	0.000407686	0.000399611	0.000306995	0.00025231	0.000237231	0.000209412	0.00031294	0.000186449	0.000112963	1.95435e-05	-6.13891e-05	-2.605e-05	-0.000133505	-8.61737e-05	-5.60988e-05	-3.44492e-05	-9.48631e-05	-4.3066e-05	-7.6947e-05	-0.00012145	-7.40434e-05	-0.000111803	-0.000106855	-9.01793e-05	-4.80954e-05
0.00028548	0.000323051	0.000261188	0.000224024	0.000297989	0.000354241	0.000286796	0.000373311	0.000374049	0.000417244	0.000376178	0.000318532	0.000363575	0.000399469	0.000416663	0.000419614	0.00041415	0.000426811	0.000335118	0.000391869	0.000375013	0.000342884	0.000378146	0.000363551	0.000360121	0.000332342	0.000285944	0.000330038	0.000278192	0.000256559	0.000213007	0.000168439	0.000155549	-5.28533e-05	-0.000120925	-2.94242e-05	1.59789e-06	-8.81312e-05	-7.15056e-05	-8.16412e-05	-4.36892e-05	3.61534e-06	-4.45706e-05	-4.4916e-05	-7.76316e-05	-0.000133324	-5.35292e-05	-4.21369e-05	-6.67013e-05	-6.50319e-05
0.000271432	0.000252388	0.000331684	0.000376891	0.000411809	0.000374802	0.000295637	0.000341738	0.000328085	0.000319454	0.000296685	0.00021861	0.000336869	0.000268439	0.000386213	0.000390062	0.000430614	0.000390417	0.0003841	0.000376477	0.000341134	0.000351157	0.000432729	0.00038029	0.000318484	0.000429143	0.0004329	0.000362823	0.000256927	0.000194925	0.00024476	0.000180152	8.10975e-05	7.1756e-05	3.8663e-05	-5.44877e-06	2.8491e-05	2.38082e-05	-2.1617e-05	-1.20949e-05	1.94553e-06	1.44935e-05	1.35943e-05	-8.10318e-05	-0.000109853	-4.46817e-05	-3.52889e-05	-1.4994e-05	3.23453e-05	1.68932e-05
0.000283525	0.000380141	0.000364992	0.000366179	0.000365522	0.000288431	0.000298428	0.000309438	0.00024275	0.000298464	0.000280912	0.000300504	0.000399873	0.000426551	0.000390512	0.000367909	0.000421173	0.000375279	0.000303683	0.000317879	0.000390983	0.000320261	0.000306655	0.000277829	0.000330606	0.000467904	0.00040214	0.000337676	0.000244569	0.000145066	0.000119176	0.000147756	0.000175083	2.86851e-05	-2.70514e-05	-5.57987e-05	-6.45477e-05	-9.16174e-05	2.12163e-05	-4.16475e-07	-4.33116e-05	-8.54193e-05	-7.45802e-05	-0.000128175	-0.000146564	-4.84031e-05	-6.69754e-05	-7.64311e-05	2.45748e-05	-0.000132321
0.000379209	0.000376456	0.000459201	0.000419449	0.00042245	0.000366175	0.000350473	0.000317383	0.000409125	0.000384155	0.000338028	0.000339005	0.00043268	0.000361909	0.000347413	0.000423034	0.000354829	0.000409143	0.000410893	0.000403746	0.000427912	0.000371635	0.000420782	0.00035303	0.000441838	0.000396266	0.000330225	0.000424506	0.000368788	0.000313429	0.000212023	0.000125431	4.61572e-05	-6.16947e-05	7.27501e-05	-2.50555e-06	3.99753e-06	7.74595e-05	0.000112344	4.09514e-05	-5.01685e-05	8.43987e-05	8.53269e-05	-1.66975e-05	-2.65998e-05	4.39428e-05	-3.73862e-05	-5.16474e-05	2.46251e-05	-4.54865e-06
0.000292997	0.000270605	0.000293383	0.000336945	0.000360668	0.000223759	0.000212991	0.000304276	0.000334109	0.000268107	0.000335835	0.000381937	0.000368998	0.000370653	0.000393862	0.000339497	0.000269114	0.000362038	0.000385859	0.000349134	0.00035757	0.000343912	0.000251493	0.000311648	0.000283662	0.000339114	0.000369562	0.000246719	0.000284593	0.000268161	9.58837e-05	0.000128727	0.000168149	6.82509e-05	2.85806e-05	-5.47116e-05	8.06233e-05	8.85775e-05	-6.63839e-05	-1.45536e-05	6.67975e-05	-2.62821e-05	-2.46302e-05	-4.80599e-05	-7.74123e-05	1.36723e-05	2.72475e-05	5.16062e-05	6.54914e-05	-1.4348e-05
0.000360342	0.000361834	0.000230053	0.000374899	0.00037481	0.000405709	0.000392216	0.000328221	0.000337814	0.000416055	0.000355342	0.000349322	0.000327137	0.000359617	0.000419533	0.000359374	0.000379356	0.000317392	0.000350583	0.000415702	0.000392041	0.000352414	0.000314608	0.00035615	0.000369533	0.000340043	0.000265823	0.000262125	0.000157288	0.000123706	0.000130038	9.46248e-05	-3.33806e-05	-7.22985e-05	-6.31881e-05	-6.95466e-06	-1.16251e-05	0.000118956	0.000138727	4.20928e-05	-3.35179e-05	-0.000136697	-6.74226e-05	-8.79711e-05	-3.83983e-05	2.7959e-05	-0.000136598	-9.51485e-05	8.92757e-05	-1.68762e-05
0.000373873	0.000352433	0.000283445	0.000312849	0.000277083	0.000341062	0.000325895	0.000368587	0.000414777	0.000365323	0.000331328	0.000342463	0.000347618	0.000291763	0.000300019	0.000296192	0.000245731	0.000274289	0.000233797	0.000323799	0.000282273	0.000314571	0.000364894	0.000462519	0.000466103	0.000420465	0.000299993	0.000332529	0.000327277	0.000238345	0.000104307	7.4342e-05	-7.43825e-05	-3.0317e-05	-4.8307e-05	2.80495e-05	-1.52722e-05	-6.45125e-05	6.19398e-05	3.27241e-05	-1.31196e-05	3.23215e-05	6.06391e-05	-8.08523e-05	-0.000158734	-0.000101181	9.50401e-05	4.80535e-06	-0.00011545	-0.000104698
0.00032019	0.000330893	0.000260388	0.000232184	0.000343918	0.000377479	0.000370037	0.00042112	0.000400996	0.000381588	0.000341822	0.000306552	0.000279969	0.000339035	0.000431344	0.000322509	0.000416126	0.000423156	0.000349957	0.000370761	0.000413428	0.000493508	0.000418587	0.000460994	0.000395209	0.000401627	0.00026565	0.000164469	0.000168397	0.000253393	0.000172165	0.000133331	9.46984e-05	9.88068e-05	9.23947e-05	-1.08889e-05	3.48646e-05	2.26426e-05	5.26224e-05	7.63062e-05	1.97117e-05	-9.56117e-06	3.39008e-05	1.29521e-05	5.46704e-05	2.18324e-05	-2.59078e-05	-2.53166e-05	7.65661e-06	1.72923e-05
0.000403339	0.000361285	0.000295891	0.000187147	0.000173475	0.000332158	0.000304821	0.000349444	0.000263826	0.000350308	0.000373771	0.000315529	0.000368284	0.000388524	0.000373424	0.000365375	0.00037317	0.000356434	0.000420782	0.00036017	0.000392006	0.000374297	0.000354038	0.000356524	0.000402659	0.000360933	0.000323808	0.000286236	0.000211216	0.00010537	-1.43655e-05	-6.30672e-05	2.62964e-05	6.2153e-05	3.69713e-05	-3.61204e-05	-7.15536e-05	8.81892e-05	-3.7119e-05	-8.28328e-05	-8.78541e-05	-2.20488e-05	1.27306e-05	5.28626e-06	6.67592e-05	4.10227e-05	-3.43289e-05	3.30794e-05	-1.82286e-05	-9.43159e-05
0.000286257	0.000318397	0.000346593	0.000344931	0.000379993	0.000415672	0.000371319	0.0003417	0.000412288	0.000417819	0.000325261	0.0003528	0.000363105	0.000379461	0.00036232	0.000375268	0.000343503	0.000312518	0.000354351	0.000384193	0.000456042	0.000438565	0.000422478	0.000330486	0.000422542	0.000373124	0.000258374	0.000194665	0.000126097	7.4055e-05	4.13006e-05	-1.7678e-05	-7.72712e-06	-5.45778e-05	2.25416e-05	-8.94433e-05	6.66918e-05	8.80574e-05	0.00011092	-4.06986e-05	-4.66164e-05	-9.86811e-05	-3.2343e-05	1.61806e-05	7.41658e-05	-8.91562e-05	-7.75644e-05	6.33709e-06	-4.9487e-05	-3.21599e-05
0.000394175	0.000420307	0.000343624	0.000283172	0.000261796	0.000345298	0.000365026	0.000363491	0.00035819	0.000389465	0.000356958	0.000302212	0.00029818	0.00039203	0.000326447	0.000293103	0.000355255	0.000377749	0.000343102	0.000391455	0.000344094	0.000332898	0.000326836	0.000349429	0.000327395	0.000305173	0.000209691	0.00014297	7.84133e-05	-2.1325e-05	-5.21979e-05	-8.99109e-07	3.93747e-05	-2.96641e-05	-6.54179e-05	-1.54043e-05	9.1835e-06	-1.51766e-05	-5.6096e-05	-6.48612e-05	-6.491e-05	-1.1299e-05	-4.94548e-05	-4.6851e-05	-4.16061e-05	-7.64853e-05	-5.96005e-05	-3.55146e-05	-0.000150667	-0.00015435
0.000384679	0.000354888	0.000260732	0.000213708	0.000268696	0.000246854	0.000306387	0.000381161	0.000318376	0.000226342	0.000241249	0.0002977	0.000352062	0.000314759	0.0003222	0.000327744	0.000284546	0.000322092	0.000365297	0.000273167	0.000288978	0.000298429	0.000299244	0.000224439	0.000284209	0.000225081	0.000157912	0.000116263	5.93272e-05	1.57022e-05	-7.37794e-05	-6.81046e-05	-7.18569e-05	-6.69354e-05	-1.22696e-05	-5.32115e-05	-3.56629e-05	-8.49265e-05	-5.07609e-05	-7.68432e-05	-5.89898e-05	-9.69676e-05	-0.000151254	-4.36367e-05	3.33523e-05	-8.56311e-05	-0.000127929	-8.0611e-05	-3.60741e-05	4.94504e-05
0.000379273	0.00033027	0.000318565	0.000392629	0.000337082	0.000350723	0.000314827	0.000301244	0.000315062	0.000241126	0.000250343	0.000347475	0.000368261	0.000322515	0.000354297	0.000399794	0.000332469	0.000252676	0.000342259	0.000340841	0.00036539	0.000384526	0.000370852	0.000246826	0.000283575	0.000213021	0.000111791	5.58155e-05	-4.62843e-05	-4.95453e-05	-2.69215e-05	5.40503e-05	2.47071e-05	-5.75812e-05	-0.000119127	-3.95873e-05	-7.26868e-05	-8.04897e-05	9.00481e-05	0.000103914	0.000129259	8.93461e-05	1.30728e-05	-4.90092e-05	-7.99228e-05	-3.83386e-05	-3.78355e-06	-1.84409e-05	1.78223e-05	-0.000113263
0.000371098	0.000383606	0.00041604	0.000414681	0.000411679	0.00036752	0.000279215	0.000243275	0.000295971	0.00030662	0.000325472	0.000227682	0.000178343	0.000319055	0.000268568	0.000264541	0.00033156	0.00027132	0.00023075	0.000284157	0.000295553	0.000260958	0.00023889	0.000212107	0.000126685	0.00010022	-1.11771e-05	-0.000139537	-1.63662e-05	-1.31566e-05	-8.49806e-05	-9.09663e-05	-3.42863e-05	9.12627e-06	-7.66588e-05	-0.000100152	-6.27671e-05	3.71211e-05	1.3766e-06	-7.3989e-05	-6.86905e-05	-3.94701e-05	-1.27025e-05	-2.86203e-05	-7.59315e-05	-1.56687e-05	3.3395e-05	-5.04394e-05	-8.53986e-05	-3.66113e-05
0.000254644	0.000317429	0.000361633	0.000302676	0.000253788	0.00030262	0.000311371	0.000259275	0.000309584	0.000268336	0.00028379	0.000257526	0.000235633	0.000289471	0.000247755	0.00028491	0.000279848	0.000341352	0.0003498	0.000334119	0.0003928	0.000369155	0.00033917	0.000250322	0.000167075	0.000170547	-5.02721e-05	-2.06711e-05	-9.16128e-05	-0.00015969	-4.5308e-05	-0.000149151	-0.000162512	-8.4195e-05	-7.80407e-05	5.17198e-05	1.03332e-05	2.98664e-05	3.78139e-05	4.39797e-06	2.05506e-05	2.22791e-05	-5.35406e-05	-8.89476e-05	-3.18213e-05	-7.45246e-06	-4.58225e-05	-5.09297e-05	1.23357e-05	0.000122889
0.000430224	0.000390914	0.000382944	0.000373377	0.000369503	0.000355245	0.000323547	0.000288379	0.000301305	0.000343485	0.000344643	0.000311857	0.000259425	0.000257403	0.000287495	0.000280597	0.000304771	0.000313209	0.000309582	0.000296105	0.000373397	0.000442008	0.000427949	0.000285001	5.62562e-05	-2.03012e-05	5.11996e-05	3.22045e-05	7.7939e-05	-8.59946e-05	-7.07117e-05	-9.34703e-06	-0.00011071	7.15731e-05	3.62781e-05	-6.12175e-05	2.80462e-05	4.99962e-05	6.29851e-05	6.92709e-05	-3.93428e-05	-9.80293e-05	-9.3306e-05	1.59107e-05	5.34735e-05	-6.93729e-05	-6.10897e-05	-0.000102925	2.2948e-05	8.13044e-05
0.000300106	0.000304933	0.000334682	0.000321488	0.000270038	0.000377701	0.00038827	0.000386353	0.000398223	0.000390927	0.000289159	0.000271298	0.000352361	0.00028036	0.000255622	0.000307736	0.000271163	0.000309778	0.000328189	0.000244854	0.000309706	0.000302202	0.000291706	0.000111363	4.70193e-05	1.55345e-05	-6.41684e-06	-3.20336e-05	-1.67255e-07	-2.65659e-05	-0.000105936	-5.2974e-05	-8.44758e-05	-8.75155e-05	-4.6106e-05	8.17717e-05	9.4556e-05	1.3957e-06	-2.46897e-05	2.31965e-05	8.19054e-06	-3.95639e-06	2.82899e-05	-7.78703e-07	-1.03766e-05	-2.21024e-05	-9.54544e-05	-6.17964e-05	0.000106949	0.000195193
0.000346331	0.0003835	0.000302034	0.000328427	0.000345844	0.000286193	0.000338456	0.000362784	0.000309542	0.000311649	0.000337155	0.000248055	0.000237505	0.000359542	0.000292232	0.000245793	0.000237697	0.000332113	0.00029187	0.000225178	0.00024992	0.000246497	0.000100443	7.87133e-05	8.23461e-05	4.63043e-05	-1.88771e-06	-5.2098e-05	-9.04857e-05	-9.04302e-05	-8.2307e-05	-5.0185e-05	-3.99064e-06	-7.49565e-05	-5.56751e-05	-3.83292e-07	-2.93856e-05	-7.57058e-05	-4.94792e-05	-6.30464e-06	-7.80705e-05	3.4448e-05	3.49574e-05	-4.39509e-05	-6.67628e-05	5.81337e-05	3.72212e-06	2.81078e-05	0.000121245	0.00018865
0.000375343	0.00038534	0.000311517	0.000369265	0.000283652	0.000345585	0.000394746	0.00038925	0.000371842	0.000380675	0.000398841	0.000375567	0.000348829	0.000353488	0.000392658	0.000340506	0.000318692	0.000288162	0.000193789	0.000211632	0.000286298	0.000218139	0.000154145	-5.96669e-06	-6.3652e-06	6.28366e-06	-3.14976e-06	-8.15655e-05	-2.02808e-06	-7.30402e-05	-0.000136152	-6.93613e-05	-2.7209e-05	3.23025e-06	-3.52439e-05	-6.56802e-05	-7.80093e-05	-4.17009e-05	-5.13302e-06	5.64431e-05	5.98195e-05	-2.87385e-05	2.46478e-05	3.33251e-05	-5.1153e-05	2.85727e-05	2.54287e-05	6.62705e-05	0.000200905	0.000231192
0.000323461	0.000307359	0.000252028	0.000389697	0.000399457	0.000375278	0.000446555	0.000424165	0.000331502	0.000309101	0.000333895	0.000402328	0.000350026	0.000333928	0.000342138	0.000348971	0.000371763	0.000429993	0.000302779	0.000308659	0.000321051	0.000233899	0.000106129	0.000136692	-4.25927e-05	-1.20135e-05	3.25507e-05	-7.65101e-05	-7.74632e-05	-7.11105e-05	-4.46359e-05	-0.000101036	-8.20552e-05	-1.6157e-05	1.02606e-06	1.9364e-05	2.14184e-05	-5.04532e-05	-4.31677e-05	-4.155e-05	-5.84096e-05	3.34996e-05	7.7776e-05	8.5102e-05	7.08878e-05	4.5352e-05	5.4171e-05	0.000105099	0.000274496	0.000254654
0.000355366	0.000369028	0.000264963	0.000272152	0.000234054	0.000346516	0.000376167	0.000301488	0.000297544	0.000241617	0.000248595	0.000293613	0.000341073	0.00030143	0.000374297	0.000373841	0.000356845	0.000222705	0.000159139	0.000128468	0.000244379	0.000172853	4.05817e-05	-4.12151e-05	-0.000116893	-0.000108826	-0.000149091	-5.97526e-05	-7.75217e-05	-5.4048e-05	-9.33534e-05	-5.07559e-05	-6.69554e-05	-6.81054e-05	-0.000100982	-0.00011587	-3.4404e-05	1.1072e-05	-1.87751e-05	3.75371e-05	9.12217e-05	0.000201302	0.000190967	9.37438e-05	9.95229e-05	0.000104125	0.000185381	0.000254005	0.000355447	0.00034486
0.00037374	0.000352343	0.000240426	0.000309827	0.000362917	0.000223779	0.000318817	0.000223225	0.000336407	0.000302387	0.000223392	0.000242329	0.000271986	0.000277233	0.000289193	0.000287248	0.000386173	0.000267837	0.000327177	0.000235605	0.000208459	2.28639e-05	-0.00011362	-6.76519e-05	-9.46768e-05	-9.87514e-05	-4.94849e-05	-6.20202e-05	-5.92129e-06	7.63619e-05	7.10752e-06	-4.58225e-05	-5.7576e-05	-4.49634e-05	-8.50435e-05	5.35902e-05	5.30606e-06	6.7064e-05	4.35472e-06	-1.27429e-06	2.47019e-05	3.76474e-05	-3.86292e-06	-2.60645e-05	7.57222e-05	7.32446e-05	0.000147717	0.000263452	0.000284893	0.00033811
0.000346991	0.000305004	0.000453262	0.000404569	0.000421489	0.000371846	0.00040858	0.000368383	0.000364545	0.000278751	0.000309892	0.000278941	0.0003254	0.000326332	0.000289603	0.000267594	0.000224053	0.000236333	0.00027289	0.000161121	0.000135513	0.000115646	-0.000101	-8.7806e-05	-5.30333e-05	-8.6805e-05	-7.37895e-05	-2.15745e-05	-0.00015372	-4.16981e-05	-0.000160266	-8.36137e-05	1.85268e-05	-3.98463e-05	-0.000120601	6.6268e-05	-9.84738e-05	-5.0338e-05	3.35532e-05	9.55392e-05	5.22672e-05	-3.66618e-05	-5.01627e-05	0.000107629	0.000131577	0.000215538	0.000167739	0.000310705	0.000420903	0.000351979
0.000189061	0.000262658	0.000299892	0.000279647	0.000290176	0.000316996	0.000355518	0.000341109	0.000356082	0.000361171	0.000322743	0.000275824	0.000314244	0.000310985	0.000324996	0.000357667	0.000265367	0.000271737	0.000282457	0.000100899	-4.4689e-06	-2.29256e-05	-0.000102108	-8.97817e-05	-6.91394e-05	-9.16146e-05	-8.81216e-05	-8.49678e-05	-0.000127454	-5.58663e-05	-0.000128562	-0.00014446	-0.000119902	1.42525e-05	-9.06468e-05	-5.60194e-05	-1.36967e-05	-0.000104552	-2.85908e-05	4.29108e-05	1.79523e-05	-6.47189e-05	4.58797e-05	6.98812e-05	6.70082e-05	0.000176307	0.000227941	0.0003345	0.00025472	0.000343265
0.000239173	0.0002892	0.000297244	0.00025491	0.000339876	0.000339174	0.000329551	0.000347698	0.000291142	0.000250527	0.000256285	0.00027083	0.000325591	0.000313466	0.000306397	0.000352591	0.000289285	0.000214183	0.000101954	0.000102781	3.49827e-05	-2.98031e-05	-9.84122e-05	-4.87522e-05	-6.81903e-05	-0.00010276	6.46609e-05	2.43195e-05	-1.1444e-05	-0.000104817	-0.000140363	-5.52937e-05	-6.59977e-05	-4.62206e-05	-8.20687e-05	-0.000115086	-5.07415e-05	9.87134e-06	-3.378e-07	0.000136437	0.000149547	-6.63279e-06	5.86116e-05	8.44101e-05	0.000101104	0.000290013	0.000278153	0.000312194	0.000317898	0.000275432
0.000273113	0.000260915	0.000309584	0.000306381	0.000320482	0.000366145	0.00036377	0.000337824	0.000328357	0.000275454	0.000268777	0.000282048	0.00026002	0.000345706	0.000307888	0.000260072	0.000272325	3.95418e-05	-0.000143673	-7.93254e-05	-5.23474e-05	5.52069e-05	-2.07673e-05	-0.000147592	-5.29125e-05	-1.05949e-05	-1.03226e-05	-4.39756e-05	-9.35277e-05	-0.000124096	-9.81842e-05	4.7052e-07	-9.74291e-05	-4.91126e-05	-4.85977e-05	-4.71467e-05	0.000119266	-3.12759e-05	-3.97826e-05	2.29228e-05	3.60957e-05	5.84088e-05	9.13483e-05	0.000136667	0.000265818	0.000295887	0.000341118	0.00030706	0.000347569	0.000265598
0.000449417	0.000409855	0.000309937	0.000330212	0.000304438	0.000342431	0.000371795	0.000354423	0.000289785	0.000332312	0.000375298	0.000328581	0.00024934	0.000315768	0.000256841	0.000294348	0.000234826	0.000149477	3.46176e-05	-1.33128e-05	3.42786e-05	-3.10375e-05	3.6384e-05	1.5117e-05	-7.85445e-05	8.04965e-05	-8.00624e-05	-0.000119687	4.74906e-05	-6.97166e-05	-0.000126427	5.30186e-06	-2.5051e-05	4.81995e-05	1.99498e-05	4.18545e-05	1.08518e-05	2.18392e-05	7.79827e-05	5.64372e-05	0.000138185	4.12089e-05	4.98038e-05	0.000205872	0.000251385	0.000208108	0.000224479	0.000314328	0.000402403	0.000291983
0.000338283	0.000387463	0.000451724	0.000396892	0.00044706	0.000428842	0.000364321	0.000434756	0.000338761	0.000348176	0.000266511	0.000316782	0.000303499	0.000291781	0.00024919	0.000229184	0.000169968	8.18758e-05	7.75101e-05	-1.31444e-05	2.72974e-05	3.26724e-05	-3.0225e-05	-0.000183407	-0.000120339	-0.000162398	-0.00014712	-5.76817e-05	2.72176e-05	-4.19604e-05	-8.67873e-05	-7.63182e-05	2.35569e-06	-5.57041e-05	-7.84707e-05	-5.93208e-05	-4.63058e-05	7.02715e-05	5.45662e-05	6.69108e-05	6.4975e-05	0.000166774	0.00013738	0.000197318	0.000375406	0.00042774	0.000392333	0.000391554	0.000396589	0.000298988
0.000355429	0.000342003	0.00032825	0.000347272	0.000363272	0.00029104	0.000295306	0.000236987	0.000291733	0.000337277	0.000320492	0.000414022	0.000284751	0.000270053	0.000239008	0.00017241	0.00011295	2.47593e-05	1.74945e-05	-9.31298e-05	-6.8008e-05	-7.97457e-05	-1.63115e-05	-3.77833e-05	-5.34786e-05	-0.000100229	-3.96794e-05	6.76396e-05	-2.4491e-05	-7.2629e-05	-7.37578e-05	-0.000110129	-3.09386e-05	-4.5178e-05	-4.34279e-05	-2.92421e-05	-4.41502e-05	-0.000151993	-4.02905e-05	4.41651e-06	3.51414e-05	0.000134386	0.000110063	0.000235646	0.000292482	0.000272591	0.000278718	0.000261679	0.00025325	0.000284459
0.000278027	0.00035533	0.000369796	0.000324543	0.000303414	0.000331154	0.000308298	0.000335861	0.000321226	0.000337258	0.00025255	0.000306253	0.000248729	0.000284849	0.000160572	9.72233e-05	4.0525e-05	1.40308e-05	-0.000101997	-7.12652e-05	-6.65006e-05	-2.81402e-05	-6.76177e-05	3.89785e-05	6.09369e-05	-3.07231e-05	-4.41909e-05	-7.84007e-05	-4.4835e-05	-0.000109777	-0.000100253	-3.48171e-05	-6.21323e-05	-6.23945e-06	-6.30055e-05	-1.49738e-06	-3.8428e-05	-0.000116608	-6.95174e-05	-5.20347e-05	7.50762e-05	0.000212174	0.000142981	0.000239407	0.0002238	0.000139444	0.000172523	0.000299707	0.000287494	0.000208123
0.000225221	0.000262936	0.000299918	0.000348115	0.000334331	0.000325437	0.000338658	0.000328865	0.000324393	0.000379015	0.000331245	0.000266709	0.000288331	0.000268036	0.000163452	4.93527e-05	-6.18198e-05	3.77758e-05	5.74914e-05	1.55636e-05	-0.000115794	-0.000103873	-4.19249e-05	-9.34718e-05	-0.000111409	-0.000200142	-0.000106492	-6.29453e-05	-3.55149e-05	-4.58642e-05	-9.18414e-05	-9.88049e-05	-0.000104848	-3.56095e-05	-2.32375e-05	-5.93744e-05	-0.000108422	-0.000109492	-0.000187486	-6.1012e-06	0.000153489	4.0034e-05	4.69167e-05	-2.31669e-07	0.000119345	-0.000125109	-6.37367e-05	8.1268e-06	5.73214e-05	7.33432e-05
0.000228427	0.000215017	0.000228414	0.000278107	0.000384326	0.00035982	0.000332179	0.000319484	0.000264498	0.000237927	0.000270587	0.000247776	0.00016634	0.000183547	0.000114005	2.4081e-05	-3.16825e-05	3.70236e-05	2.3141e-05	-0.000102496	-0.00012009	-0.000171682	-0.000179757	-0.000132878	-0.000107278	-8.95507e-05	-2.57093e-05	-2.10344e-05	-0.000107736	-7.82893e-05	-8.59043e-05	-0.000113166	-0.000113347	-9.30671e-05	-0.000101554	-6.8823e-05	-6.91642e-05	-5.91826e-05	9.43688e-05	0.000110164	0.000124238	-5.59671e-05	-4.33283e-05	-7.12914e-05	-0.000138442	-0.000158737	-5.19167e-05	-0.000113069	-0.000127771	-7.90973e-05
0.00027851	0.000283134	0.000309531	0.000325073	0.000349466	0.000341473	0.000260539	0.000320549	0.000299074	0.000290032	0.000226001	0.000309497	0.000282545	0.000158002	4.00064e-05	3.97e-05	-2.72605e-05	1.22003e-05	-6.24482e-05	-7.52899e-05	-5.10938e-05	1.31943e-05	-6.18683e-05	-5.89558e-05	-8.76189e-05	-1.53804e-05	-3.65995e-05	-6.86426e-05	-0.000102099	-9.88855e-05	-0.000164843	-0.000161803	-0.000191135	-0.000182473	-0.000174477	1.00174e-05	0.000131108	0.000126732	9.08494e-05	-2.29097e-05	-0.000108418	-9.8197e-05	-9.50015e-05	-0.0001336	-0.000266173	-0.000215253	-0.000121497	-0.000190905	-0.000147663	-9.22337e-05
0.000207345	0.000155692	0.000227509	0.000275842	0.000330611	0.000424353	0.000350241	0.000361756	0.000384031	0.000330343	0.000347138	0.000269765	0.000216574	3.32368e-05	-1.8124e-05	-1.49035e-05	-6.95829e-05	-2.04726e-05	-2.77377e-05	3.44638e-05	-2.32991e-05	-5.62147e-05	-0.000158317	-0.000100836	-0.000103958	-7.77675e-05	-9.74423e-05	-0.000132412	-0.000102453	-0.0001277	-0.000146177	-0.000183585	-0.000171297	-2.2655e-05	-3.57682e-06	1.081e-05	2.45204e-05	1.24203e-05	-7.03343e-05	-0.000141237	-0.000166541	-0.000193392	-0.000264973	-0.000288929	-0.00025626	-0.000116779	-0.000246545	-0.000315281	-0.000168452	-0.000197905
0.00025128	0.00027248	0.000265128	0.000296262	0.000238932	0.000308321	0.000326878	0.00023056	0.00029819	0.000313659	0.000235091	0.000279573	0.000198542	-0.000133021	-5.99104e-05	-4.21428e-05	-5.07736e-05	-9.16265e-05	-0.000164504	-0.000157826	-6.76827e-05	-8.85537e-05	-9.52911e-05	-0.00010903	-7.09572e-05	-0.000112442	-8.32726e-05	-7.17247e-05	-0.000142809	-0.000127818	-0.000131118	-5.43862e-05	5.76876e-05	0.00010359	3.04458e-05	-8.45474e-05	-0.000143896	-0.000194608	-0.000223396	-0.000217847	-0.000225349	-0.000224761	-0.000145194	-0.000139473	-0.000114404	-9.88665e-05	-0.000204694	-0.000245499	-0.000266693	-0.000262463
0.000321344	0.000259084	0.000269005	0.000313107	0.000359747	0.000271104	0.000248282	0.000222419	0.000180879	0.000221887	0.00029519	0.000216775	8.91912e-05	8.55879e-05	-7.51567e-05	-0.000111109	-6.07673e-05	-9.2885e-05	-0.000133012	-0.000114461	-4.65726e-05	-2.09306e-05	-0.00012077	-6.1469e-05	-9.27847e-05	-9.85932e-05	-0.000113369	-4.91647e-05	-9.66858e-05	-8.3596e-05	2.42704e-05	7.71873e-05	2.13803e-05	-3.67783e-05	-5.42645e-05	-0.000114441	-0.000173623	-0.000178601	-0.000262662	-0.000235333	-0.000242702	-0.000199277	-0.000145924	-0.000153487	-0.000191664	-0.000233882	-0.000198301	-0.000199622	-0.000260666	-0.000237706
0.00033845	0.000245545	0.00023721	0.000309796	0.000297989	0.000307053	0.000239611	0.000292241	0.000334419	0.000221761	0.000229173	0.000170404	0.000115619	5.33845e-05	-3.50849e-05	-9.11129e-05	-1.57401e-05	-3.67113e-05	-5.02179e-05	4.97783e-05	-1.06886e-05	-0.000141967	-0.000122237	-6.35654e-05	-6.15418e-05	-6.04324e-05	-0.000104441	-3.24878e-05	4.0343e-05	5.42661e-05	8.19461e-05	7.395e-05	-6.54651e-05	-0.000165459	-0.000207996	-0.000185099	-0.000214201	-0.000230643	-0.000258003	-0.000253399	-0.000230909	-0.000218305	-0.000260167	-0.000208118	-0.000250296	-0.000189736	-0.00024407	-0.000256951	-0.000245858	-0.000323332
0.000310042	0.000301893	0.00030379	0.000296459	0.000266937	0.000277207	0.000255829	0.000301098	0.000286298	0.000246706	0.000201127	-3.88449e-06	-7.96137e-05	-7.68364e-05	-5.13612e-05	-5.54796e-05	-0.000116581	-0.00015094	-0.000216042	-0.000182151	-0.000157735	-0.000207826	-0.000159396	-0.000103821	-0.000176435	-0.000148529	1.36022e-05	3.18727e-05	7.603e-05	-0.000174381	-0.000178491	-0.000255468	-0.000285496	-0.00025686	-0.000315268	-0.000311621	-0.000277875	-0.000265612	-0.000302191	-0.000309523	-0.000224136	-0.00028564	-0.000247414	-0.000200212	-0.000199923	-0.000261656	-0.00025819	-0.000272107	-0.000232943	-0.000265718
0.000262916	0.000306679	0.000305695	0.000254795	0.000393051	0.000304642	0.000348097	0.000328225	0.000213147	0.00019749	-9.57635e-05	8.41948e-06	-8.63676e-06	-0.000204032	-0.000126128	-0.000124837	-0.00015405	-8.59759e-05	-9.24917e-05	-0.000125303	-0.000165783	-0.000166671	-0.000109207	-0.000102	4.84239e-05	4.56405e-05	5.7871e-05	-7.41846e-05	-0.000173864	-0.00017265	-0.000261601	-0.000218858	-0.000226517	-0.000188918	-0.000180855	-0.000278403	-0.000240868	-0.000182115	-0.000248181	-0.000361855	-0.000249593	-0.000138297	-0.00023426	-0.000261518	-0.00039172	-0.000248217	-0.000275628	-0.000325257	-0.000299123	-0.000244523
0.000171705	0.000300703	0.000383831	0.000180484	0.000118993	0.000161089	0.000224135	0.000268488	0.000250288	5.91643e-05	-2.42702e-05	-3.4013e-05	-1.69802e-05	7.32895e-05	-9.95829e-05	-4.03433e-05	-0.000100424	-0.000209841	-0.000190466	-0.000258473	-0.000204291	-0.000125239	-5.1998e-05	3.12371e-06	-0.00010649	-0.000106992	-0.000159679	-0.00019665	-0.000264856	-0.000265397	-0.000365002	-0.000435941	-0.00031108	-0.000189476	-0.000300257	-0.000400801	-0.00034521	-0.000259825	-0.000344474	-0.000249279	-0.000196287	-0.000362049	-0.000300148	-0.000352768	-0.000347801	-0.000254669	-0.000288776	-0.000340584	-0.000351594	-0.000271566
0.000232759	0.000180004	0.000189432	0.000163756	0.000235933	0.000150464	0.000166401	0.00021575	0.000160366	0.00011078	2.6502e-06	-3.51511e-05	-7.8935e-05	-4.95415e-05	-6.48315e-05	-5.78253e-05	-7.75943e-05	-0.000129301	-9.77596e-05	-5.39778e-05	7.9995e-05	1.82619e-05	-4.64129e-05	-0.000137214	-0.000202062	-0.000173006	-0.000228012	-0.00020389	-0.000161281	-0.00017468	-0.000154611	-0.000200545	-0.000231212	-0.000324617	-0.000260057	-0.00028599	-0.000282415	-0.000222257	-0.000246221	-0.000340856	-0.00034627	-0.000338342	-0.000334249	-0.000346248	-0.000408029	-0.000334249	-0.00034118	-0.00026214	-0.000225379	-0.000339809
0.000260075	0.000223342	0.000253686	0.000254009	0.000198486	0.000204699	0.000201873	0.000220462	0.000116622	9.34115e-05	-0.000123554	-0.000130049	-0.00011639	-0.000135588	-9.11859e-05	-0.00012825	1.13819e-05	1.68417e-05	7.45279e-05	7.7584e-05	-2.64104e-05	-0.000167333	-0.000141981	-0.000177197	-0.000140057	-0.000175097	-0.000156683	-0.000183658	-0.000166179	-0.000128162	-0.000273398	-0.000289099	-0.000304132	-0.000257072	-0.000244979	-0.000214901	-0.000118502	-0.000166621	-0.000227068	-0.000168538	-0.000241993	-0.000258542	-0.000225597	-0.000230731	-0.000227289	-0.00025339	-0.000221259	-0.000282384	-0.000277999	-0.000325213
0.00019988	0.000185222	0.000183869	0.000115787	0.00018124	0.000110806	0.000193841	0.000184609	-5.86024e-05	-0.000155463	-0.000134865	-0.000182768	-0.000196047	-0.000154324	-0.00016955	-9.01758e-05	4.84234e-05	-4.61531e-05	-8.23329e-05	-9.97046e-05	-0.000192322	-0.000180668	-0.000166791	-0.000218274	-0.000234912	-0.000141745	-0.000149022	-0.000336686	-0.000303482	-0.000247237	-0.000383448	-0.000415756	-0.00034931	-0.000328307	-0.000334127	-0.000296435	-0.000351959	-0.000207863	-0.000317507	-0.000262379	-0.000255595	-0.000323975	-0.000302047	-0.000272983	-0.000223147	-0.00020307	-0.000229817	-0.000236756	-0.000346999	-0.000300189
0.000278927	0.00016794	0.000191389	0.000125987	0.000233621	0.000199111	0.000111028	-8.84127e-05	-9.51252e-05	-8.18751e-05	-0.000115546	-7.89236e-06	2.62396e-05	4.42854e-05	5.75364e-05	-4.48002e-05	-9.13552e-05	-0.000153886	-0.000226158	-0.000205571	-0.000226672	-0.000176717	-0.000270493	-0.000238787	-0.000294196	-0.000172661	-0.000223716	-0.000223636	-0.000221977	-0.000235223	-0.000357279	-0.000314011	-0.000310327	-0.000278871	-0.000281717	-0.000276353	-0.000212494	-0.000221258	-0.000212291	-0.000232121	-0.000225094	-0.000294395	-0.000273426	-0.00031261	-0.000212627	-0.000181184	-0.000254183	-0.000291313	-0.000248017	-0.000294105
0.000128924	6.68915e-05	0.00013981	9.57363e-05	2.92327e-05	5.28563e-05	-1.7118e-05	-0.00014127	-0.000191471	-1.76795e-05	0.000137755	2.70875e-05	-9.54586e-05	-9.2776e-05	-0.000103662	-0.000125964	-0.000249498	-0.000261535	-0.000258359	-0.000270849	-0.00025372	-0.00028136	-0.000329213	-0.000348436	-0.000367085	-0.000414707	-0.000379598	-0.000410176	-0.000350481	-0.000267021	-0.000292933	-0.0002349	-0.000200806	-0.000304984	-0.000413415	-0.000289323	-0.000378676	-0.000300623	-0.000266561	-0.000321905	-0.000302318	-0.000324198	-0.000283293	-0.00024659	-0.000235618	-0.000268652	-0.000296691	-0.000325321	-0.000348345	-0.0002666
-0.000145233	-0.00012339	-0.000114273	-0.00011439	-0.000126656	-0.000230424	-0.000315436	-0.000320938	-0.000154134	-6.51568e-05	-0.000162231	-0.00026785	-0.000282378	-0.000210005	-0.000296009	-0.000349218	-0.000350003	-0.000304813	-0.000260639	-0.000325438	-0.000307238	-0.000276481	-0.000320675	-0.000433769	-0.000505649	-0.000500162	-0.000416858	-0.000402682	-0.00038254	-0.000308143	-0.000286027	-0.000267376	-0.000319118	-0.000313618	-0.000262636	-0.000379489	-0.000317726	-0.000311861	-0.000282517	-0.000309236	-0.000261677	-0.000283313	-0.000295985	-0.000269092	-0.000322294	-0.00029001	-0.000332253	-0.000344409	-0.000363414	-0.000371303
-0.000250901	-0.000275385	-0.000224225	-0.000306823	-0.000231694	-0.000282927	-0.000295444	-0.000232655	-0.000274175	-0.000183968	-0.000235607	-0.000228361	-0.000262696	-0.000218328	-0.000346726	-0.0002879	-0.000310476	-0.000378516	-0.000376663	-0.000356488	-0.000191493	-0.000219078	-0.000342131	-0.000363374	-0.000349329	-0.000392279	-0.000345085	-0.000407797	-0.000259413	-0.000225456	-0.000339667	-0.000434444	-0.000328036	-0.000259235	-0.000308736	-0.00031063	-0.000322794	-0.000334078	-0.00027802	-0.000247462	-0.000308543	-0.00028363	-0.000345649	-0.000326722	-0.000293114	-0.00023179	-0.00024291	-0.000319153	-0.000328816	-0.000387928
-0.000319525	-0.00039014	-0.000377519	-0.000384418	-0.000314906	-0.000338554	-0.000400368	-0.000270879	-0.000164154	-0.000220051	-0.000337168	-0.000414155	-0.000351044	-0.000315579	-0.000341264	-0.000304739	-0.000342179	-0.000409366	-0.000306836	-0.000217444	-0.000224234	-0.000379515	-0.000319274	-0.0003463	-0.000340981	-0.000417556	-0.000357881	-0.000298148	-0.000320475	-0.000377406	-0.000317255	-0.000288219	-0.000271704	-0.000262486	-0.000259725	-0.000308299	-0.000444665	-0.000392174	-0.000266569	-0.000332411	-0.000348139	-0.000309958	-0.000320657	-0.000369488	-0.000302128	-0.000379085	-0.000391283	-0.000398384	-0.00029035	-0.00034413
-0.000225387	-0.0002502	-0.000323089	-0.000299481	-0.000324213	-0.000375693	-0.00029819	-0.000392615	-0.000375314	-0.000302283	-0.000300997	-0.000288604	-0.000366774	-0.000377547	-0.000272919	-0.00032813	-0.000278834	-0.000274982	-0.000226387	-0.000207882	-0.000240613	-0.000222529	-0.000286333	-0.000241122	-0.000242655	-0.00028267	-0.000379277	-0.00032557	-0.000245613	-0.000207723	-0.000235967	-0.000344592	-0.000353277	-0.000354394	-0.000270534	-0.000328121	-0.000365574	-0.00033246	-0.000282688	-0.000278354	-0.000291593	-0.000253675	-0.000141952	-0.000238709	-0.000285945	-0.000287243	-0.000225367	-0.000270887	-0.000338361	-0.000429065
-0.000316996	-0.000392702	-0.000388231	-0.000290799	-0.000356118	-0.00040539	-0.000435027	-0.000436747	-0.000409698	-0.000350688	-0.000389897	-0.000339226	-0.000388829	-0.000424586	-0.000395908	-0.000373871	-0.000283261	-0.000242757	-0.00027418	-0.000255131	-0.000295378	-0.000361067	-0.00038978	-0.00039512	-0.000410747	-0.000286159	-0.000298629	-0.000328365	-0.000350612	-0.000336826	-0.000369509	-0.000391248	-0.000362078	-0.000327819	-0.00026076	-0.000231729	-0.000236	-0.000331777	-0.000309551	-0.000262935	-0.000166872	-0.000246983	-0.000324913	-0.000403831	-0.000404092	-0.000410677	-0.000353375	-0.00035564	-0.000482104	-0.000338171
-0.000332459	-0.000356407	-0.000357179	-0.000395475	-0.000369639	-0.000340448	-0.000363288	-0.000302485	-0.000354313	-0.000333147	-0.000330744	-0.000355449	-0.000249572	-0.000365468	-0.000393314	-0.000383194	-0.000240577	-0.000306285	-0.000402225	-0.000437326	-0.000346214	-0.000298023	-0.000322894	-0.000350341	-0.000323339	-0.000276488	-0.000334932	-0.000342127	-0.000388936	-0.000400536	-0.000323291	-0.000379554	-0.000310119	-0.000337503	-0.000355872	-0.000311252	-0.000239889	-0.000245599	-0.00023103	-0.000247636	-0.000293869	-0.000368932	-0.000390897	-0.000359175	-0.000369114	-0.000311421	-0.000252443	-0.000357039	-0.00033136	-0.00022972
-0.000422507	-0.000363675	-0.000393313	-0.00044148	-0.000406696	-0.000346744	-0.000333967	-0.000286085	-0.00030432	-0.000306399	-0.000366526	-0.000299541	-0.000312989	-0.000250087	-0.000297504	-0.000312673	-0.000218879	-0.000317955	-0.000263506	-0.000357395	-0.000433665	-0.000413305	-0.000377587	-0.000310357	-0.000290332	-0.000419846	-0.000401718	-0.000297506	-0.000345628	-0.000301953	-0.00031572	-0.000245585	-0.000310417	-0.000332594	-0.000386127	-0.000352526	-0.000374463	-0.000429165	-0.000342153	-0.000345113	-0.00034332	-0.000355009	-0.00029742	-0.000294327	-0.000269402	-0.00025253	-0.000330105	-0.000329751	-0.000253939	-0.00026105
-0.000366353	-0.000449533	-0.0003555	-0.000303542	-0.000354188	-0.000309411	-0.000305041	-0.00028684	-0.000429413	-0.000392618	-0.000284907	-0.000314526	-0.000337412	-0.000419042	-0.00041984	-0.000376663	-0.000334408	-0.00040287	-0.000366863	-0.000425679	-0.000318108	-0.00034503	-0.000340203	-0.000328142	-0.000312233	-0.000396743	-0.000330935	-0.00039091	-0.000302548	-0.000321108	-0.000283835	-0.000331954	-0.000244419	-0.000215408	-0.000323424	-0.000390557	-0.000345476	-0.000370207	-0.000309006	-0.000276998	-0.000344418	-0.00034213	-0.000318281	-0.000290871	-0.000267027	-0.00030886	-0.000411141	-0.000339401	-0.000338792	-0.000294711
-0.000326067	-0.000440222	-0.000479147	-0.000421559	-0.000413294	-0.000380337	-0.000379354	-0.000358893	-0.000340531	-0.000373574	-0.000334349	-0.000286248	-0.000442324	-0.000377404	-0.000311	-0.000295836	-0.000329638	-0.000305185	-0.000313349	-0.000330954	-0.000369363	-0.000373614	-0.000388333	-0.000374281	-0.000290737	-0.000270255	-0.000306499	-0.000383873	-0.00036114	-0.000343345	-0.000400756	-0.000432716	-0.000424211	-0.000309694	-0.000267025	-0.000336614	-0.000379923	-0.000316558	-0.00032966	-0.000343216	-0.000395032	-0.000470175	-0.00036369	-0.000312536	-0.000284091	-0.000375375	-0.000412085	-0.000362362	-0.000438552	-0.000465992
-0.000390792	-0.000396332	-0.000470854	-0.000446981	-0.00039405	-0.000408062	-0.000378146	-0.000328878	-0.000398671	-0.000395525	-0.00045401	-0.000258065	-0.000303469	-0.000381823	-0.000331621	-0.000325166	-0.000379266	-0.000422849	-0.000433879	-0.000362919	-0.000434447	-0.000340216	-0.000336891	-0.000215519	-0.000315075	-0.000323282	-0.000247889	-0.000259868	-0.000322818	-0.000337244	-0.000302102	-0.000404733	-0.000368265	-0.000286683	-0.000317079	-0.000334379	-0.000276526	-0.000356284	-0.000377551	-0.000366931	-0.000307558	-0.000292966	-0.000314015	-0.000289399	-0.000317704	-0.000355836	-0.000323499	-0.000372049	-0.000413034	-0.000338728
-0.000360717	-0.000362766	-0.000358568	-0.000525411	-0.000347763	-0.000375797	-0.000378959	-0.000310513	-0.000301211	-0.000333842	-0.000388405	-0.000354939	-0.000346011	-0.000341401	-0.000309167	-0.000334255	-0.000328497	-0.000369873	-0.000350526	-0.000342866	-0.000374048	-0.000363729	-0.000273831	-0.000269513	-0.000333094	-0.000349531	-0.000323895	-0.000267021	-0.000285987	-0.00024845	-0.000275887	-0.000363164	-0.000345085	-0.000399188	-0.000361597	-0.000373238	-0.000396445	-0.000422504	-0.000269083	-0.000356022	-0.000344997	-0.000210612	-0.000281855	-0.000288006	-0.000302862	-0.000334454	-0.000348686	-0.00023067	-0.000364087	-0.000362215
-0.000375764	-0.00038884	-0.000345418	-0.000313651	-0.000411784	-0.000387797	-0.000349056	-0.000277545	-0.00037568	-0.000352354	-0.000376713	-0.000360303	-0.000394155	-0.000370713	-0.0002685	-0.000317037	-0.000344524	-0.000383234	-0.000339028	-0.000322856	-0.000389874	-0.000432447	-0.000312781	-0.000365795	-0.000381566	-0.000350905	-0.000287758	-0.000331525	-0.000332978	-0.000365025	-0.000342602	-0.00034537	-0.000338378	-0.000318072	-0.000331839	-0.000357993	-0.000304221	-0.000233181	-0.000186715	-0.000321251	-0.000340365	-0.000282077	-0.000383011	-0.000336467	-0.000312234	-0.000383854	-0.000317257	-0.000364424	-0.00038484	-0.000391258
-0.000318255	-0.000377407	-0.000342895	-0.000363813	-0.000339248	-0.000348275	-0.000292048	-0.000370206	-0.000270579	-0.000281645	-0.000321737	-0.000326032	-0.000405298	-0.000360431	-0.000389193	-0.000282968	-0.000403387	-0.000439059	-0.000401316	-0.000353801	-0.000362296	-0.00034673	-0.000367665	-0.000275684	-0.000312323	-0.000303016	-0.000311577	-0.000387241	-0.000306332	-0.000353129	-0.0003534	-0.000307277	-0.000245593	-0.000209701	-0.000283372	-0.000310869	-0.000403687	-0.000322299	-0.000252561	-0.000320018	-0.000381551	-0.000402909	-0.000357625	-0.000312484	-0.000318486	-0.000316234	-0.000342526	-0.000377332	-0.00038646	-0.000374879
-0.000337868	-0.000308542	-0.000361522	-0.000445877	-0.000386258	-0.000375577	-0.0003701	-0.000315999	-0.000422435	-0.00041989	-0.000367114	-0.000367126	-0.000393862	-0.000411253	-0.00033824	-0.0003379	-0.000415074	-0.000441583	-0.000405539	-0.000374314	-0.000312555	-0.000417739	-0.00036262	-0.000348319	-0.000356383	-0.00046994	-0.000386458	-0.000348184	-0.000388416	-0.000389803	-0.00038008	-0.00030472	-0.000335264	-0.000323152	-0.000362037	-0.000404624	-0.000381514	-0.000398455	-0.000332573	-0.000391575	-0.000361047	-0.000312025	-0.000310781	-0.000379022	-0.00036951	-0.000339795	-0.000341709	-0.000320662	-0.000327853	-0.000369134
-0.000347057	-0.000372461	-0.00044193	-0.000419059	-0.000410007	-0.000344126	-0.000410611	-0.000498277	-0.000433547	-0.000478168	-0.000428508	-0.000373304	-0.000445388	-0.000411038	-0.000452576	-0.000407274	-0.000474342	-0.000405812	-0.000439132	-0.000423811	-0.000433734	-0.000355559	-0.000373381	-0.000375426	-0.000425497	-0.000273617	-0.000298023	-0.000358199	-0.000412239	-0.000368108	-0.000321698	-0.000314937	-0.000291348	-0.000292029	-0.000346908	-0.000414001	-0.000376354	-0.000413935	-0.000353962	-0.000345704	-0.000319474	-0.000304592	-0.000345471	-0.000337491	-0.00036973	-0.000325434	-0.000311987	-0.000298192	-0.000344109	-0.000399501
-0.000413752	-0.000525477	-0.000409898	-0.000441618	-0.000455296	-0.000458956	-0.000437946	-0.000442927	-0.00044833	-0.000453339	-0.000398501	-0.00034746	-0.000447903	-0.000463589	-0.000425735	-0.000455331	-0.000460015	-0.00037798	-0.000439986	-0.000432072	-0.000481279	-0.00035621	-0.000411147	-0.000406881	-0.00038101	-0.000406721	-0.000344312	-0.000364823	-0.000339165	-0.000366579	-0.000298021	-0.000342837	-0.000380587	-0.000439852	-0.000385562	-0.000330704	-0.000299623	-0.000266133	-0.000389352	-0.000362663	-0.000316911	-0.000359451	-0.00034353	-0.000367342	-0.000304058	-0.000256706	-0.00036598	-0.000457613	-0.00047185	-0.000494289
-0.000469289	-0.000435391	-0.000337582	-0.000417558	-0.000385755	-0.000372212	-0.00037394	-0.00041254	-0.000496876	-0.000482076	-0.000457042	-0.000400423	-0.000431628	-0.000402252	-0.000425326	-0.000520912	-0.000501974	-0.000448227	-0.000456062	-0.000407398	-0.00038344	-0.000374254	-0.000362128	-0.00037162	-0.00029496	-0.000321105	-0.000398893	-0.00035806	-0.000266737	-0.000253886	-0.000348524	-0.000424432	-0.000428799	-0.000413808	-0.000386071	-0.000350929	-0.000342517	-0.000301783	-0.00035405	-0.000348708	-0.000404798	-0.000503681	-0.000429151	-0.000401263	-0.000438291	-0.000497227	-0.000433283	-0.000348192	-0.000266948	-0.000284211
-0.000425466	-0.000303568	-0.000381981	-0.000418258	-0.000393035	-0.000352757	-0.000413607	-0.000407286	-0.000320443	-0.000293798	-0.000413645	-0.000483584	-0.000400265	-0.000477613	-0.000496657	-0.000439439	-0.000375325	-0.000409117	-0.000405325	-0.00046418	-0.000320929	-0.000335316	-0.00035394	-0.000435121	-0.000479776	-0.000399171	-0.000405112	-0.000405787	-0.0003651	-0.000305379	-0.000336001	-0.000333932	-0.000365997	-0.000393587	-0.00048356	-0.000361459	-0.000413056	-0.000369548	-0.000356834	-0.000435296	-0.000384256	-0.000320787	-0.000336092	-0.000353083	-0.000389553	-0.000445081	-0.000378549	-0.000291269	-0.000337341	-0.000321363
-0.000346534	-0.000370102	-0.000387139	-0.000485694	-0.000423475	-0.000386072	-0.000435882	-0.000415657	-0.000421377	-0.000402921	-0.000268558	-0.000378276	-0.000447962	-0.000392591	-0.000430018	-0.000387458	-0.000426198	-0.000414552	-0.000399785	-0.000433252	-0.000402218	-0.000357946	-0.000412956	-0.000449634	-0.000397154	-0.000394919	-0.000435888	-0.000377261	-0.000414136	-0.000453153	-0.000400397	-0.000379707	-0.000353623	-0.000367833	-0.000377151	-0.000355115	-0.000379867	-0.000416887	-0.000410368	-0.000357568	-0.000330211	-0.000277606	-0.000307276	-0.000251255	-0.000367824	-0.000405128	-0.000413662	-0.000496503	-0.000349484	-0.000309114
-0.000418554	-0.000365944	-0.000346135	-0.000388622	-0.000413837	-0.000463035	-0.000477825	-0.000438648	-0.000438843	-0.00041871	-0.00051695	-0.000362287	-0.000352791	-0.000445796	-0.00041008	-0.000413594	-0.000396395	-0.000421152	-0.00040206	-0.000448369	-0.000384724	-0.000341811	-0.000342472	-0.000461511	-0.000452821	-0.000390648	-0.000402156	-0.000396798	-0.00045173	-0.000387794	-0.000391684	-0.000390765	-0.00034659	-0.000425845	-0.000449881	-0.000480448	-0.00048327	-0.000469667	-0.000321194	-0.000384937	-0.000493115	-0.000483762	-0.000498486	-0.000487884	-0.000395272	-0.000349388	-0.000480917	-0.000412654	-0.000395704	-0.000410582
-0.000426171	-0.000494861	-0.000367437	-0.000390821	-0.000377963	-0.000383399	-0.00043784	-0.000449561	-0.000408317	-0.000383254	-0.000490461	-0.000492362	-0.000394651	-0.000341561	-0.000426687	-0.000387322	-0.000372804	-0.00045173	-0.000387446	-0.000388586	-0.000368558	-0.000411196	-0.000429734	-0.000316951	-0.000422945	-0.000449463	-0.000397264	-0.000385994	-0.000344087	-0.000314651	-0.00045289	-0.000374035	-0.000415972	-0.000452351	-0.000340939	-0.000370653	-0.000432526	-0.00042452	-0.000363418	-0.000370041	-0.000417819	-0.00036769	-0.000334699	-0.000337925	-0.000356864	-0.000402569	-0.000385603	-0.000358364	-0.000304688	-0.000382334
-0.000414889	-0.000347868	-0.000284569	-0.000297349	-0.000324037	-0.000273329	-0.000337362	-0.000278764	-0.000332811	-0.000380116	-0.000387906	-0.00035217	-0.000305632	-0.000310457	-0.000333661	-0.000361628	-0.000407692	-0.000389526	-0.000466938	-0.000391069	-0.000338458	-0.000356626	-0.000378844	-0.000386267	-0.000354379	-0.000299214	-0.000322795	-0.000306544	-0.000351844	-0.000319105	-0.000392469	-0.00034624	-0.000313802	-0.000321163	-0.000294756	-0.000316133	-0.00032497	-0.000406035	-0.000403835	-0.00039973	-0.000365189	-0.000401797	-0.000351302	-0.000298459	-0.000374868	-0.000375866	-0.000284906	-0.00033964	-0.000335686	-0.000297005
-0.00043649	-0.000472559	-0.000501937	-0.000464346	-0.000419582	-0.000430322	-0.000405625	-0.000483465	-0.000386427	-0.000402834	-0.000429494	-0.00049078	-0.000434727	-0.000400248	-0.000434029	-0.000441051	-0.000356285	-0.000388396	-0.000347983	-0.000369932	-0.000464664	-0.000506931	-0.000349765	-0.000442195	-0.000380648	-0.000481476	-0.000510032	-0.000553717	-0.000454421	-0.000349156	-0.000315605	-0.000291318	-0.00034199	-0.000406389	-0.000361544	-0.00040844	-0.000420005	-0.000397008	-0.000310912	-0.000336372	-0.000346244	-0.000317686	-0.000403315	-0.000404119	-0.000369543	-0.000345128	-0.000420921	-0.000245419	-0.000230457	-0.000279623
-0.000292353	-0.000358111	-0.000363263	-0.000273659	-0.000271978	-0.000379483	-0.000434133	-0.00035454	-0.000373449	-0.000389685	-0.000373741	-0.000325085	-0.000331356	-0.000332273	-0.000336782	-0.000302376	-0.000375965	-0.000385739	-0.000348839	-0.000364621	-0.000371009	-0.000414422	-0.000429006	-0.000367919	-0.000449591	-0.000432475	-0.000391619	-0.00038667	-0.000370133	-0.000394319	-0.000336721	-0.000254429	-0.00030372	-0.000346931	-0.000273753	-0.00025942	-0.000316207	-0.000355662	-0.00027377	-0.00035499	-0.000280352	-0.00021471	-0.000262186	-0.000382553	-0.000362429	-0.000298571	-0.000271234	-0.0002551	-0.00023979	-0.00023661
-0.000478128	-0.000365717	-0.000352893	-0.000329384	-0.000330289	-0.000434568	-0.00040525	-0.000350439	-0.000354047	-0.000390561	-0.000327337	-0.00037789	-0.000324126	-0.000273207	-0.000384829	-0.000388071	-0.00035269	-0.000394475	-0.000414524	-0.000380433	-0.000435723	-0.000361751	-0.000332026	-0.000334086	-0.000313778	-0.000405305	-0.000350055	-0.000323698	-0.000331107	-0.00036676	-0.000453699	-0.000400501	-0.000362207	-0.000382001	-0.000331421	-0.000298224	-0.00029209	-0.000401431	-0.000351951	-0.000334529	-0.000322327	-0.000339765	-0.000324935	-0.000421854	-0.000377767	-0.000290684	-0.000324142	-0.000287412	-0.000351876	-0.000343669
-0.000466124	-0.000435824	-0.000399773	-0.000376932	-0.00035992	-0.000361562	-0.000413243	-0.000329837	-0.000328971	-0.000466375	-0.000378437	-0.00038589	-0.000403974	-0.000419222	-0.000466917	-0.000465063	-0.000359577	-0.000435473	-0.000458032	-0.000393413	-0.000435149	-0.000403192	-0.000405267	-0.000355313	-0.000408119	-0.000414082	-0.000343215	-0.000445265	-0.00037333	-0.000419747	-0.000432172	-0.000425677	-0.000424937	-0.000470633	-0.000421744	-0.000430143	-0.000417687	-0.000377487	-0.000365365	-0.000374771	-0.000351122	-0.000336928	-0.000298008	-0.000297945	-0.000254504	-0.000274786	-0.000371687	-0.000395428	-0.000346567	-0.000336433
-0.000385168	-0.000515126	-0.000488199	-0.000396504	-0.000443122	-0.000490205	-0.000412154	-0.000429527	-0.000453465	-0.000448698	-0.000491751	-0.000390207	-0.000362629	-0.000417465	-0.00047371	-0.000444207	-0.000479447	-0.000447413	-0.000421959	-0.000398993	-0.000499996	-0.000420164	-0.000457113	-0.00032261	-0.000301088	-0.0003593	-0.000373611	-0.00028721	-0.000459653	-0.000505145	-0.000404282	-0.000396051	-0.000413916	-0.00041532	-0.000351533	-0.000338507	-0.000367997	-0.000372813	-0.000412458	-0.000393312	-0.000370052	-0.000456033	-0.000383326	-0.00041411	-0.000394433	-0.000327368	-0.000416086	-0.000405008	-0.000371669	-0.000429564
-0.000434238	-0.00043064	-0.000419175	-0.000342826	-0.000348741	-0.000353187	-0.000395375	-0.000548089	-0.000418536	-0.000311	-0.000380165	-0.000409766	-0.000403317	-0.000480092	-0.000456471	-0.000357753	-0.000363967	-0.00036585	-0.000453737	-0.00042316	-0.000406488	-0.000387794	-0.000383928	-0.0002715	-0.000416152	-0.000479052	-0.000401298	-0.000351097	-0.000339748	-0.000387672	-0.000392674	-0.000410419	-0.000457903	-0.000421938	-0.000377962	-0.00035594	-0.000338106	-0.000404306	-0.000380312	-0.000320673	-0.000356455	-0.000396377	-0.000391391	-0.000311111	-0.000362396	-0.000397896	-0.000447035	-0.000354778	-0.000312859	-0.000396058
-0.000342995	-0.000382835	-0.000370209	-0.000368748	-0.000388344	-0.000389033	-0.000399131	-0.000385249	-0.000340742	-0.000311393	-0.000341308	-0.000349643	-0.000412962	-0.00040028	-0.000406041	-0.000365794	-0.000346161	-0.000341707	-0.000398648	-0.000432251	-0.000413857	-0.0003796	-0.00036258	-0.000403631	-0.000400541	-0.00037627	-0.000335994	-0.000283038	-0.000381953	-0.000332854	-0.000381086	-0.000310978	-0.00042801	-0.000346511	-0.000300225	-0.000320002	-0.000424042	-0.000354421	-0.000297575	-0.0003766	-0.000418399	-0.000274124	-0.000349904	-0.00037004	-0.000310749	-0.000361388	-0.000407308	-0.000449411	-0.000394985	-0.000358562
-0.000282264	-0.00040818	-0.000354142	-0.000336328	-0.000368768	-0.000383895	-0.000449006	-0.000412275	-0.00043777	-0.000410965	-0.000394356	-0.000405512	-0.000381422	-0.000340728	-0.000434034	-0.000415992	-0.000379764	-0.000477309	-0.000476315	-0.000371719	-0.000360006	-0.000426052	-0.000485818	-0.000438885	-0.000428099	-0.000300191	-0.00030993	-0.000352984	-0.000271863	-0.000364876	-0.000301467	-0.000358543	-0.000476245	-0.000426161	-0.000396544	-0.000265655	-0.00036572	-0.000344037	-0.000320578	-0.000362035	-0.000369736	-0.00036626	-0.000399537	-0.00036044	-0.000441629	-0.000367936	-0.000366889	-0.000416811	-0.000347757	-0.000398877
-0.000387353	-0.000294054	-0.000304695	-0.00036676	-0.000477794	-0.0004103	-0.000454926	-0.000418741	-0.000331735	-0.000366798	-0.000427996	-0.000427105	-0.000318015	-0.000351943	-0.000431693	-0.000478229	-0.000412028	-0.00034917	-0.000416929	-0.000416702	-0.000360996	-0.000369068	-0.000393878	-0.000326283	-0.000396859	-0.00038742	-0.000421886	-0.000419187	-0.000397541	-0.000324107	-0.000279116	-0.000267995	-0.000394454	-0.000366498	-0.00040183	-0.00044445	-0.000276065	-0.000256282	-0.000288063	-0.000394939	-0.000371563	-0.000318323	-0.000422882	-0.000408345	-0.000436603	-0.000403334	-0.000328589	-0.000277929	-0.00022029	-0.000314392
-0.00034824	-0.000352972	-0.000410018	-0.000392874	-0.000373012	-0.000334513	-0.000359075	-0.000380808	-0.000349793	-0.000417754	-0.000393398	-0.000436638	-0.000502909	-0.000413999	-0.000375359	-0.000437971	-0.000361673	-0.000424638	-0.000426024	-0.000489029	-0.000362047	-0.000290934	-0.000300622	-0.000328372	-0.00032081	-0.000306253	-0.000303963	-0.00036679	-0.000357911	-0.00032707	-0.000359493	-0.000412703	-0.000302784	-0.000290198	-0.00039569	-0.000324243	-0.000299318	-0.000234245	-0.000320588	-0.000387095	-0.000368172	-0.000316352	-0.000326598	-0.000342061	-0.000376784	-0.000400262	-0.000322466	-0.000225024	-0.000271842	-0.000313371
-0.000412688	-0.000376621	-0.0003952	-0.000363771	-0.00041809	-0.000408632	-0.00044112	-0.000366742	-0.000360839	-0.000414148	-0.000453579	-0.000429056	-0.000359615	-0.000485591	-0.000402454	-0.000501461	-0.000504436	-0.000353009	-0.000485652	-0.000492218	-0.000363584	-0.000359929	-0.000266357	-0.000299824	-0.000238843	-0.000376041	-0.000430606	-0.000383695	-0.000376084	-0.000403416	-0.000366599	-0.000465642	-0.000402409	-0.000368694	-0.000437558	-0.000392127	-0.000417048	-0.000409876	-0.000329903	-0.000367336	-0.000396779	-0.000396248	-0.000270631	-0.000300323	-0.000357602	-0.000367582	-0.000388141	-0.000358578	-0.000364525	-0.000350486
-0.000277946	-0.000349549	-0.000417839	-0.000387389	-0.000420802	-0.000348465	-0.000338634	-0.000373965	-0.000442541	-0.000394765	-0.000407477	-0.000534637	-0.000465364	-0.000413964	-0.000362292	-0.00032371	-0.000356075	-0.000445062	-0.000504017	-0.000386218	-0.000263613	-0.000354644	-0.000348204	-0.000306114	-0.000449152	-0.000404315	-0.000329081	-0.000335175	-0.000358014	-0.000335131	-0.000314464	-0.000419732	-0.000405041	-0.000413736	-0.000337879	-0.000259279	-0.00032872	-0.000361743	-0.00036716	-0.000268546	-0.00033584	-0.000434743	-0.000356699	-0.000339685	-0.00035523	-0.000411566	-0.000399563	-0.000331354	-0.000332905	-0.000353264
-0.000294849	-0.000368095	-0.000410151	-0.000356761	-0.0004576	-0.00041231	-0.000424841	-0.000449053	-0.000375709	-0.00039433	-0.00032391	-0.000384721	-0.000393501	-0.000400885	-0.000429612	-0.000339799	-0.00035031	-0.000403687	-0.000421407	-0.000359873	-0.000346464	-0.000330195	-0.000383998	-0.000406471	-0.000382568	-0.000431877	-0.000487975	-0.000479492	-0.000396251	-0.000396723	-0.000324188	-0.000374254	-0.000453185	-0.000389222	-0.000404715	-0.00042224	-0.000354508	-0.000338349	-0.000339031	-0.000331935	-0.000396751	-0.000451132	-0.000365921	-0.000347945	-0.0003832	-0.00039698	-0.000340738	-0.000319184	-0.000338175	-0.000323752
-0.000470524	-0.000422973	-0.000360784	-0.000411477	-0.00040464	-0.00042796	-0.000365928	-0.000393718	-0.000423486	-0.000432394	-0.000424917	-0.000468153	-0.000362959	-0.000302007	-0.000393881	-0.000398231	-0.000374926	-0.000423328	-0.00041678	-0.000391087	-0.000361714	-0.000330461	-0.000331779	-0.000396363	-0.00035882	-0.000346632	-0.000376078	-0.000302584	-0.000323905	-0.000323018	-0.000395671	-0.000383365	-0.000387831	-0.000382628	-0.000441778	-0.000423245	-0.000441201	-0.000465837	-0.000341813	-0.000384683	-0.000389787	-0.000418081	-0.00041249	-0.000400909	-0.000451684	-0.000382039	-0.00042733	-0.000330207	-0.000332444	-0.00031471
-0.000413573	-0.00055734	-0.000468008	-0.000447032	-0.000328237	-0.0003397	-0.000361808	-0.000433342	-0.000413854	-0.000383122	-0.000431665	-0.000410663	-0.000434235	-0.000395608	-0.000396714	-0.000396865	-0.000351468	-0.000471344	-0.000344157	-0.000425231	-0.000348425	-0.000384169	-0.000437361	-0.000473551	-0.000467436	-0.000477636	-0.000417097	-0.000358701	-0.000353027	-0.000453561	-0.000443377	-0.00041383	-0.000377965	-0.000380643	-0.000318107	-0.000309879	-0.000327651	-0.000403324	-0.000455092	-0.000383345	-0.000362654	-0.000394107	-0.000372105	-0.000347039	-0.000394221	-0.000410428	-0.000416607	-0.000378579	-0.000360773	-0.000331906
-0.000381449	-0.000410458	-0.000406976	-0.000343768	-0.000390926	-0.000419735	-0.000427943	-0.000343154	-0.000375029	-0.000427597	-0.000377297	-0.000360932	-0.000339907	-0.000377953	-0.000381076	-0.000376619	-0.000312286	-0.000377835	-0.000334027	-0.000221729	-0.000324526	-0.000349319	-0.000414009	-0.000352087	-0.00038562	-0.00043963	-0.000409687	-0.000349908	-0.000371111	-0.000314622	-0.000306298	-0.000357849	-0.000351054	-0.00034604	-0.000376259	-0.000370311	-0.000361329	-0.000349272	-0.00034359	-0.000314209	-0.000355627	-0.000351282	-0.000285135	-0.000272251	-0.000396586	-0.000339327	-0.000292173	-0.000397395	-0.000313999	-0.000219195
-0.000376327	-0.000400866	-0.000338127	-0.000459209	-0.000451204	-0.000455424	-0.000342175	-0.000393705	-0.000430286	-0.000398289	-0.000450923	-0.000365358	-0.000375294	-0.000393278	-0.000403637	-0.000396874	-0.000409818	-0.000389581	-0.000396134	-0.000333272	-0.000379118	-0.000346842	-0.000280899	-0.000308923	-0.000317766	-0.000369543	-0.000425823	-0.000394521	-0.000343948	-0.000382462	-0.000391641	-0.000437668	-0.00041278	-0.000376682	-0.000412008	-0.000373871	-0.000428653	-0.000454293	-0.000310264	-0.000414048	-0.000396188	-0.000475571	-0.000388764	-0.000411171	-0.000430335	-0.000366525	-0.000296669	-0.000321538	-0.000413247	-0.000405328
-0.000384075	-0.000359554	-0.000350765	-0.000388952	-0.000511066	-0.00044637	-0.000412243	-0.000391488	-0.000388167	-0.000443508	-0.00042245	-0.000335706	-0.000372925	-0.00043773	-0.000396605	-0.000304935	-0.000280918	-0.000369563	-0.000232292	-0.000295324	-0.000353829	-0.000339276	-0.000280988	-0.000295222	-0.000372284	-0.00040021	-0.000412601	-0.000323921	-0.000363017	-0.000346268	-0.00031326	-0.000406143	-0.000377764	-0.000271639	-0.000335225	-0.00034492	-0.000407471	-0.00034864	-0.000357034	-0.000411912	-0.000400148	-0.000380852	-0.000379358	-0.000405039	-0.000462635	-0.000394095	-0.000293065	-0.000365394	-0.000244983	-0.000322937
-0.000412171	-0.000351395	-0.000478776	-0.000449493	-0.000394509	-0.000483717	-0.000525872	-0.000465744	-0.000513692	-0.000503271	-0.00032863	-0.000329461	-0.000355075	-0.000411038	-0.000343708	-0.000366854	-0.000401652	-0.000417685	-0.000385033	-0.000419352	-0.000338514	-0.000379876	-0.000364157	-0.000287818	-0.000311867	-0.00032428	-0.000391882	-0.000460899	-0.000382453	-0.000380094	-0.000467673	-0.000399773	-0.000393838	-0.000364443	-0.000311342	-0.000362588	-0.000361467	-0.000408791	-0.000423293	-0.000454929	-0.000415691	-0.000378514	-0.000402646	-0.000394052	-0.000460399	-0.000451854	-0.0003916	-0.000422438	-0.000439616	-0.000368955
-0.000363645	-0.000342898	-0.000325087	-0.000356461	-0.000418211	-0.000452594	-0.000457708	-0.000503909	-0.000476411	-0.000343984	-0.000384492	-0.000393429	-0.000432451	-0.000392338	-0.000355354	-0.000364513	-0.000326978	-0.000423133	-0.000424247	-0.000424545	-0.000419138	-0.000419023	-0.000370759	-0.000299609	-0.000326076	-0.000328524	-0.000359487	-0.000285909	-0.000312474	-0.000371355	-0.000258826	-0.000290497	-0.000352637	-0.000300407	-0.000413701	-0.000388446	-0.000373602	-0.000377875	-0.000409217	-0.000411066	-0.000392518	-0.000376657	-0.000356034	-0.000349052	-0.000373372	-0.000365041	-0.000274246	-0.000337681	-0.0003217	-0.000336756
-0.00052777	-0.00041428	-0.000429085	-0.000493647	-0.000489197	-0.000468709	-0.000404558	-0.000444597	-0.000376506	-0.000488279	-0.000402502	-0.000336837	-0.000381148	-0.000496049	-0.000374616	-0.000391046	-0.000319503	-0.000416399	-0.000354719	-0.000372008	-0.000409074	-0.000465473	-0.000353232	-0.000368479	-0.000411204	-0.000370294	-0.000372377	-0.000326208	-0.000340957	-0.000409341	-0.000397696	-0.000405097	-0.000485353	-0.00050938	-0.000416287	-0.000387727	-0.000377474	-0.000376953	-0.00048404	-0.00047416	-0.000472543	-0.000465841	-0.000493079	-0.000432166	-0.000442533	-0.000416834	-0.000428438	-0.000414585	-0.000432047	-0.000400763
-0.00037192	-0.00037801	-0.000334775	-0.00041317	-0.000477545	-0.000395516	-0.000421981	-0.000478764	-0.000439201	-0.000379777	-0.000390106	-0.000335775	-0.000390555	-0.000378646	-0.000336966	-0.000376749	-0.000397932	-0.000388204	-0.000354568	-0.000373154	-0.000351674	-0.000321631	-0.000298814	-0.000356063	-0.000350641	-0.00030589	-0.000349206	-0.000413401	-0.0004314	-0.000372523	-0.000350451	-0.000374089	-0.000360545	-0.000361176	-0.000414099	-0.000451223	-0.0004259	-0.000421732	-0.000402345	-0.000424439	-0.00047085	-0.000413195	-0.000404013	-0.000455899	-0.000378119	-0.000324493	-0.000350132	-0.000377263	-0.000373453	-0.000372917
[truncated: 120 more rows]
[truncated: 454 more columns]

## Sheet: 3c_MetaData
# Width: 14.78 µm
# Height: 6.49 µm
# Value units: V

## Sheet: 3d_Amplitude
1.45895e-07	1.45914e-07	1.45957e-07	1.45923e-07	1.4592e-07	1.45938e-07	1.45929e-07	1.45939e-07	1.45906e-07	1.45899e-07	1.45881e-07	1.45859e-07	1.45881e-07	1.4593e-07	1.45986e-07	1.45945e-07	1.4591e-07	1.45874e-07	1.45892e-07	1.45906e-07	1.45906e-07	1.4585e-07	1.45848e-07	1.45853e-07	1.45863e-07	1.45837e-07	1.45852e-07	1.4589e-07	1.45908e-07	1.45889e-07	1.45888e-07	1.4595e-07	1.45901e-07	1.45882e-07	1.45864e-07	1.459e-07	1.45993e-07	1.45922e-07	1.4589e-07	1.45927e-07	1.45946e-07	1.45939e-07	1.45905e-07	1.45908e-07	1.45938e-07	1.45879e-07	1.45862e-07	1.4583e-07	1.45873e-07	1.45892e-07
[truncated: 220 more rows]
[truncated: 454 more columns]

[truncated: 5 more sheets: 3d_MetaData, 3e_ACos, 3e_MetaData, 3f_Amplitude, 3f_MetaData]
