# Supplementary material for: Hybrid antiferroelectric–ferroelectric domain walls in noncollinear antipolar oxides
Source: Nat Nanotechnol. 2026 Apr 15;21(5):648–54. doi: 10.1038/s41565-026-02139-8 (PMC13186693; doi:10.1038/s41565-026-02139-8)
Supplement: Supplementary file 4 — Source data. [file 41565_2026_2139_MOESM4_ESM.xlsx]

## Sheet: Fig_4a
1631857	2052784	1957630	1842688	1739234	2080836	1840067	2008638	2056866	2226629	1731104	1828051	1937369	1658941	1649487	1768049	1533618	1568861	1570313	1687186	1662499	1686727	2006890	2047308	1777227	1992276	1999487	2096881	2328549	1843320	1808933	1864510	1488165	1455561	1746306	1770410	2211959	2185570	2542777	2231316	2106840	1988443	1899834	1702278	1773682	1542474	1586744	1426402	1704896	1672778
1526994	1394129	1771155	2005987	2235686	2158014	2312256	2325631	1812845	2076696	1902009	1731998	1920199	1684582	1782906	1866366	1617382	1480733	1525095	1485321	1676167	1714841	1608917	2004971	1967220	1873401	2095100	2361131	2161748	2353493	2248522	1987073	1762897	1614385	1592788	1506570	1876430	1810585	2056663	1937217	1922210	2157188	1957176	1695984	1801682	1480634	1590991	1623506	2064385	1953255
1598932	1756076	2005179	2075066	2218409	2199502	2076689	1816563	1790405	1634516	1942351	1823401	1900780	1852766	1754868	1625872	1549591	1697364	1635580	1562181	1493183	1717483	1586802	1816502	2074520	2035532	1937314	2344702	2346920	2046054	2383564	2247963	1845710	1710323	1538512	1705947	1785213	1726711	1697609	1614949	1922413	1750627	1696283	2078603	1798650	1876367	2088759	1663192	1701334	1911940
1789663	1388241	1911715	2047945	1640497	1941700	1916818	1822418	1668790	1605285	1693946	1658007	1805838	1669803	1562382	1525629	1709172	1501929	1493661	1827247	1739859	1933450	2012695	2446323	2260348	2235795	2170940	2000751	2294783	2415477	2311069	1688726	1723996	1771303	1777251	1795708	1752206	1426349	1649201	1528197	1761142	1771481	1861370	2026058	1681905	2007336	1760151	2334866	1989281	1732714
1769316	1493706	1774693	1822742	1762680	1830273	1912173	2161476	1662146	1497871	1653631	1827767	1682391	1696565	1863656	1743271	1665437	1527365	1407968	1826336	1781696	1915283	2134909	2329498	1961394	2002514	2128552	1916505	2117973	2133195	1791867	1949922	1632206	1565835	1666941	1525874	1848904	1623970	1635457	1666493	1588306	1587938	1622026	1601247	1938992	2043728	1899067	2177216	2375209	2025906
1789663	1837623	1887669	1668679	1756864	1928514	1775059	1638233	1744991	1924009	1711140	1621146	1666582	1521253	1627227	1556835	1804350	1557565	1819883	1423453	1732946	2254621	2474819	2101168	2303963	1810089	1838681	1726162	1849504	1896661	1951379	1848099	1821224	1835542	1568433	1433606	1480824	1630979	1597143	1422648	1687282	1768052	1627372	1992428	2172645	2001312	2048012	2319729	2402464	2364827
1820955	1761852	1815852	1687686	1835814	1715985	1543167	1662786	1895260	1631536	1637979	1551651	1478465	1441160	1711246	1584069	1747885	1779794	1689588	1892948	2240908	2176363	1863132	1916625	1901511	1785819	1896759	1599870	1590363	1801737	1800363	1745234	1767067	1875082	1425661	1566725	1511656	1706032	1914280	1886828	1840520	1958229	2004641	1681611	2122130	1876007	2201882	2053859	1960005	2000362
1610060	1781977	1749329	1420260	1478447	1546799	1609906	1777057	1650020	1631784	1521708	1662438	1440966	1793416	1493430	1668498	1717833	1839299	1612758	1828546	1739126	1615680	1907584	1923915	2044007	1768430	1808841	1915881	1814658	1603496	1590835	1646752	1612592	1673356	1674328	1629730	1393397	1901222	2285794	2371468	2283946	2344586	2030857	2049659	2005981	1797932	2224989	2168030	1872364	1849560
1626337	1725851	1796546	1707309	1687375	1602696	1486370	1615262	1683028	1808342	1662733	1643907	1675555	1691724	1728687	1764329	1640472	1814038	1715126	1630831	1499971	1610328	1704609	1840506	1715954	1471249	1687633	1709312	1630932	1474882	1469915	1437725	1537720	1508300	1641340	1855352	1862308	1622666	1817057	2260028	2300734	1778415	1978887	1810663	1678215	1885618	1954682	1508843	1819744	1887860
1588597	1728373	1515735	1600239	1659682	1452982	1594013	1639125	1790746	1688394	1743755	1492466	1562495	1916354	1817162	1830632	1519787	1889033	1781565	1720930	1834225	1770313	1576045	1863615	1622191	1738398	1573581	1691145	1727511	1361683	1397382	1681977	1522753	1599142	1729339	1543045	2024351	1999486	2125712	2121346	2121388	1721552	1718246	1779299	1921360	1685152	1610065	1721316	1822974	1684156
1827969	1920966	1552931	1793336	1713560	1660097	1550062	1390751	1639935	1576608	1727434	1826662	2306036	2508070	1805702	1825012	1743938	1894739	1512123	1694114	1547554	1640128	1594171	1517033	1710735	1493212	1551580	1677877	1406352	1772640	1350973	1493179	1653969	1663310	1372752	1493728	1515154	1868250	1953984	1993104	1891407	1877024	1741384	1775323	1756771	1710911	1675531	1876661	1746195	1726124
1813036	1817735	1826383	1992772	1826382	1633982	1634334	1644141	1552539	1960264	1904360	2168253	2311911	2157890	1783698	1725574	1610043	1667143	1738944	1710753	1485057	1454298	1766905	1643063	1672327	1759154	1678980	1782260	1495436	1606319	1434974	1856842	1889556	1613276	1577531	1692218	1681183	1526055	1555816	1716360	1745121	1718489	1843314	1705841	1666973	1689571	1814212	1720327	1477678	1430259
2158477	1884344	2264569	2030915	1837363	1685523	1622938	1553269	1647648	1768117	2135197	2341395	2466384	2033194	1920924	1683656	1618645	1515411	1457018	1658429	1751527	1595510	1712133	1792921	1626566	1840826	1530934	1694895	1897040	1750019	1887145	1912790	2006956	1874317	1733681	1827476	1815422	1803615	1749455	1719757	1802434	1782033	1901214	1791025	1737819	1562718	1534852	1618610	1594699	1380685
2365416	2005546	1934015	2245509	1567591	1593978	1476107	1666452	1823122	2153691	2096698	2258765	2307560	1792686	1844629	1897096	1810331	1669746	1675096	1687797	1804534	2004872	1804326	1667797	1474537	1584275	1630026	1692433	1932708	1832663	2058510	2174320	2006832	1782412	1866879	1755460	1855733	1610388	1615638	1575208	1631471	1714863	1482497	1604892	1611018	1601766	1700106	1563369	1558910	1729015
2152285	2421335	2171821	1872153	1681159	1591156	1487858	1515442	1645961	1780013	1751544	1808250	1790511	1922434	1906419	1876248	1528001	1752034	1871403	1720340	1859806	1555409	1806657	1680053	1392660	1513292	1771932	1996164	1859731	1986029	2248595	2308192	2115410	1950011	1752144	1800520	1570752	1408035	1491355	1687982	1293151	1499344	1536319	1754289	1411087	1603284	1656852	1573956	1810003	1714750
2352228	2465941	2078779	2127240	1694692	1823304	1839498	1789374	1573000	1660563	1562701	1756616	1593099	1828634	1583149	1930062	1825498	2172806	1839437	1887431	1959830	1869403	1943759	1545001	1517609	1635991	2032340	1766659	2141378	2310354	2372364	2083949	1697500	1752425	1628832	1767523	1678465	1522243	1464924	1638637	1709168	1722376	1668289	1763677	1600032	1722464	1320687	1585655	1589798	1813108
1853109	1973207	1896552	1733009	1692793	1663857	1713424	1608544	1511663	1584850	1622113	1613496	1700328	1790191	1898343	1819887	2452187	1965122	2375016	2178057	2284155	1919411	1581784	1534754	1441065	1636499	1957668	1879028	2008070	2086939	2190519	2087116	2267113	1639448	1687752	1621767	1624239	1445649	1370668	1789696	1709506	1686128	1781051	1614041	1900561	2056283	1957131	1659501	1622657	2077840
2206809	1611164	1993154	1669238	1627914	1705679	1622528	1699895	1507130	1523417	1805876	1813188	1913022	1805889	2104588	2165558	2199132	2470615	2349577	2030811	1897107	1778665	1776661	1775110	1793170	1627532	1902894	1717695	1570789	1565309	1712835	1888194	1527293	1812812	1815073	2087230	1947671	1815212	1715384	1762531	1737164	1641648	1668431	1471426	1810385	2074571	1942393	2011991	2319148	2213045
1715983	1831143	1855134	1654869	1468424	1596467	1679332	1564064	1346192	1720680	1792856	1928861	1861899	2067072	2222541	1920173	2614963	2293852	2188932	2203668	1753129	1821708	1771758	1908076	1822603	1592868	1425457	1692122	1758454	1786447	1712694	1857596	1863934	1892466	1825831	1504607	1844370	1961274	1869927	1875666	1501841	1572095	1713197	1703282	1848718	1890503	2128436	2368492	2132981	2011808
1893009	1728841	1828136	1650059	1529091	1581836	1471063	1725563	1602445	1850028	1893165	2309557	2324237	2125795	2176205	2117096	2285937	2142498	1981664	2072805	1996518	1788414	1683087	1882875	1705213	1623735	1616273	1472276	1524377	1745161	1943871	2069944	1989027	2118293	1654729	2212540	2158376	2132923	1879914	2012614	1699941	1738180	1809368	1883688	1698923	1879255	1823906	2219927	2258579	2026716
1648972	1651794	1655456	1316812	1566149	1709419	1641392	1772284	1781455	2201752	2530013	2402411	2262116	1937415	1573396	1681595	1858103	1874751	2051413	2099623	1760325	1731458	1828629	1502052	1610514	1305196	1582681	1657579	1897393	1867346	2007193	1908339	2059528	2050197	2206474	2208051	2371176	2005743	2029348	1552272	1514411	1664365	1322852	1795522	1704336	1616045	2042142	1951365	2302131	1840363
1417654	1668478	1622095	1449690	1638240	1733511	1901231	1552170	1786284	2131186	1913851	2181608	2165758	1875761	1525667	1663028	1666052	1760648	1719583	1679603	1783283	1611256	1591836	1774380	1574284	1571816	1728182	1824174	1717317	1942264	2214857	1657133	1959824	1965641	2203905	1876813	2071295	1979350	1898901	1598810	1789664	1714549	1665638	1630744	1541047	1538923	1613936	1732453	1589221	1918148
1697379	1508910	1685501	1932016	1545340	1729317	2102717	2301010	2002882	1871743	1718395	1762934	1602927	1679076	1799850	1719630	1688145	1818872	1735490	1633655	1742984	1492019	1315995	1646507	1657215	1838459	2015145	1899414	2263193	2269448	2021509	1748794	1960879	2125419	1951556	1900622	1984073	1593008	1704248	1581211	1758979	1677019	1533712	1488489	1955917	1759430	1776133	1750849	1954691	1931868
1701849	1725875	1485617	1762658	1882581	1742647	1766005	1731110	1618555	1838774	1704493	1666698	1809533	1619455	1706546	1579108	1556660	1584348	1712276	1571412	1652305	1578844	1524786	1837028	1726197	1668643	1926638	1847260	2009847	1926646	2244862	2013870	1918351	2115200	2063913	2159567	1774638	1771898	1922287	2006432	1703561	1795893	1514238	1457185	1552811	1639279	1639043	1734814	1900304	1851514
1630387	1668704	1638535	1796963	1663509	1856260	1765404	1539171	1566475	1665505	1628335	1809545	1815735	1686324	1660293	1793761	1506637	1647292	1673877	1558852	1521955	1789079	1816874	1579363	1619593	1814093	1813657	1712796	2089818	2283540	1937317	1594004	1644132	2102999	1809773	1745086	2050165	2049475	1884825	1863106	1630713	1660487	1694514	1590993	1565800	1569648	1671890	1835748	1768836	1653790
1744303	1557711	1557305	1958176	1663686	1594444	1945190	1947128	1658890	1510519	1517184	1727105	1852148	1681005	1748356	1672685	1657529	1570739	1789811	1864775	1362482	1388686	1746706	1632204	1911149	1620518	1862723	2026075	2326158	2291243	2079535	2056525	1846048	1592789	1754968	1689749	1839306	1862655	2032135	2007777	1635209	1473186	1705143	1482748	1543447	1539452	1753090	2001910	2294720	2039479
1524606	1912447	1899594	2186229	1747590	1901749	1578979	1480543	1570100	1383924	1584118	1594168	1611201	1796822	1637785	1615041	1525838	1598153	1768359	1680476	1599906	1600143	1742329	1777611	1689221	1890885	1802179	1525063	1927917	1854871	2119414	1852583	2023157	1723005	1463576	1647237	1536137	1969675	1869952	1709184	1670786	1576493	1413760	1547214	2033905	1739192	2238563	2118833	1941859	2290353
2056304	2122293	2374310	2273449	1833394	1688687	1543233	1454153	1714467	1533882	1483737	1448689	1397010	1511690	1651162	1544262	1435633	1508579	1456267	1664851	1467748	1701545	2041106	1693596	1878540	1722877	1617804	1632298	1761333	1814774	1933049	1718222	1430479	1730024	1544418	1946867	1634442	1657897	1918029	1667337	1596235	1595919	1680019	1552970	1883988	1916028	1942500	2327944	2282137	1882375
2367684	2023283	1956475	2074764	1606517	1663867	1566643	1514692	1387309	1465411	1661066	1890750	1648275	1729386	1769899	1694493	1602583	1767867	1975996	1800316	1741612	1702239	1377206	1762281	1909308	1547703	1640847	1577990	1480519	1660897	1676800	1524348	1799754	1892510	1551745	1556712	1598190	1760697	1683614	1705456	1705817	1574634	1728519	1707001	1593582	2274623	2046023	2075624	2443241	1950943
2175215	1793070	1888944	1676950	1512476	1701216	1694887	1699853	1943176	2228328	2054214	1513936	1717627	1908329	1453544	1640864	1593873	1808892	1967490	2252593	2070314	2033611	1733906	1947151	1755509	1813259	1459607	1578977	1423858	1651572	1738302	1750752	1860654	1647704	1572417	1448529	1455324	1613200	1715528	2029473	1896358	1794675	1769993	1731008	1717864	1682245	1997861	2031204	1857501	1918913
1577375	1708786	1638996	1783628	2135179	1829722	1733823	1748986	1877315	2170671	1870315	1873229	1616875	1507869	1737306	1486830	1677352	1824567	2123051	2487619	2152760	2102189	1736030	1903726	1763237	1791798	1519225	1652153	1533010	1634283	1519985	1523263	1515372	1682385	1578665	1641958	1605494	1507794	1861145	1756616	1422206	1636594	1942028	1561161	1711646	1816515	1539109	1702023	1796458	1760707
1468388	1536676	1349085	1841306	2141082	2017284	2086097	2112446	2348897	2009813	1855302	1479537	1426847	1416315	1690142	1508826	1711621	1702154	2139274	2397116	2007767	1915974	1859669	1795782	1622073	1685492	1758870	1695052	1634197	1559084	1886140	1663778	1450273	1430663	1633872	1826310	1638990	1897210	1780766	1803011	1950407	1528009	1801788	1732342	1627717	1645960	1740858	1796349	1824549	1659485
1512910	1660312	1810161	1938943	2257969	1829550	2076585	2273190	2294859	1916193	1853165	1687196	1540438	1801965	1637796	1500189	1952239	1932355	2103900	1975939	1834437	2068115	1708094	1849010	1571682	1617936	1672951	1611321	1645850	1653451	1569312	1722770	1617998	1422583	1735423	1802293	1901705	1855455	2031377	1899038	1871767	1620374	1872843	1677760	1752514	1539512	1844834	1733674	1730355	1505567
1931731	1648792	1540440	1884386	1741447	2139925	2622054	2217613	2332277	2021572	1865482	1650289	1787549	1704127	1561470	1690913	1716256	1657951	1926867	1614302	1867288	1834865	1812900	1762287	1748439	1550825	2021850	2021856	2021865	1803623	1711859	1465622	1661066	1364503	1737900	1762152	1916588	1991248	2069288	1780371	1955089	1778329	1785987	1736934	1528908	1492431	1567265	1731725	1726099	1676872
2012527	1779767	2115475	1898090	1993774	1984395	2124808	2168049	1841528	2043109	1981524	1796828	1907096	1602413	1589250	1496024	1881671	1646315	1615709	1705948	1691524	1808489	1746769	1712945	1906462	1913983	2335607	2194789	2158826	1673442	1689686	1450760	1562716	1850397	1891803	2280239	2468560	2437077	2187077	2138400	2054511	1632275	1565883	1577174	1713021	1404629	1639920	1561661	1603401	1562393
2382540	1928115	2133510	2297323	1864394	2068706	2118122	1869557	1876852	1986475	1792923	1660382	1588869	1663404	1767247	1489206	1499404	1866726	1878992	1982656	1714212	1844603	1996851	2164080	2017245	2263925	2378430	2220931	2104122	1660371	1533711	1670014	1621471	1615192	2009538	2003834	2087811	2366931	1890565	1863197	1865948	1872366	1503678	1608309	1693108	1779429	1735023	1741851	1561987	1495952
2244246	2019769	2177757	1899129	1759459	1869063	1810615	1903254	1735960	1900512	1703449	1875335	1876989	1857551	1711833	1405457	1639544	1740293	1592290	1767342	2039161	1948391	2164116	2127038	2215093	2269003	2325822	2091299	1805260	1585260	1590994	1604313	1446874	1828068	1666559	1893218	1973574	2143731	1790514	1762396	1684990	1823870	1904547	1662878	1885763	1801593	1817115	1710853	1682465	1465621
1791530	2068773	2051813	1872383	1642146	1627200	1746956	1753536	1656667	1895682	1847478	1602483	1634814	1513987	1481872	1645474	1829379	1861331	1748337	1832995	1971536	1802046	2219070	2140191	2128881	2144589	2126524	2044453	1727564	1848164	1621660	1889749	1831191	1513058	1811053	1925507	1700587	2012953	1949200	1625524	1750100	1659907	1897327	1915739	2084329	1918990	1886690	1841783	1452632	1534290
2164523	1972141	2032232	1665802	1593741	1626405	1619466	1654843	1935647	1649890	1676687	1585379	1632913	1461478	1505155	1814327	1932273	1969343	1897773	2190519	1978982	1902509	1645777	1841638	2087040	2027561	2033279	2025067	1580853	1613795	1787333	1568092	1526516	1438054	1544699	1667596	1605733	1609340	1834947	1984092	1871706	1994279	2205143	2319523	2053994	2135876	2108765	1888969	1738846	1508355
1802622	1997731	1724128	1537988	1983745	1834643	1667546	1686092	1419456	1542192	1836415	1567153	1516905	1673166	1722545	1933410	2049556	2175457	2424779	2305860	1915270	1860449	1807132	1997888	1775769	2067963	1784189	1905088	1736779	1772388	1640514	1565206	1480559	1491628	1482008	1596496	1886691	1871777	1655115	1986175	1991080	2176472	2472594	2079612	2065929	1819321	1595936	1889572	1719874	1723547
1873681	1693530	1899526	1649442	1594295	1555692	1732483	1492914	1770555	1494960	1705523	1536584	1837355	1893454	1828076	1932945	1943190	2340948	2373542	2120245	1702655	1513918	1687238	1746736	1719592	1838158	1786405	1703397	1593322	1763724	1464920	1446377	1459400	1504268	1760623	2028642	1962405	2102641	1816161	2012026	1904539	2186182	2294536	1967511	2170750	1943291	1743532	1618074	1651184	1514965
1589119	1711907	1725731	1667565	1570259	1764759	1736170	1527376	1711918	1969226	1856853	1626839	1606917	1785048	1807864	1519066	1878455	1927153	1843023	1765747	1704948	1677227	1713045	1502773	1658944	1647449	1662642	1426151	1755275	1756628	1691665	1600397	1473987	1956241	1980405	2238294	2296764	2102058	1885569	1709102	1828134	2020508	1852131	1745864	1854157	1842679	1585092	1608602	1784103	1551283
1678737	1597399	1733048	1523615	1730274	1535430	1537932	1499818	1522212	1701514	1908364	1916507	1736991	1893311	1688368	1771977	1873860	1892768	1594620	1795921	1835687	1736571	1609064	1897192	1526806	1478579	1464488	1861263	1468687	1593483	1570523	1601749	1794727	1703595	2271536	2192375	2079698	2023727	1710753	1629391	1783518	1900908	1765818	1889138	1975437	1925348	1681664	1615974	1570565	1528782
1632169	1761658	1770581	1536248	1880209	1737323	1628886	1811064	1790515	1915177	1467007	1820727	1838044	1660622	1555655	1484866	1600698	1490483	1525748	2009876	1691934	1707884	1738055	1548320	1653560	1520183	1535404	1611855	1756448	1723227	1827074	1744056	2206954	1916714	2253806	2445458	2280833	1881640	1903095	1644878	1840193	1733923	1658534	1761996	1798137	1710551	1644158	1684817	1689392	1575316
1648215	1731618	1535662	1775524	1428198	1600941	1636298	1868487	2236181	1999771	1912058	1889470	1773427	1959462	1966450	1650074	1345448	1470430	1794799	1602871	1911379	1859589	1714767	1633698	1596386	1648916	1832766	1620852	1637050	1574323	1679100	1629050	1731131	1803159	1900975	1776230	1899326	1971468	1947716	1862719	1639566	1658326	1750217	1451617	1513062	1486201	1831839	1639154	1578460	1558197
1897736	1839292	1577162	1676373	1739771	1815174	1813744	2128789	2074790	2160610	2006676	1639147	1754998	1597190	1725628	1539636	1612939	1606695	1624894	1794316	1443425	1630280	1823366	1655472	1460290	1549786	1817222	2026004	1872597	1709024	1546238	1802819	1595960	1747098	1565160	1710621	1777614	1500603	1748674	2002663	1779586	1602476	1659315	1450893	1608408	1447094	1598757	1557840	1656197	1681849
1969274	1997889	1920288	1474895	1563821	1811731	2053938	2171011	2473110	2162636	1780156	1913448	1677469	1505147	1629895	1626709	1590346	1444537	1513948	1590347	1673794	1498880	1435376	1766007	1822175	1951806	1772036	1663033	2084133	1597101	1642727	1821430	1621214	1507246	1721173	1586997	1718712	1579205	1600344	1614642	1718569	1685491	1806336	1397797	1562105	1538550	1543879	1648193	1602686	1769613
1747827	2063669	1692163	1750059	1579710	1793087	2068806	1854770	2095302	1904300	1635656	1534677	1481693	1527507	1324455	1604351	1729466	1694638	1571889	1516433	1655991	1447965	1694277	1844311	1867844	1855276	1879204	1976545	1982185	1725721	1881604	1815035	1519377	1753092	1424761	1546735	1430930	1535641	1703804	1932100	1832870	1589028	1671434	1719883	1481552	1573051	1685591	1444516	1460224	1673267
1629889	1654029	1599724	1785012	1661430	1673183	1620179	1984867	1928487	1976650	1778588	1702927	1694397	1852188	1989466	1827832	2163966	1938045	1676979	1545717	1445666	1695689	1710651	1733019	2123964	2434510	2179080	2241195	1821254	1769005	1718726	1478565	1655243	1600752	1478248	1557484	1607952	1492788	1501383	1517428	1687473	1570579	1544548	1436926	1549882	1598246	1644841	1783443	1775968	1690989
1704899	1401817	1454645	1759713	1683794	1601204	1656735	1643738	1656664	2239424	2016388	2052346	1845303	1866705	2272067	2018120	1914972	1762611	1499390	1560470	1528060	1592397	1585597	2049520	2092421	2482735	1937383	2024324	1976736	1950412	1766081	1457531	1822701	1576489	1538916	1516001	1554987	1668780	1610661	1466077	1719288	1631264	1703920	1724795	1980683	1952444	1948414	1956039	1629179	1676568
1831207	1713573	1838677	1763662	1546749	1806902	1586466	1622493	1716991	1815685	2036652	2002849	2020751	2033760	2148695	1920401	2001803	1675290	1650475	1930665	1556341	1444742	1834155	1914540	2010064	2339418	1850529	1882180	1823288	1767712	1649648	1539383	1742732	1625576	1662495	1708423	1583278	1489307	1839774	1702796	1874850	1897690	1635010	1843049	2256759	2158489	2155890	1643345	1862034	1702435
1813092	1657066	1641947	1631490	1713202	1538318	1443558	1666042	1966849	1961553	1897125	1882268	2013085	2220697	2128894	2075718	1734478	1676047	1555366	1619482	1716516	1776182	1835364	2054214	1801361	2074795	2324588	1766835	1667372	1697427	1753143	1648727	1775791	2031200	1964130	1861897	1763460	1434471	1608915	1404971	1632396	1749456	2045651	2271479	2370364	2288603	1989131	1536444	1675337	1682446
1659109	1794201	1692406	1791132	1750745	1601677	1912177	2289686	2238883	1835759	2060730	2176900	2308251	2255740	1929961	2218657	1949467	1859691	1710992	1706425	1657970	1618101	1423906	1567038	1379119	1731659	1805403	1729165	1947490	1859293	1801250	1939050	2010249	1843284	2015257	1787550	1937438	1452264	1404196	1693761	1640755	1976221	2322205	2319643	1856904	1818932	1585760	1795179	1612474	1791384
1769120	1757164	1766605	1779003	1761189	2300972	1922459	2241287	1982964	2070815	1776621	1864638	1749664	1960015	2019869	2064512	1878453	1655969	1419557	1704307	1583989	1763627	1722966	1439030	1633069	1671415	1539213	1800922	1989187	2066063	2096701	2421614	1836801	1899519	1929903	1797635	1908916	1513679	1641324	1649009	1924395	2055476	2198994	1952618	1954466	2111449	1971332	1715983	1588006	1558608
1689155	1827481	1813003	1612957	2082536	2268795	2095622	2330182	2202296	1642000	1753563	1800136	1848764	1508758	1874661	1823880	1868767	1796885	1675189	1546210	1583665	1624206	1583598	1900857	1916537	1846671	2048517	1938483	2362462	2127142	2381799	2340892	2153728	2132568	1755130	1706007	1639506	1623811	1545232	1697293	1720070	1881901	1807010	1764313	1967995	1924873	1940323	1776676	1681959	1552387
1761773	1934724	1772912	2063361	2206009	1943161	1864362	1974540	1912060	1619955	1630491	1644538	1992089	1749777	1754923	1657589	1908283	2045785	1657744	1693465	1475162	1277020	1469233	1621711	1872460	2532668	1764171	1777436	1745053	2107574	2004020	2105367	2245078	1952418	1909951	1679435	1619184	1570539	1729705	1450270	1558815	1659158	1671213	1767389	1730290	2036653	2078731	1760688	1978584	1913230
1892263	1682462	1986478	1696283	1668813	1715168	1777687	1831057	1947367	1874738	1996458	1987057	1626504	1889263	1548408	1498531	1397445	1604144	1583987	1625840	1704419	1741040	2014747	2251192	2385523	2532446	2261449	2234057	1575491	1987070	2111629	2143234	2198079	1932330	1756904	1880050	1724746	1538285	1636933	1508985	1793180	1742654	1633460	1737712	1664098	1929721	1766419	2056771	2008673	2236667
1859633	1686347	2037465	1636425	1664647	1814221	1706340	1748171	1606960	1721743	1874861	1916745	1600830	1705432	1512175	1285422	1651426	1643580	1649047	1814486	1581322	1668429	1859689	2082820	2164009	2084159	1911534	1689111	1951806	1832691	1820523	1730001	1804536	1888055	1853464	1724629	1471697	1524916	1633006	1736611	1434035	1459395	1795943	1874861	1911349	1718840	1924077	2181318	2141452	2564708
1761401	1901607	1487991	1773768	1653555	1545975	1561448	1684936	1618846	1930818	1458986	1657070	1669590	1685396	1495550	1525073	1560565	1743323	1824212	1789028	1641745	1522560	2197220	2150407	2319294	2422738	2184722	1899570	1992942	1923900	2023919	1871044	1932771	1811046	1834644	1834520	1808889	1618273	1761537	1678064	1474471	1448821	1759621	1793693	1788489	2047407	2066580	1716288	2238073	2359881
2259883	2084786	1762599	1592453	1721469	1558271	1530795	1575901	1638774	1554352	1694472	1781545	1720250	1508661	1568222	1512374	1576560	1621238	1801506	1637603	1667345	1504208	1621183	2012554	1716345	1628539	1687723	1967891	1658088	1875600	1614335	1681085	1656971	1802741	1513419	1772011	1884546	1612998	1626401	1631771	1906305	1647473	2160932	2122291	1983224	2108215	1663261	1829857	1948510	2013299
1832459	2073898	1609658	1877883	1704740	1654349	1508117	1556619	1690165	1637761	1505350	1797498	1553836	1742125	1661248	1511156	1782172	1928562	1830861	1987711	1675209	1598073	1619958	1851606	1650263	1660681	1882273	1780623	1774153	1583906	1602891	1638422	1698133	1425495	1709410	1918140	1766781	1777952	1613203	1798201	1909372	2008448	2171760	2406491	1985068	2009265	2015490	1733365	1866822	1977954
1857497	1683572	1802934	1445116	1618506	1435736	1518414	1530679	1846797	1520426	1694307	1689207	1649664	1739107	2108744	2179532	2040151	1875178	1817859	1594287	1751628	1765070	1644732	1515753	1356567	1765960	1770955	1695347	1650733	1558644	1832694	1623320	1709688	1490664	1682812	1472384	1842988	1545679	1675283	1782491	1934610	2310817	1855506	2176633	2215828	1986270	1677163	1860226	1843504	1657797
1720872	1850327	1805364	1713132	1712626	1595730	1679869	1775755	1755306	1695554	1554858	1501466	1717509	1932732	1611736	2159999	1960485	1736311	1538225	1795238	1815527	1650814	1714947	1645505	1700565	1583954	1520041	2101621	1747003	1784862	1489150	1567153	1536301	1620581	1608101	1898281	1664936	1770136	1801540	1720249	1881643	1906251	1880330	1949893	1727861	1857361	1850328	1791139	1890778	1566610
1910255	1879490	1902533	2104191	1876732	1724072	2036281	1948444	1545225	1563989	1561173	1831859	2142208	1935301	2233636	2386345	2157103	1946853	1804221	1864797	1725936	1732883	1352136	1443152	1541476	1559139	1563755	1688112	1667153	1642463	1553488	1398639	1695677	1736540	1882925	1772924	1821565	1589944	1840458	1651753	1427333	1840653	1594089	1780919	1707177	1558311	1817690	1670540	1797330	1766352
1770623	1903442	1953431	1874991	1789022	1969679	2054285	1864425	1541799	1521263	1500534	1894034	1998142	2001595	2449988	1949849	1903904	1853365	1952345	1654446	1701729	1436026	1528740	1618044	1550441	1715831	1590616	1610774	1538586	1411696	1434408	1532028	1739059	1766347	2003900	1815142	1642142	1564353	1634487	1610361	1791481	1809110	1724481	1752057	1550335	1690163	1736499	1814731	1710503	1703304
1946717	2088450	1805269	1732327	2235214	1942444	1750818	1953378	1865197	1734249	1560466	1828666	1846648	2042452	2367452	2010843	1980081	1754555	1868015	1725448	1678487	1460395	1403468	1594216	1620926	1543375	1647034	1731643	1706402	1576558	1492215	1605462	1808104	1751011	1899430	2040530	1914489	1806532	1771283	1538874	1775690	1729678	1546630	1664780	1585888	1650811	1872521	1700472	1703330	1628400
1868899	2075962	2120743	1930916	1956186	2216780	1939194	1759657	1842986	1573028	1757700	1667825	1654250	1644301	1860945	1939370	1979935	1682705	1609746	1552198	1699292	1883391	1966292	1822435	1823426	1528113	1464815	1412206	1856040	1564107	1825195	2260830	2191021	2127123	2263954	1840012	1725755	1566065	1679875	1837794	1714258	1609493	1559981	1507839	1715635	1833596	1617687	1729606	1544544	1601055
2085461	2075010	2235959	2286776	2189170	1788595	1685745	1506279	1648260	1565743	1585474	1599941	1417313	1730926	1686284	1830103	1688059	1878841	1648982	1798866	2013230	2156171	2107136	1861982	1977177	1808882	1597629	1513021	1664733	1937182	1769014	2166412	2387788	2533264	2357602	1804988	1693908	1643457	1531889	1777831	1721490	1614637	1502583	1754647	1495636	1661838	1357451	1692977	1970447	1480640
1774125	1745217	1901873	1901972	1837817	1726671	1743344	1718464	1742454	1631234	1668049	1507582	1636774	1571864	1917127	1708216	1773478	1943472	2040641	2063723	2441469	2299792	2084192	1731715	1908036	1860487	1541071	1578361	1589808	1770541	2310836	2083827	2063992	2047198	2162244	1725188	1834135	1653853	1832309	1673483	1786443	1594536	1681017	1468054	1824522	1662373	1759134	1542147	1674776	1844966
1867528	2024652	1706113	1752569	1935271	1755881	1825923	1550008	1565623	1566182	1558418	1549274	1433296	1821395	1789351	1744616	1712081	2340757	2095578	2217617	2431437	2223908	2183301	2014232	1720014	1650002	1702834	1545932	1779827	1437727	1728857	1770702	1858554	2034510	2190035	1824068	1763747	1920672	1752653	1667389	1947760	2073674	1940064	1749794	1860465	1594892	1549757	1939891	1836660	2091118
1823312	1914911	1583968	1770405	1696070	1763838	1575361	1691354	1493731	1536446	1501875	1681481	1885830	1906451	2157795	2016891	2172767	1940859	1938666	2278097	2198998	2210937	2012479	1808237	1441041	1729958	1455831	1498641	1538896	1494668	1535608	1815457	1863798	1856966	1736702	1820150	1691045	1886462	2222664	2167171	2229708	1953989	1933813	1699619	1443526	1365802	1590116	1772258	1743661	2100027
1708485	1618337	1706218	1707125	1646467	1629112	1790728	1584381	1569484	1709664	1628950	1972557	1949502	2199657	2203722	2250712	2032351	2092106	2432055	2255255	1921363	2320296	1559691	1923648	1653670	1821510	1839608	1797111	1619571	1586367	1466919	1749518	1702451	2096012	1758658	2098727	2125746	1824342	2171866	2329497	2036715	1808015	1661740	1665838	1469776	1530277	1481806	1860235	1922975	2363162
1538943	1713300	1586069	1633054	1680249	1468435	1547021	1692595	1646052	1521847	1764065	2057916	2234836	2431829	2437692	2286061	1727113	1888322	2004788	2005097	1724742	1876659	2032880	1736318	1708994	1956115	1506347	1703918	1584672	1742968	1570862	1761522	1790564	1900558	1894278	1995089	2026566	2118685	2283142	2199116	1898428	1841143	1878750	1388706	1802800	1557629	1841036	2172025	1803779	1970999
1620839	1970224	1705013	1416674	1426018	1429847	1577054	1620571	1516778	1791501	1687139	1879273	1952279	2085288	2090201	1975704	1726334	1750756	1786834	1653674	1685186	2018392	1971773	2054361	1456686	1667742	1584077	1432084	1555881	1613298	1641114	1859193	2258334	1789418	1667057	2005798	2137375	2281219	2276793	2461032	2088599	1908725	1656150	1640538	1628065	1580544	1581489	1533769	1819083	1847864
1528190	1804626	1701635	1576982	1420288	1751995	1714974	1726033	1739321	1902299	1669022	1975704	2107781	1938131	2270638	1994207	1520734	1662819	1715030	1844404	1630348	1744325	1517134	1819243	1543665	1709273	1656996	1559075	1704332	1690865	1897021	2310782	2426234	1673757	1481212	1797332	2046883	1769229	2085197	2134596	1697454	1858941	1568693	1692780	1794653	1689012	1681505	1655893	1601434	1736250
1816001	1592502	1816335	1643368	1567806	1683669	1797680	1770184	1640730	1679746	1765423	1739601	1675322	1633782	1704609	1937530	1767966	1635164	1634281	1686191	1639422	1578017	1569490	1626222	1586856	1647439	1807600	1448078	1581324	2150792	2509629	2480755	2273663	2029358	1685338	1756849	1946024	1741172	1826284	1911986	1733459	1805555	1778173	1616071	1848656	1640303	1699428	1573126	1689476	1832031
1676629	1534550	1616698	1607689	2091733	1852663	1749073	1885230	1706136	1544537	1827714	1701096	1744956	1558793	1510008	1647621	1818517	1952306	1671362	1765118	1793557	1439208	1427430	1364127	1777490	1763222	1652154	1653668	1869825	1963199	2291558	2011087	2041062	1919304	1652996	1732536	1752781	1629910	1651362	1734658	1970316	1666862	1670632	1548239	1561322	1479757	1628111	1612049	1535220	1600880
1664540	1371501	1803357	1873428	1994119	1776022	1930247	1654930	1774331	1850237	1572936	1625204	1647410	1481466	1874018	1600182	1588548	1684289	1693630	1757160	1603639	1465047	1692682	1635770	1886893	1530844	1499672	1732275	1547367	1672276	1970739	1912273	1929483	2001894	1926312	1631235	1779109	1691247	1716763	1710795	1787389	1647700	1833904	1556161	1457460	1504816	1719393	1834635	1945118	1894840
1605036	1341647	1730755	2238371	1981816	2008567	1888527	1910576	1496599	1600852	1582486	1780837	1634491	1488348	1731038	1685261	1615257	1649809	1589283	1543522	1680723	1515799	1637539	1803359	1698201	1873079	1789585	1510634	1621200	1700006	1730307	1983487	1881492	1841685	1872713	1719935	1877376	1849004	1672231	1516141	1399669	1728343	1376764	1590665	1461902	1466760	1731274	2115311	2102194	2400857
1750519	1531703	1763046	2144169	2174867	2079967	1748827	2095357	1723660	1732836	1823332	1491767	1406112	1602684	1514970	1491782	1772186	1739471	1887332	1677961	1658342	1631459	1584571	1673717	1753837	1783242	1903728	1627631	1863730	1710545	1588598	1673910	1731778	1689802	1606404	1686491	1689434	1712673	1523729	1505172	1629586	1553638	1602943	1739683	1544513	1393591	1688334	1715448	1958773	2338513
1658631	1507692	1618521	2422955	1865618	1797529	1712284	1872463	1662914	1566424	1639549	1496708	1390688	1586879	1423724	1496276	1530834	1570461	1549280	1600422	1503856	1877870	1931027	1769228	1658587	1654080	1711373	1372575	1662030	1725884	1705278	1508578	1584075	1865838	1807057	1821425	1652219	1378903	1569009	1421041	1549405	1424566	1645565	1762022	1778936	1753480	1816341	2149332	2132300	2308453
1567466	1786610	1664547	1954672	2091771	1881455	1620125	1822656	1731952	1425960	1741406	1677599	1841028	1627220	1703548	1783558	1370687	1627463	1751741	1998636	1810668	2095530	2132010	2054926	1791541	1636976	1672704	1617127	1800621	1373606	1565511	1597593	1740434	1815925	1631645	1523167	1824761	1569072	1713942	1622162	1529174	1680418	1579019	1568307	1664482	1379471	1787888	2050812	1955356	1792786
1855609	1574935	1632276	1650801	1714683	1651031	2016239	1801227	1830817	2181820	1880228	1612644	1912555	1768887	1608843	1643680	1545214	1601253	1659077	1959302	1869689	2312914	2515764	1883743	1886415	1889085	1567498	1688640	1802598	1619918	1433651	1600577	1503345	1886460	1606583	1645702	1588334	1580046	1622149	1738443	1867962	1872968	1607566	1570046	1491792	1630405	1763309	1828037	1529466	1800705
1552216	1624991	1605063	1741316	1512018	1950370	1940538	1848759	1862517	1768051	2022537	1975900	1890166	1864658	1629192	1641390	1603996	1730572	1639749	1905894	2325613	2484371	2298233	1901745	1759461	1789352	1693869	1646486	1678312	1828021	1743807	1651153	1667094	1510619	1911786	1542388	1518027	1638248	1647705	1583863	1681219	1859811	1940152	1708531	1791004	1408517	1931084	1678493	1530897	1459037
1445101	1407181	1449086	1583117	1774290	1846128	1857383	1987440	2138015	2030005	2276438	2144738	1913035	1823619	1563132	1550987	1865965	1694194	1936038	1749697	2280566	2007086	2015862	1908771	1663920	1664723	1769494	1526551	1603449	1688210	1915830	1983538	1432954	1372696	1582691	1619105	1605574	1598322	2091967	1862169	2082214	2109632	1834911	1674805	1751304	1509561	1956697	1442852	1665292	1401430
1462265	1577455	1594356	1649053	1665353	2021454	2160720	1871620	2296080	2282912	2306023	2108637	1882607	1463679	1629023	1677535	1681406	1622976	1534408	1715988	2067435	2025329	2009245	1702014	1643363	1520271	1959949	1747579	1652924	1860739	1766198	1831417	1428305	1564115	1527703	1595237	1676916	2215839	2165053	1827162	2101015	1963617	1850821	1822837	1807951	1528033	1607522	1531174	1493967	1542668
1851189	1641099	1700334	2251663	1931141	1807467	1661102	2019246	2228743	2144082	1979470	1672098	1625208	1878959	1692949	1768919	1793256	1482564	1432877	1786058	1715019	1673108	2098166	1835432	1939150	1922350	1928611	2062456	1988780	1992854	1817561	1599984	1724690	1766847	1484216	1666611	1863977	2220420	2147231	2472877	2428079	1830506	1644033	1472041	1660091	1772239	1801633	1535000	1537426	1548169
1727381	1487953	1755035	2183417	1915410	1640017	2079252	1919081	1886383	1754496	1932922	2103735	1952421	1517601	1515306	1690487	1332584	1441230	1560239	1700025	1530508	1586285	1809725	2211072	1796575	2095450	2267492	2219687	1788466	2095150	1978597	1709542	1734693	1658906	1611894	1641646	2024499	1735395	1882488	2191346	2270389	1717993	1779201	1595447	1767329	1730753	1454911	1707989	1592896	1469901
1922463	1790309	1866105	2194027	2024719	1779311	1814395	1891585	1840282	1903531	1932139	1848674	1892135	1597573	1482720	1796596	1838338	1754689	1595783	1788893	1884093	1995529	1876767	1713941	2385051	2444680	2457491	2250015	2133327	1947814	1748613	1697335	1725175	1633550	1804424	1811641	1558610	1546908	1688582	1734874	1869058	1859110	1609444	1685748	1720013	1879927	1796715	1668339	1770484	1597234
1900595	1802014	1966033	1919358	1507680	1868964	1681335	1608233	1624993	1854449	1814537	1933231	1962873	1776877	1389555	1805534	1556645	1598331	1698118	1574551	1976601	2065209	2096676	2103213	2176368	1891940	2138417	2115541	1999475	1879714	1698588	1634059	1679185	1811493	1563026	1558169	1554373	1594248	1774293	1821781	1619126	1800964	1810079	1665777	2008632	2140975	1991598	1991684	2025924	1686577
1758684	1794197	1696322	1889449	1952404	1618117	1791050	1510229	1562101	1829972	1824798	1526568	1775681	1542370	1629009	1588732	1342515	1596586	1807420	1749677	2145906	2398303	1839613	1955050	1747263	1787438	1966955	2065598	1958882	1850742	1782495	1731330	1684514	1752993	1450885	1432087	1611247	1898976	1618592	1488525	1561204	2346444	1920136	2568924	2168404	2015540	2163165	2350908	1785110	1663272
1520566	1733808	1776569	1592658	1787335	1812452	1699856	1716324	1614834	1443486	1617788	1522323	1790460	1730689	1602456	1748060	1933025	1895920	2263025	2079413	2301971	2060912	1693946	1976145	1706565	1786389	1664961	1739627	1944533	1932425	1468848	1679878	1570171	1521080	1625648	1470739	1707687	1569919	2042955	2025705	2075057	2136712	1864608	2093649	2349400	2190115	2198257	2128538	1502004	1738856
1525921	1448656	1592350	1713718	1592628	1844564	1551046	1699094	1478455	1578050	1551047	1649094	1675118	1527244	1535203	1711071	1750299	1878404	1747188	2046696	1846407	1785155	1831061	1763412	1653477	1648022	1737684	1629289	1844188	1902359	1680337	1633321	1633723	1503526	1473526	1823738	1824944	1609582	2179190	1820737	2114863	1950960	1971271	2197381	2352712	2010107	1976000	2103665	1815269	1625985
1646966	1766185	1486314	1568031	1595962	1525167	1924008	1525086	1673542	1571869	1652314	1723645	1851883	1607785	1658220	1981479	1564801	1651472	2025732	1908646	1891815	1962688	1984935	1772356	1685519	1686800	1821075	1724321	1609071	1513038	1504812	1688856	1487641	1796766	1631569	1605091	1739079	1665623	2031095	1890825	1900014	1748237	2088605	2006808	2071000	2109735	1760837	2023649	1539012	1727784
1557306	1697793	1502463	1618775	1514221	1418409	1769807	1649169	1603178	1697710	1894751	1762551	1912880	1645565	1616393	1584254	1801102	1340949	1541457	1907413	1565954	1809034	1749746	1656765	1838322	1793278	1655234	1587894	1728257	1663808	1614990	1669085	1417714	1610968	2119365	1827628	2291635	2083833	2336674	2162493	1712744	1928079	1732607	1695658	1622476	2033884	1901248	1902169	1924537	1539052
1697853	1725198	1651544	1648146	1543112	1735291	1572019	1796049	1396215	1948242	1691511	1685291	1781607	1957720	1670141	1772418	1757795	1705430	1624898	1809816	1565983	1738869	1819562	1628970	1916344	1517585	1630098	1634627	1490879	1823182	1520852	1576106	1570805	1524646	1610978	1911886	2341266	2485436	2349485	2000733	1973302	1776380	1722830	1913007	1812422	1876183	1960877	1696871	1633410	1740696
1418202	1411161	1993266	1650070	1471875	1645522	1500480	1448678	1754737	2023734	2200802	1845646	1789415	1917470	1601899	1976046	1633103	1683148	1556463	1712606	1418040	1520399	1758613	1763522	1782072	1497539	1588752	1653943	1569663	1505794	1492797	1570058	1733268	1507689	1480436	1802877	1846000	2099993	2316909	1876387	1885726	1778037	1594148	1820674	1652176	2017936	1741001	1925470	1820879	1715327
2067394	1678842	1801805	1733462	1383486	1485930	1689973	1529233	1990729	1965179	1907404	1816577	2110760	1736188	1786367	1622210	1821580	1483478	1524674	1580290	1574090	1547114	1639392	1720522	1709021	1602957	1552123	1526701	1556443	1723386	1610952	2000724	1693672	1739945	1728511	1651503	1583877	1731569	2030986	1929005	1904226	1580715	1675397	1698966	1613051	1468001	1831142	1563732	1465546	1684201
2067928	2220435	2038685	1759792	1506551	1856213	1535114	1703569	2111291	2384844	2070024	2226721	1807963	1623954	1527396	1461469	1496675	1838383	1481511	1668992	1734550	1658518	1530123	1603481	1372709	1543301	1577726	1499120	1655903	1704977	1891179	1474611	1792998	1756025	1616802	1503932	1468423	1581040	1700732	1671279	1491094	1722003	1903101	1689296	1817606	1467206	1413532	1486639	1734877	1696693
1896144	2336309	1976640	1797243	1655057	1569209	1558745	1795976	1828902	2135761	2116436	1974642	2018447	1648329	1649718	1555502	1623452	1533054	1826554	1759570	1656033	1560262	1633517	1647298	1499626	1511427	2025613	1704034	1964812	1678539	1882560	1789822	1701820	1641185	1753217	1861815	1698720	1403549	1624081	1734636	1707784	1990663	1703366	1869381	1410480	1522516	1629862	1606776	1473657	1462882
2210290	1997320	1949861	1838244	1831645	1625391	1648151	1665564	1800995	1839325	1728803	2025616	1897224	1861055	1753803	1834916	1770650	1871976	1886417	1771040	1843464	1839920	1547335	1595046	1553331	1707377	2016652	2216133	2316859	2027324	1997502	1981591	1611462	1746201	1823926	1775253	1563285	1527541	1672474	1393782	1548007	1605264	1503543	1609322	1659987	1461219	1612859	1596865	1683837	2070627
2154044	2105200	1972433	1834524	1646384	1503387	1453414	1460248	1588525	1567450	1654062	1768347	1883983	1895670	1649842	1998721	2390341	1720206	2101359	1777206	1823991	1672662	1861273	1495684	1513082	1691053	1991440	2124102	2120336	1797682	1723319	1753595	1745200	1502467	1455957	1608581	1669206	1820188	1687130	1725846	1777935	1740282	1494022	1476199	1696336	1773390	1933556	2040106	1765671	1852730
1696495	1998324	1764995	1551477	1733410	1701954	1613036	1414851	1509436	1616422	1973392	1539452	1791081	2202544	2312632	2162824	2286331	2100953	2019895	1694497	1643823	1464435	1658504	1821615	1555741	1847703	2129766	2072704	1831747	1997800	1664458	1800438	1531113	1676883	1805259	1874065	1679154	1719835	1475422	1576108	1577282	1498164	1457826	1687850	1735984	1653775	1813679	2013149	2106085	1711207
1779909	1811027	1691380	1522224	1574826	1401851	1484243	1684559	1571923	1784214	1952716	1967059	1475061	2108571	2031240	2577028	2432477	2201700	2080405	1923106	1590790	1549247	1472793	1737561	1641635	1617216	1719007	1759278	1945218	2076895	1996045	1689283	1755534	1509332	1576166	1942652	1886106	1702649	1592073	1617513	1501696	1600736	1674145	1649088	2005454	2276410	2211357	2029256	2233784	1954969
1712304	1639539	1788804	1552927	1557698	1314115	1556999	1637405	1738644	1963836	2239097	2125411	1737797	1814870	1976320	2203362	2402972	2245921	1893763	1495518	1691561	1829343	1814112	1677053	1504150	1447707	1447474	1746030	1787559	1932172	2049454	2059038	1731847	1964618	2195815	2149204	2122662	1744359	1718146	1634130	1539840	1621566	1815626	2017730	2082626	2018876	2230187	1957170	1962238	1628061
1537977	1607362	1719213	1691375	1506045	1550626	1701678	1530949	1895579	2363514	2208826	2095881	1840328	1732420	1773229	1808503	1986162	1683830	1886990	1875010	1648675	1671072	1700581	1323953	1581603	1513949	1586916	1579447	1773712	1875831	2005095	1895349	1916210	2094078	2206373	2056363	1966243	1527582	1850684	1647848	1494726	1421273	1700625	1664172	1976375	2017092	2516530	2094517	1759631	1600260
1726927	1550822	1568230	1695751	1787261	1821508	1616111	1742373	2051731	2280165	2236344	2110786	2063203	1926638	1717215	1599122	1799080	2026906	1842734	1665229	1362780	1465297	1974654	1584018	1545112	1635256	1950470	1484227	1952224	1672118	2052940	2217644	2096596	2409494	2294937	2149756	1975961	1674861	1436716	1737842	1800674	1726386	1621186	1538685	1751390	1891504	2206432	1693960	1938948	1664317
1449859	1379638	1484124	1697141	1650684	1778957	1616306	1768727	2286648	2400069	2060246	1878679	1616945	1836240	1593148	1775072	2022956	1720731	1625925	1702666	1660254	1494162	1579952	1491295	1677397	1709440	1805754	1775284	1932100	2052608	2247902	2199512	2290805	2235664	2215777	2047548	1968681	1680006	1775061	1879531	1702271	1829453	1550089	1569171	1656082	2013982	1516830	1749193	1988749	2026308
1678700	1341845	1492813	1718474	1589332	1592468	1599841	1702337	1719580	1741180	1828956	1986431	1620167	1505400	1631139	1432623	1527779	1778917	1718885	1746165	1758383	1616129	1366880	1675788	1559238	2093514	2038992	2305351	2115948	2102804	1848214	1920091	1916872	2077202	1983920	1942873	2138854	1549622	1739928	1717753	1923938	1766640	1354590	1480987	1768461	1791090	1536227	1832721	1619594	2118946
1513619	1587959	1612741	1679376	1651847	1629453	1644557	1472426	1565458	1906708	1714262	1992849	1766597	1735274	1641289	1630717	1577558	1777675	1511727	1669550	1658673	1600805	1302037	1627910	1997149	2140774	2276181	2429372	2004666	1997100	1901263	1887541	1820368	1653842	1754626	1916404	1622081	1597966	1730665	1600111	1850292	1508153	1563169	1540540	1696418	1876261	1975446	1875752	1928313	2252360
1862662	1611435	2008620	1572416	1447270	1743140	1626870	1472342	1575053	1628362	1697047	1669042	1808205	1768314	2003425	1597409	1777432	1391947	1450735	1489221	1634484	1583874	1559559	1719585	2018191	2095941	2044251	2115915	2044759	1764846	1761943	1704872	1597767	1781557	1637862	1821647	1810280	1948943	1640438	1624970	1671338	1339509	1808514	1730408	1808068	1909539	2148596	1917222	2072711	1979992
2235349	2120096	2098130	1906712	1849827	1830050	1608485	1718493	1626987	1496984	1804299	1516090	1789145	1852013	1774023	1759891	1824532	1553681	1387637	1432575	1521113	1674297	1730987	1687894	1587658	1812876	2086390	1899592	2145848	1884041	1762289	1732680	1584189	1781882	1662018	1606729	1736301	1794501	1651727	1586814	1324941	1547364	1399004	1971188	2150477	2319842	2222085	2120775	1929303	2133935
2319385	2064028	1970225	1977863	1721308	1712287	1609200	1659025	1555823	1359867	1528681	1643443	1771038	1807720	1650614	1685667	1698899	1668851	1470770	1644351	1722426	1625512	1522132	1560708	1556861	1592390	1831002	1643986	1904109	1632004	1624840	1662996	1694844	1542633	1582294	1746016	1450989	1588237	1558878	1696671	1572308	1723737	1610947	1672981	2288971	1964033	2080352	2087776	1698283	1655679
2088439	2480998	1789247	1581295	1564431	1703014	1689151	1602727	1319937	1481826	1529116	1666731	1736647	1473238	1493117	1577224	1382154	1756147	1747006	1751881	1540379	1745307	1847394	1559055	1549923	1475122	1635492	1686797	1395428	1793159	1809336	1646739	1681137	1598987	1410964	1398238	1722985	1671647	1808615	1586409	1763248	1622617	1639815	2082528	2124428	2118195	2132613	1923140	1762425	1896573
1934714	2220056	1892597	1492178	1686309	1837074	1662912	1667941	1737901	1756040	1639622	1682318	1415670	1633802	1679280	1678805	1896081	2115286	1841191	1806745	1617606	1559990	1784243	1697848	1815570	1513343	1556300	1574929	1575780	1658093	1833377	1635852	1634130	1290962	1335529	1560999	1675899	1690315	1850172	1674258	1661588	1761983	1815310	1935048	2064828	1871800	1960773	1805638	1771526	1771284
1851898	2206835	1838017	1582946	1569034	1407504	1548257	2106641	2062107	1833824	2007128	1694971	1328528	1545155	1825596	1716881	1747015	1753038	2210428	2090001	1798479	1610700	1769877	1785414	1545171	1590948	1565626	1593935	1485295	1810326	1556584	1810570	1656982	1736413	1638902	1520045	1686772	1787661	1765614	1671804	1853761	1501564	1647491	1812900	2023834	1777856	1916982	1806002	1600534	1659145
1778240	1614983	1927812	1722285	2325213	2156388	1755564	1954524	2078453	1803579	1478012	1489359	1453360	1501558	1952614	2084236	2098935	2403236	2349500	1942705	1735101	1459404	1689587	1601532	1725318	1719837	1452520	1627431	1667063	1701401	1536917	1472901	1626434	1437629	1569737	1832248	1468527	1676060	1590703	1798249	1894290	1734374	1876375	1547559	1733750	1804625	1665677	1826059	1901769	1551168
1736169	1751158	1821868	2099568	2284174	2084872	2231562	1882177	1868746	1764397	1553402	1475822	1439441	1406000	2113479	2396789	2657562	2386449	2011024	2012015	1938565	1626091	1759783	1496805	1642403	1680347	1510762	1827461	1388269	1334178	1608649	1733374	1790138	1915249	1614832	1521996	1846475	2187645	1565004	1691200	1673867	1687701	1688268	1572325	1451338	1643170	1749043	1938243	1762988	1660745
1776350	1661454	1901708	1884345	1932697	2018823	2251047	2092426	1908951	1583426	1553670	1620339	1545934	1671715	1976967	2049206	2359015	2070047	1762992	1970495	1630081	1569386	1594746	1802892	1513916	1665599	1828251	1714383	1941596	1559788	1771849	1474355	1792599	1587680	1622825	2095196	1914648	2078575	1726328	1832705	1765601	1752769	1571222	1499129	1368638	1448838	1748246	1665424	1836833	1724332
1769397	1959652	1675655	2034825	1934727	2002111	2353928	2265110	1997194	1526365	1710696	1746259	1375413	1671074	1460771	1642363	1872245	2121062	1995680	1945004	1611882	2213218	1887017	1861361	1664153	1802247	1619013	1575780	1527975	1435158	1557606	1505314	2218253	2445815	2247300	2260887	2474093	1901171	1413072	1594112	1790899	1572777	1446960	1501182	1354627	1651855	1801261	1764994	1683790	1897000
1926087	1949787	2028264	2028668	2172483	2242560	2075218	1975090	1471175	1867496	1651154	1697257	1505137	1530358	1477594	1522472	1547060	1677859	1808835	2031703	1737438	2054442	2174658	2121423	1895019	1889380	1921425	1812209	1509702	1558409	1609085	1838157	1905230	2218291	2467828	2351717	2106401	1822562	1485833	1496686	1522417	1645888	1684313	1409090	1527219	1511213	1445037	1950180	1657873	1723409
1987528	2149424	1866537	1685183	1952494	1835587	1994459	1949739	2055715	1611370	1647224	1713682	1557766	1439621	1472428	1542074	1686237	1625522	1651155	2085995	2232602	2098078	2426595	2350754	2003095	1888830	1802996	1660937	1565341	1600018	1621641	1770562	2029724	2179919	2234214	2076828	1815538	1506714	1642120	1602483	1402966	1564405	1398599	1638445	1821280	1576316	1643321	1622115	1464863	1512825
1677660	1843893	2010853	1601227	1842447	1657401	1823744	1923541	1907469	1727529	1634380	1471489	1511686	1535382	1345731	1879051	1754446	2314647	1853216	1792213	2203688	2001803	2682862	2470620	1983728	1578962	1874806	1596712	1650443	1855996	1696607	1543231	1455451	1589264	1781979	1926523	1919679	1952316	1733500	1905611	1706327	1546651	1712142	1853164	1937226	1555509	1787913	1442480	1517447	1565118
1819715	2271645	1885063	1784410	1702645	1738224	1733219	1901911	1706863	1610036	1609290	1589419	1453838	1660615	1733767	1873643	2115978	2148628	1821176	1767833	2058159	2099584	2165794	2169523	2064677	2037192	1965558	1853163	1916616	1542040	1629836	1510726	1386959	1593457	1698553	1798050	2011915	1814615	1809503	1903735	1826682	1941223	2068630	2016659	2028884	1639836	1522378	1583759	1760618	1794845
2027864	1808340	1934930	1584207	1555654	1669933	1482927	1593148	1575400	1610701	1548346	1543399	1528330	1900227	2148177	2285315	2275765	2266836	1558289	1644231	1951324	1774331	1733487	1988162	1699631	1679784	1926188	1506954	1543385	1609732	1431977	1328718	1482879	1655048	1728025	1760436	1828806	2106861	2240775	2191405	1854350	2178357	2123071	1873466	1584817	1550265	1714285	1619956	1745189	1787429
1998032	1684842	1753625	1584245	1623143	1453197	1361458	1771458	1683673	1652417	1444930	1460671	1628533	1777028	2155013	2228567	2222906	2488553	1776652	1910495	1865148	1588887	1785313	1899013	2054442	2035502	1578197	1727021	1806316	1417059	1454647	1704842	1557896	1687092	1592079	1904903	1926099	1738098	2098276	2239677	2242358	2442999	2268217	1946222	1611342	1572340	1830151	1623231	1427177	1726958
1629001	1723893	1634596	1846655	1550390	1582900	1559789	1631172	1568548	1647155	1609823	1658033	1525366	1683761	2156150	2154907	1917574	1971456	1573255	1667931	1664941	1779306	2002645	1767950	1758992	1602777	2029442	1595516	1444995	1309817	1504691	1397838	1969149	2250286	2103641	2082041	1984554	2061924	1918429	2250935	2210381	1992197	1961292	1720978	1707459	1800284	1871904	1909574	1464001	1645600
1656241	1595612	1332489	1605398	1553410	1535302	1457342	1623392	1629089	1556007	1680609	1645675	1628567	1711242	1696715	1972341	1556993	1808223	2125223	1870430	1452387	1591353	1600929	1434914	1546517	1521881	1664562	1468207	1518963	1528735	1542673	2025212	1945087	2415419	2202979	2269318	1728825	1776553	2134076	2006684	2289655	1999117	1945022	1883632	1689506	1635788	1627459	1659021	1579968	1345069
1440349	1548162	1444744	1674206	1600392	1530062	1467555	1623809	1635324	1909243	1805021	1925356	1718386	1678062	1438328	1568290	1745246	1680797	1608571	1792364	1781469	1761258	1539566	1532990	1635295	1500586	1632401	1471211	1750806	1581672	1835767	1924583	2295666	2410313	2398236	2351552	1796972	1429603	1666504	1931539	1796598	1813387	1702041	1612295	1615542	1527816	1650024	1333552	1484893	1455932
1602673	1677240	1641777	1626336	1953533	1716799	1908789	2105247	1968386	2025217	1542867	1849997	1750168	1544339	1696557	1455905	1755154	1415803	1674311	1763187	1913898	1740967	1642644	1670883	1388717	1520070	1528186	1628019	1511990	1896073	1436452	1802057	1988969	1733784	1783636	1842138	1799476	1537052	1676242	1817943	1842244	1911402	1706499	1716802	1697698	1730867	1406611	1607917	1573468	1554437
1650315	1468514	1472380	1563611	1867207	1658218	2208850	2277080	2069577	1800766	1659434	1542894	1835417	1365540	1357833	1433554	1535635	1447456	1570684	1641688	1771800	1634913	1412928	1610582	1475440	1505769	1488720	1635971	1857959	1578681	1786272	1606440	1714704	1522059	1812318	1937655	1689652	1553537	1691846	1637874	1755057	1627989	1615314	1571105	1488339	1727469	1553875	1604571	1322215	1896648
1685266	1494600	1448199	1880452	2344982	2210004	2223715	2321671	1645365	1501237	1536256	1599340	1592672	1555428	1504031	1514336	1651159	1474817	1658982	1625946	1489169	1737447	1619593	1394849	1660745	1548869	1849545	1641710	1677656	1900487	1590036	1547093	1726942	1805751	1633493	1550563	1752234	1598384	1693549	1903854	1596288	1626154	1901205	1588295	1517780	1703096	1572921	1627661	1827517	1921900
1702891	1525803	1626444	1928956	2191324	2445746	2315059	2380645	1767350	1597783	1504819	1543463	1624023	1611113	1802906	1681914	1472739	1686900	1577200	1506370	1678883	1624299	1575321	1684631	1613487	1907207	1729108	1792157	1710747	1619307	1499417	1492720	1624928	1443583	1724719	1504437	1524660	1741369	1643704	1662514	1440333	1495415	1438879	1551184	1592804	1756782	1619857	1494853	1790800	2244551
1525575	1591788	1701064	1488272	2113233	2023742	2072563	1882362	1767213	1624302	1615898	1631269	1521338	1564003	1685325	1603437	1476756	1579378	1482458	1571386	1454116	1594860	1534707	2064368	2070854	2085221	2061237	1719415	1521767	1846454	1567174	1759393	1346576	1479262	1743517	1621010	1652688	1673848	1951396	1663957	1544141	1368988	1599788	1617835	1589268	1645302	1693128	2012221	1809993	1900058
1745566	1982178	1565141	1300581	1710815	1565679	1836993	1814460	1986042	1841653	1837340	1971195	2026169	2028198	1678160	1722704	1692485	1596671	1671205	1540247	1665073	1624458	1911725	2219649	2324918	1856725	1760795	1597071	1661855	1603511	1515929	1479380	1429719	1371437	1650373	1343523	1519087	1780559	1535315	1781553	1812102	1652092	1674898	1788450	1410738	1725082	1625850	1805570	1664089	1500489
1604631	1398970	1749563	1383032	1342293	1836036	1732886	1734089	1968328	1838682	1658210	2017923	2038867	1747570	2133793	1787560	1719754	1711482	1534904	1667107	1798486	2178259	2354837	2314754	2080123	1895174	1613197	1627244	1500334	1572975	1827402	1620714	1482015	1703318	1638288	1484118	1732624	1491040	1771807	1724656	1810395	1754773	1950529	1765845	2058055	1846776	1587285	1634218	1675273	1692298
1702849	1488111	1657852	1484928	1798277	1375017	1637087	1863808	1833939	2250498	2299438	2538527	2162483	2247602	1929383	1653990	1624421	1578156	1535011	1733347	1721957	1678434	1547724	1711502	2048419	1846869	1607000	1622769	1608147	1617872	1766839	1595750	1625093	1704131	1604298	1652602	1717787	1666646	1792511	1537756	1892199	1950973	1804659	1997115	2090208	1999576	1468110	1625682	1665344	1768441
1750230	1708984	1544550	1560415	1662593	1758299	1959916	1911269	2112224	2102624	2584918	2292662	2344510	2111245	1633618	1973011	1558928	1743278	1664495	1523340	1621553	1820365	1769388	1648335	1790686	1930694	1623348	1732812	1737701	2096047	2067120	1830745	1708392	1686597	1607869	1510400	1429667	1623130	1728591	1739250	1979229	2083758	2095893	1981164	1613927	1725192	1615622	1712102	1521075	1728649
1451073	1829092	1554886	1981460	1993239	1893607	1942302	2163602	1810010	1770206	2074499	2209109	2332993	2320040	1642538	1619545	1717520	1531724	1668673	1510641	1371292	1428737	1592620	1702714	1812456	1759405	1844079	1670383	1739410	1882474	2137958	1964871	1943238	1666963	1803749	1486761	1625757	1585188	1852452	1892690	2185634	2337197	2396429	1981112	1824480	1599375	1753715	1507082	1611883	1494382
1486829	1614887	1462079	1546352	2075053	2369253	2293833	2183982	1917032	1971197	1941648	1790415	2101986	2007327	1893407	1658417	1622022	1661706	1678044	1645382	1524201	1697657	1417709	1462922	1730033	1877429	1831947	1907786	2049586	2079663	2209916	1730172	2030346	1800708	1681626	1661912	1685708	1869325	1716452	1973761	1915053	2091902	2135012	2035622	1760663	1805867	1611090	1758688	1586832	1487373
1467385	1704797	1620864	2112285	2146531	2365181	2269368	2085862	1709127	1797419	1692602	1658524	1596439	1781542	1820057	1488517	1788296	1609664	1524830	1579490	1326140	1577815	1809158	1839172	1935118	1599628	1935936	2190967	2069013	2250403	2437315	2065545	1916160	1654273	1522117	1533279	1511525	1530730	1736981	1868039	1935671	1937581	1903020	1994873	1803234	1710803	1786904	1638542	1711483	1709424
1706770	1543829	1619247	2004963	2107830	2028012	1591909	1834755	1607944	1616394	1693455	1762893	1440808	1801056	1886922	1967270	1716124	1582726	1636883	1523536	1786054	1799939	2137405	2026507	1876333	2199121	2038841	2190763	2309691	2466498	2218023	1850983	1910865	1613209	1785997	1879729	1628362	1599986	1596229	1748349	1815784	1522336	1762737	1978496	2011083	1924401	2005358	1873699	1880403	1825534
1703982	1653677	1777117	1800663	1782414	1822726	1803205	1751860	1610444	1675311	1656224	1584125	1443240	1663410	1962139	1776405	1388333	1373122	1506094	1758979	1796850	1995314	2224523	1974741	2052995	1736263	1975966	1839701	1774593	2086781	1807646	1943565	1702773	1500092	1608032	1712312	1543791	1490079	1492352	1547634	1655942	1701882	1938234	2128262	1885438	2089514	2202036	2417455	2348560	2021004
1706857	1653032	1690366	1644359	1718957	1882865	1736084	1845512	1758295	1783909	1698310	1746501	1526386	1612504	1788008	1604286	1469651	1812657	1609128	1599132	2083086	2063905	2312500	2447845	1997792	1791051	1596480	1630953	1755935	1626636	1882210	1801623	1692289	1608846	1552470	1450487	1581704	1361809	1592488	1792432	1583303	1610763	1891679	1655482	1925480	2137093	2328539	2306884	2226944	2049635
1640311	1570559	1902543	1777112	1769227	1807507	1782603	1528645	1910827	1738502	1741869	1667790	1485692	1505161	1665492	1483070	1638167	1767058	1903891	1821540	2151194	2371236	2024412	2097320	1803145	1956588	1755010	1624320	1719408	1987442	1670256	1679935	1806726	1575110	1335032	1644697	1558814	1704923	1666546	2127729	2126601	1869292	1831745	1827017	1821923	2273563	2378048	2465492	2334355	2302032
1718173	1918633	1580463	1651179	1539991	1485742	1360900	1649872	1589889	1709961	1500415	1737958	1511091	1584038	1597076	1818856	1954468	1771718	1568575	1801725	2085259	2334777	2049914	1966322	1909639	1776145	1643801	1580537	1700022	1505766	1910644	1516081	1547032	1582482	1621791	1474463	1505943	1871026	1568021	1953602	2268347	2120920	1976153	1931496	1868438	1881220	1851835	1927416	2010943	1967331
1695720	1560106	1573707	1562760	1450893	1652505	1450389	1420594	1498288	1662529	1432006	1620194	1472379	1764452	1841766	2092115	1851249	1667667	1573108	1714007	1411487	1686055	2024097	1646572	1614780	1558548	1701394	1784717	1820672	1776675	1690291	1743752	1555117	1673735	1536190	1339720	1450149	1869558	1643026	2063487	2022061	2042682	1772632	1672666	1749400	1626910	2114902	2016779	1749241	1729741
1626872	1473361	1609571	1436792	1583340	1534044	1651952	1468950	1690979	1547476	1622723	1581936	1992211	1941235	2220550	1755940	1746780	1729721	1823140	1502904	1510023	1733129	1716100	1539288	1599812	1822564	1727663	1697012	1714544	1592247	1537783	1474505	1534837	1655391	1518461	1562775	1601144	1581948	2064705	2221563	2305793	1820085	1796958	1927380	1875337	2055532	1541468	1717678	1730388	1803878
1553254	1570349	1469090	1681914	1571866	1534233	1547257	1435151	1378493	1315776	1715458	1642765	2087437	2083613	1700126	1747246	1631660	1499197	1623728	1584081	1736040	1619056	1640841	1646699	1831280	1601019	1673490	1692507	1590172	1611520	1410615	1495644	1488710	1502775	1758975	1588598	1682027	1802522	2278706	2247439	1987742	1806856	1920010	1562968	1619456	1685738	1686548	1657207	1600702	1573294
1662529	1958785	1546317	1868587	1412458	1482190	1415135	1269445	1337812	1633949	2147688	2090565	2447726	2094869	1830409	1830647	1612474	1427352	1928268	1657324	1686000	1430237	1556057	1585413	1590273	1605080	1408121	1426036	1721877	1548322	1419676	1703987	1810681	1634323	1544278	2022384	1753231	1660432	1586095	1931352	1664745	1843372	1764157	1601212	1783176	1641574	1536291	1386723	1625221	1543766
1862620	1825957	2087304	2077801	1651376	1567875	1672018	1607071	1610386	1788166	2112567	2211652	2458527	2231134	1862742	1559593	1736577	1523003	1682798	1549483	1479803	1450778	1704691	1581087	1564439	1782967	1560549	1874755	1787565	1684335	1707662	1715758	1797571	1385111	1578755	1627931	1936654	1655660	1706458	1653687	1479812	1891032	1552697	1765293	2071301	1820843	1857445	1480500	1607571	1402920
2255603	1906106	2183085	2104947	1896273	1506825	1713360	1786292	1737030	1778502	1814426	1965944	2335504	2072657	1902106	1625864	1751360	1601093	1576803	1673409	1589719	1645546	1793568	1621353	1635333	1402081	1624051	1811282	1755033	1847703	1833709	1794273	1798231	1594882	1738606	1618421	1725076	1667168	1349546	1552278	1772628	1527768	1483154	1464813	1530052	1763156	1538875	1643869	1458453	1446689
2156982	2262248	2214854	1727524	1536296	1532826	1623236	1602910	1438969	1549889	1921295	1908139	1871672	1947505	1853409	1588740	1667263	1848529	1841562	1980789	1771149	1985540	1557186	1407831	1392859	1594983	1659053	1931483	1725968	2211363	2210934	2049800	1833923	1935704	1453600	1594747	1663077	1787080	1534846	1608718	1470134	1416132	1565318	1750659	1630395	1378738	1565259	1627994	1453515	1455480
1944933	2144269	2511269	1888454	1572921	1525871	1581855	1458865	1734974	1552128	1597718	2018943	1943149	1966617	1921801	1698526	1873168	1581186	1919168	1734970	1856789	1838699	1751618	1864802	1525217	1656034	1681102	1700356	1977534	2226009	2050354	1819674	1727255	1660701	1553604	1763912	1797642	1813897	1623006	1534441	1578376	1694476	1656299	1582269	1511173	1672142	1593985	1451496	1399620	1664278
1763974	1764819	1934501	1678379	1688318	1579678	1623971	1718692	1573843	1445652	1570072	1566707	1608115	1811131	2007042	1911328	1988302	1999147	2250767	2299126	1930769	1855425	1683921	1710627	1426424	1658192	1738311	1721995	2122507	2064860	2118161	2054755	1972575	2069075	1549549	1666064	1527994	1628182	1734320	1910556	1642158	1531360	1371423	1685380	1508499	1761080	1714596	1688835	1702599	1824977
1846554	1900694	1691071	1804975	1721413	1644720	1420500	1414145	1675580	1610010	1430427	1639100	1991364	1986982	2122479	2135984	2031731	1998012	2389290	2094032	1852537	1786660	1821866	1665401	1603150	1501277	1558073	1760169	1965125	2180616	1961975	2008701	2013914	1580030	1562632	1595214	1586559	1805616	1680159	1697393	1688993	1706704	1649103	1521514	1552924	1751790	1960517	2064013	1845733	2263360
1800086	1728646	1595448	1683431	1501113	1363509	1594710	1448638	1671657	1802896	1837653	2198747	2011611	2098882	2081493	2111560	2212231	2286990	2053059	2179331	1811952	1701355	1614139	1649472	1744315	1576652	1701759	1474660	1788917	1587727	1758097	1909157	1846529	1742174	1717058	1756240	1945833	2129679	1912802	1616833	1563872	1606644	1492871	1498007	1843136	1839288	1914251	2433503	2142304	2015303
1730639	1861717	1763789	1682185	1664692	1607589	1589104	1527679	1697296	2265487	1905104	2321678	2017554	2035764	1626737	1959263	1746341	1845659	2183920	1719160	1917465	1750463	1603488	2026595	1732977	1694499	1552150	1490386	1693157	1615266	1655548	1949779	1841390	1984533	1884998	2240183	2013435	2281843	1898487	1633587	1725932	1647551	1566351	1815256	1804967	2274206	2345588	2141412	1906639	2293364
1349413	1756942	1504991	1560646	1375696	1647190	1705667	1655172	1750781	2078306	2062905	2348614	2365202	2026911	1692932	1917041	1463893	1960991	1926853	1755481	1979051	1844523	1738020	1804310	1570403	1684238	1466686	1472873	1500578	1539606	1796374	1847734	1814108	2256413	2107145	2350335	2098956	2028288	1834499	1662187	1631215	1816326	1439710	1601180	1688970	1528986	1887702	2222057	2123289	1564764
1607139	1591236	1601320	1488365	1656810	1736879	1699437	1755989	1955147	2061284	2199769	2210174	1920822	2006758	1894959	1653912	1412708	1789049	1734630	1647423	1753687	1687437	1685558	1567464	1331257	1546027	1671909	1804209	1828801	1877311	1722896	2088932	2180341	2016682	2196201	2267792	2335241	2012044	1635477	1767126	1660973	1641109	1728590	1425517	1510266	1563495	1541203	1506781	1782828	1814468
1435930	1514746	1553871	1631947	1732682	1922657	1729988	1530880	1733463	1649841	1988239	1542667	1871070	1801130	1515811	1666987	1586810	1848163	1534351	1688168	1705520	1560174	1586826	1556218	1471132	1476676	1471050	1554601	1906429	2411155	2044036	2194033	1970840	1646895	1797343	2149193	1985994	1998870	1895464	1570038	1849522	1655210	1655804	1585267	1466215	1584624	1471025	1647287	1470120	1587971
1512513	1734534	1554904	1708431	1725995	1671524	1657088	1718656	1575069	1479335	1597681	1879490	1939249	1803835	1893647	1687845	1528393	1668248	1667638	1485996	1817129	1553976	1759563	1625264	1478349	1657862	1567177	1988900	2015325	2195250	2108348	1829420	1807802	1755557	1799019	2051467	1789564	1826206	1947593	1608142	1781826	1685335	1540259	1580944	1638190	1640038	1743408	1650796	1807658	1527225
1541950	1624171	1862629	2155928	1650958	1599902	1753570	1934079	1652510	1631747	1518007	1731909	1957441	1813015	1908636	1527615	1681915	1518459	1212135	1561860	1429698	1582653	1566722	1757945	1666908	1871047	1999847	2115991	2079597	2290952	2256529	1902928	1701761	1874080	1722446	1767785	1588859	1844347	1768173	1770333	1536241	1648582	1560858	1524455	1614778	1553053	1482251	1604275	1919898	2080427
2178225	1953135	2057615	1825716	1753165	1784645	1539814	1692661	1719518	1391079	1745909	1598252	1651267	1509345	1598759	1620787	1805342	1629776	1506696	1591193	1762343	1608352	1743560	1678086	1712863	1755363	1574219	1645214	1825266	1916685	1975623	1646779	1698053	1527512	1558987	1625665	1555460	1809874	1850940	1799066	1783636	1377575	1408119	1609056	1712737	2391316	2202725	2324262	2141218	2078919
1844093	2001030	2455624	1823216	1628937	1733978	1685533	1834739	1554804	1479546	1563155	1439007	1494567	1618095	1703497	1837652	1671970	1429483	1520828	1550077	1447751	1778301	1539262	1922693	1533907	1696958	1719331	1758624	1749509	2167906	1877448	1907473	1609983	1642423	1482125	1626267	1598620	1753373	1689533	1363286	1622656	1749470	1579514	1542871	1989974	1666026	2004130	2377879	2175558	1836401
2039371	2073014	2443356	2309818	1745832	1706229	1425542	1472727	1653777	1528908	1689954	1810616	1401693	1757115	1559097	1402619	1735956	1717018	1484817	1679669	1849932	1863713	1744755	1731616	1713226	1636739	1755417	1571600	1651360	1459206	1813105	1681640	1744933	1815082	1843100	1674486	1492260	1480405	1664296	1733241	1569894	1692357	1688392	1554678	1961532	2131006	2060102	2149323	1894850	1806888
2163318	1951797	1921938	1833027	1764249	1439823	1715351	1641467	1457089	1498752	1664025	1564309	1597508	1646389	1358447	1852453	1627305	1772033	1697356	1736875	1908949	1774785	2068900	1834788	1563605	1925040	1551231	1695920	1550900	1441152	1575488	1583098	1610508	1814546	1818543	1938034	1484280	1409008	1355471	1736073	1617005	1729132	1615415	1742072	1839314	2188471	1820136	1852840	1901128	1751342
1813636	1680641	1917288	1908253	1638726	1831524	1672435	1733868	2010838	2093616	1991374	1719697	1658741	1591174	1561994	1586070	1749453	1534810	2067606	2237316	1959068	1980783	1364808	1689936	1702087	1527720	1476808	1556690	1618717	1522075	1634666	1350795	1641492	1599409	1454884	1744823	1471435	1539463	1457364	1834389	1758136	1587400	1732820	1722852	1709638	1819982	1890725	1745673	1792228	1865768
1570972	1565978	1448910	1678354	1828037	2130749	1865873	1774000	2065374	1828216	1958702	1629800	1617610	1514622	1411169	1504431	1634101	1997992	2405691	2282701	2002552	1851368	1550763	1609941	1489330	1575844	1658500	1410535	1523120	1619434	1757297	1745891	1433004	1535809	1513235	1521573	1983703	1686026	1586944	1366637	1750199	1805514	1760974	1767497	1691273	1580064	1450382	1388267	1747525	1683492
1591512	1459428	1665844	1639981	2228754	2262268	2252136	2354441	2263689	1902558	1537305	1650766	1542158	1611149	1590232	1803291	1950332	1982459	1860152	2139677	2031197	1546242	1776152	1484100	1520616	1402894	1487233	1787500	1508304	1697618	1478570	1601212	1721313	1582493	1624156	1832715	1975206	1815569	2027980	2104717	1956983	1937599	1715846	1593849	1338206	1481150	1555066	1686356	1716563	1718232
1744973	1662596	2019267	1805577	2043166	2197033	2199684	2539492	2353245	1745629	1718883	1622413	1519117	1526865	1389558	1445125	1746276	1733615	1909928	1940889	1770833	1754549	1548699	1554016	1727921	1846587	1786095	1921185	1878042	1588910	1690558	1667462	1484586	1500694	1736848	2087946	2158724	2340434	2137673	1759154	1505441	1803985	1854218	1765828	1629451	1654231	1402637	1505531	1423103	1502157
1710163	1886769	2108838	1822348	2076468	2311590	2286130	2232242	2385928	1929650	1734274	1743710	1709734	1626638	1698147	1670834	1645558	1487983	1584183	1770284	2166587	1694438	1845093	1918630	1921390	2031601	1994218	1809914	1651471	1712307	1596256	1591147	1400610	1551570	1878990	2263343	2224046	2103363	2163251	1763800	1421978	1603882	1642972	1610727	1465866	1391312	1537784	1755473	1628010	1549725
2043100	2316133	2251246	2076709	1721681	1671876	1620914	2063779	2039957	1854125	1632470	1546046	1755430	1661213	1881726	1538645	1677099	1694819	1446741	1636882	1766719	1888730	2118346	2210482	2490546	2243485	1976981	1742482	1573742	1412750	1549066	1629706	1390915	1422111	1877409	2105345	2032570	2451223	2070028	1464828	1427350	1537399	1452231	1397317	1532267	1700594	1722915	1765093	1865214	1698734
2612807	2306283	2440227	1834447	1956321	1819879	1661529	1915157	1821005	1691971	1768977	1518996	1489238	1715816	1333683	1381217	1671613	1723297	1713753	1729032	1498950	2180294	2100661	2286394	2361509	2335858	1799471	2150139	1781006	1560069	1536940	1779950	1486141	1554980	1274686	1644734	1537931	1864895	2106467	2002714	1710904	1840343	1691443	1639453	1950307	2040206	1922048	1694783	1701164	1725724
1853540	2032542	2261798	1934204	1576647	1543419	1632360	1795910	1687022	1579460	1521284	1498451	1683059	1494080	1538899	1498285	1706567	1630971	1917543	1958528	1660073	2018767	2058906	2388732	2231604	2039627	2042551	1842140	1638753	1594512	1607818	1475987	1647996	1500334	1697889	1398612	1775683	1993509	2027362	1680639	1728628	1659170	2152983	1962089	2008276	1990447	1811399	1585389	1464358	1551068
2201996	2016660	1856044	1772268	1419880	1555157	1626963	1708435	1816206	1840448	1668335	1702155	1403399	1455052	1529285	1645612	1875129	2122024	2035490	2266384	2013422	2121315	1719788	2265167	2008400	2049056	1938952	1953495	1969766	1743848	1704457	1624415	1601277	1482531	1328499	1454535	1605599	1636694	1900250	1565030	1755148	1685959	2101964	2261056	2061078	2001558	1759609	1586176	1408963	1428532
1743559	1553796	1899008	1910271	1701773	1627702	1727956	1685244	1734384	1421194	1495318	1420779	1489899	1617881	1700060	1773517	2125150	2219236	2213129	2099789	1887251	1703710	1790504	1624871	2019124	1731295	1812530	1610533	1803282	1582982	1682234	1689635	1593797	1576444	1372736	1696817	1674003	1716124	1866935	1989989	2151219	2236557	2081897	2240764	1983786	1862633	1665130	1717450	1747910	1548317
1601292	1659754	1615570	1566026	2085648	1654289	1666960	1582549	1623420	1515970	1652080	1517370	1764266	1614671	1794701	1991416	2381589	2235655	2362067	1924647	1861209	1796529	1652631	1789002	2006689	1799670	1807598	2067793	1670698	1640660	1514108	1366544	1566153	1364427	1574573	1986745	1912982	1942962	1965800	2009475	2325936	2177495	2469393	2410162	2136826	1609213	1571576	1459695	1641288	1649052
1721023	1653969	1504218	1769897	1794679	1408248	1515516	1433410	1550957	1608680	1570293	1566601	1985217	1715318	1637037	1694644	1584444	1459421	2159063	1995904	1820946	1632338	1563081	1605662	1660708	1580384	1611750	1975962	1613556	1667155	1491898	1552320	1575100	1468888	2141566	2439688	2315492	2038592	1945318	1786636	1838398	2134398	2172286	2295180	2127700	1710320	1709033	1767127	1910156	1800700
1475011	1480806	1553897	1713163	1643332	1579923	1508281	1644449	1548772	1906079	1766196	1697052	1779167	1782625	1799539	1685836	1639050	1690642	1855869	1570153	1903794	1698561	1606877	1411497	1556247	1616413	1490180	1420254	1504724	1721860	1772781	1416744	1560064	1856083	2106124	2364458	2083444	2157723	1859855	1863078	1736227	1634552	1669893	1871877	1973643	1879121	1736290	1872578	1516473	1627997
1519550	1555947	1460012	1539624	1665083	1381020	1615278	1536275	1662630	1810462	1784655	1674213	1587817	1570630	1637434	1549773	1718930	1525718	1677885	1638499	1658908	1599304	1814434	1862783	1535104	1679022	1456351	1535605	1583549	1569947	1495467	1442088	1825556	2063621	2389090	2176466	2191777	2041012	1867350	1599961	1528723	1833031	1691600	1908594	1833150	1877938	1833888	1657499	1343354	1437598
1481361	1491784	1540660	1417991	1672091	1463718	2007299	1956715	1891639	1855562	1897465	1569669	1561642	1554064	1628255	1748684	1622280	1620659	1584255	1674656	1873412	1901278	1560631	1707655	1466417	1575663	1287952	1531727	1740246	1657281	1604201	1675519	1733951	1711204	1721099	1743768	1945579	1711286	1842401	1630053	1845911	1869803	1680351	1467193	1562339	1421601	1625272	1446178	1391651	1482813
1512886	1698030	1711867	1407969	1803098	2288924	1793736	2178812	2154841	2224626	1605256	1630092	1497405	1768171	1763283	1379306	1580087	1363248	1659525	1452721	1689196	1738805	1693118	1642480	1552435	1521198	1558480	1608677	1803696	1943472	1667834	1799124	1784910	2151871	1642466	1779344	1848900	1887365	1810264	1800978	1548210	1527266	1625608	1716741	1402536	1629597	1591888	1518529	1303356	1388272
1766311	1791444	1588291	1619873	1553944	1736198	1746057	1924428	2019771	2050715	2007938	1718894	1516234	1712647	1592889	1628124	1563975	1496575	1566028	1541482	1518527	1697139	1702389	1597002	1563934	1735303	1580981	1609055	1670573	1821685	1708022	1688574	1691275	1494400	1691173	1774937	1911207	2042829	1536226	1669319	1396527	1791336	1733699	1810717	1613362	1809093	1612323	1491927	1595576	1455414
1296659	1475648	1597260	1726467	1816318	1876177	2171018	2072110	2193049	2315780	1725564	1960678	1692034	1396343	1722632	1610775	1725257	1589691	1576156	1492369	1643137	1508224	1612176	1704540	1552390	1743791	1504235	1771017	1874824	1767417	1721955	1775582	1556626	1605332	1484254	1623974	1909380	1956857	1510043	1676686	1454591	1540550	1691069	1544903	1661115	1508275	1677067	1735583	1557390	1445961
1649914	1963394	1567061	1702518	1825910	1922122	1947164	1935021	2072891	2024025	1996190	1763620	1596336	1610567	1444087	1673394	1720648	1898987	1738051	1512320	1613215	1471282	1558217	1668879	1988153	1764039	1753702	1964682	1731065	1541710	1885460	1648133	1715265	1663542	1458684	1532409	1486152	1563607	1635428	1795051	1861890	1507489	1493988	1660771	1547849	1592543	1655187	1754071	1760682	1783437
1592393	1464309	1634857	1631884	1595357	1605925	1862261	1771691	1750974	1644683	1800437	1782036	1738015	1856128	2072652	1640370	1939342	1807387	1713556	1563892	1684478	1406241	1562907	1625650	2309999	2135956	2354324	2172387	1865070	1559346	1669265	1669121	1430024	1661918	1443840	1471372	1567646	1532193	1738759	1651004	1519607	1529300	1588283	1450042	1473674	1488562	2106120	1543687	1702615	1607368
1720399	1493755	1615307	1409293	1476114	1654725	1367085	1632739	1746077	1793105	2154027	1840662	2137243	2027107	2031324	1990060	1759409	1959191	1793151	1480162	1576443	1606222	1929022	2370279	2281977	2395358	2374598	1994219	1626851	1532280	1655672	1522498	1541908	1657889	1779520	1622320	1640480	1610278	1611894	1814984	1744698	1878744	1621897	1620722	1588636	1665231	1880939	1741852	1732093	1716040
1661947	1702366	1638894	1347274	1689084	1376685	1494172	1786345	1638638	1999555	1975332	2166469	2472431	2326243	2343936	2491830	2173145	1630641	1576895	1527201	1558496	1591290	1641251	1813590	2061210	2126886	1920356	1844211	1758435	1689859	1655543	1622877	1529076	1642019	1786110	1997365	1440757	1526243	1551135	1409911	1789983	2264412	1893354	1799099	1874245	2132220	1892394	1819584	1594027	1708229
1548116	1538298	1552448	1716370	1574456	1659364	2026438	2075431	1936502	1960870	1955960	2226914	2313401	2405756	2447244	2011878	1549424	1860781	1799967	1649422	1708045	1672828	1516907	1412293	1821017	1966476	2125525	1779379	1754985	1593200	2080653	1824105	2071314	2090254	1763569	2163755	1539373	1626738	1542885	1454343	1497236	2080953	2149644	2043947	1951181	2021010	1715280	1689040	1517709	1657414
1528558	1473816	1645717	1488832	1709710	1729758	2445532	2266630	1837936	2072428	1799579	2074173	2115923	2492824	2203886	1574202	1568863	1689003	1782779	1667774	1832212	1576738	1651686	1574637	1643484	1400351	1693723	1775905	2094936	2020935	1839773	1956408	2206415	1987235	1709092	1657951	1543544	1535989	1606840	1579776	1908012	2191962	2246399	2403469	2347756	1877688	1755670	1665587	1725788	1604797
1331796	1523768	1627315	1581949	2034609	2031078	2138366	2019990	1997913	1719205	1590370	1897034	1907143	2047931	1850362	2058825	1745916	1862999	1610485	1602546	1508328	1501046	1552039	1597606	1283214	1574790	1820464	2091316	2096602	2121803	1903404	2099744	2258243	1813360	1849788	1830197	1558389	1602331	1338770	1952061	1810583	1722859	2062331	2264103	2065853	1834757	1668687	1560915	1582837	1623785
1531270	1733769	1639310	1851535	1916690	1876746	2259893	2172891	1899594	1626115	1840509	1566415	1567918	1674672	1752853	1800239	1729961	1670351	1547605	1592574	1633287	1622889	1372197	1819181	1799048	2086676	2064926	1547519	1926176	2011451	2479453	2270801	2033655	2061100	1660966	1695662	1758768	1628803	1826827	1700495	1755633	1738373	1687508	1847190	1992735	1745096	1768914	1932679	1633109	2027303
1724815	1551332	1648023	1619483	1732884	1728048	2001404	1800306	1753345	1884727	1595620	2020242	1739735	1551332	1597926	1806990	1738524	1725790	1515489	1329272	1564344	1453955	1713397	1853827	1797788	1633200	1872722	2083394	1879961	2002791	2353525	2377247	2267044	1929851	1842094	1694510	1545732	1742199	1634782	1622662	1512497	1584130	1810370	1930878	1892420	1728451	1763550	1873277	1860990	1892634
1714903	1734861	1512864	1729041	1787210	1759737	1991421	1676342	1846911	1790712	1687791	1410018	1522180	1441376	1558464	1822211	1562777	1660193	1497057	1517011	1435535	1546511	1925882	2132398	2021535	2113436	2052058	1839694	2107890	2170469	2302759	1936467	1773802	2088153	1522063	1921716	1543700	1587050	1706476	1605993	1379445	1642405	1893732	1416529	1769303	1927554	1921794	2254774	2398225	2380151
1742597	1866871	1742696	1601298	1417451	1452135	1566802	1669126	1373361	1840301	1538236	1614911	1545872	1593127	1583816	1333298	1540171	1520724	1790780	1597056	1631033	1921012	1812379	2144673	2265808	2186364	1938727	1757193	1553274	1794489	1956630	1954711	1792452	1978594	2005182	1732503	1416296	1534267	1859479	1718402	1549195	1703768	1759615	1734596	1881474	1993481	2034179	2193597	2409107	2336141
1647772	1967188	1645347	1856898	1345768	1311483	1437700	1457177	1481577	1578001	1892384	1828895	1653043	1710378	1700273	1440659	1618950	1566126	1547728	1561581	1718115	2035690	2097051	1957409	2199921	2245327	1802895	1766503	1782194	1613124	1547285	1595250	1940912	1864163	1944506	1766980	1490186	1602206	1694371	1610438	1468193	1861217	1865093	2299681	1980418	2047762	1854264	2251769	2241513	2028104
1545629	2010005	1512068	1759750	1879962	1421826	1455574	1487813	1782644	1353865	1738716	1651572	1419366	1574493	1437774	1414486	1670609	1602407	1659070	1943992	1551775	1684888	1531767	1410685	1636984	1801660	1954796	1809286	1736568	1670187	1857688	1430691	1679309	1610529	1741334	1810999	1679099	1677940	1577172	1607180	1534263	1892181	2085722	2448550	1731517	1729670	2030935	1876040	1708963	2031373
1695594	1465262	1819604	1498491	1550216	1507117	1505979	1493652	1674578	1478430	1552763	1578657	1612836	1616529	1930754	1803084	1575912	1606303	1628488	1589885	1824605	1698082	1689081	1545636	1810884	1510348	1825663	1365703	1584018	1591141	1675774	1689308	1660544	1423010	1477466	1631330	1830868	1723676	1626371	1661267	2074191	1887587	2406727	2431207	2135874	1963541	1657956	1626425	1655358	2057709
1603425	1869131	1697482	1538752	1569562	1567410	1494901	1606853	1664808	1502924	1604051	1688128	1750538	1786417	1731113	1650680	1763149	1744186	1884753	1539224	1693801	1670632	1533056	1706858	1601879	1882092	1609406	1964812	1776359	1642149	1385162	1428885	1643666	1664218	1537247	1595809	1578598	1659605	1726652	1682001	1661180	1884032	2161116	1998643	1900114	1680163	1479433	1802425	1698640	1760999
1715319	1586145	1803492	1719209	1617768	1637895	1745652	1819671	1536753	1439701	1583617	1632354	1847643	2019225	2119836	2165552	2071188	1825177	1567759	1618317	1747957	1771317	1332309	1375596	1521199	1611286	1573109	1597579	1804459	1594198	1741742	1528098	1460960	1627356	1543966	1618095	1603485	1744501	1665528	1840558	1580456	1806694	2212140	1770537	1874589	1777819	1608648	1507353	1551279	1512877
1662363	1789018	1690017	1721478	1907046	2012038	1627061	1830450	1492555	1579675	1622338	1658582	1808074	2243588	2434130	2264722	2098760	1908152	1742867	1624802	1509633	1584973	1456658	1551172	1473765	1634047	1475684	1658027	1643451	1515545	1530503	1584610	1628281	1835299	1602316	1771607	1700881	1707744	1554029	1556855	1758278	1344754	1567004	1621190	1731169	1855848	1609964	1604243	1538322	1547382
2065699	1642317	1854814	2226024	1827115	1810008	1921823	1847177	1687229	1541323	1467581	1723093	1966036	2050379	2278786	2200476	1994909	1828717	1604119	1671261	1543524	1501398	1458332	1600097	1293187	1539138	1517341	1704592	1579039	1575051	1632149	1467627	1498876	1761400	1740568	1878105	1713320	1678359	1779266	1538610	1469835	1583875	1681232	1489755	1629067	1649479	1886127	1677413	1892194	1426112
2180677	1940438	1857980	2143769	2275639	1696182	1451178	1589207	1582920	1689048	1552300	1562434	1629543	1655556	1801653	2049278	1792068	1687974	1317270	1634162	1603618	1586443	1913129	1641849	1465563	1900116	1484042	1580774	1673381	1610476	1993983	1876710	2155964	1969170	2135258	1541567	1741167	1766997	1620303	1806742	1421356	1485030	1441811	1537342	1662019	1510073	1565677	1647656	1564436	1749777
2217851	1824966	2196745	2437196	2131487	1532310	1651613	1743242	1752507	1574232	1496039	1512974	1630702	1744074	1982354	1640028	1527813	1593347	1857079	1848900	1799888	1865371	2002525	1953850	1616166	1583564	1638053	1448355	1778297	1966751	2157160	2483471	2286512	2241480	1705938	1791697	1594031	1554676	1442660	1583623	1762216	1797914	1542756	1510630	1537096	1480994	1892494	1498048	1315292	1427358
2265441	2349213	2300753	2432682	2074089	1863345	1655949	1623806	1796769	1624070	1446805	1511850	1492465	1690769	1581450	1663180	1754158	2017550	1386036	1886689	2216633	2097115	2050652	1619349	1813699	1747817	1676554	1627543	1790959	1799959	2018938	2315467	2333259	2375057	2128019	1708456	1913884	1555668	1521464	1784019	1492640	1537470	1598057	1487954	1529176	1704243	1645981	1649044	1703335	1536044
1498548	1665601	1765289	1949093	1803712	1843833	1709677	1729583	1687500	1607250	1611459	1593821	1654963	1566365	1747459	1966368	1655768	2036192	1968227	2002020	2043671	2241983	1988173	1801636	1682525	1513271	1549814	1474942	1275420	1693998	2067143	2086733	2306898	2381792	1900743	1788136	1890658	1444921	1360804	1731991	1581669	1489436	1790932	1473669	1626887	1493194	1647740	1548842	1605335	1787103
1985431	1801791	1751847	1974549	1792738	1875529	1601534	1634364	1422847	1489154	1762825	1366014	1538263	1519875	1867310	2073132	1788049	1893964	2099760	1991053	2301909	1900293	2040824	1830013	1669911	1641695	1605591	1652622	1602231	1535126	1752634	1985958	1842421	1869543	1956768	2034620	1849897	1814321	1648244	1705997	1672498	1745388	1712756	1491829	1545523	1422378	1563761	1663724	1966402	2082874
1714323	1614694	1510375	1619810	1611465	1814649	1570023	1620946	1497421	1487190	1604881	1545638	1696113	1832744	1802999	1799209	1839621	1659302	2005941	2299352	2413910	2186967	2122503	1711943	1928525	1811501	1658335	1614717	1596811	1538549	1593649	1585888	1631741	1886361	1625187	1788471	1583827	1746957	2048170	2151977	2154231	2022590	1752382	1569776	1769912	1723229	1444081	1681692	2102701	2186324
1783831	1475639	1608264	1604412	1709455	1492946	1470338	1730480	1548687	1419959	1842589	2048115	2155683	2179631	2295468	1750895	2021685	1817354	1464704	1545928	1687615	1876122	1953818	1923029	1585544	1633495	1661554	1553584	1343579	1487477	1527160	1443895	1729695	1542386	1664784	2115991	1994231	2423720	2334568	2177440	2151285	1676582	1816314	1545152	1455792	1583846	1571360	1693469	1878738	1857252
1710639	1614151	1683923	1596115	1620955	1635828	1599399	1665752	1574483	1293138	1518135	1710335	2187532	2145418	2018636	2123630	1958610	1826836	1608170	1796437	1918434	1502438	1654335	1807658	1518767	1541160	1621090	1477439	1416055	1510614	1511320	1727290	1643962	1855883	1770926	1979125	2261089	2525723	2492234	2128023	1969660	1764672	1599119	1616817	1433768	1812352	1632760	1459691	1657626	1731185
1574101	1603907	1860834	1489344	1362589	1416035	1489797	1593508	1521610	1683531	1911867	1644379	1853333	2033841	2159881	1954563	1631392	1471969	1538892	1837801	1652514	1771948	1655279	1630160	1635160	1568297	1390962	1566887	1552173	1385105	1621800	1956929	1879810	1842901	2122169	1731490	1985665	2331706	2370027	2096621	1800741	1750410	1645263	1606020	1640218	1606571	1682250	1848841	1469951	1472541
1829505	1598102	1642394	1409171	1677690	1501518	1420616	1580874	1438942	1478937	1682197	1699478	1757051	1867486	1703752	1838059	2054764	1418272	1772839	1616512	1786153	1920494	1668127	1756588	1599080	1632657	1322993	1382745	1582445	1808685	2080483	2567058	2259024	2078332	1947583	1821341	2096495	1903602	2003321	1871872	1665376	1694140	1752618	1779682	1636227	1702071	1635864	1346213	1659725	1557751
1372541	1632992	1529494	1508548	1500363	1524382	1538182	1601959	1782764	1528682	1439252	1583685	1657281	1695114	1554794	1771933	1733011	1768539	1828486	1732346	1616869	1397165	1538683	1624654	1812299	1648153	1718938	1528813	1873643	2322827	1989801	2285512	2380732	2041458	1718853	1660005	1583199	1745715	1872816	1735524	1731823	1789602	1524501	1306971	1426981	1528746	1672571	1531813	1413454	1939015
1461662	1675555	1512360	1758518	1827642	2138996	1780902	1598980	1718835	1566560	1655294	1653710	1814633	1501960	1584156	1480530	1815191	1543287	1846314	1592248	1603162	1543202	1522431	1756288	1634211	1676835	1570911	1583431	1661274	2122545	2162794	2415774	2192137	1747585	1490235	1610248	1557450	1615138	1541477	1781250	1619155	1677344	1868842	1495150	1447091	1645308	1387192	1545773	2009124	2036048
1560218	1627103	1733080	1872685	2157251	2142701	1898330	1578966	1668137	1875807	1630520	1493015	1440943	1454341	1847876	1607827	1515235	1521519	1672237	1759598	1393612	1434370	1470383	1688206	1602831	1475315	1838184	1706099	1562783	1478704	1956975	1741254	1621261	1686528	1589341	1643151	1569224	1674304	2011228	1719626	1840269	1562541	2008831	1757386	1540933	1516998	1663929	1815057	2151787	2150790
1679547	1492720	1553937	2199166	2197483	1703079	1949568	1700722	1738164	1601897	1549516	1593358	1500957	1451177	1467512	1544019	1678079	1636735	1491746	1418612	1671066	1625130	1645743	1639984	1546739	1881431	1460239	1592273	1715158	1679830	1696498	1999227	1751037	1937151	1774342	1581960	1825472	1548012	1573118	1625183	1332512	1537916	1606613	1392014	1510953	1533486	1520849	1946440	1939117	2290233
2081175	1851708	1796901	2363809	2335532	1876561	1850825	1909686	1531942	1662660	1462353	1547122	1440160	1366238	1539596	1743284	1747735	1400978	1612947	1792635	1714074	1798603	1768818	1626483	1888023	1627077	1686931	1771974	1636446	1703139	1623559	1461866	1556602	1579580	1940475	1856925	1650722	1760110	1625359	1571918	1555076	1715964	1566327	1521915	1781742	1717104	1882784	1997209	2460190	2471145
1758581	1779230	1495547	2036677	2131755	2150628	1865400	1760020	1508767	1701944	1594648	1407815	1713057	1771032	1622093	1602430	1534171	1504189	1607998	1772216	1791826	1796690	1654749	1979598	1913382	1588387	1788541	1720306	1569597	1656950	1856266	1648154	1418015	1589750	1579654	1695014	1444543	1770627	1517300	1448188	1504811	1466678	1734118	1806186	1779158	1537379	1493972	1803345	1796565	1854579
1635169	1523105	1512021	1646577	1774968	1756113	1615260	1724959	1605565	2011602	1764846	1505272	1987721	1694338	1693410	1598837	1308410	1503714	1825984	2152100	2073989	2328025	2308430	1782332	1724692	1505069	1659720	1617214	1585588	1364556	1371983	1473371	1618493	1472192	1770761	1575418	1555848	1548491	1241409	1278133	1408044	1610456	1798040	1654173	1926883	1600055	1772603	1629111	1637693	1534603
1670169	1514009	1658184	1467662	1665958	1748446	2111714	1669975	1845821	1695080	2083238	1890273	1926741	1587080	1523195	1611756	1355302	1591379	1852798	2250066	1941414	2127685	2186445	1760814	1558163	1628261	1610827	1516120	1533210	1552422	1860707	1628038	1568550	1382772	1404681	1671892	1522807	1674372	1614747	1679456	1821670	2097549	1700486	1897395	1653381	1856666	1510915	1391451	1395388	1456731
1493163	1460944	1507130	1529204	1852335	1903750	2117065	2141644	2320449	1990721	2317614	2223632	1864747	1703780	1575309	1623228	1478274	1722261	1621101	1892509	1859349	1731792	1815951	1904770	1786405	1968990	2039079	1702422	1693940	1610774	1529820	1721470	1539804	1346842	1670366	1558965	1797402	1895623	1881652	1870617	2208639	2069893	1669291	1749050	1770853	1592279	1865210	1595648	1475896	1475333
1696951	1660992	1640421	2022152	2118619	2107506	1980785	2114905	2090142	2148814	2066295	1891123	1789404	1453633	1606348	1570248	1596494	1724097	1567345	1435624	1797255	1700517	1916685	1573258	1941891	1845151	1703225	1811429	1572087	1730921	1665132	1619438	1802647	1297202	1336993	1589102	1553279	1706005	1974306	2105966	2333793	2121069	1625057	1561913	1628106	1676898	1710812	1571923	1591451	1612000
1743145	1628402	1697230	2270946	1970400	1834837	1786634	2003055	1835210	2266270	1968490	2146327	1913111	1664652	1577421	1510875	1693987	1580415	1485711	1623614	1802628	1620430	1726813	1980500	1612904	2095310	1858458	1913461	2264317	1991398	2005850	1817730	1539403	1591672	1467230	1627702	1619021	1829897	2349358	2323767	2062303	1772520	1602663	1318921	1704526	1501821	1617874	1730161	1575102	1619674
1881174	1574414	1911187	2163344	1960897	1705240	1836961	1836620	1730568	1777708	2060722	1944145	1701678	1599785	1627368	1679106	1545895	1370598	1720495	1669358	1485706	1673960	1831463	1972165	2069247	2165252	2031190	2270876	2482700	1714528	1809276	1672038	1576624	1762984	1676326	1585949	1795615	1919760	2310126	2160903	2069968	2042623	1897346	1674365	1463511	1553413	1604007	1789846	1851278	1732165
2265571	1853924	1939715	2084176	1820413	1707125	1607912	1647635	1688409	1742840	1604930	1854322	1742522	1658155	1648096	1502995	1421100	1532498	1884245	1865286	1781007	1605972	1885546	2056281	1793569	2364606	2451496	2538171	2106989	2076185	1601894	1778396	1841584	1758530	1692292	1805021	1543509	1630954	1742481	1759722	1987936	2025842	1636777	1996191	1923083	1807532	1745903	1764389	2049283	1864697
2101381	2177775	1871289	1995395	1780086	1577159	1568647	1582616	1547791	1751453	1666566	1623025	1709164	1575273	1504229	1762419	1640857	1607634	1916497	1800466	1960805	2042900	1872214	1970036	1956502	2206625	1838440	2129261	1857078	1773833	1785501	1764055	1762148	1585663	1582620	1553135	1456704	1547914	1649600	1606067	1482634	1954811	1884239	1752054	1795967	1741913	2005809	1769937	1991669	1975528
1471857	1555382	1715514	1719140	1830431	1599575	1648234	1690942	1745520	1639376	1461848	1548291	1820937	1715758	1538367	1633411	1779278	1530596	1749818	2019198	2141946	2228784	1837206	1638991	1758431	1811862	2293244	1873647	2216342	1657980	1439850	1622924	1570823	1868560	1566443	1506950	1686014	1925497	1527329	1673506	1729942	1892002	2167388	2072768	1909495	2266748	2213996	2330974	1587144	1688458
1628666	1834540	1917385	1647852	1780897	1757444	1549632	1718549	1679491	1654371	1463841	1437156	1478030	1670807	1783600	1741229	1524630	1702445	2421891	2326555	2434281	2005481	1900231	1554706	1864317	1838603	1778187	1889802	1797826	1876534	1766297	1462426	1605491	1271770	1482370	1712512	1460091	1821999	1623993	1853666	1832897	1827005	1867228	2017803	2268959	2303928	2142023	1846144	1883791	1626173
1570766	1527335	1849716	1427821	1661232	1833589	1872408	1715522	1917617	1754473	1449932	1515148	1580246	1412775	1602722	1531731	1711486	2280262	2001535	2288511	2148333	2046491	1828753	1615636	1697955	1633848	1614752	1620664	1738284	1710562	1700246	1674242	1560876	1677068	1469380	1635278	1620415	1968519	2049221	2056194	2221471	1717919	2200034	2215549	2356881	2193083	2298071	1742071	1450050	1474953
1644811	1682243	1527816	1613748	1563468	1940638	1691114	1569845	1668731	1406336	1308870	1583022	1432505	1500130	1605145	1888617	1489541	1743654	1876425	1692839	1815201	1797099	1626597	1714634	1722177	1627347	1483669	1586278	1665453	1424447	1598626	1698685	1706849	1404312	1243420	1571708	1709482	1948525	2150594	2139652	1783802	1885802	2011224	1863520	1986501	2020517	1883889	2047465	1659535	1678740
1463321	1483625	1470863	1459976	1537893	1660328	1509219	1807680	1487771	1480231	1656738	1569659	1510004	1575772	1552952	1601921	1681793	1639683	1692868	1682019	1776260	1796904	1626201	1872240	1781075	1793692	1619621	1593286	1535313	1355753	1591094	1684985	1527189	1338766	1375509	1572627	1838789	1974601	2138130	1990030	1971211	2167217	1667575	1656912	1546722	1532175	2027549	1975665	1826966	1826915
1484940	1702805	1730963	1737854	1608532	1637725	1604245	1437282	1617854	1500502	1511339	1576292	1994349	1684018	1711506	1776829	1624731	1677328	1728258	1700080	1580506	1733278	1785896	1803696	1772466	1843432	1741499	1724736	1414461	1538601	1486280	1639075	1571136	1694609	1525665	2014505	1892204	2421167	2164250	2456218	1791269	1778968	1772400	1553196	1653859	1604448	1901048	1563341	1692754	1721480
1705321	1714795	1753480	1679175	1537839	1458374	1484427	1406240	1787999	1616916	1790942	1940292	2160424	1650302	1730791	1707096	1749130	1681500	1482668	1445252	1568454	1478309	1498763	1768887	1521294	1485698	1448122	1392112	1302278	1780776	1786229	1388539	1850755	1554230	1700104	1640404	1755486	1785520	1698530	1942532	1952155	1685602	1718549	1582586	1742920	1578379	1804324	1765454	1961779	1592412
1589715	1666233	1839457	1795785	1465700	1572677	1619557	1437926	1735353	2022093	2199762	2447072	2340389	1761059	1680135	1730924	1484780	1569506	1490252	1479295	1541606	1661359	1594708	1697074	1892062	1425229	1470863	1493107	1466107	1461680	1682341	1741955	1660093	1587230	1425008	1577907	1969223	1806438	1853636	1653037	1578639	1919351	1465187	1630452	1643135	1367592	1472183	1479529	1422586	1513986
2028711	1785535	2020972	1598201	1568214	1392798	1414616	1536115	1801134	2240733	2364843	2032372	2079343	1805987	1477737	1649247	1538328	1494236	1639523	1696636	1689537	1576497	1646324	1529818	1414312	1469217	1545711	1814141	1885723	1847084	2088629	1843541	1758310	1537030	1751459	1489128	1563094	1660192	1776350	1766820	1390015	1542667	1859828	1788118	1731915	1394151	1612163	1777882	1690321	1513523
1844217	2183304	1775723	1485789	1437908	1501708	1662309	1541384	1614914	2174836	2008990	1809967	1835489	1764487	1494931	1835079	1802302	1675835	1691658	1820975	1751681	1695512	1425673	1402620	1499161	1636808	1769886	2001824	2264352	2290538	1821081	1629926	1612823	1786590	1652365	1753350	1467284	1508349	1539039	1468469	1471053	1456706	1594472	1776644	1465669	1524995	1514189	1497750	1717656	1559449
1860484	1955907	1742396	1768356	1795131	1506345	1609321	1509736	1602858	1814704	1894169	1796793	1668933	1715687	1493544	1810876	1788025	1876965	1913097	1719674	1604833	1513342	1498821	1513203	1641929	2094393	1999807	1822664	1927089	1970809	1790274	1643403	1787251	1523963	1580038	1733260	1531192	1548878	1559328	1598395	1579853	1702745	1748283	1237633	1344950	1595259	1554649	1702671	1761714	1720185
1575509	1747521	1582522	1771707	1543926	1565127	1587196	1305303	1699611	1759772	1615483	1659512	1893439	1956643	1642554	2087192	2012319	1712815	1951800	1719387	1546772	1326086	1551996	1475343	1602648	2301724	2167930	2278411	2418861	2013742	2075859	1742862	1701620	1416271	1398252	1620606	1509626	1593026	1416168	1580984	1707304	1823510	1553556	1603908	1593024	1578643	1614061	1700034	1748855	1866225
1785069	2097733	1690564	1634927	1822950	1423104	1634775	1696750	1450451	1568361	1719181	1809537	2249120	1846767	1949213	2468788	2110727	2518293	1823065	1732996	1747079	1718776	1487548	1638073	1640841	1661620	1715023	2305384	2097445	2038981	2049117	1679892	1556201	1482810	1459730	1526161	1787100	1519400	1619330	1759911	1711795	1409115	1745914	1441433	1537028	1829551	2172313	1815789	1778767	1583592
1718859	2128432	1861297	2125293	1536142	1593783	1518183	1514549	1358769	1404644	1742048	1931662	1684480	1968259	2015691	2301774	2229683	2176462	1867959	1952911	1722616	1653343	1582464	1748305	1319175	1479450	1682735	1784302	1601295	2022823	1994574	1591905	1720431	1573439	1794910	1767634	2124813	1630725	1605022	1699562	1687044	1368845	1341197	1788557	2326323	2222881	2201279	2021522	2056626	1639090
1559504	1933206	1831189	1427266	1561562	1637854	1806644	1397245	1623326	1910409	1618273	1812855	1623881	2392277	1871236	2253163	2264810	2115618	1662611	1793674	1576961	1781177	1610706	1717002	1670498	1375880	1552826	1690496	2018247	2001267	1833101	1925240	1824832	1921675	1800180	1827856	1874487	1773220	1685986	1569564	1474519	1407452	1631852	1931583	2010198	2429853	2118641	2082368	1873408	1625359
1659442	1525302	1617411	1477060	1562298	1488509	1569206	1627739	1982875	2275643	2019693	2234248	1921249	1583811	1705738	1639745	1931368	1771425	1749921	1826634	1642323	1477722	1581740	1580962	1384560	1551378	1365758	1525993	1616265	1690113	1886162	1863167	2142718	1953339	2056097	2175742	2070662	1665942	1429432	1550367	1434855	1471315	1951386	1734743	2057319	2171673	2338512	2041515	1807246	1484151
1748550	1399290	1528514	1541912	1788552	1636629	1890032	1914230	2249572	2290129	2310096	1986184	1683350	1805767	1590483	1890243	1773648	1810534	1586877	1764921	1550608	1261423	1417798	1584972	1523244	1446395	1739996	1822562	2020027	1585381	2087451	2171454	2123600	2224853	2541217	2325872	2015786	1429729	1452708	1426419	1397698	1578304	1332131	1596119	1673151	1621974	1957045	2059970	1755258	1754505
1551261	1459087	1684266	1590715	1573052	1551588	2002681	2119882	2078466	2202723	1980870	1517858	1829845	1494311	1611944	1661915	1979618	1779811	1888611	1773043	1505476	1424943	1518286	1605360	1705583	1503876	1680657	1843395	2017959	2007530	1788476	1950717	2277622	2168903	1942172	2065087	2009968	1749514	1623240	1569815	1530228	1599562	1701658	1721170	1545124	1950391	1846447	2098965	2101143	1525436
1614216	1570368	1666965	1462747	1642478	1776640	1356841	1842470	1829281	1901313	1673166	1911317	1674564	1477091	1748730	1408604	1783615	1465221	1575799	1923332	1563554	1763561	1412011	1535508	1674512	1967869	2356532	2077227	2107012	1943791	1914422	1703710	1744093	1776722	1786128	2004020	1725067	1729548	1826807	1593694	1377332	1610477	1407070	1387289	1512397	1513428	1519594	1822034	2041087	1975308
1667683	1638051	1699475	1772313	1776421	1586126	1493159	1327227	1519345	1888852	1584438	1613825	1988073	1532561	1721052	1524623	1452104	1381759	1465865	1493527	1556842	1734141	1530896	1708077	1956306	2230431	2232563	2374374	2116160	1746644	1671434	1616951	1734816	2063053	1593753	1812961	1918487	1750066	1656801	1462381	1557820	1283243	1568685	1525692	1624362	1492870	1604709	1760016	1799552	1854111
1934936	1933908	1710875	1747333	1570332	1786529	1784793	1504185	1696273	1661250	1502943	1670408	1965100	1798433	1703460	1751827	1354349	1325712	1610671	1619620	1654479	1571992	1495820	1533424	2053602	1985572	2082162	2163033	2233437	1961886	1819184	1398633	1726681	1934323	1534348	1552527	1977715	1828174	1686069	1382466	1460598	1469769	1732653	1550248	2075485	2067541	1996773	1996864	1792178	1693408
1914405	2330685	2093839	1801378	1883705	1603183	1445273	1370472	1454496	1657192	1561137	1259437	1774501	1489015	1508907	1575786	1343188	1566213	1506761	1592385	1433730	1695555	1508914	1689970	1817036	1671913	1581652	1874485	1853194	1626966	1558300	1685982	1373664	1573267	1630464	1425133	1593139	1909252	1506616	1537152	1292103	1404438	1688718	1943469	2275525	2305966	2178282	2011336	1725145	2106046
1837872	1896733	2094818	1724602	1647887	1749240	1644848	1536808	1486095	1587600	1298393	1561349	1627023	1410606	1495489	1593977	1585581	1597613	1591676	1576731	1591936	1760817	1606656	1668205	1666194	1680173	1939705	2049325	1836067	1790997	1738661	1565825	1579853	1653369	1457352	1688087	1561441	1762210	1721653	1588544	1578032	1569804	1909935	2056157	1890373	2202548	1953532	1591074	1854584	1769299
1584549	2078924	2215922	1878937	1556806	1654941	1588018	1403091	1657168	1529920	1514400	1842294	1622066	1710131	1526672	1689644	1662825	1663588	1612064	1434235	1743881	1791035	1544801	1477389	1388273	1647901	1628427	1732445	1662187	1648767	1684595	1593882	1492671	1754010	1411120	1424063	1416990	1599196	1588286	1734041	1556455	1662684	2239804	2275598	2512103	2014175	2152022	1862826	1579193	1792359
1612565	1883073	2060395	1816405	1592762	1516766	1391609	1898783	1891927	1566628	1780083	1383886	1453237	1602794	1778012	1734348	2099974	2092218	1887103	2055296	1675313	1587083	1759282	1379863	1416284	1499592	1537726	1647304	1538743	1833781	1501105	1693841	1654054	1642335	1712310	1515139	1547479	1454524	1562995	1831398	1706970	1739988	1792065	1942503	1891515	2099223	2037879	1925346	1601276	1541508
1868326	1852504	1804951	1798297	1900267	1769296	1704644	1661344	1918154	1672613	1616829	1539066	1619361	1398323	1620583	1844222	2013312	2367911	1931617	2083387	1761276	1406122	1753441	1679838	1584040	1419816	1481406	1502791	1600963	1479730	1661886	1539488	1709662	1694990	1522185	1521683	1609614	1728027	1737502	1601990	1495700	1688185	1675930	1790539	2105808	1951934	1774377	1810331	1707997	1701894
1779703	2002165	2022713	1718036	1736095	1889803	1759501	2184010	1742648	1529095	1560543	1485379	1514016	1513958	1774883	2109640	2377481	2355571	2056986	2000650	1842627	1528643	1572498	1431852	1834799	1426114	1610923	1749351	1534638	1477969	1545664	1604878	1590139	1824852	1618775	1608014	1638337	1715703	1825974	1766365	1619551	1550027	1288838	1663038	1589042	1861385	1769461	1672138	1872467	1751316
1889194	1998802	1874912	2257574	1781138	2017387	2347719	1816020	1777498	1731910	1416431	1370107	1426915	1750449	1765822	2192419	2139589	1930356	1668593	1830261	1500599	1445746	1426031	1388012	1633722	1778014	1773483	1555149	1654915	1778747	1571127	1767169	1723920	1578921	1614792	1990411	2062867	1740353	1616740	1793340	1973445	1505205	1576515	1483151	1502362	1392584	1427692	1607487	1641345	1869302
2115145	2039717	1853223	2173667	2307350	2086615	2068431	1744729	1626419	1899459	1650708	1585595	1652821	1538690	1767173	1591869	1868769	1901087	1741937	1518407	1712735	1665897	1651860	1705980	1787309	1829962	1577719	1680320	1521342	1334751	1668273	1516746	1661372	2096909	2012966	2280504	1984557	1841819	1713451	1658449	1854490	1591435	1295965	1468695	1669942	1339052	1782269	1734713	1806126	1581915
2003290	2058091	1780513	1979711	2213390	2276876	2216463	1898918	1722962	1914206	1693206	1534464	1784449	1552032	1541194	1725448	1699795	1691406	1885414	1848667	2108705	1863261	2101650	1599223	2012534	2047592	1714604	1641651	1346005	1557688	1661909	1989432	1895574	2047590	2251915	2135591	1891249	1604522	1750924	1442526	1643818	1647682	1533444	1486581	1585266	1380740	1620882	1657768	1683360	1625376
2083166	1942629	1914869	2169849	2034812	1922462	1971745	1898271	1546685	1511150	1685300	1738818	1662273	1208549	1468861	1544040	1488512	1796102	1729832	1944939	2180128	2007249	2222153	1979276	2102977	1864913	1633663	1362894	1391325	1722210	1410461	1694159	1848854	2377863	2114626	1886614	1729931	1651174	1329067	1435477	1613534	1494203	1499573	1652543	1560840	1506660	1594214	1882660	1538733	1827077
1623322	1915467	1716842	1763370	1755347	1990579	1646272	1805614	1516593	1696031	1649785	1742837	1585487	1349464	1434781	1741999	1829872	1585149	1817837	1929085	1915529	2150001	2188932	2447618	2065616	2040473	1567904	1801708	1798965	1416806	1637572	1758860	1779621	2100578	2171022	1952765	1913308	1597605	1768635	1821498	1714534	1723314	1717147	1935740	1701280	1666644	1655158	1463292	1693652	1599743
1491030	1953746	1851173	1678314	1659132	1594203	1699506	1659077	1749129	1539854	1474659	1489354	1531756	1531953	1816547	1696644	2089801	1795500	1782404	1885262	2111552	2414064	2110058	2194576	2066386	1809843	1474550	1567412	1759204	1611722	1513496	1505461	1485391	1498500	1812171	1451092	2033764	1862681	1710613	1867764	1701204	1867178	2224429	1856910	1695339	1624842	1494368	1401592	1547861	1882099
1555288	1694663	1633889	1906870	1640886	1420090	1578429	1587322	1488102	1467642	1426481	1297180	1543056	1707148	2204748	2113707	2044709	1887943	1797217	1956117	2226689	2242732	2192305	2014573	1923061	1858317	1508302	1649130	1696238	1816564	1603492	1460931	1501537	1748420	1783558	1691945	1903761	2101180	1847974	2056987	2102365	2308181	1902178	1743918	1759393	1531258	1462505	1568870	1559371	1686617
1462072	1827568	1647622	1595512	1609802	1358470	1526317	1520451	1682259	1521021	1462248	1755247	1861209	1856447	2035133	2386753	2123539	1743206	1791797	1773047	1683882	1838691	2074837	1959050	1667433	1683265	1716017	1708579	1543105	1593698	1309706	1480666	1581442	1471616	1652454	1782089	1911090	2123277	2005547	2313742	2361858	1960558	1897577	1721550	1795037	1769615	1539742	1521579	1497018	1419933
1833933	1616597	1649648	1707394	1585495	1657214	1387254	1493878	1594788	1601438	1533276	1434281	1572317	2083204	2398809	2243461	2419569	1929148	1740211	1445071	1563235	1649918	1559284	1588990	1663708	1676686	1527853	1614630	1595269	1397963	1447216	1682303	1442804	1776666	2041049	2048505	1895556	1949752	1984084	2033012	2119564	2360376	1874710	1753946	1556985	1490389	1584423	1585776	1743040	1720653
1636953	1797219	1546035	1938669	1580461	1441311	1391938	1645329	1535564	1497043	1334453	1659703	1779742	1718986	2036046	2031603	2044970	1852495	1592533	1578048	1675319	1532787	1552195	2085414	1543438	1829578	1787350	1480931	1348770	1401773	1652184	1862053	2192169	2242904	2271508	1834257	2111215	1745687	1774263	1993882	2194575	1882733	1849127	1816584	1617968	1809213	1697558	1622972	1522708	1379924
1588068	1627367	1461351	1629702	1815552	1412408	1707026	1629024	1592646	1448050	1695648	1640327	1713611	1481145	1566605	1463102	1755238	1847483	1539160	1529004	1516876	1606292	1684422	1613397	1463423	1612274	1466822	1633530	1565659	1422583	1732622	1560049	1760107	2297527	2017115	2047650	1803796	1478999	1724742	1885545	1879616	1996584	1969387	1942267	1631232	1602148	1828104	1672688	1644704	1631993
1517862	1595437	1648835	1618239	1770771	1867336	1609562	1743259	1830092	1489091	1541275	1741412	1859894	1560690	1556351	1736910	1599513	1530103	1818889	1835146	1615962	1703819	1663184	1575972	1407097	1441807	1933996	1611419	1584305	1502174	1882501	2081875	2356538	2273224	2444050	1887458	1451571	1415538	1392643	1676660	1642751	1713149	1618403	1956614	1680887	1668685	1538333	1616695	1744958	1537416
1478679	1580123	1593404	1785985	2032814	1986277	1934355	1878616	1783328	1712985	1619199	1566127	1762541	1641482	1362466	1480092	1796651	1540352	1430660	1572628	1609425	1499079	1553203	1401106	1545503	1564589	1454422	1572876	1683277	1598730	1854777	1821915	1971858	1978644	1988620	1946882	1656486	1474686	1611448	1636938	1774112	1730886	1673525	1882125	1521876	1715505	1332445	1388994	1448056	1424942
1677840	1570847	1615031	1554931	1877214	2150139	2209271	1844866	1950198	1705408	1996575	1862787	1432446	1330411	1604868	1589499	1488531	1511129	1607871	1528051	1399889	1583794	1527569	1682237	1726580	1529552	1684381	1506269	1707314	1498514	1512036	1655516	1544461	1759186	1617097	1732985	1789386	1731622	1552316	1508975	1352696	1707341	1564042	1445572	1746489	1341861	1484777	1507583	1367028	1835464
1447494	1629487	1584272	1610081	2226338	2618253	2310693	2496428	2057817	1768075	1529698	1504866	1650663	1453633	1541920	1672847	1542217	1713743	1419143	1436874	1654458	1557423	1554177	1912095	2175954	1888102	1895602	1895045	1723988	1457713	1591740	1685103	1546622	1564941	1496382	1581764	1806023	1779993	1881966	1610972	1399338	1279481	1471598	1470448	1613380	1476067	1744312	1535776	1525855	1660377
1865110	1566101	1649113	1870529	2096995	2171999	2171369	1881324	1524533	1633153	1534451	1296250	1439361	1700857	1595997	1629080	1614722	1600644	1531440	1450378	1656652	1525688	1619460	2111863	1957830	1696016	1761649	1746396	1629555	1576876	1851888	1730424	1742003	1558470	1462989	1576635	1657416	1708351	1595204	1802416	1716545	1776454	1536355	1560108	1650935	1690623	1631225	1699240	1758832	2083324
1636713	1744570	1664773	1657906	1688887	1973591	2031113	2162193	1874263	1656058	1821257	1654657	1631863	1976134	1869808	1698231	1578347	1608651	1484186	1509603	1667610	1863816	1934944	2157809	2309292	1949313	1964726	1820411	1589250	1610194	1636211	1332472	1480414	1670180	1709121	1440434	1605828	1485238	1678525	1641140	1246743	1742304	1436138	1979875	1628960	1642518	1579981	1706593	1695640	1711382
1617345	1776370	1645527	1408100	1448603	1704058	1811324	1907388	1736065	1837948	1630425	1964666	1850743	2058857	1895009	1852183	1664037	1503578	1685631	1526997	1557174	2233711	2276701	2344696	2158511	1939658	1796335	1574934	1634134	1669112	1516530	1420007	1633896	1406435	1578422	1704872	1652438	1752864	1514203	1394733	1418684	1780732	1380461	1659384	1644960	1735253	1477262	1573607	1564062	1459971
1538419	1857717	1701563	1460287	1779179	1624113	1651059	1771088	1952637	1762671	1798999	2020942	2173804	2172775	2012050	1668828	1646152	1393012	1507280	1506024	1974946	2162623	2138167	2146952	2343544	2223349	1689443	1715737	1544405	1690561	1422565	1520487	1750077	1577020	1408686	1491721	1327832	1613463	1631893	1642200	1556500	1910810	1832563	1752791	1575593	1616157	1921480	1613299	1636193	1429036
1488219	1694375	1625538	1622080	1674244	1418650	1838399	2063471	2053819	2056995	2092951	1914758	2409476	1996215	1831519	1535407	1544664	1472265	1574384	1808266	1902857	2026384	1748323	2052073	1898265	1684707	1647460	1568871	1729946	1598276	1650782	1473280	1585742	1639563	1806608	1725868	1646230	1606057	1766935	1647154	1814134	2176087	1739667	1927054	2058121	1756981	1699554	1897478	1777349	1639748
1351179	1570569	1291096	1625901	1537150	1533085	1843120	1764779	1982018	2052905	1886826	2241415	1815589	1694556	1581433	1470642	1721328	1643154	1593499	1502939	1434382	1682122	1933890	1605968	1661462	1654321	1793250	1625785	1911729	1881300	1846664	1843101	1983870	1844252	1505550	1490550	1636790	1385247	1656561	1952861	2133909	2483934	2413782	1954222	1744317	1554016	1565988	1478704	1786118	1465445
1686324	1446470	1651037	1569095	2108396	2256224	2102593	1935129	1519019	1942915	2037760	1836895	1888445	1831738	1842234	1557221	1734697	1596508	1659123	1565806	1551686	1545012	1534180	1563427	1777063	2236225	1929477	1882612	2010137	2445579	1975735	1856725	1723947	1703536	1302803	1401141	1475309	1583572	1734589	2354380	2387749	2363148	2273257	2162352	1690624	1722796	1510858	1761253	1711759	1346218
1806486	1777152	1734756	1802704	2124397	2460973	1877328	2029597	1715475	2042101	1660539	1888791	2145589	2134472	1783536	1654707	1875917	1489397	1524487	1521283	1695531	1543253	1468231	1770340	1788470	1694238	1922729	2281160	2454613	2434958	2334678	2160437	1839647	1640638	1666384	1796226	1553984	1527337	1967143	1760341	1855909	1874123	1821971	1688065	1592433	1777143	1988306	1716125	1788285	1810532
1898232	1623175	1590263	2213713	2257756	2216311	2086332	2197842	1723732	1769516	1704515	1707995	2009260	1942751	1671412	1997379	1363907	1540659	1699889	1493180	1773939	1532347	1633123	1855871	1846488	2096811	2002098	1831561	2366221	2502465	1729004	2045881	1600390	1711017	1586663	1702018	1496511	1572915	1518203	1942267	2297750	1727827	2049526	1634020	1738832	1679586	1640828	1747051	1965304	1901124
1479139	1545942	1940830	1935303	1872124	1938103	2132288	1887098	1582271	1530812	1716844	1616686	1706512	1978801	1822098	1702540	1611814	1584965	1456228	1603423	1771484	2003481	1885024	1787927	1982544	1789004	1973493	2097698	2194211	2272937	2168131	1773619	1823784	1555461	1829518	1657073	1457232	1310810	1687806	1479565	1629742	1565972	1630868	2009607	1622584	1675095	1748039	1975641	1942536	1627955
1567594	1866407	1612269	1558551	1819801	1930343	2082894	1868885	1697951	1632881	1883492	1615004	1563235	1663568	1756814	1509841	1660116	1714579	1322696	1316885	1808267	2350597	2077679	2304665	1862854	1690013	1816653	1649207	1606574	1899761	2056745	1880873	1975880	1756583	1761359	1712192	1570547	1421416	1477928	1440777	1399599	1802808	1817472	1976588	1984368	1946100	2480603	2223491	2290517	1889598
1541659	1509220	1457666	1544599	1639352	1784424	1563519	1725265	1652907	1710629	1716072	1657159	1670187	1611747	1530000	1831516	1482224	1546249	1526914	1744749	2144885	2069356	2073254	1907720	1818376	1451524	1651232	1990472	1692998	1770034	1827403	1770200	1761562	1646369	1462663	1784518	1683281	1355257	1412138	1484392	1531956	1707884	1908952	2170677	1988851	2138661	1967567	2390710	2296871	2107753
1553217	1707666	1749443	1472446	1586126	1591714	1513690	1720765	1810429	1593219	1712340	1696110	1577114	1576496	1538636	1644673	1680993	1672845	1744860	1519763	1991313	2317088	2264769	2075816	1779867	1532344	1838562	1587412	1746517	1730274	1782487	2019032	1822040	1595297	1612055	1425173	1323753	1489946	1508613	1658295	1569267	1991535	1633806	1631355	2032304	2072569	2134170	2349644	2038657	1753893
1745171	1850529	1815175	1678119	1417385	1478429	1538933	1621234	1787577	1748751	1608045	1472273	1523099	1497652	1622349	1557539	1599812	1621077	1731535	1769677	1643005	1941584	2099658	1877838	1501656	1681613	1656971	1811571	1715275	1578039	1675109	1741323	1660146	1564337	1509266	1418621	1597467	1624010	1942423	2248559	2491985	2226012	1885922	1643376	2002344	1733918	2149171	2049663	1916290	1913923
1375552	1509404	1544863	1464054	1209178	1267238	1561512	1643918	1575713	1646437	1559730	1569856	1602069	1726070	1651120	1611808	1556280	1597828	1645005	1866096	1620442	1558774	1638777	1497300	1627420	1671663	1698856	1680873	1828759	1529552	1508445	1615933	1655216	1717315	1465668	1561859	1624438	1953471	2074768	2407007	2020643	2098656	1782473	1656827	1631455	1499835	1887814	2033938	1969237	1879588
1409519	1474795	1710755	1476574	1399050	1509631	1612720	1566562	1505188	1513168	1557387	1594740	1661143	1881967	1650206	1619817	1730591	1740511	1421428	1515881	1531812	1668038	1478585	1654695	1958694	1788258	1655797	1711216	1503277	1532791	1432803	1321097	1675413	1504018	1701643	1665422	1493076	2058312	2074434	2209403	1845225	1872427	1728674	1545669	1622884	1538065	1689486	1644489	1522288	1825809
1731728	1495056	1685128	1702762	1780245	1505565	1688424	1428920	1404393	1515351	1807940	2019484	1994723	2039331	1955302	1693364	1731190	1652382	1779044	1755188	1402273	1382029	1472107	1564876	1820370	2007734	1553603	1685944	1402987	1269140	1541905	1610428	1523320	1799558	1565664	1694076	1555436	1519099	1880100	1936711	1837889	1708603	1860285	1937457	1774492	1544271	1681261	1674901	1578610	1659556
1894286	1662074	1750485	1800538	1557851	1554846	1783973	1347524	1532786	1477495	1912029	1957502	2144970	2447556	1849952	1928934	1716177	1608688	1539844	1636075	1666699	1469933	1495572	1428228	1380922	1751373	1558616	1462471	1196969	1569489	1498925	1611233	1702799	1744609	1950507	1625201	1674395	1645900	1651992	1569750	1682901	1877555	1627693	1625440	1792629	1723831	1970374	1643469	1461693	1622362
2231769	2097878	2135909	2007396	1690328	1597955	1348556	1641286	1445067	1601651	2215238	2038233	2013487	2162086	1750016	1621063	1472128	1625938	1511451	1458004	1515031	1407554	1411268	1534611	1702966	1624778	1626230	1556812	1541614	1565361	1783299	1808064	1768117	1947108	2033044	1691807	1491066	1442233	1561107	1606853	1924040	1741009	1453022	1750280	1457622	1468043	1553735	1492675	1324388	1568863
2083816	1906636	1994840	2173543	1778965	1580588	1715783	1665560	1493834	1655773	1889032	2235305	1980019	2120179	1912742	1702107	1927306	1358624	1703892	1598184	1695488	1477836	1675368	1516988	1516421	1545168	1593213	1761966	1798044	1797420	2063341	2140771	1716276	1757440	1960545	1702676	1828911	1542109	1547996	1476553	1492193	1581415	1665614	1625706	1737014	1744900	1590773	1556239	1368640	1679849
2239617	2162742	2217266	1543002	1672913	1403040	1394368	1577597	1563956	1661851	1791249	1780780	1741147	1968285	1609719	1902326	1409509	1821629	1780678	1463489	1879104	1702138	1844294	1565319	1548266	1649371	1643779	1692571	1857023	2054368	2387068	2151771	1901893	1808929	1743165	1533975	1365876	1687829	1453563	1502055	1509023	1457236	1515890	1604205	1638217	1782903	1411897	1404523	1416753	1398321
2126128	2271053	2127750	2110094	1583202	1807030	1588197	1813233	1286954	1383571	1375555	1770627	1992639	1858719	1861817	1877629	1735757	1956897	1953783	2029863	1889946	1564763	1690489	1469272	1428454	1665565	1818743	2026893	2613888	2312926	2324607	2235974	2025767	1714146	1582638	1672788	1830976	1425316	1442528	1514262	1601622	1677702	1757301	1409244	1365422	1601195	1390586	1405214	1785757	1661857
1776820	1980950	1888203	1879765	1538351	1515913	1625066	1734686	1588110	1365223	1487195	1324438	1283075	1772744	1862892	1931098	1912153	2152045	2340764	2400120	1866392	1721285	1823864	1750628	1654667	1585805	1495836	1471016	1929954	2367456	2146761	1735221	1451205	1573645	1786667	1560408	1611458	1710104	1693314	1634657	1548052	1702732	1534163	1433327	1570281	1647198	1859717	1852907	1775903	1967096
2049017	1789573	1642133	1736743	1773907	1387088	1466006	1881371	1584685	1655544	1737441	1921242	1849395	1823825	1856611	1894303	2574687	2381934	2134111	2185537	2050847	1853479	1742836	1333531	1599091	1404781	1469462	1442912	1737697	1871145	1876387	1798393	1645773	1640392	1761822	1746902	1914648	2054846	1668706	1574636	1516870	1632106	1257616	1465794	1490318	1687644	1966871	2341773	2335958	2007241
1885722	1761566	1946116	1859067	1765653	1421815	1409758	1494741	1440925	1837861	1925897	1995990	1951415	1753283	1709684	1814637	2272269	2030791	2251227	1921180	1975509	1822586	1458862	1590070	1607531	1659046	1416498	1508047	1573002	1544372	1805540	1697008	1790584	1847967	1751355	1833043	1879880	1856307	1860082	1779973	1679213	1297877	1354516	1304363	1718526	2114950	2206649	2280612	2042795	2294366
1706767	1465245	1628454	1299944	1670861	1353238	1495839	1664381	1607268	1951808	2104389	2640295	2209201	2166734	1557422	1934271	1810111	1861751	1856915	2030995	1850666	1671510	1484783	1475835	1758218	1550196	1638691	1660893	1496155	1537942	1612885	2051877	1979917	2134776	2372957	2310706	2162992	2400976	2096664	1653721	1512448	1477597	1484192	1519269	1768802	1537833	1743426	2082084	2013188	1981127
1504248	1376773	1486787	1657267	1757450	1487096	1539746	1497726	2030775	2105590	2336390	2387329	2108770	2141605	1746733	1679128	1722379	1636892	1785593	1868752	1660951	1411202	1666422	1443870	1511498	1563586	1272812	1464102	1531629	1473325	1901144	1635356	1889022	2211003	1968438	2255253	2341673	1975176	2017071	1539134	1554279	1459078	1738491	1576879	1567100	1345518	1795842	1656123	1950158	1770624
1308234	1441061	1414943	1422973	1576837	1495126	1505920	1447960	1887655	1833496	2365810	2139782	1789018	1721751	1697980	1775639	1664942	1595867	1646727	1665042	1811243	1714492	1599170	1378272	1422328	1245324	1573286	2050688	1595024	1756960	1838685	1770701	1888850	2337959	2243075	2387853	2369508	1986421	1888518	1538270	1550717	1592846	1522067	1543219	1553643	1364737	1473849	1880999	1997748	1796799
1425164	1440290	1532755	1409482	1594966	1592205	1731813	1425577	1543317	1717459	1734378	1840946	1900984	1604198	1663971	1457022	1472132	1433476	1497133	1592084	1440811	1661897	1436697	1351920	1573315	1583983	1702982	1962876	2351377	2461979	1860825	1700346	1881654	1596150	1816994	2041490	1922670	1869023	1547630	1329496	1671938	1502334	1510022	1634352	1358845	1445378	1618383	1526056	1515270	1720771
1777503	1524775	1597747	1842842	1760115	1492948	1986510	1557172	1765396	1529018	1566487	1632436	1683912	1725215	1626850	1656622	1659647	1834049	1197842	1560031	1484498	1415656	1641286	1646323	1417437	1493840	2029288	2253918	2469624	1945895	2143566	1877714	1658785	1464415	1663561	1726441	2032642	1714313	1691090	1547918	1609837	1354302	1416786	1727196	1419391	1535346	1562284	1906550	1903777	1803017
1758483	1992244	1632621	1489296	1638041	1668444	1735005	1764104	1748115	1599337	1484721	1581595	1790790	1525175	1420745	1820931	1881518	1604846	1389868	1488285	1276073	1391936	1605092	1594505	1559262	1676733	1902791	2193463	2302840	2098939	2040005	1824257	1559102	1631839	1763344	1455677	1550594	1556994	1744596	1649254	1529212	1511400	1589299	1407474	1516040	1823973	1948013	1848166	2094734	1674904
2162075	1763100	1688194	2192665	1844602	1601941	1732716	1717393	1568320	1243080	1508065	1492379	1503898	1681791	1537620	1800651	1404177	1835751	1529513	1445335	1294932	1624051	1515411	1659258	1565197	1758971	1512740	1489568	1948112	2115377	2071698	1778478	1456327	1452845	1606864	1760330	1869578	1539514	1469508	1837478	1648843	1374264	1279888	1447881	1570456	2023532	2093591	2059666	2008318	1908275
1756502	1948027	1942041	2051908	1769912	1498495	1367835	1546315	1489915	1519248	1377011	1506018	1352793	1705794	1463005	1630546	1690199	1442428	1550371	1361299	1813843	1469837	1598480	1726386	1667405	1492364	1573854	1490363	1430852	1696437	1600845	1719035	1658711	1775944	1998441	1593645	1338688	1300786	1583025	1500386	1527883	1464026	1610060	1658491	2043037	2041072	2391841	2322829	2168092	1789109
2345945	2315925	2374329	2300734	1697236	1614942	1496491	1692243	1387955	1466177	1812060	1609016	1531362	1574175	1540365	1614337	1533790	1483106	1698633	1846817	1910148	1760117	1767110	1754406	1883406	1665508	1721957	1669467	1582372	1489667	1628042	1766873	1600562	1575481	1678179	1507549	1326255	1480170	1418137	1631373	1371346	1455178	1742506	1979298	1725950	2122529	2092179	2051797	1971186	1526594
2008831	2090883	2037630	1924190	1598584	1573307	1623387	1547911	1834116	1941328	1736561	1639910	1651873	1503757	1483937	1445279	1688862	1513180	1758547	2004956	2041781	1851519	1659058	1615356	1674358	1606723	1464821	1332198	1304973	1519743	1657753	1768220	1380693	1648354	1559479	1432181	1528118	1662688	1309979	1579503	1798121	1451077	1620414	1656959	1588788	1692982	1941731	1936059	1694292	1648088
1983427	1810568	1664393	1697263	1736399	1761755	1758155	1694729	1673437	1899880	1693074	1707237	1550403	1785409	1629453	1408107	1718768	2016819	2052068	2068380	2064756	1928056	1565658	1592831	1918794	1693841	1330939	1467799	1435357	1395341	1531894	1496826	1483121	1699904	1438459	1508050	1543358	1259517	1664982	1464949	1588822	1618153	1473523	1369238	1687838	1656158	1469001	1840195	1843987	1954178
1419172	1499561	1568482	1642155	1757798	1813759	2166415	1929079	1948549	2002693	1632744	1636094	1540530	1617246	1563180	1689273	2242834	2236431	2386691	2274605	2176244	1648030	1553763	1824325	1700471	1524722	1505852	1569325	1376398	1439437	1452777	1630490	1726850	1638481	1669269	1683353	1793253	1529367	1600676	1799795	1508761	1434469	1667230	1565647	1699304	1488108	1559079	1738241	1875935	1807449
1591992	1424011	1479780	1701196	1913878	1954973	2043078	2005129	1874834	2141935	1637110	1704211	1538031	1567615	1636375	1740110	1653633	2366899	2316258	2474167	2063442	1683001	1764007	1566938	1338569	1389490	1565366	1433212	1775104	1577244	1536026	1400966	1537638	1735449	1767386	1825032	1685356	1805350	2034897	1924052	1694453	1843265	1728014	1578566	1564432	1515062	1591657	1506344	1715855	1661295
2150554	1708721	1811907	1801858	1823345	1986180	2050903	2311646	2075268	1601683	1447309	1699617	1834009	1661724	1352115	1589550	1467281	1707589	1992970	2083177	2154948	1800615	1800004	1619288	1815052	1329468	1642070	1587870	1909393	1434164	1533455	1568756	1383672	1624849	1831786	2002762	2096126	2032528	1851996	1944056	1542718	1669886	1614922	1650763	1313483	1491437	1495202	1507784	1487047	1582727
1913836	1953186	1898240	1982384	2006865	2076712	2411970	2450892	2096888	2105063	1826686	1700908	1841834	1597751	1548680	1369679	1297695	1462291	1748462	1710381	1738802	1734158	1630045	1745018	2032889	1974765	1812436	1608865	1931398	1575944	1639702	1492049	1540968	1482364	1502574	2320568	2419611	2217707	2151419	1819314	1587758	1430125	1458324	1424203	1316932	1320668	1319051	1407496	1377074	1481854
2252628	2045465	2080659	2196917	1738544	2099113	2012228	2107059	2109984	1779039	1787111	1427330	1638106	1843665	1823102	1512917	1597239	1609547	1588326	1820371	1880838	1700479	1968100	1656364	1971548	2306174	2032505	1820122	1672899	1677095	1380994	1536845	1565592	1619911	2125106	2207395	2246499	2136359	1881251	1861061	1757173	1736521	1368971	1385129	1456278	1471814	1619358	1711089	1493319	1467726
2089656	2167598	2260870	1887986	1608770	1625596	1592357	1686939	2184861	1843968	1701551	1777115	1829205	1669018	1525886	1529317	1420567	1510523	1726700	1763607	1679136	2005811	1916777	2376641	2469560	2253574	2026973	2035763	1839006	1526576	1607355	1728533	1460492	1448669	1857496	1942776	1964392	1836069	1921364	1573676	1763891	1656774	1557193	1697363	1780178	1827907	1933519	1545708	1613560	1324537
2138647	1889063	2006964	1898933	1510999	1586979	1635598	1812371	1721528	1595879	1597620	1799753	1335935	1494579	1670538	1352595	1511857	1679975	1684615	1848575	1810402	1877812	2300293	2425557	2187878	2116730	2297452	2054367	1694999	1958423	1589910	1553877	1730101	1491102	1698690	1973579	1939300	1667840	1925312	1654562	1479281	1754403	1588260	1874580	1915456	1834609	1748108	1458505	1425556	1610260
1920641	1934190	1890685	1849145	1660488	1687627	1809658	1453653	1653860	1894086	1571637	1585573	1752811	1512903	1497296	1649463	1669960	1841546	2433751	1981979	1862757	1854942	2072223	1729777	2262665	1798138	1976615	1725111	1559784	1494479	1629179	1480139	1537607	1685231	1738195	1544623	1612452	1606196	1798723	1726346	1936355	1716919	1566956	1739817	2134528	2021970	1915249	1527443	1496237	1377648
2167982	1815950	1851831	1962470	1761345	1466756	1872125	1517528	1767302	1554154	1599371	1599718	1493399	1355954	1474897	1869810	1978295	2151459	2332985	2182944	1935153	1853328	1618547	1698671	1903394	1704942	1976852	1936241	1542549	1770213	1571281	1507055	1508062	1289543	1303359	1613963	1473782	1706162	1819177	1697234	2103106	2020991	2040825	2114031	1880465	1801832	1750002	1535241	1615094	1344796
1674224	1703565	1380210	1439559	1747998	1630935	1644225	1573797	1499496	1331371	1533980	1625493	1471228	1595521	1524819	1650704	2119764	2039989	2133212	1832385	1713094	1935752	1769948	1608148	1806011	1680734	1940058	1842742	1625789	1530921	1541360	1507978	1629333	1467487	1721010	2035920	1686273	1676919	1835179	1954700	1996911	2254995	2178327	2495230	2149201	2007629	1715358	1800278	1443925	1501158
1498241	1764876	1887547	1623560	1597967	1521705	1466579	1497777	1390750	1402031	1561466	1678898	1528411	1481554	1732009	1641069	1731560	2242164	2104828	1719243	1495409	1574349	1390204	1642110	1650664	1676908	1534816	1869087	1517732	1614365	1419376	1493970	1395228	1988541	1600060	1811095	2099740	2160905	1949811	1876769	2095303	2076153	1961021	1988830	1807932	1585841	1651904	1617599	1923962	1462052
1537000	1486115	1549144	1948133	1618490	1430610	1707254	1586130	1563992	1553542	1650504	1592644	1666220	1612450	1611247	1436697	1467156	1390338	1679724	1918673	1748142	1549505	1750800	2236868	1718987	1392207	1533276	1534390	1535780	1665252	1534454	1466724	1497765	1809621	2070164	2407423	2400421	2079186	1843033	1842619	1700370	1827206	1714849	2024832	1669122	1783631	1440957	1770212	1538791	1475855
1666020	1807101	1532683	1412792	1583211	1583415	1476838	1850687	1875994	1918499	1651919	1625954	1522754	1531489	1664317	1533542	1623467	1586763	1685890	1649766	1563960	1751969	1846591	1952602	1588399	1433552	1510630	1520550	1478291	1536885	1788032	1625419	1581292	1926062	1980381	2480979	2055047	1929382	1737810	1720943	1614227	1619546	1682235	1682666	1817316	1722550	1526708	1449459	1454281	1364327
1495049	1510476	1575824	1551860	1460028	1612745	1867968	1889681	1863445	1873656	1918542	1825549	1653659	1607461	1519550	1409519	1364476	1512940	1593572	1792457	1546200	1552209	1917251	1670664	1623928	1551532	1369097	1520758	1494734	1439999	1367510	1569059	1590721	1578662	1860437	2058320	2001271	2000822	1799629	1639181	1461683	1726282	1750709	1750062	1701888	1922841	1830168	1377288	1606617	1446789
1531880	1569328	1461293	1536094	1490987	1976681	1921233	1532100	2044010	2123290	1890166	1565796	1537594	1571319	1645448	1402373	1437835	1432165	1413703	1618985	1686948	1583735	1748313	1672877	1349405	1469734	1504187	1625866	1571518	1689030	1709902	1843411	1533441	1408670	1649905	1641421	1841600	1852491	1816454	1930195	1506966	1294411	1574260	1456235	1473996	1702487	1691717	1633856	1391164	1564248
1457417	1553518	1604283	1510159	1335241	2020615	2108287	2262746	2291394	2330335	1927555	1724685	1558732	1608483	1578622	1468268	1464340	1505650	1508788	1663109	1589289	1459242	1404231	1561422	1631412	1527530	1492823	1724262	1770939	1715178	1571309	1812165	1463281	1471047	1542169	1571839	1730320	1842833	1386597	1861503	1777336	1661665	1771240	1450727	1448876	1634186	1527664	1626450	1363283	1752296
1556233	1463483	1630261	1557003	1805855	2103561	2160284	2485981	1947221	1775926	1881787	1825468	1539185	1449572	1484836	1347644	1472617	1549052	1624988	1399557	1423826	1461181	1410705	1672650	1811549	1685602	1963940	1751484	2004829	1705877	1691178	1721230	1547664	1610726	1607588	1381717	1602444	1645790	1526261	1600413	1613654	1346071	1436936	1477104	1436391	1456920	1578797	1706825	1681699	1749302
1517687	1663605	1538187	1654819	1532169	1476589	1794901	2074175	2335875	2199388	1718339	1640837	1592974	1542249	1598900	1386660	1993514	1713618	1733430	1453962	1435077	1535033	1343392	1695283	2087313	2226642	2058710	1828637	1730600	1797875	1772395	1560471	1626462	1461256	1709088	1521876	1401568	1447448	1764687	1599905	1719883	1659556	1548828	1511871	1506827	1572637	1589028	1592459	1627235	1653179
1802022	1587166	1664629	1910797	1612176	1548906	1498851	1709889	1523662	1753019	1803972	1764131	1986737	1973858	1994688	1935347	1976248	1799737	1601515	1716637	1362533	1700320	1767630	1967565	2479792	2547447	2245962	2230489	1871583	1591357	1501756	1661753	1639767	1515590	1499988	1452538	1421028	1357977	1447897	1621694	1669300	1499538	1575590	1856257	1788568	1884334	1699986	1780621	1473710	1575305
1656425	1585082	1573008	1372119	1572621	1507814	1596687	1617281	1613709	1815052	1745157	1853974	2163513	2380761	2395850	1986626	1810534	1559673	1545047	1654815	1656189	1381455	1646440	1842317	2508522	2138899	2029975	1835320	1592637	1528198	1675529	1564036	1617724	1878235	1742903	1615837	1556553	1543826	1524208	1438404	1752670	1789466	1831699	1919434	2109876	1967863	1800416	1815018	1916199	1805815
1733434	1636480	1500298	1216865	1588140	1474303	1349362	1805943	2019868	1866831	1705148	1963502	1972977	2486061	2323764	1999251	1788836	1977847	1456809	1594877	1497242	1750409	1604835	1459000	1760813	2124329	1937497	1845312	1772310	1788166	1587084	1560926	1638570	1734431	1732027	1763851	1438077	1392865	1277699	1356828	1764931	1872653	2170272	2125202	2002156	2002919	1704933	1556366	1891027	1547830
1600158	1384226	1518707	1419964	1360644	1733279	2155381	1781490	1875066	1805083	1783576	1677013	2234634	2007666	2046076	1930464	1997660	1617813	1772452	1782991	1851128	1694752	1338869	1377552	1543691	1490224	1553682	1828280	1734937	1618352	1764510	2100947	2114553	1759529	1969154	1780335	1597098	1559407	1335378	1592420	1727999	2305548	2316121	2586879	2269711	2135767	1681292	1821745	1477447	1687193
1471531	1516742	1567130	1580834	1534725	2073029	2126109	2185481	2231646	1958500	1896743	1820245	1720829	1748497	2203612	1790661	1659323	1654673	1560226	1595271	1550487	1376371	1437543	1535418	1471383	1761017	1528314	1680503	1924354	2006854	2054897	1978578	1990241	2146372	1785608	1805878	1612881	1587198	1407068	1474767	1803514	2149352	2286394	2566493	2278149	1978901	1604812	1649480	1608518	1556074
1620313	1498050	1472995	1618277	1758902	2063300	2527441	2266304	2043981	2092266	1725006	1685850	1682018	1713785	1899670	1850757	1762227	1679437	1538263	1513928	1479012	1254849	1630567	1585415	1704778	1854079	1985013	1701238	1645684	2052204	2446704	2323400	2246287	1968486	1863234	1889415	1653675	1496093	1527437	1725917	1635626	1535061	1712797	1733129	1860361	2205239	1872139	1644498	1458131	1601700
1459349	1686839	1496952	1712663	1844806	1938668	2135629	1960880	1917410	1580648	1631223	1526502	1554418	1571911	1733480	1801822	1740609	1557297	1475290	1402576	1538339	1478699	1788942	1786178	1944097	1911584	2036456	1867024	1840553	2083596	2114009	2261975	2059263	2037552	1800696	1728242	1784257	1917210	1808495	1457508	1622071	1505109	1494587	1701926	1876813	1921151	1915727	1842893	1892755	1829963
1645606	1754750	1858072	1677991	1609282	1467209	1627310	1832409	1779445	1840732	1866665	1819798	1683655	1604365	1545047	1570989	1468347	1736374	1415479	1336555	1579734	1695842	1876498	1885420	2012212	1990186	1926942	1684679	1717930	1642403	2043444	2118557	1885382	2036837	1660945	1636814	1677706	1941753	1604793	1552747	1408687	1296069	1543394	1741822	1616959	1911592	2156902	1813072	1883916	2029720
1580901	1497266	1501479	1418372	1626563	1619139	1630524	1866395	2019102	1721558	1724264	1486492	1423771	1670961	1571397	1399709	1640339	1661228	1518202	1381279	1492453	1808209	1618845	2016796	1914421	2317754	1874846	1988108	1818301	1645390	1795803	2055012	1764191	1844702	1693971	1580577	1573622	1728403	1710205	1453838	1533862	1364879	1448722	1831731	1766825	1781907	1753442	1961071	2170473	2007281
1513332	1874713	1677676	1693925	1607207	1500126	1583542	1464608	1720842	1663549	1701456	1789187	1702496	1494549	1503139	1731276	1525784	1660093	1512001	1533782	1623803	1941430	1997981	2223149	2362691	2103336	1917963	1602870	1410066	1556340	1655932	1625283	1791743	1801644	1701002	1762701	1408166	1542815	1377675	1281503	1697316	1427659	1546954	1835833	1754661	1855529	2139799	1709368	2381706	2296419
1580305	1683039	1666393	1753283	1460219	1321513	1574249	1419614	1605514	1568533	1933205	1724173	1657789	1448827	1655640	1372106	1525083	1560808	1549938	1475371	1433810	1485699	2130379	2143368	2207576	1872966	1810380	1552386	1499455	1596640	1697940	1615765	1778554	1456026	1546455	1797315	1512984	1241850	1702857	1629732	1739743	1901471	1668037	1707231	2035732	1942020	1905511	1757116	2338218	2275610
1529228	1416836	1498256	1490134	1494970	1361480	1429182	1699315	1512741	1482739	1647072	1710296	1521938	1773036	1611537	1746335	1513922	1653606	1672367	1684635	1677813	1473285	1339609	1404967	1493683	1646101	1880946	1916461	1549048	1547525	1681328	1655846	1357112	1515623	1664667	1526849	1458127	1697050	1400908	1888923	2125118	2428121	2293335	2147875	1794010	1567208	1619813	1735168	1786529	1796906
1622315	1460067	1758308	1719353	1515972	1287519	1466494	1679743	1530767	1450188	1590863	1371551	1559978	1469216	1875617	1595511	1655072	1703473	1566029	1714203	1610197	1486769	1531360	1636169	1745476	1672860	1780631	1746714	1606889	1648572	1565769	1588647	1519334	1571470	1465160	1665444	1959335	1583097	1830976	1806067	2080163	1801775	1965990	2284109	1750596	1716163	1818109	1680122	1795980	1882494
1563026	1437998	1524886	1457170	1428909	1375600	1441418	1498821	1526600	1713268	1536275	1634603	1710007	1574733	1630119	1846436	2086427	1809044	1755452	1542630	1420095	1615275	1420525	1757519	1322429	1478723	1588427	1718234	1437895	1504008	1599654	1532402	1513104	1603916	1606372	1566456	1457744	1734344	1414743	1549960	2019003	1890833	2036190	1822601	1880121	1909457	1613758	1665067	1662976	1516269
1850291	1752533	1684170	1726837	1490193	1603636	1729273	1542949	1644839	1513680	1417518	1501863	1766407	1807584	2074702	2203237	1908872	1614763	1513779	1669292	1694211	1752244	1469608	1408020	1485555	1417465	1581574	1600176	1540126	1428224	1317309	1479168	1459636	1825872	1502754	1770807	1508959	1450817	1749853	1722593	1761467	1539883	1799005	1654688	1746544	1510447	1674128	1535185	1563582	1672844
1791679	1569829	1749425	1652637	1920775	1693452	1735281	1545713	1615329	1360458	1516994	1748833	1964152	2357480	2201424	2508868	1917283	1568324	1388612	1493051	1812813	1704865	1447262	1444192	1589495	1458707	1405293	1543576	1931010	1576405	1637809	1759569	1547704	1637530	1713194	1832781	1431288	1483165	1930828	1661391	1454935	1858868	1630407	1642383	1625746	1577626	1676729	1485044	1860400	1560158
1929381	1850064	1536154	1943374	2335403	1803697	1788728	1508753	1693438	1500485	1652173	1624057	1984011	2220605	2474095	2001147	1511425	1512364	1846576	1580886	1359964	1502787	1741034	1463239	1454883	1517799	1505526	1536690	1681518	1782591	1558036	1765762	1964916	2041151	1728122	1704334	1679030	1784526	1668421	1559437	1454539	1418055	1358051	1564167	1472406	1521379	1628753	1678488	1632041	1469104
2407682	2305221	2122908	2548548	2058759	1749201	1621480	1568747	1537829	1578177	1502278	1677076	1987534	1979256	1864680	1945714	1854010	1636043	1565494	1636964	1629799	1711020	1789305	1934276	1916888	1681144	1430690	1353513	1449442	1704277	1605505	1648293	2053630	2089393	1923708	1652765	1622094	1651957	1961394	1594599	1389999	1492123	1495531	1510529	1784984	1542783	1606977	1611793	1454405	1582334
2327296	1670370	1671592	2182128	2152535	1617663	1774754	1523401	1648900	1659842	1704038	1421541	1321940	1669690	1458007	1640816	1650699	1913646	1661362	1822961	2205323	1988920	1905400	2153713	1630175	1460277	1594784	1593185	1494852	1586513	2094886	2349828	2540096	2083812	1935459	1600553	1547189	1591075	1727144	1514040	1426063	1426130	1441191	1467028	1454126	1478623	1468263	1682708	1569676	1741460
1709624	2174765	1957360	1591325	1783653	1835650	1528026	1411555	1766033	1656451	1314604	1530272	1439238	1417141	1591771	1583223	1641676	2005465	2210442	2253366	2323452	2161485	1749607	1682632	1362733	1670229	1406522	1434176	1426137	1820248	2063986	2327406	2460891	2661800	1575162	1556066	1618101	1411305	1577429	1537240	1590494	1514629	1489471	1503116	1548342	1593386	1564025	1523553	1635549	1540084
1666270	1646354	1897517	1669959	1884234	1807052	1657987	1575103	1536478	1530196	1537956	1631649	1403646	1553311	1649190	1814932	1907953	1874701	2062153	2536635	2380965	2395107	1841916	1904376	1573075	1639845	1638238	1578140	1343335	1419494	1563822	1713499	2028321	1666215	1850181	1852165	1674913	1435585	1624327	1658609	1882233	1695483	1742109	1523759	1561952	1664220	1579798	1695888	1478852	1775894
1516184	1691078	1421399	1487122	1557955	1806548	1501815	1498816	1377764	1455774	1468227	1628727	1785888	2138228	2203467	1844753	2018383	1966434	2339488	2413092	2340291	1906379	1628571	1652061	1476179	1484342	1756123	1681589	1556480	1548168	1868489	1457915	2032291	1918359	1852692	1897827	1780779	1932063	1591565	1820330	1862096	1773023	1680207	1738362	1425568	1338198	1315724	1522245	1826545	2355749
1621465	1731561	1798654	1646159	1556572	1677000	1761771	1512935	1328432	1412356	1636367	1817625	2206209	2446746	2062248	1925168	1691798	1663906	1728322	1854929	2057277	1679559	1866467	1807119	1687122	1559035	1722713	1540236	1275998	1364336	1688386	1450835	1565530	1586093	1949934	2004427	2131188	2314076	2029262	2218736	1854448	1686723	1604700	1607083	1539476	1465074	1305382	1634807	2033067	2277596
1764101	1811351	1645869	1741101	1693101	1607076	1512668	1502749	1552529	1379791	1505005	1920946	2359841	2140975	2061689	1892578	1751626	1686658	1543869	1625864	2014095	1966577	1745041	1650482	1839657	1490260	1464504	1482217	1527315	1421673	1676959	1487992	1634403	1643427	1840994	2148192	1948503	2219027	2402051	2345324	2200745	1794355	1857045	1441464	1448423	1612309	1736095	1681416	2240660	2249293
1807893	1778337	1490587	1571856	1667260	1698841	1440858	1394252	1601714	1565988	1753377	1753482	1980939	2261843	2298701	2210946	1566890	1644261	1613416	1737766	1815083	1585878	2017829	1920653	1493596	1480178	1465318	1406620	1709733	1584391	1591325	1663245	1774809	1856739	1535409	1811044	2119900	2110810	2290487	2149126	2252717	1569089	1787710	1895041	1532869	1490914	1550224	1445805	1301864	1632799
1835267	1366720	1590045	1529017	1391198	1499109	1609079	1493879	1767896	1411797	1523885	1539723	1975452	1851127	2203691	1638231	1695384	1563021	1491803	1646632	1556719	1623028	1469771	1611632	1737872	1545626	1449583	1431373	1775671	1828457	2039421	1988568	2036591	1908989	1770724	1640961	1969640	2277335	2206513	2003025	1797217	1652772	1723352	2021612	1493965	1704063	1351940	1435430	1581246	1608624
1463272	1404375	1444639	1513990	1509036	1651909	1718388	1681948	1564977	1636357	1583844	1650015	1770137	1983946	1703815	1910811	1637231	1743663	1655045	1740099	1474552	1526905	1485118	1423533	1494494	1598430	1389824	1530684	1809653	2113985	1890333	2193707	1972918	1636498	1685240	1774587	1934660	1627847	1817893	1907536	1880413	1561659	1944664	1629230	2029572	1647338	1589842	1552140	1404846	1786090
1641055	1636234	1439264	1502684	1627478	1683041	1539408	1426329	1705228	1736957	1560774	1409969	1738078	1624740	1801285	1599533	1774015	1653593	1583434	1698880	1651294	1330339	1452839	1463458	1526059	1622135	1686351	1881264	2024694	2058298	2553274	2198186	1822428	1534928	1570061	1736914	1425638	1726875	1803729	1879966	1784647	1518483	1389906	1555189	1314358	1338684	1691607	1964183	1897383	2177380
1655916	1923893	1466464	1620906	1816511	1759207	1676023	1757135	1760403	1579585	1495680	1359252	1582224	1544373	1720543	1605562	1924292	1732714	1510002	1605500	1359083	1393152	1430765	1536018	1494595	1607794	1518126	1876384	1896178	2200813	2211992	2058358	1820525	1854689	1647001	1485128	1499502	1862565	1648485	1589625	1741444	1734851	1579175	1342415	1502769	1545200	1578842	2058099	1809760	2004842
1872789	1956387	2130878	2126896	2046713	1919362	1592744	1646447	1546611	1803282	1676031	1444875	1426536	1615093	1499640	1524362	1656954	1646663	1620305	1324622	1413236	1458332	1626606	1582290	1688163	1535184	1806413	1614049	1569147	1527407	1617567	1719592	1794246	1680474	1658713	1934173	1684715	1520225	1489523	1671112	1634310	1644201	1707156	1834055	1700196	1660123	1685232	2011701	2504346	2045517
2249060	2135279	1867535	2044639	2126769	1613563	1680554	1500037	1719031	1537114	1521877	1359811	1528377	1453464	1471084	1573680	1715188	1640632	1361080	1656752	1492771	1699795	1871664	1741031	1743294	1696436	1418268	1751039	1666454	1587537	1413842	1535975	1652133	1762390	1804516	1661290	1742597	1601826	1546490	1413044	1314965	1624879	1661118	1826285	1593350	1758810	1711341	2233968	2336691	2481106
2252485	1565208	1919435	2407365	2137150	1841525	1937798	1705176	1448935	1450255	1567522	1566536	1637592	1607323	1584688	1666447	1659545	1632647	1785575	1668673	1937922	2308187	1829271	1836145	1921111	1532223	1538925	1901429	1465390	1532396	1604654	1663170	1592524	1653523	1879024	2148163	1773260	1567792	1466870	1410742	1548326	1486777	1516535	1764505	1454222	1530611	1380039	1782895	1957948	1852933
1538839	1611209	1375339	1514509	1654681	1622832	1884061	1686775	1821561	1502930	1465555	1786572	1908310	1569868	1663750	1387283	1375563	1579904	1714050	2016676	1945521	2101405	1668647	1675094	1790777	1773861	1820665	1684674	1877208	1450563	1414736	1437518	1459116	1472839	1509206	1819793	1625179	1480764	1368493	1504701	1848504	1633585	1676078	1528989	1570176	1572065	1513655	1772819	1650364	2082148
1507447	1618483	1527794	1401171	1754540	1712299	1947784	1771643	1774814	1785676	2201612	2143852	1897493	1732162	1657201	1508860	1293950	1416780	1990464	2485249	2516809	2181985	2398719	1867278	1393943	1783966	1638654	1735198	1512424	1428410	1278438	1556493	1463978	1527963	1626365	1698662	1685730	1558934	1558145	1505270	1769115	1660004	1595312	1566933	1695057	1387140	1710507	1680061	1642228	1710568
1742388	1310525	1471760	1509128	1685926	1823837	2055877	1612568	2012096	1925708	2063646	1890707	1477255	1749220	1489354	1501859	1611822	1564505	1978387	2104669	2215423	2526272	1672539	1873211	1587721	1422704	1667582	1341285	1680619	1650312	1633886	1669773	1446386	1564241	1749283	1554110	1576637	1734757	1519235	1671112	1872007	2000919	1710445	1966591	1908198	1619627	1598325	1492628	1560067	1622981
1489006	1569073	1473397	1626237	1853591	1920273	1920796	2081188	2570307	2558847	2285508	2140474	1727300	1628267	1524859	1400551	1474345	1556892	1722628	1784268	1746851	1936947	2075431	1846831	1676811	1695201	1424810	1503455	1602399	1999081	1814121	1428044	1547864	1308172	1608961	1708029	1609617	1892807	1881124	2341784	2153072	2033004	1464301	1792903	1868822	1686507	1604237	1384003	1585997	1321154
1639381	1846003	1972393	1981686	2169332	1949502	1910127	2363443	2337819	2190936	1997722	2086934	1379646	1568730	1642529	1741848	1749103	1479930	1318145	1517605	1627351	1550092	1892121	1830463	1698030	1822481	2012023	1972806	2162307	1874912	1908927	1613730	1528846	1740868	1420550	1506343	1583012	2160410	2126232	2319340	1966357	1753074	1401736	1735400	1587302	1662291	1551229	1535454	1573275	1642680
2355074	2050152	2028259	2070007	2256788	1837640	1828608	1858558	1407406	1881766	1808703	1901180	1955885	1892558	1596748	1729890	1536168	1414471	1437062	1361399	1570311	1644858	1586910	1748498	1788633	1843450	1875593	2120581	1845751	1774257	1824110	1603894	1907657	1484055	1366174	1394694	1703399	2084868	2166488	2214160	2064288	1635054	1596112	1382638	1538493	1572553	1474056	1469304	1445676	1482247
2419875	2335691	1952314	2357621	1954078	1679635	1694220	1628091	1889993	2000194	1871848	1825662	1668059	1686734	1676798	1542699	1465080	1422579	1198265	1647984	1478208	1761865	1701909	2061298	1955770	2344188	2164049	2318345	2199569	1898881	1501005	1660242	1565448	1795232	1551693	1574734	1890115	1847066	2011985	2140145	1961831	1520429	1679918	1723200	1499418	1491688	1665845	1725775	1571120	1812285
1892330	1856559	1690495	1970382	2355872	1553350	1368710	1640845	1459769	1531924	1747045	1745130	1634246	1604617	1338434	1471127	1396627	1573787	1989070	1867194	1922095	1805430	1801657	1678903	1823163	2103834	1782803	1980040	1978970	1844418	1594259	1596244	1682158	1535475	1275513	1204219	1706703	1608240	1320431	1501460	1634970	1794971	1718898	2011960	1932245	1693142	2047701	1483113	1828514	1608476
1869510	2058467	1839587	1762884	1611961	1569491	1700043	1681037	1629400	1536728	1406852	1488139	1489257	1629288	1639758	1572345	1200310	1510858	1674202	2104288	2283118	1941024	1837478	1799795	1820258	2012249	1948325	2101225	1849984	1640098	1437368	1478650	1599569	1514554	1527618	1350104	1353645	1407648	1384343	1769346	2032923	1699560	1881730	2124641	2235458	2294908	2321206	1657873	1653634	1678651
1415315	1481804	1567019	1538720	1431763	1859953	1795355	1478414	1624537	1602600	1435599	1422975	1641946	1569360	1611498	1524943	1737866	1653382	2208086	2075071	2123733	2032537	1813499	1595846	1514384	1529616	1699899	1916731	1686837	1639353	1728073	1553132	1656844	1638043	1687579	1378409	1236616	1441173	1539367	1552218	1700259	1811497	2103052	2546188	1904822	2519320	2458283	2081227	1715125	1728692
1440394	1677749	1468179	1504928	1726623	1740802	1683754	1914992	1610619	1577612	1379531	1640896	1436554	1447405	1728790	1611377	1661321	1644432	2069655	2236569	2351470	2023487	1871127	1799989	1681406	1467887	1677547	1710295	1685250	1862630	1346921	1466369	1639440	1332844	1505278	1514161	1732528	1963578	1936099	2108793	1909786	1961757	1619417	1816573	2309503	2141247	2210358	1732226	1784318	1761894
1392829	1392225	1398771	1469489	1490161	1516991	1595206	1534083	1505724	1567558	1639335	1741099	1667310	1342689	1336067	1519703	1752024	1652706	1675812	1794688	1898734	2088156	1749812	1614968	1480127	1708792	1447664	1727453	1523768	1580222	1557868	1385070	1726122	1211934	1425603	1779917	1875147	1924386	1931728	1946252	2174264	1422896	1757190	1862884	2163680	1825005	2000182	2037985	1656540	1661207
1552536	1336081	1374806	1505660	1486513	1496081	1736098	1399663	1528934	1537945	1578414	1530000	1613613	1663434	1570551	1541435	1486607	1496603	1437576	1684718	1488987	1767286	1791471	1776982	1740137	1730086	1533086	1613499	1557226	1516752	1715223	1674283	1696400	1681406	1364733	1884767	2343473	2302232	2552897	1975617	1736873	1908608	1805059	1941053	1772131	1911683	1946452	1797378	1692513	1468950
1720168	1779801	1582208	1536155	1433853	1761416	1731135	1610901	1660493	1577367	1597023	1721751	1700272	1628239	1951015	1506506	1626278	1517546	1716656	1769015	1670321	1548502	1453299	1915635	1644033	1591289	2030654	1457059	1611412	1595356	1574356	1614015	1604946	1688566	1519946	1984899	2345118	2339689	2127262	1756129	1811742	1677108	1434082	1646136	1892151	1605329	1483680	1754323	1803906	1749709
1850746	1511513	1489734	1481552	1584676	1390901	1625230	1767654	1614012	1653888	1697625	2175762	1848825	1543490	1558073	1563323	1477753	1560675	1372378	1509982	1528246	1674824	1568147	1673551	1764132	1812157	1586561	1611494	1476569	1577526	1476188	1541748	1662875	1450260	1487887	1574003	2183411	2435695	2245264	1947118	1677536	1701552	1508415	1718758	1680836	1844211	1809791	1860205	1744583	1512240
1932500	1957814	1795283	2042842	1458043	1658065	1367517	1490491	1935726	1995111	2238842	2051596	1604172	1748111	1583264	1814937	1475997	1580688	1573846	1376135	1390197	1351084	1517102	1311767	1595415	1519078	1383230	1609320	1594471	1507139	1785351	1735947	1625482	1604044	1637321	1625535	1706153	2033921	1864262	1586124	1674709	1747021	1812335	1614695	1549360	1519503	1559726	1726804	1791392	1864843
1720627	1821281	1899085	1692842	1342618	1388737	1729276	1764085	1719158	2109269	2353086	1873762	1853764	1486369	1718448	1552531	1364075	1304482	1319851	1415822	1309574	1299514	1588814	1636399	1513240	1417575	1466717	1336797	1906820	1828132	1574284	1617675	1673882	1514701	1660274	1487761	1475766	1546370	1696680	1788923	1662532	1839788	1911717	1715877	1663069	1570025	1719831	1434579	1411850	1784375
1786871	1562129	1720151	1753114	1339592	1370490	1655021	1711635	1763291	2068926	1849623	2324507	1773134	1713062	1506404	1377454	1499747	1474850	1633442	1478709	1453205	1488660	1505448	1665980	1427026	1728452	1930106	1880928	1898122	1813667	1946213	1845232	1800408	1772274	1604346	1541301	1354801	1472685	1509774	1607732	1486065	1684557	1810753	1831046	1773861	1662888	1358418	1479076	1507923	1457196
1752247	1768754	1798586	1578041	1695610	1410873	1443935	1275333	1560363	1698450	1849199	1922334	1721879	1636372	1674882	1808256	1547306	1700804	1886663	1505143	1489964	1315702	1328014	1384562	1636851	1955633	1851659	2048782	2152045	1916065	1868741	1662940	1597417	1774794	1611699	1493062	1300962	1572308	1358518	1488560	1641267	1561229	1662639	1349729	1602585	1356344	1627328	2000117	1622018	1556323
1601806	1400530	1640565	1690692	1696761	1510320	1589123	1320641	1589810	1800978	1968704	1804256	1844433	1936350	1813418	1766230	1911142	1898669	1898411	1741702	1537447	1470607	1282472	1446012	1634576	2336031	2209508	2132964	2269047	2137637	2130637	1604783	1434971	1447950	1441105	1676934	1553774	1390582	1665940	1708102	1531685	1651243	1497494	1705642	1422175	1614150	1588956	1891133	1889890	1748464
1711580	1831007	1571089	1729741	1812209	1390439	1616523	1413331	1596088	1697263	1628443	1853400	2096932	2228676	1826459	2085400	2376017	1981705	1709332	1758312	1594596	1411191	1461388	1348723	1540040	2055455	2088504	1960173	2325808	2034509	1720099	1468678	1455480	1423628	1418686	1483148	1369041	1586486	1608312	1705247	1433531	1465582	1714805	1616234	1743151	1815502	1754194	1883892	1674436	1750691
1818123	1673502	2122420	1437706	1541092	1540028	1372208	1399872	1467889	1752622	1552603	1922488	1719119	2288899	2345949	2228854	2122183	2150563	1712012	1368506	1723747	1681326	1444176	1388501	1722059	1683203	2112186	2050391	2036106	1970143	1668575	1651011	1599969	1717435	1561976	1803536	1769692	2004393	1773714	1513180	1313789	1537911	1591778	1602206	1739453	2186119	2203972	2105417	2113826	1721981
1837500	1780551	1587818	1565981	1317852	1586943	1551179	1959138	1890548	1831801	1831279	1945293	1829738	2055358	1777228	2275776	2288879	2025906	2049848	1707569	1793005	1754626	2018459	1732803	1687341	1431479	1653444	1637859	1774620	1657835	1964387	2027612	1979852	1693136	1989411	1890820	1966709	1571333	1530528	1477983	1394086	1463018	1922304	2043935	2215291	2412760	2279835	1836801	1758084	1449367
1427438	1426270	1722806	1640333	1573834	1665109	1941978	2423518	1849758	1866185	2227722	2009423	1726917	1579569	1820431	1790991	1906791	2190268	1426239	1441818	1649087	1623925	1741402	1523920	1487849	1468602	1648330	1501322	1529650	1809683	1935802	2062240	1924890	2300645	2262116	2179872	1927522	1693708	1584812	1567573	1532033	1737588	1598895	2144908	2417145	2626539	2523145	1997629	1724061	1518494
1462092	1541598	1754953	1367988	1512705	1303546	1792469	2375363	2394197	2506751	2111647	1979699	1684833	1641868	1406757	1692393	1794882	1718884	1700884	1765493	1631455	1509809	1571325	1417992	1533516	1432410	1429765	1925633	1957829	1696139	1853464	2217623	2352599	2549947	1962042	1958655	1986635	1562197	1518362	1685317	1404270	1609712	1529160	1680036	2168836	2115473	1962724	2058653	1974268	1540131
1523887	1568385	1602548	1548799	1482004	1701696	1959081	2156903	2159223	1984477	1721703	1877695	1570845	1554824	1514694	1883630	1662823	1580870	1945809	1957131	1548375	1488299	1399572	1604994	1560570	1516327	1969317	1823712	1914377	1807728	1724961	2065356	2328484	2442938	2011832	1981575	1751340	1486162	1406075	1588180	1545066	1571057	1537233	1501597	1778838	1413074	2156548	1989379	1870794	1517024
1875042	1511298	1513937	1643794	1727555	1831477	1675804	1995465	1293177	1827120	1852014	2083118	1833919	1563065	1546311	1527837	1308430	1529361	1846558	1583036	1779280	1506773	1257568	1675642	1535339	1871859	2152481	2291748	1830827	1610349	1615115	1829400	1767851	2386266	1697575	1651300	1960085	1644905	1786298	1726414	1724569	1288289	1472986	1459887	1500405	1656681	1897721	1869835	1915259	1502800
1697953	1671342	1695022	1759719	1703452	1530398	1387226	1467660	1846669	1597675	1610920	1802922	1609891	1689344	1907182	1629186	1581880	1704761	1548635	1529426	1497825	1723542	1679805	1543106	1815969	2096388	2182620	2086654	1824610	1663826	1691236	1685172	1945771	1644367	1754835	1959308	1524184	1374110	1447021	1315068	1498190	1436827	1553724	1857906	1710923	1572545	1626691	1878579	1917564	2261812
1665928	1646550	1668280	1810020	1896302	1495646	1611166	1396616	1452518	1496315	1563581	1814487	1856318	1435789	1605136	1678191	1334146	1552010	1591504	1518323	1481805	1469247	1675523	1690550	2129168	2135105	2265707	2286752	2032319	1679393	1664456	1689752	1640303	2009493	1745769	1698083	1629700	1708888	1518433	1480473	1558342	1426824	1518160	1362701	2030290	1933350	1710411	1622181	2216104	2146120
2083983	1622753	1818666	1714093	1618469	1773310	1433430	1308276	1463390	1461215	1477414	1522388	1606720	1637250	1707347	1562514	1431696	1538664	1526287	1451707	1569987	1566928	1584538	1866127	1543251	1573129	2000247	1924220	2001635	1680282	1699121	1622607	1566565	1768001	1280631	1780795	1932826	1588195	1563735	1390838	1703999	1558247	1595082	1813601	2196926	2091105	1887836	1816948	1662011	1771549
1733937	1844372	2227208	1584533	1667334	1522150	1400531	1334567	1269822	1582550	1755820	1484238	1488390	1829776	1426203	1409195	1494128	1444864	1582320	1570725	1677191	1466882	1528757	1509142	1432079	1806097	1556629	1707832	1678901	1659913	1748325	1621586	1483957	1620058	1745553	1635904	1665750	1520991	1576637	1553080	1817306	1596361	2009342	2214946	2223241	2150769	1711924	1858770	1606392	1893076
1764598	2076781	1672108	1581073	1417160	1650668	1615390	1544784	1518113	1471798	1616062	1439747	1413368	1457781	1443200	1596115	1683422	1709494	1678116	1638037	1622013	1706204	1695206	1566042	1475450	1430495	1524674	1639482	1803668	1619740	1824417	1688567	1532276	1445606	1391382	1409221	1368810	1537344	1403338	1536363	1404650	1940592	2059941	2399266	2386312	2485934	1997788	1638208	1538740	1578229
1609252	1604141	1872158	1586913	1690189	1434313	1650478	1668100	1867784	1342118	1534647	1546334	1558339	1546450	1804155	2078499	1716713	2077260	2045070	1680324	1585664	1730235	1786646	1468471	1562609	1362262	1505403	1214160	1881494	1623393	1640314	1572418	1476569	1597238	1357450	1431347	1518239	1555661	1489517	1486980	1422422	1763370	1814350	1884788	2043027	2145620	1871370	1693368	1711337	1762856
2055965	1764962	1681873	1455898	1588738	1771207	1764205	1579354	1726458	1682930	1530703	1369168	1472260	1741320	1757010	2055879	1854355	2159396	2024620	1757127	1697867	1673725	1824717	1413965	1622360	1341336	1410718	1428054	1574375	1709549	1557493	1637276	1700237	1675412	1398068	1549328	1535493	1640774	1785891	1627677	1549460	1562087	1515798	1467710	1647074	1669303	1683324	1551772	1632429	1648808
1703205	1851761	2021189	1951126	1903097	1699515	1746363	1628761	1647350	1902534	1345674	1299400	1479920	1873757	2314021	2565465	2230262	2275049	1703474	1618920	1586325	1685467	1939077	1547235	1495677	1479553	1470576	1679941	1515799	1533199	1730319	1613520	1619968	1634741	1580646	1625550	1776026	1513725	1784809	1508426	1629624	1467824	1473115	1675823	1647380	1735923	1879370	2012074	1428000	1832709
1948914	2400232	1772681	1943773	1976969	2076908	1900235	1825921	1485591	1437188	1591430	1552303	1502918	1728463	2117728	2250084	2537964	2371989	2017431	1662616	1515829	1501373	1407774	1559365	1483238	1430877	1844122	1513357	1429305	1509243	1447332	1744318	1497703	1746074	1840560	1582868	1838681	1864687	1512850	1584461	1699300	1360055	1431733	1414100	1694448	1730266	1710674	1680474	1701619	1590793
2005572	1785826	1852574	2046093	2329578	2135783	1913749	1856001	1790151	1578248	1533366	1650828	1553006	1488882	1534203	1576708	2014739	1717021	1687779	1722783	1531021	1541492	1511259	1718421	1849730	1811025	1477513	1486427	1452146	1336553	1549911	1440008	1419369	1980751	2238248	1918354	1857441	1989479	1630292	1619038	1433016	1385174	1424248	1478307	1448537	1446633	1442289	1650259	1682774	1466851
1931058	2061329	1831640	1943737	2153512	2207833	1622922	1549489	1499886	1662941	1708051	1429257	1606041	1471238	1332292	1575725	1704879	1992420	1799763	1734634	1679173	1937884	2181505	2340593	1861501	1814736	1684627	1709354	1487354	1622457	1329829	1607450	2316182	2145487	2500704	2265876	1813516	1554863	1587403	1431585	1572624	1405192	1415516	1529009	1803385	1723549	1636698	1421907	1588505	1465306
1730718	1748496	1738897	1539227	1723517	1790472	1804277	1725595	1646440	1368876	1836983	1534843	1417624	1587578	1531937	1530379	1756828	1763943	1706752	2150133	1981193	2313471	1852313	2103940	1915026	1853886	1539328	1394716	1367427	1654057	1527566	1689762	1954070	2336869	2157704	1777130	1886977	1565364	1714923	1387119	1365750	1652601	1650143	1685896	1639136	1610649	1612806	1424575	1463463	1527016
1701612	1922408	1786891	1920723	1829686	2269433	2041672	1753524	1795223	1598103	1488087	1420886	1390674	1360387	1679865	1507534	1684155	1642592	1792907	2231731	2150064	2379812	2121215	2179266	2051973	1828450	1424301	1531478	1349362	1572685	1589588	1616426	2222708	2237291	2406404	2020037	1674024	1415219	1434382	1485530	1539289	1567471	1587501	1815623	1557851	1608326	1665381	1524931	1567039	1483517
1730911	1617772	1538621	1353852	1448561	1829693	1651586	1883845	1668633	1593109	1350820	1426203	1644677	1646931	1723326	2026352	2168330	1741650	1797292	1913814	2179501	2192458	2576326	2251178	1910594	1635945	1468576	1666989	1920015	1536607	1400044	1666083	1579266	1760422	1796392	1609877	1794876	1818719	1683798	1546280	1775780	2009253	1907628	1994408	1456786	1387852	1396834	1627647	1549277	1707382
1760485	1692047	1621732	1513068	1567253	1478784	1607831	1772967	1743706	1578509	1685552	1459890	1548585	1942121	2272563	2146069	2222644	1800462	1385817	1699044	1718029	1981206	1919631	2114602	2239841	1657808	1706462	1485938	1705986	1566569	1485558	1511857	1642328	1283968	1462616	1754384	1842470	2168612	1974214	1973540	2200584	1837494	1791180	1557863	1814386	1461019	1520634	1498713	1650803	1671679
1373803	1722654	1708890	1679958	1404354	1630173	1410021	1611024	1617158	1563037	1466485	1649651	2044744	2271693	2345139	2112985	1965821	1926907	1662437	1816441	1675241	1779840	2162056	1857538	1724362	1671604	1480381	1534417	1826754	1459718	1412679	1557573	1602856	1582984	1459658	1625065	1549633	2086105	2047278	2463792	2375554	1863876	1995918	1755809	1542360	1594817	1511959	1628500	1601566	1728155
1748625	1720690	1690437	1918501	1483319	1648244	1361609	1507935	1578017	1642143	1645885	1516320	1616489	1931461	1866202	2217553	1922965	1920617	1542724	1548089	1577187	1641655	1651410	1749039	1726375	1775848	1664692	1351568	1405492	1446068	1736357	1644401	1699092	1747283	1797817	1930485	2048311	2079827	2124077	2284225	2331901	1887946	1698603	1670988	1523193	1491933	1601348	1427996	1656878	1361415
1877674	1515952	1797136	1791610	1355973	1373886	1504295	1493272	1400021	1770045	1499884	1569994	1568774	1574264	1828297	1867818	1980356	1888726	1642785	1505601	1576910	1647433	1378912	1717854	1645614	1990055	1613530	1501837	1456927	1401733	1563777	1660633	1965676	1871010	2215058	2103102	1685933	1536392	2176691	2459855	2245604	1926235	1922576	1736307	1802299	1691631	1977879	1655870	1488729	1371801
1545797	1575944	1645328	1643929	1546093	1564971	1527437	1877160	1547687	1450977	1542596	1998143	1687584	1680272	1498364	1423177	1779042	1639626	1871831	1646638	1562723	1534757	1510754	1570253	1606718	1656319	1450752	1485396	1491451	1831037	2001033	2182302	2303324	2052028	1902940	1699080	1550275	1737098	1603743	1720963	1665037	1816794	1679388	1563513	1752900	1449467	1631856	1429100	1338178	1433485
1732402	1540100	1734993	1479171	1682886	1580107	1520148	1549218	1485473	1613452	1716092	1525913	1625333	1415846	1505800	1757339	1562965	1902961	1670090	1750070	1781525	1751408	1455723	1287545	1561298	1650739	1912913	1438489	1603738	1542824	2138716	2082845	2339014	2348217	2251076	1604632	1646897	1673859	1394674	1839388	1846385	1663754	1865747	1700106	1418329	1386233	1473589	1549506	1691393	1460746
1347620	1547786	1603642	1465189	1971157	2060206	1988894	1845590	1816352	1831397	1894949	1799474	1640532	1813750	1589900	1331301	1413420	1597591	1914511	1807554	1761106	1575581	1447921	1548747	1628190	1529128	1562491	1646071	1726836	1640898	1608494	1785292	1932484	2064097	1939911	1763148	1714990	1605558	1461277	1581052	1700350	1643281	1610861	1905587	1740238	1416662	1453540	1294270	1487481	1505724
1698329	1432825	1717022	1849932	1962339	1885033	2097402	2008402	1730881	1544005	1534703	1652914	1570497	1349816	1491509	1671747	1548048	1485202	1569831	1644630	1370863	1483606	1478449	1385488	1546115	1678528	1791055	1457035	1593176	1444665	1469796	1430765	1790743	1875891	1807619	1782066	1813632	1693046	1540484	1730560	1535728	1475756	1423875	1779026	1545746	1732721	1470138	1367718	1878270	2240064
1475908	1610502	1425487	1632992	1934058	2662035	2058392	1779939	1742513	1548757	1400049	1599662	1704605	1664528	1344883	1394352	1705585	1577091	1272078	1564104	1573657	1466272	1660047	1644287	1602362	1864178	1635611	1570922	1623635	1561176	1548328	1692220	1564052	1620778	1803874	1773742	1843881	1563254	1810850	1462897	1653386	1449803	1551171	1383720	1685938	1347922	1342494	1538782	1836860	2408701
1449062	1526182	1402831	1673861	2095908	2117908	1575825	1882322	1593627	1628053	1601535	1566027	1647435	1483199	1761712	1632777	1547770	1406625	1223687	1563304	1549799	1973370	1669843	2117097	1825795	1449927	1682515	1446397	1648544	1716650	1531869	1595975	1455680	1484375	1466455	1902154	1893800	1611219	1533523	1598139	1472915	1741229	1729048	1559369	1801805	1449419	1588183	1527357	1571304	1600607
1446218	1629493	1508611	1807583	1874918	1872406	2000710	1591326	1716320	1779962	1573619	1414258	1440828	1456604	1625732	1529626	1349125	1544797	1717137	1729976	1599924	1553662	1612682	2207026	1832674	1793458	1827418	1740069	1617049	1532164	1477474	1610531	1567555	1530046	1515410	1482932	1410829	1834070	1769544	1811924	1606391	1357242	1200300	1618231	1454064	1689992	1596841	1652927	1689653	1708842
1374053	1407805	1411140	1590500	1403353	1693811	1744148	1988906	1602612	1792328	1678934	2313906	2017805	2171817	1859233	1553178	1586789	1448831	1401119	1489016	1551680	2112463	2376890	2414321	2071940	1714573	1650792	1590074	1545917	1711663	1483310	1411815	1398504	1760915	1510089	1355214	1595777	1521174	1456297	1522627	1595620	1697690	1803764	1560565	1761991	1802732	1693214	1662688	1485744	1521644
1611305	1650885	1545481	1398826	1642316	1566570	1644150	1864953	2085629	1958342	1977191	2013951	1700040	1987583	2003512	1677843	1585712	1610438	1506123	1557794	1621313	2219067	2416892	2378543	1742705	1645710	1506978	1408409	1482282	1402063	1492254	1479758	1719002	1473208	1496396	1447281	1526017	1531164	1664694	1553083	1937306	1725459	1955835	1810707	1653908	1753804	1630555	1686664	1584430	1369415
1301814	1444893	1522273	1434967	1483886	1872688	1736255	1898122	2192225	1939013	2518714	2332860	2123563	1781278	1757232	1501376	1420730	1831021	1579506	1556217	1835420	1748101	2120124	2067713	2006862	1941460	1786921	1580336	1565282	1893047	1654409	1680239	1797068	1523327	1505743	1303771	1588123	1702641	1545159	1854442	2062144	1862265	2074856	1861767	1587915	1641544	1638491	1662470	1531011	1471371
1525404	1869881	1767259	1722851	1779727	1907118	1721514	1700781	1734606	2022797	2353719	2490443	2049725	1779911	1464900	1660000	1616637	1714014	1547530	1457763	1394330	1606303	1553752	1791229	1693400	1500115	1968224	1693376	1943034	2283639	1643386	1702077	1745889	1309071	1415421	1495434	1369374	1617406	2061566	1975952	2124044	2227782	1853198	1652430	1497276	1391714	1320423	1688615	1274282	1285786
1679374	1354742	1501127	2040682	1976382	2175428	2047561	1627999	2088997	1856786	1967291	1727660	1831744	1987454	1657006	1601952	1569838	1573534	1524012	1244799	1565858	1607622	1463259	1673134	1894927	1965713	1975558	1905484	1901682	2122600	1927384	2017160	1777672	1667300	1427395	1532701	1498760	1491727	2021627	1836480	2303346	1994270	1778491	1832203	1762018	1379258	1202131	1338604	1531901	1777799
1560597	1620382	1517783	2125746	2573766	2077281	1970766	1675426	1723695	1663494	2012414	1675758	1663052	1700312	1420958	1504694	1650457	1314073	1418148	1426313	1389716	1795356	1586141	1879950	1915032	1792917	2267400	2492364	2351015	2172776	2203895	1909765	1621390	1770307	1701325	1689714	1532209	1473066	1724223	2066316	2032963	2005128	1991109	1722244	1510034	1819031	1640475	1922871	1766353	1736874
2203790	2215496	1790002	1868697	2131692	2133519	1638808	1575041	1617437	1624541	1844453	1787301	1856615	1806020	1468158	1573338	1386484	1423757	1845131	1499414	1726591	1929451	1764545	1765701	2131745	2136527	2401966	2370476	2426872	2299388	1789164	1965129	1941064	1636426	1543272	1555162	1672181	1475321	1418406	1595283	1979688	1754448	1664778	1552488	1769711	1541489	1924765	1965959	1847396	2008386
1497393	1513981	1616274	1937878	1949690	1912564	1845319	1719913	1709146	1664568	1644883	1536071	1490411	1517370	1597424	1613881	1397604	1596112	1824146	1851069	1970473	2028266	2326074	1617803	1873786	1767877	1802376	2273663	2040746	1810521	2002240	1809025	1698784	1587163	1562594	1644080	1548452	1494057	1340054	1439335	1638673	1575622	1680434	1662084	2135100	2031823	2333230	2326647	1907473	1894496
1443014	1580784	1446664	1394146	1731570	1635794	1796835	1805413	1598828	1667506	1629266	1437662	1500452	1559678	1453506	1657955	1704446	1500648	1745992	2169238	2007097	2481493	2056276	1619077	1522092	1724425	1641249	1915480	1620690	1642253	1857067	1544512	1569722	1396129	1505883	1495997	1787668	1613920	1377831	1500320	1571340	2142272	1855758	2213608	2085056	1956308	2600291	2163532	2196468	1827804
1546235	1652821	1867948	1534967	1556808	1625394	1548183	1755623	1765327	1706763	1692996	1229486	1572784	1349852	1446642	1532948	1471533	1623689	1740610	1767113	1925934	2170919	2084508	1858475	1763089	1658007	1440754	1629246	1769563	1780263	1550092	1712695	1746715	1638936	1347333	1551304	1388004	1475982	1511329	1539998	1653195	1963082	1937371	1953360	2166992	2015921	2626685	2422189	1824319	1685901
1735751	1611472	1428553	1346188	1477332	1803115	1699647	1839752	1829510	1554568	1509950	1311712	1554604	1455326	1419971	1523522	1791961	1603854	1612877	1805075	2085360	2338298	2042354	1661354	1762490	1457415	1584244	1566396	1375910	1505785	1617355	1812530	1682976	1516098	1477258	1285192	1459442	1500604	1618431	1741159	1748595	1941023	1730077	1850854	2086246	2102738	2100862	1915102	1776765	1616686
1736713	1578964	1407673	1527037	1550461	1582100	1497044	1521446	1340424	1403998	1688602	1470576	1470702	1880771	1694111	1582013	1702786	1689340	1603156	1722424	1600681	1578204	1508089	1562382	1710175	1614774	1851373	1482868	1664291	1401808	1561866	1703607	1609458	1455089	1372069	1412165	1707503	1905625	1803399	2544119	2290270	2428649	1786527	1488504	1380160	1563945	1563234	1687054	2007484	2049871
1341102	1442289	1527068	1484266	1541442	1486094	1467197	1558261	1425565	1453333	1592423	1614249	1513847	1743738	1608749	1619326	1545358	1673033	1571775	1721120	1658258	1585782	1663692	1637575	2006814	1700776	1720576	1590642	1703253	1495815	1426904	1545480	1658888	1674349	1387782	1677275	1583419	1921617	1752309	2005986	1619574	1766217	1537622	1479424	1468570	1378580	1586644	1566211	1585755	1813930
1427025	1607658	1496157	1649605	1540991	1428650	1538271	1436466	1511408	1625433	1825391	1769804	1978542	1739427	1742378	1541215	1605541	1479918	1779783	1567818	1616616	1715618	1470427	1498078	1707660	1820495	1689724	1637438	1376246	1459633	1336670	1302919	1652339	1577075	1475320	1624491	1872643	1868444	2289573	2093978	2132110	1714521	1619454	1866896	1758123	1615527	1619555	1687783	1742148	1516543
1499464	1696791	1528165	1526348	1509844	1593511	1868169	1826908	1817581	1866638	2038919	1838259	1544321	1384635	1768867	1792797	1392478	1616851	1505359	1497436	1409021	1673474	1572371	1672028	1646068	1544755	1563363	1544630	1585410	1603102	1554833	1435066	1843273	1650240	1730560	1766553	1679363	1971532	1664894	1761581	1971606	1668655	1538947	1697400	1326899	1450816	1468094	1573262	1538371	1566955
1970099	1799682	1732311	1818823	1734542	1416341	1481257	1585926	1709588	2032077	2072347	2329393	2097890	1780116	1746846	1492357	1625732	1329625	1375407	1634414	1644635	1385589	1289973	1414422	1512542	1577878	1728905	1641612	1552161	1530796	1807194	1808984	1593471	1754778	1505711	1742398	1608228	1630230	1495097	1416168	1558609	1638102	1610126	1856656	1552536	1502138	1291118	1498261	1479167	1443331
2104763	1755290	1725514	2003291	1609299	1546628	1563441	1288281	1569002	1657958	1676273	1844157	2017360	1544865	1534755	1665018	1551121	1536104	1613586	1581454	1409702	1800953	1588684	1623570	1852489	1430745	1546200	1597520	1969766	1955778	2100274	1925064	1693612	1699919	1425470	1617134	1427172	1386341	1399718	1790374	1512421	1560922	1727230	1486976	1699188	1712254	1384652	1416948	1454805	1615281
1904473	1978111	2121738	2018522	1471845	1275652	1403012	1406676	1610737	1374375	1580627	2136863	1773607	1752115	1830183	1660892	1731326	1515123	1704006	1912087	1495252	1604293	1504672	1490033	1489136	1669209	1708650	1507941	1927646	1997866	2208221	1731903	1599572	1716807	1683220	1676746	1630403	1635331	1654409	1424398	1435763	1532641	1640687	1516024	1756940	1671130	1470556	1399129	1595331	1466329
1673308	1590211	1829440	1968328	1484247	1950055	1641276	1484345	1656644	1482697	1547612	1782996	1714920	2141087	2167387	1966009	1795633	2111281	2017772	2036764	1701644	1448438	1549846	1438368	1478850	1695580	1737746	2100377	2366423	2248797	2226118	1655664	1690722	1380254	1664474	1494645	1700431	1601137	1589171	1558259	1464794	1495792	1398085	1732552	1564962	1613724	1420174	1708322	1732737	1848774
1759105	1854774	1790780	1748298	1380411	1603320	1483614	1694330	1301379	1426523	1503739	1764699	1839040	1609334	1627949	1808279	2208720	2370921	2207399	1844788	1835616	1734410	1692435	1546015	1412957	1596134	1987883	2379520	2269891	2227861	1992302	1656450	1673702	1488186	1405840	1397179	1511072	1568072	1761786	1558362	1653545	1507059	1482570	1570304	1575900	1836330	1920579	1924754	2007362	1920456
1716813	1466183	1663846	1641449	1666994	1452778	1599042	1436790	1786000	1585492	1734573	1784682	1536246	1815111	1747361	1923416	2267673	2462106	2424411	2272156	1870012	1570884	1560599	1659960	1638856	1441734	1600611	1697624	1746289	2202525	2019689	1560183	1682214	1559151	1738549	1516220	1641630	1682299	1561500	1653044	1540126	1483549	1324535	1606902	1741227	1772485	2095726	1915051	2214065	1977828
1778309	1706296	1635447	1525669	1514716	1326009	1222054	1524982	1509047	1571919	1923583	1798082	1785095	1702069	1770501	2016112	1883260	2127316	2203435	1832859	1778923	1667112	1724136	1626012	1612922	1411240	1363140	1347552	1544189	1837211	1814584	1823312	1701523	1843059	1842124	1882067	1973559	1698046	1772518	1463580	1472607	1403206	1489531	1542166	1925350	2214711	2262870	2323371	1903854	1913104
1803388	1612517	1813972	1424288	1610101	1415585	1309453	1668117	1782675	2548014	2258783	2020383	1998187	1882146	1788152	1914412	1669379	1958141	2051871	1981960	1719629	1660949	1664892	1462670	1470767	1474182	1449227	1480414	1496711	1624886	1808777	1603203	2176311	2307531	2216048	2088127	1917610	1608030	1453712	1387428	1423338	1597811	1538198	1455924	2005595	2119184	2143971	2250849	2054833	1835878
1476252	1700214	1439426	1559223	1381487	1409442	1591239	1714237	1723356	2254000	2279911	2184297	1797774	1811313	1468571	1469248	1656570	1607959	1708121	1828663	1668469	1661494	1658478	1655280	1622083	1626271	1514823	1379294	1694453	1554386	1621154	1714492	2159658	2467668	2434212	2530107	2374367	1882150	1494034	1715155	1592015	1412094	1353822	1654147	1680954	1498645	1712786	1634638	1556467	1723324
1444787	1333303	1430786	1387519	1637805	1492551	1488515	1698532	1634892	1567738	2110824	2114166	1937631	1766315	1529609	1531066	1626679	1465607	1661806	1838000	1711178	1740574	1567159	1349719	1362557	1557326	1477741	1431119	1815363	1840623	1798028	1965125	2027555	2332720	2520579	1953680	2068119	1883123	1637386	1566169	1438986	1582074	1290619	1478382	1504241	1417424	1582734	1760440	1821866	1642552
1410668	1402893	1523809	1712136	1680307	1505232	1545676	1490200	1522778	1770871	1772703	1850212	1693079	1727191	1606194	1585852	1572921	1481958	1500654	1559936	1897532	1677359	1634751	1367440	1235582	1562158	2048541	2226095	2213313	1998228	1612350	1619756	1717023	1631945	1978959	1957604	1915651	1849949	1543356	1517743	1556677	1637300	1430899	1430656	1601230	1634915	1695162	1594273	1712339	1813951
1616475	1551730	1468587	1505194	1591402	1616648	1452026	1546302	1513722	1404110	1646707	1890656	1587198	1806738	1583817	1694906	1526161	1494982	1606226	1378892	1348139	1517906	1625615	1479113	1571972	2256758	2360151	2328041	2403318	2160536	1818201	1794593	1824883	1601450	1620726	1714642	2032412	1941706	1952788	1693425	1325480	1633785	1474280	1493083	1414954	1638439	1358719	1646058	1587588	1879782
1935806	1694418	1970509	1921701	1621751	1460880	1619688	1696658	1508706	1549975	1428273	1676594	1601618	1762408	1869284	1719947	1624130	1495290	1308250	1488442	1841761	1664440	1815017	1634908	1721011	2031182	2096137	2142302	2480239	1896190	1690108	1380696	1631809	1473812	1728393	1428500	1785168	1666811	1752796	1573801	1313493	1580600	1432326	1645711	1601687	1621849	1888711	1834958	1606608	1856824
2182301	1960209	2293859	1982703	1614287	1638883	2008907	1832255	1463674	1558640	1358006	1502021	1406323	1634778	1504227	1466758	1499330	1419271	1678879	1718035	1501162	1336038	1591537	1551018	1587460	1632256	1906571	2239383	1814947	1947695	1883067	1619857	1723638	1475814	1668013	1418245	1529340	1782543	1713852	1433578	1370543	1433483	1399931	1744473	1933629	2379812	2436310	1961640	1975949	1634669
2179341	1911089	2132530	2097275	1757525	1515604	1740474	1753047	1608188	1408190	1398521	1460963	1524189	1587461	1571469	1353951	1651011	1518955	1841163	1669426	1487628	1698591	1655956	1512290	1790662	1517158	1405987	1577466	1869578	1875515	2125590	1588624	1597791	1524628	1607378	1614503	1677483	1687029	1671714	1557881	1504055	1463702	1433921	1921405	2127280	2323633	2190088	2375676	1770546	1695426
2016068	1921970	1993501	1762270	1612406	1424336	1559222	1336301	1554220	1615206	1497015	1493634	1291565	1560460	1547246	1414968	1596632	1401571	1518042	1722253	1685324	1758039	1524474	1852637	1713684	1507689	1610103	1511731	1638440	1520864	1666793	1763331	1737306	1997143	1451660	1320620	1396823	1386221	1688735	1669999	1417727	1385594	1711371	1748991	1987430	2487807	2524064	2177681	1983882	1781746
1895695	1952659	2095514	1993525	1564343	1716513	1519891	1729876	1578263	1756599	1712869	1657255	1455224	1558078	1349128	1684393	1880735	1664642	1921363	1865887	1839745	1323588	1569375	1761046	1689180	1411006	1435903	1510241	1444295	1474848	1515608	1555668	1525640	1586230	1223497	1662645	1598632	1490856	1508012	1740164	1713957	1466304	1473249	1651271	1678048	1774498	1983547	1947712	1819210	1603704
1987810	2079580	1826889	1643300	1883619	1606925	1510263	1689158	1789306	1804722	1656438	1530616	1543223	1524123	1668109	1913514	1528551	1540595	2412619	1977245	1616620	1952933	1607163	1412947	1668485	1530056	1354608	1469918	1571451	1404156	1507256	1593515	1571728	1521636	1753220	1417341	1632821	1504638	1662995	1687547	1613323	1680271	1571128	1695743	1502399	1472253	1862494	1996796	1748900	1738820
1816470	1802097	1339448	2042291	1706035	1846990	2176682	1960837	1971194	1795407	1726051	1529079	1546854	1321163	1400847	1691990	1836951	2201154	2393121	2236041	1898746	1763622	1447977	1621188	1321077	1308270	1554598	1541569	1444243	1512845	1442178	1620056	1522084	1694107	1583476	1344254	1494808	1718450	1857910	1420342	1690094	1650349	1649186	1564594	1563434	1425565	1617391	1371279	1675686	1758738
1668957	1885755	1520773	1653933	1831469	2435118	2148203	2072063	2053296	1744584	1737607	1580339	1279170	1333578	1524154	1507691	1722041	2088869	1913026	2066858	1805288	1745484	1498033	1652835	1590125	1337363	1489282	1554502	1455570	1606778	1423701	1297484	1784293	1654226	1937818	1935525	2177650	2203015	1874306	2015413	1796895	1642906	1554393	1650617	1495229	1379011	1568967	1547691	1498185	1761976
1487434	1632262	1635626	1497536	1970023	2102064	2436313	2276592	2116881	2060840	1649755	1705915	1448780	1534821	1522018	1668481	1511514	2064313	1840844	1585750	1658246	1568714	1634984	1480154	1775360	1666689	1723002	1661677	1278210	1428343	1361314	1475547	1542600	1570453	1846525	2234659	2187004	1750127	1773187	1575802	1500784	1827623	2016864	1497714	1344061	1568948	1442522	1547680	1576979	1700063
1734701	1657602	2031467	1763298	1911800	2191358	2443047	2684185	2102003	1820547	1834325	1846834	1722150	1718285	1575585	1530998	1403896	1668614	1870508	1740391	1749110	1512916	1797341	1779779	1720199	1769253	2047167	1589667	1556259	1658262	1367696	1265923	1431306	1656447	2024814	2316317	2382716	1972875	1719451	1528223	1726334	1473157	1623375	1506999	1495962	1430745	1390770	1572797	1524177	1416655
1916511	1885428	2199655	1607397	1477389	2047674	2041085	1861773	1996165	1725604	1863756	1460455	1716519	1573280	1550262	1317208	1327352	1687673	1560017	1921336	1964693	1887023	1826324	1906823	2059067	2052188	2148495	1661835	1619741	1531066	1499736	1497459	1588022	1942669	2152748	2256343	2187813	1898879	1856433	1632002	1639382	1505322	1388907	1563977	1616410	1573835	1417425	1352466	1277365	1424535
1647860	1611637	1903436	1824985	1844470	1720930	1581928	1737779	1755742	1700087	1544526	1511864	1634374	1583259	1430754	1412140	1586090	1452723	1747419	1673972	1672015	1947942	2149878	2335525	2316626	2240198	1983766	1772992	1693282	1503686	1531168	1548848	1708680	1742955	1989295	1548715	1865935	1958166	2083430	1663856	1547862	1458674	1588940	1738823	1969087	1629945	1657421	1521424	1521709	1361854
1895294	2022686	1871416	1748500	1554947	1617022	1488407	1896877	1801932	1621954	1765429	1476751	1362073	1433043	1713869	1499704	2004342	1814907	1729777	1721911	1663298	1791248	2033618	2378176	2381958	2229857	1886463	1668405	1723595	1598679	1532237	1483292	1538393	1486887	1384642	1620535	1883860	2008965	1900107	1556576	1637074	1698770	1824980	1821691	2052274	1776361	1606386	1499111	1638919	1526130
1837571	1956186	1858585	1668497	1645136	1497933	1268687	1604246	1515221	1473416	1833476	1619216	1508252	1595240	1563970	1777973	2257857	2031297	1686704	1890903	1843160	1793577	1630251	1932038	2132340	2031393	1880850	1626031	1663594	1414753	1699033	1727698	1532279	1624728	1382724	1427902	1463807	1788738	1886132	1968831	2040822	2193812	1887098	1784848	1810556	1718930	1617511	1553485	1496881	1493782
1641837	2085118	1736886	1412790	1562777	1896112	1651468	1512777	1579311	1449796	1771836	1829411	1488302	1528026	1587571	1739518	2537055	1951955	2288221	1886359	1699928	1701264	1510889	1906527	1761753	1762624	1719219	1458454	1572810	1411087	1618678	1582293	1260890	1788592	1424619	1642347	1522849	1535293	1870219	2105832	2344438	2611398	2320577	2326970	2050062	1729718	1629911	1506226	1377887	1363328
1543242	1455876	1752130	1650831	1661059	1414566	1687444	1340547	1400068	1465307	1430419	1638012	1476528	1646779	1535345	1501152	1961938	2032719	2015892	1979698	1604443	1571425	1530546	1884840	1507713	1824707	1779850	1763394	1706620	1329404	1565958	1525845	1420402	1730417	1409594	1668997	1923063	1744217	1704993	1854758	2222054	2278815	2473868	2272592	1697889	1764859	1621800	1880738	1639009	1900536
1345380	1728101	1355336	1750251	1752601	1577029	1442775	1302973	1332946	1448323	1377256	1636386	1669173	1511809	1538682	1798978	1867114	2009061	1923654	1536514	1749512	1705266	1475471	1429023	1414998	1587338	1624235	1479062	1620942	1427542	1571398	1368974	1568371	1800203	2228890	2126357	1779339	1816826	1898857	1728853	1949045	2200818	2085689	2049637	2130582	1740551	1491735	1623465	1676430	1773622
1467862	1535083	1532251	1469537	1635506	1491383	1484475	1400620	1548974	1381604	1643115	1552090	1772073	1751624	1633115	1469488	1631115	2022988	1870027	1746674	1993913	1693552	1746263	1489831	1452096	1670863	1603268	1474808	1634974	1665482	1540504	1646704	1914669	2069442	2308216	2561144	2422593	1646045	1463024	1670804	1656596	1698513	1735930	1803747	1777497	1574559	1594293	1417349	1483918	1560800
1466358	1450408	1522830	1610540	1491460	1570763	1698787	1660434	1839291	1752917	1513969	1630963	1639414	1478681	1457367	1458053	1550062	1341926	1726806	1730968	1444267	1484254	1767789	1605229	1399558	1251596	1401597	1436508	1552118	1399217	1546546	1638820	1913896	2213835	2606955	2277625	2230633	1636452	1814197	1475345	1570874	1682849	1551742	1651880	1971541	1585766	1647812	1524248	1312257	1332317
1607397	1469114	1298442	1375865	1443762	1513443	1985353	1625334	2108330	1898471	1652350	1730603	1635751	1740951	1504679	1389812	1515415	1498453	1317299	1493012	1659571	1854079	1594421	1458692	1462977	1432934	1497505	1580609	1679638	1473485	1657694	1284885	1617797	1930868	1718638	2079158	1800919	1901627	1836587	1548770	1381324	1297944	1597871	1644865	1729917	1652482	1446363	1433384	1352979	1491706
1337478	1585585	1680986	1617206	1615165	1977240	2027596	2063465	1848666	1986342	1637872	1614988	1742226	1548018	1729243	1279650	1380903	1317927	1626110	1193428	1459845	1788723	1772542	1460325	1530997	1545440	1504871	1324244	1560987	1645694	1798811	1648837	1622238	1524823	1478061	1832661	1972820	1769118	1519222	1588684	1559933	1637215	1522231	1657685	1790050	1551401	1702160	1452755	1566400	1580545
1416763	1473442	1413558	1592970	1439064	1854846	2128469	2526650	2284742	1924325	1958058	1566652	1448332	1404083	1419680	1511401	1595865	1569971	1628377	1464115	1388670	1569647	1411280	1644992	1742285	2107592	1742133	1867403	1799945	1501829	1562933	1663348	1488922	1372413	1592824	1672165	1522882	1705271	1832542	1797112	1595054	1593252	1394602	1475563	1327457	1625284	1347158	1412864	1523549	1454190
1501121	1731770	1504024	1370510	1322374	1860141	1795730	2084531	2102422	2065751	1868331	1514381	1511565	1463003	1632574	1531629	1619822	1703876	1292564	1461674	1251306	1321995	1225745	1519235	1833189	2198006	2018202	1673365	1868281	1515782	1519428	1572562	1605519	1598071	1591856	1295448	1426122	1485572	1333658	1570433	1604064	1490042	1554165	1449720	1452492	1473999	1587183	1721586	1588813	1604498
1666597	1620024	1674728	1530767	1510957	1520291	1603844	1769349	1998361	1901724	1520515	1696126	1515201	1496884	1470092	1476020	1535026	1363906	1422511	1383926	1492951	1493589	1588954	1697684	1652287	1895190	2005369	1507484	1532789	1402959	1656457	1845578	1449788	1370735	1516994	1465741	1340592	1660666	1690867	1762116	1474416	1412015	1492093	1567066	1493780	1517294	1695097	1373781	1597027	1607992
1805338	1683508	1792193	1565962	1533398	1497374	1478983	1436420	1768334	1937258	1922649	1927853	1940708	2257294	1911383	1864340	1572989	1665298	1428189	1561219	1461194	1309504	1389471	2173289	2709501	2502968	2011593	1624250	1463307	1493881	1550761	1475623	1664521	1203560	1397572	1508242	1600739	1456393	1608723	1563176	1664435	1379505	1629798	1618575	1643100	1756465	1449589	1453273	1657908	1451075
1576747	1850302	1961441	1672683	1499845	1350628	1759095	1427552	1604842	1553822	1754369	1932493	1745252	1785970	2061739	2032832	1467528	1778502	1690848	1397826	1405500	1600749	1577509	2028001	2325743	2141149	2068531	1940622	1484499	1436361	1394451	1431145	1687271	1415526	1456306	1395596	1618402	1307851	1505966	1473670	1712287	1602148	1515526	1780958	2141721	1617170	1911235	1604046	1555759	1702813
1485149	1383485	1457643	1427630	1399662	1593280	1793003	2246630	1665354	1781975	1960426	2130096	2527101	2280868	2362952	1893702	1592522	1743655	1588962	1426127	1564016	1564221	1502364	1479454	1653490	1931431	2025750	1876207	1808834	1754815	1629150	1752721	1591463	1820286	1826200	1548370	1527362	1509001	1408016	1386500	1504447	1723957	1604757	2371602	1792627	1839358	1654789	1562362	1689172	1539398
1455774	1376458	1368425	1362179	1428478	1535794	1784432	1982253	1875094	1747501	1778336	1982120	2295117	2074305	2223051	2137760	1542820	1573583	1703667	1582392	1846667	1740187	1678414	1538122	1708558	1873210	2011474	1506278	1875242	1890460	1853429	2011341	1764077	2034277	1519700	1518877	1486444	1508844	1439965	1477447	1769414	1937676	2236975	2514330	2299079	1665505	1488358	1563614	1508313	1540124
1408614	1531150	1374711	1397746	1406214	2209612	1912582	1930850	2256133	2068833	2058399	1988925	1977759	1744225	2053793	1776232	1788305	1709521	1733030	1833210	1552220	1401919	1771455	1415997	1586053	1619772	1921159	1720243	1811250	1679553	1657536	1505011	1650228	1686722	1744551	1449480	1642541	1330924	1410336	1744379	1947955	2027026	2261135	2009533	1914306	1860739	1602085	1534793	1587941	1496273
1576448	1481571	1530009	1597688	1720340	1874084	2133678	2141816	1769316	1935326	1643548	1556301	1404243	1846688	1294178	1792176	1660880	1534808	1400666	1494072	1328595	1579813	1736655	1638230	1683604	1616985	1923761	1636640	1782655	2046396	2463050	2195429	2136748	1720735	1753785	1462887	1576859	1541629	1702870	1575586	1562479	1566210	1666714	2168966	2057462	1506489	1490073	1604174	1534560	1519374
1516406	1489093	1516431	1332950	1732151	2265802	2140686	2400933	1836891	1832696	1631333	1647438	1377467	1668191	1836473	1943302	1697514	1712147	1607559	1201670	1308468	1474778	1567709	1622507	1870102	2001696	1717228	1763188	1973727	2280652	2430694	2297778	1912898	1699546	1516309	1807741	1721585	1661093	1492056	1428280	1335357	1358691	1707496	1533843	1705526	1779108	2147216	2178576	1923527	2103974
1500529	1493004	1459707	1618404	1787397	1750307	2083560	1833704	2038234	1898740	1440052	1683490	1455127	1573719	1425615	1540619	1752684	1485345	1425283	1336908	1222098	1348787	1630845	1614069	1930948	2109111	2074211	1893067	2168578	2468910	2366295	2498861	2275310	1560884	1774674	1405950	1419364	1771537	1565622	1498062	1541332	1488531	1616313	1619424	2013601	1987978	1689916	1768631	1456806	1574481
1580590	1589568	1620529	1532240	1480036	1623043	2205881	1829657	1960684	1811799	1570087	1591790	1433522	1553148	1369296	1425420	1496389	1577194	1396865	1483668	1697638	2013250	1793279	1989001	2199399	2362335	1870568	1657167	1472992	1667703	1847835	1869344	1607660	2095141	2068027	1578123	1726654	1509703	1569259	1406504	1340279	1515732	1431082	1569448	1546163	1864357	1877635	2112721	2187130	2332405
1686391	1735457	1653719	1307776	1592331	1359571	1588360	1677976	1551119	1701704	1642608	1753645	1576752	1423855	1457791	1662006	1577664	1565736	1527342	1584873	1673925	1736636	2039434	2183387	2164266	2177236	1833352	1696305	1578372	1641402	1614314	1540154	1918392	1763930	1672510	1599537	1354351	1424622	1324300	1601979	1526738	1746850	1591937	2100469	1779102	1771310	1687909	1907959	2024135	2465771
1479391	1486587	1557062	1452382	1444165	1501944	1595285	1526323	1392573	1804149	1556078	1735461	1861297	1524560	1276242	1309321	1384626	1336978	1495097	1656978	1714503	2028354	2019936	1951045	2056383	2138800	1865998	1607792	1541670	1451829	1751792	1535839	1911604	1569243	1539207	1410871	1580340	1408664	1517653	1466235	1738496	1854520	1987459	1944122	1943683	1740447	1529347	1720548	2071684	2250119
1763523	1574136	1482447	1471392	1555640	1267968	1459456	1399622	1451693	1404267	1695048	1725729	1435262	1715314	1831262	1492232	1467514	1535418	1704734	1637010	1415330	1520643	1695106	1574512	1520457	2180157	1602432	1632111	1819275	1481061	1501300	1610734	1421924	1593631	1712978	1571083	1696765	1427723	1573248	1838799	2136366	2686994	2343976	2080974	1804658	1651954	1776336	1756927	1607223	1943340
1728460	1378878	1489669	1453098	1395831	1401914	1413489	1662406	1475844	1659632	1513729	1590594	1608227	1382522	1541573	1717569	1541823	1615886	1540630	1581368	1369519	1498021	1662927	1489186	1699687	1815862	1933496	1862830	1697951	1860159	1627949	1477898	1414142	1665007	1342035	1648546	1716998	1521957	1434941	1946418	2447790	2311558	2046877	2184372	1854306	1959089	1627381	1663643	1681065	1826962
1562191	1636294	1637508	1942587	1486925	1508627	1487148	1431718	1543926	1306174	1307935	1632376	1634103	1694368	1751123	1866993	1662544	1691695	1638325	1683188	1590581	1590889	1561029	1663094	1513410	1520424	1675540	1710767	1648715	1565016	1656270	1427430	1384706	1398033	1583244	1613725	1521130	1762611	1321110	1427477	1714485	1928151	2024997	1964258	1587791	1574615	1601658	1463592	1626531	1538419
1671194	1695556	1671263	1761511	1814079	1692455	1686484	1473504	1427464	1539873	1422684	1861397	2230275	2071703	1783841	1913271	1796315	1470899	1549106	1593408	1790247	1516925	1508194	1349198	1448732	1572660	1466684	1567513	1494420	1638669	1419325	1613833	1675110	1365303	1463407	1431200	1588384	1392946	1291933	1637120	1873860	2114367	1932465	2038284	1854943	1487210	1539979	1656115	1566777	1562210
1678034	1898219	1977286	1498853	1680010	1742338	1660889	1485467	1355898	1348724	1498994	1664834	1928263	2253326	2459157	2151742	1792169	1669181	1514410	1306380	1513861	1434012	1474390	1368762	1472050	1481845	1538384	1492023	1609157	1435940	1608818	1696152	1523163	1517793	1579438	1971333	1710301	1642066	1654695	1693006	1393506	1528760	1519806	1962908	1717014	1694936	1700467	1620173	1480761	1540702
2069473	2049679	1951934	2503934	2001613	1607826	1835681	1611619	1457665	1333267	1472442	1965822	2021379	2431488	2411035	2024817	1772586	1625384	1686026	1531174	1567996	1731280	1465084	1347805	1367685	1535049	1541608	1590678	1523101	1828240	1653097	1675363	1616996	1650743	1874895	1567638	1611393	1768111	1497167	1381910	1530487	1529555	1860481	1745615	1760367	1598030	1612728	1483315	1462285	1662446
2636646	2166840	2599408	2612001	2359559	1701145	1785616	1606747	1591750	1534608	1560598	1576862	1574507	1907743	1880117	1862710	1363263	1721973	1684571	1595824	1662589	1519421	1646693	1794281	1461704	1445992	1478255	1453065	1514375	1551985	2007824	1742374	1947334	1880544	1961064	1749552	1560274	1799996	1787927	1434879	1548446	1462523	1587919	1349588	1570341	1749722	1626218	1458179	1509959	1389346
2447066	2512558	2444102	2571489	2172683	1341724	1392513	1527079	1683359	1569064	1401925	1719733	1820408	1723815	1692214	1914648	1704795	1871941	1466269	1606128	1649294	1878350	1723984	1865116	1674873	1569843	1321934	1272075	1706367	2018936	2270551	2441970	2086691	2025376	1671691	1678112	1618481	1522898	1401773	1541838	1615034	1498630	1394951	1424218	1480854	1626233	1427544	1628090	1459895	1452907
1812233	1891816	2035812	2065865	2152310	1796100	1751752	1903211	1417507	1675643	1312314	1365324	1703860	1899447	1726370	1622571	1805457	1783740	1587746	2017274	1920100	2031787	1860842	1566221	1533401	1455512	1475765	1557135	1554054	1794284	2188497	2618801	1935549	2065945	1832451	1525589	1288368	1605745	1441451	1560116	1637925	1331839	1278439	1267366	1575033	1603875	1525338	1491342	1520285	1474139
1817461	1763676	1897992	1884928	1769610	1784694	1689482	1413510	1535791	1545649	1581566	1525252	1410712	1671881	1734414	1512685	2123437	2052678	2010250	2377538	1885670	1992579	1618924	1590792	1580033	1234645	1496730	1317733	1334348	1627674	1794930	2110321	1944988	1899528	1885339	1278854	1665651	1414061	1623654	1710472	1699018	1652691	1293868	1396934	1414142	1410339	1438533	1603538	2020956	2136800
1634796	1693380	1492238	1626707	1791895	1617801	1571281	1568412	1567900	1386885	1563546	1819243	1630538	1772762	1884166	1532908	1739405	2066719	2580853	2300848	1878990	1899281	1695132	1340332	1510083	1662060	1803661	1492606	1343915	1434677	1565782	1523481	1758105	1656547	1752879	1533098	1669159	1938031	1602216	1711140	1914171	1700853	1558044	1316943	1286704	1320589	1863332	1723089	1789920	2269372
1556804	1478617	1377906	1551784	1514783	1647228	1566663	1332176	1643879	1439855	1608568	1899611	2031974	2033855	1956615	1872308	1782230	1637755	1686035	1734939	1933819	1828953	1777065	1693077	1466743	1637044	1404095	1201621	1425143	1309727	1459465	1485076	1425632	1848214	2026277	1859419	1958156	2344160	2116402	2091295	1686481	1648125	1465015	1476631	1294241	1653200	1467380	1904982	2143223	2596892
1830176	1294765	1531564	1737752	1487501	1539880	1504300	1740847	1603797	1637360	1937516	2107594	2321583	2494572	1943146	1601796	1720660	1613289	1632544	1907196	1850946	1802264	1714499	1549672	1373757	1599105	1679303	1581225	1627801	1450787	1481155	1524207	1555138	1471472	2048305	2219213	2334528	2473603	2358061	2073541	1583720	1680685	1553309	1842748	1453403	1430732	1565761	1713970	1468051	1602459
1701632	1615233	1745770	1658462	1475465	1390994	1428294	1624359	1384992	1542152	1641633	2339294	2443830	2111932	1956088	1782281	1817122	1475138	1515228	1453341	1530535	1799134	1714149	1630341	1845821	1464781	1626304	1648185	1800428	1546592	1715693	1775923	1953332	1951171	1884810	2006836	2392022	1913254	2174222	2178190	1706629	1479697	1648521	1836632	1412002	1471609	1809072	1420940	1544501	1722651
1485929	1468635	1614600	1417675	1571477	1430747	1515491	1651078	1602088	1350866	1409777	1592879	1950975	2323569	1634922	1797882	1717028	1745521	1628086	1621145	1410432	1552191	1695857	1421479	1833946	1460355	1672204	1744801	2114338	2223990	1836112	2021769	1796524	1827823	1732202	1594985	1979120	2192223	2000707	1686151	1807478	1716951	1569078	1829064	1521543	1432631	1447123	1512000	1415356	1295076
1337107	1647833	1423765	1512269	1273429	1731672	1337937	1383907	1424523	1481839	1531044	1423519	1804270	1685469	1952498	1636761	1692404	1797318	1514386	1644851	1253607	1476577	1656461	1371560	1690519	1755887	1511217	1663241	1680693	2073561	2497679	2132964	1985698	1653369	1489496	1698624	1514336	2113479	1874136	1906120	1818248	1607391	1717818	1675680	1443585	1367182	1515213	1598813	1612650	1530833
1490286	1538645	1563112	1522949	1719445	1865119	1589197	1559450	1654907	1527025	1574016	1548042	1698648	1461505	1743688	1783892	1715018	1644936	1544828	1594722	1598914	1558317	1389846	1349979	1518851	1626987	1417349	1591184	2072112	2227288	2240452	2361554	2074241	1533418	1577265	1467828	1555053	1307750	1907845	1644885	1781610	1429506	1357806	1212667	1494027	1413143	1540397	1521410	1366532	2016171
1795748	1855045	1561279	1831121	1846329	1543816	1688949	1436237	1678171	1635042	1668717	1345841	1555795	1613042	1585306	1849872	1727865	1697632	1783161	1441922	1427897	1612275	1585922	1648577	1519971	1574824	1695042	1778780	1832655	2078020	2427726	2257766	2022068	1679809	1658169	1479449	1648276	1496584	1944419	2001995	1764990	1749280	1464515	1860506	1871844	1877078	1446064	1484626	1375042	1544713
2152729	2170236	2305479	2371371	2382648	1707783	1366628	1491692	1499442	1730140	1695542	1413909	1462869	1427120	1337894	1624305	1613583	1318730	1520726	1618527	1428147	1611279	1409632	1613185	1502814	1919084	1587406	1503203	1541224	1786322	2183037	1957803	1745547	1748399	1561725	1568076	1563932	1426174	1466460	1519950	1421223	1516408	1390722	1433073	1378065	1685826	1875600	2099918	2278300	1749307
2450027	2450680	2317699	2565132	2394077	1780869	1512979	1474033	1640788	1452533	1658535	1424280	1437130	1649537	1545005	1411707	1540034	1629543	1565173	1573277	1735169	1770844	1751294	1584539	1781258	1966374	1459408	1516690	1458154	1681723	1594355	1451472	1631605	1595385	1944487	1846638	1604207	1484413	1520273	1333176	1677148	1616354	1631939	1593292	1503091	1838188	2307763	2365451	2453134	2505977
2179043	2535896	2196152	2212384	2465170	1731759	1504227	1532760	1443488	1369033	1409907	1485414	1369388	1345179	1384624	1433605	1605342	1468291	1543376	1609318	1605976	1646257	1572237	1749900	1646771	1677425	1708755	1681030	1666929	1376636	1505400	1584106	1313937	1555007	1489996	1908427	1586841	1533222	1452574	1490931	1418487	1399515	1510571	1722035	1703221	1687291	1910153	1969898	2157221	2099423
1708344	1981141	1805533	1757553	2027381	1780094	1617031	1483740	1438318	1441694	1685344	1758580	1569731	1551521	1502452	1425997	1424552	1623812	1871968	1860145	2069078	2299075	1816123	1444724	1749245	1716634	1791565	1780959	1297056	1535024	1623193	1282551	1546229	1419602	1666430	1580329	1436657	1488416	1642343	1534359	1648302	1480473	1532824	1568405	1525039	1563848	1468569	1584108	1635142	1881857
1410058	1399235	1273763	1543585	1470181	1695322	1830599	1768147	1941105	2032179	1900972	1587285	1614847	1765347	1438797	1418289	1409414	1966786	2200822	2351644	2245455	1911577	1630835	1505323	1604457	1380435	1517732	1371522	1296689	1521644	1988994	1475538	1555426	1460840	1608424	1623700	1573277	1485120	1558744	1835830	1628466	1376600	1610000	1708383	1757670	1673193	1376014	1522277	1482233	1596304
1338420	1618698	1472751	1437674	1699322	1651330	2170430	2133387	2201782	2126323	2176220	1698308	1709433	1721140	1566806	1452142	1378217	1722661	2017770	2319735	2420875	2357893	1472717	1573230	1651463	1348649	1248142	1366028	1526808	1447351	1320852	1426757	1565568	1278823	1620033	1656506	1677378	1505426	1636254	1758674	1892101	1329994	1709466	1589871	1833550	1594196	1638646	1462442	1465611	1552021
1592284	1580309	1682959	1702561	1525429	2048673	2097559	2264529	2433451	2498488	2236302	1726016	1559867	1670666	1588338	1717861	1513536	1340376	1676199	1681680	1826981	1994076	1528315	1472455	1493809	1512137	1445310	1559418	1482673	1747979	1705572	1520155	1449262	1531160	1343125	1429901	1934448	2053049	2299473	2162106	1904039	1877257	1360451	1481403	1361155	1447078	1376456	1508907	1424917	1443138
2397666	1983496	1936734	2078034	2100088	1621734	1466441	1552696	2074407	2004795	1769017	1647311	1628098	1666150	1884008	1428550	1659805	1432900	1386965	1324180	1759570	1485691	1606447	1730335	1462646	1686901	1755082	2139016	1657158	1627666	1542663	1421973	1552731	1298733	1457566	2017873	2200592	2188690	2281397	2058341	1959203	1598246	1512312	1516922	1373307	1370617	1163539	1436290	1503236	1489947
2199944	1629368	1581085	1742060	1921744	1899093	1840390	1757189	1568868	1699493	1717672	1615692	1538849	1404125	1478545	1569765	1254819	1549516	1684246	1717524	2104724	2003213	1776171	2016330	2193480	1977357	1807379	1680391	1625544	1489460	1358389	1493836	1430920	1410901	2423930	2402215	2395169	2271046	1883305	1889807	1378487	1741782	1506937	1451414	1383378	1424328	1499455	1771526	1292654	1471496
2402394	2695077	2604637	2371850	1867716	1697563	1601970	1649954	1815022	1864126	2105829	1636821	1501573	1578557	1501640	1272905	1477172	1560216	1913333	1877491	1485366	1772257	1933415	1907437	2287585	2281125	2264699	1937290	1917431	1594978	1526532	1584405	1563744	1535098	1372501	1537014	1692590	1656160	1895352	1973938	1724125	1864533	1679038	1607154	1929835	1729150	1636443	1368603	1606680	1471749
2144404	1905181	2177848	2150425	1722243	1727635	1569807	1559615	1425374	1579893	1751991	1842346	1557670	1326271	1437536	1462711	1599319	1492783	1676770	1515014	1760352	1813469	1754764	1920739	2291936	2486493	2550946	2502889	2150306	1744431	1476895	1720579	1709852	1560192	1318109	1519145	1698770	1781338	1809038	2005752	1635815	1392433	1686394	1793646	1634326	1815658	1560180	1730245	1611479	1746219
1852831	1861551	2090555	2096264	1675682	1565240	1438335	1501577	1409320	1680222	1582887	1557569	1866782	1437647	1435328	1322410	1388673	1750272	2258902	2474421	2088242	2024668	1571637	1681802	1659720	1919589	2197359	2064218	1604531	1594013	1411942	1915159	1754923	1803406	1379353	1650750	1482900	1536581	1687209	1755436	1752178	1942580	1863764	2256110	2083507	2103977	1964617	1749818	1449356	1388194
1874442	1867271	1725463	1945454	1954854	1457832	1779498	1578802	1377032	1587151	1562454	1462972	1699232	1387917	1446143	1641386	1765971	1982225	2624597	2361299	2068631	1797900	1772431	1777720	1499045	1605063	1759486	1611609	1823788	1636564	1535117	1695633	1594162	1587819	1449039	1324239	1435447	1503425	1529276	1901897	1788069	1962824	2069290	1981814	2187211	2197410	2060393	1848593	1689952	1656053
1502921	1537503	1513919	1462545	1559834	1734004	1667689	1560088	1504428	1552570	1470172	1388017	1673491	1628760	1459516	1589609	1478736	1929964	2361048	2300961	2006236	1859499	1770716	1648763	1594382	1540650	1675783	1638130	1807080	1735507	1464582	1453729	1398670	1512912	1495764	1392405	1526555	1666409	1769472	1911451	1722177	1817601	2280364	2527664	2466417	2135237	1853112	1417187	1441395	2013167
1360183	1576529	1363302	1389453	1497977	1483843	1497572	1563521	1362873	1496404	1488058	1560718	1463538	1438509	1655966	1706367	1304212	1488678	1837917	1799653	1998060	1688158	1661123	1808213	1742839	1316267	1452456	1643058	1663166	1643106	1473750	1800533	1531948	1733426	1368291	1707639	2024207	2130878	2315510	1755640	1935136	1740365	1859890	1830324	2006641	2158028	1623921	1824131	1715970	1367067
1372805	1441085	1448337	1400866	1500030	1527264	1511793	1612971	1446372	1473614	1942870	1616977	1488293	1625700	1766742	1511436	1466969	1639636	1616311	1674515	1619448	1728611	1745300	1758279	1680369	1621862	1440287	1523924	1607205	1745124	1374701	1483570	1532192	1442708	1867797	2061989	2571146	2372874	2277018	1936918	1650956	1601715	1418686	1769855	1929283	1744881	1845583	1429964	1479137	1589159
1474647	1715064	1544003	1569890	1335384	1604151	1631262	1714987	1461250	1710743	1535709	1635785	1452131	1508531	1525351	1297623	1397837	1722418	1728940	1781720	1633270	1546073	1511578	1358931	1319260	1363019	1329520	1688975	1654252	1506432	1522940	1591598	1962259	2365447	2739032	2047454	1958950	1910118	1643317	1716741	1738434	1730179	1571419	1620899	1666267	1625622	1465453	1555986	1310895	1327727
1552563	1673423	1540946	1531672	1362149	1413157	1688163	1945085	1939238	1947903	2111162	1642369	1674151	1561666	1929984	1777002	1359708	1386203	1466327	1436628	1764392	1340649	1619426	1709063	1453718	1319453	1500091	1394529	1437405	1478288	1480322	1585707	1700532	1715610	1726246	1638429	1851727	2141051	2014710	1499201	1369499	1442723	1505517	1599617	1559692	1950018	1662838	1666133	1513949	1521918
1382557	1661814	1284063	1592084	1463911	1390793	1659809	2031243	2033943	2222483	2164073	1787170	1638514	1457786	1498144	1469294	1506376	1438595	1304558	1436866	1516053	1598013	1765721	1752546	1454353	1512751	1600280	1399787	1366224	1686878	1494257	1689417	1737400	1522441	1407492	1413031	1579555	1632936	1808540	1806684	1649589	1542687	1664381	1555344	1508671	1668220	1667821	1654134	1536876	1429140
1628023	1663434	1459371	1522950	1329954	1572712	1693586	2178076	2163752	2494836	2184511	1679195	1622210	1477943	1386406	1399959	1384918	1437068	1464857	1720188	1544533	1562580	1339437	1488706	1342914	1539522	1685761	1776682	1696747	1689337	1502099	1578893	1543924	1318415	1403598	1446238	1479053	1628659	1515741	1772214	1665237	1836058	1770519	1727800	1431706	1560428	1367994	1508964	1551873	1652540
1571672	1628768	1678762	1552640	1429945	1393086	1889194	2001000	1580462	2073658	1909457	1504096	1544122	1410660	1386117	1696715	1551517	1453890	1680284	1445182	1328558	1411513	1681237	1504720	1515057	1566666	1564295	1613540	1870145	1823290	1635912	1484771	1700829	1802465	1618479	1305748	1454305	1487787	1445445	1259296	1629069	1572953	1656285	1446644	1479386	1453154	1404080	1466678	1511015	1583717
1632290	1666971	1646115	1571915	1615106	1409295	1373534	1704269	1912055	2099752	2016893	1761978	1716043	1396114	1358144	1627958	2097123	2042916	1698411	1519302	1620933	1369814	1391227	1584103	1477603	2256701	2322274	1963984	1793716	1831113	1730181	1746172	1481259	1642451	1357430	1446601	1421320	1445079	1554829	1779127	1418075	1451314	1577803	1534468	1359884	1285246	1456314	1516909	1599587	1552266
1540894	1679264	1483862	1616797	1702212	1443839	1437472	1478683	1407055	1718942	1830538	1701691	1649186	1553088	1768631	1591853	1705951	1569441	1532556	1513372	1545101	1381929	1437372	1488906	1833612	2204993	2544118	2272254	2070502	1476343	1483488	1656808	1536503	1711636	1717910	1458932	1387754	1479738	1814478	1468311	1511306	1736072	1597978	1504182	1708523	1441316	1509153	1538731	1681102	1578068
1649507	1624187	1381439	1375216	1398204	1514948	1599227	1925445	1517294	1670106	1800417	1962108	2091122	1972127	2221018	1519563	1538360	1464271	1532071	1586899	1443737	1826708	2273630	2160572	2171050	2064413	1969072	1601241	1794232	1370662	1625570	1289341	1439951	1380257	1384677	1504393	1573908	1448784	1328005	1643630	1516057	1592049	1611483	1657531	1620506	1741431	1559420	1520021	1708872	1795407
1726653	1660278	1476698	1504155	1396950	1630359	1615869	1599725	1615462	1552297	1588080	1571077	1979254	2354324	2162054	2428316	2258914	2147932	1634998	1570395	1531275	1423361	1415991	1471253	1716574	1630521	1942508	1898691	1949141	1756620	1547320	1267107	1432214	1419776	1490558	1688789	1527661	1545935	1699157	1534225	1331414	1617335	1583234	1847027	2063414	1878261	2210941	1884087	1669547	1581291
1648980	1691510	1590326	1580268	1485778	1622060	1682664	1565158	1712979	1786838	1808742	1682861	1701927	2007324	2322891	2218729	2027244	1638985	1713422	1570827	1735986	1445325	1534996	1415462	1510885	1836653	1535338	1670018	1901424	1688227	1743557	1987073	1875631	1555764	1706498	1920465	1756830	1440576	1552740	1425354	1389154	1427377	2029624	2274377	2056942	2090461	1731399	1875852	1580242	1514294
1570405	1373582	1666546	1629508	1463808	1437832	2018084	2036728	2352068	1927014	2057677	1884157	1878357	2016686	2063147	2390203	2039643	1882554	1735432	1449675	1659382	1503336	1691319	1680344	1535072	1456207	1569168	1545147	1624941	1828798	1795559	1911925	1886337	1992168	1867558	1749477	1687729	1549813	1270991	1425752	1655508	1546925	2083974	2232578	2659418	2529148	1981303	1497130	1598723	1563230
1413142	1537971	2136173	2472385	2150247	2104114	1775898	1940501	1668705	1718962	1858136	2241160	2054215	1818198	1750735	1511561	1526280	1637741	1662895	1288128	1433849	1470092	1436653	1594565	1689015	1725083	1924416	1961278	2227267	2079427	2318173	2013913	1795266	1658802	1720580	1583368	1510148	1608696	1415381	1664104	1594326	1838561	1965185	2069286	2188314	1663668	1672982	1481639	1598749	1393143
1583749	1709668	1699748	1727013	1767764	1630169	2255816	2388045	2620388	2509910	2053437	1628264	1549657	1571113	1450168	1730262	1903475	1634243	1520009	1402677	1438871	1559082	1598547	1578534	1886968	1912181	1732780	1624898	1783396	1647279	2002653	2486099	2291112	2461447	1871844	1512066	1730724	1607328	1767195	1376920	1595209	1558457	1465780	1625834	1653778	1894649	1866126	1639103	1765693	1691162
1531365	1492052	1602555	1535312	1434163	1443158	1621903	1796689	1942361	1943788	1800593	1665662	1671555	1765354	1492632	1346624	1644704	1736678	1699829	1502484	1547092	1599858	1465154	1868060	1716726	1969291	1748808	1791478	1625515	1763473	1361198	2117359	2229214	2080834	1789386	1600717	1608117	1632414	1739499	1384391	1620046	1259187	1471262	1429660	1703976	1950303	1826810	1766147	1762001	1873427
1727568	1432951	1534335	1700954	1464124	1407971	1318581	2021849	1987864	1989137	1710867	1513243	1612538	1556146	1711969	1514431	1423394	1568533	1677356	1642934	1750855	1489250	1935443	1888787	2026897	2492120	2245955	2069541	1791975	1462580	1704105	1923340	1631195	1908193	1612940	1604687	1427672	1504728	1590765	1384320	1311495	1464774	1710596	1277220	1375910	1316653	1733737	1871359	2162709	2126483
1543238	1500824	1652141	1449923	1790120	1580365	1520170	1716440	1705549	1524605	1791122	1680258	1500788	1710862	1511416	1577049	1593413	1440172	1721262	1525860	1790063	1474398	1674105	1731517	2409210	2332054	2286122	1628635	1739724	1581280	1699017	1546862	1561533	1710043	1682963	1801373	1596599	1622585	1319636	1375987	1457514	1361265	1602834	1781865	2023029	1910423	1939158	1859802	2246005	2513133
1746287	1745203	1440618	1772912	1702310	1701115	1628431	1607654	1685587	1607394	1376701	1513983	1745851	1655330	1516399	1472458	1319604	1445205	1356845	1759743	1705917	1531875	1528514	1749156	2393913	1945420	1950201	1995068	1788141	1621399	1468762	1590460	1503251	1557004	1558282	1709123	1581888	1420351	1637349	1476416	1217018	1682755	1955104	2074971	2016147	2061690	1571002	1595306	1594081	2446091
1699504	1445173	1615688	1723140	1648521	1362655	1371143	1524270	1227235	1380550	1461375	1734757	1570345	1468206	1544543	1470599	1194434	1449721	1777343	1569665	1522736	1445715	1528707	1464704	1910191	2010096	2054354	1890201	2019823	1868524	1653753	1462567	1503033	1384366	1707316	1772295	2056957	1593943	1372215	1527201	1305969	2088427	2168340	1971698	2026342	1916489	1731874	1769413	1508763	1964727
1725876	1545079	1547143	1710822	1381972	1321133	1500936	1484957	1337849	1373908	1649778	1533088	1472360	1393335	1348923	1497435	1525895	1848431	1745212	1807365	1634280	1447440	1645269	1471266	1390160	1578263	1536217	1803531	1779528	1668985	1741405	1501140	1568873	1366062	1465696	1245222	1567754	1451200	1445566	1449332	1649548	1826294	2440729	2419283	2370984	1797080	1726380	1644237	1469787	1501193
1546577	1335680	1328795	1728356	1430678	1504490	1614278	1600435	1346419	1443265	1481508	1552873	1491087	1517103	1774628	2021667	2174633	1937321	1790033	1624176	1664962	1771798	1478959	1714466	1421395	1376953	1368073	1349260	1697687	1643590	1747297	1898879	1309377	1466535	1456868	1316353	1561664	1768755	1560286	1655574	1403632	1423321	1853232	2086677	1971362	1836821	1518369	1689335	1563382	1562789
1367096	1441437	1522554	1799755	1474806	1665231	1438366	1412288	1500448	1493144	1718258	1973207	2025134	1913273	1852350	2005943	1620055	1474307	1708521	1715354	1486237	1341291	1497716	1557944	1478592	1510507	1697915	1575348	1526964	1360690	1444327	1465129	1507907	1457009	1268119	1703287	1563256	1433985	1448012	1484516	1488628	1811719	2054144	1933549	1843123	1866567	1676733	1495722	1675940	1662759
1909113	1879245	1864513	1620673	1641932	1600055	1846989	1641141	1693789	1589348	1546180	1262632	1559595	2060803	2266407	2401868	2267083	1977476	1617377	1819041	1388529	1520807	1342090	1565038	1370610	1679561	1496288	1303879	1561056	1477561	1495781	1541092	1315018	1591844	1514026	1554847	1813414	1717204	1842124	1458150	1509411	1616717	1656084	1319644	1458477	1619873	1616455	1734040	1768773	1740486
1989241	1873941	1926952	1773602	1942897	1944973	1577271	1707504	1801175	1552606	1230383	1473315	1422804	1703415	1893202	2003220	2127192	1979782	1858060	1584942	1474651	1529661	1549082	1642161	1495397	1477118	1495730	1540130	1476001	1595451	1412854	1583474	1654052	1865459	1799655	1713623	1816491	1879721	1650382	1732908	1817377	1453332	1373608	1497084	1514288	1552630	1802157	1586118	1648573	1417267
1743074	2295847	2274905	2447066	2541563	2440886	1800829	1638025	1714426	1531189	1468308	1528015	1611611	1647652	1682289	2266761	2234756	1811057	1875028	1487721	1652931	1617483	1716242	1575934	1643698	1610302	1477004	1341697	1381361	1468889	1643806	2096424	2167776	2388202	1998696	1974453	1519819	1421409	1580690	1720064	1618072	1427133	1392559	1402300	1552850	1606478	1445044	1562040	1513429	1573613
1597012	1957277	2132793	2234765	2035203	2427320	1772043	1482889	1570652	1450318	1783639	1676198	1468826	1591824	1449986	1499238	1714406	1880336	1930623	1616149	2090919	2068285	1916130	1667380	1629426	1650233	1406206	1331253	1266372	1361121	1745790	2199131	2331859	2455158	2135605	1891820	1658090	1634588	1558014	1550659	1691078	1465293	1257958	1540050	1500853	1436171	1572058	1466112	1591390	1611398
1855804	2049575	1828568	1686790	1935169	2089773	1621103	1658781	1559021	2014194	1874645	1486037	1351656	1401782	1578830	1420143	1435413	1829145	1909628	2015143	1985545	1858483	1727801	1945971	1775971	1604139	1491304	1416065	1522723	1445287	1746870	2246125	2415534	2085606	1815042	1936849	1532376	1488026	1423299	1335784	1519167	1535628	1537365	1620720	1496558	1539331	1353548	1546247	1605511	1692923
1424841	1569924	1665118	1721494	1557500	1739239	1660737	1483055	1570845	1338152	1606142	1579079	1573512	1439247	1476029	1784653	1849131	1759530	1830375	2222567	2519229	2361175	2323472	2136024	1667217	1460838	1613274	1541416	1560256	1307566	1646752	1552321	1607724	1821058	2211736	1557649	1511220	1649734	1723054	1516369	1735150	2012847	1793724	1556470	1221938	1431258	1361462	1324068	1841301	1704481
1494611	1507487	1449128	1599635	1394214	1865996	1904850	1603875	1362548	1361383	1341286	1373129	1699179	1551590	1939542	1898126	1924712	1655052	1954634	1845496	1887887	2248514	2345767	2066272	1907114	1549578	1725856	1807221	1779108	1340537	1404158	1567879	1490108	1786192	1823219	1865188	1550731	1663273	1748219	1746896	1879840	1809491	1973887	1618780	1525321	1536304	1404366	1535406	1688057	1787734
1665958	1522034	1489270	1514124	1526621	1551273	1599381	1472362	1690159	1664218	1428761	1364560	1660322	2222636	2355708	1892326	1652029	1994212	1472646	1673956	1993180	1901588	1708663	1718241	1366108	1423230	1757711	1658760	1405944	1414272	1409681	1532524	1542871	1542384	1793497	1801630	1764021	1948074	2399330	2105707	2145686	2016760	1844995	1628932	1367192	1400544	1435160	1485038	1665799	1987621
1918807	1784724	1847000	1458261	1492138	1456107	1335970	1571301	1616696	1499896	1754674	1426335	1579011	1871293	2615151	2399965	1956215	1574665	1685594	1538860	1557895	1658960	1943053	1849256	2145826	1616972	1479420	1526326	1378066	1564602	1616896	1662062	1570315	1755948	1470321	1695042	1978457	2039084	2442753	1917108	1942026	1731018	1603869	1578622	1638477	1451257	1398914	1506174	1535183	1619741
1627203	1673624	1556979	1800854	1773763	1597396	1390947	1563568	1647880	1480328	1525592	1711936	1977292	2380555	2661274	2380016	1961222	1725380	1717229	1734202	1505225	1730888	1553999	1740653	1821581	1461081	1499656	1507842	1491154	1426140	1543339	1454348	1839819	1694224	1642963	1960328	2116910	2082059	2473364	2184993	2223031	1741381	1737244	1355184	1752628	1462862	1644852	1316971	1476754	1545422
1686431	1584651	1726635	1594495	1585510	1435694	1396155	1641664	1585016	1683096	1362880	1548156	1555316	1939326	1950420	1907793	1706056	1615924	1500043	1311975	1417195	1593260	1469323	1302109	1575965	1550986	1304259	1303611	1394858	1334900	1780728	2258123	1854133	1881006	1833487	1677716	1579101	1664090	2048391	2307370	2247121	1909966	1629747	1655448	1769751	1421151	1950458	1470798	1516208	1565925
1737823	1643966	1481973	1500062	1454504	1405097	1460368	1526202	1556515	1316651	1506150	1592539	1597536	1552545	1841387	1889367	1612528	1484426	1484320	1400707	1476508	1552204	1341293	1649376	1478281	1817573	1408821	1573251	1574537	1849459	1718279	2345620	2423190	2007140	1947878	1577824	1678198	1537836	1561643	1777619	1901689	1852392	1505645	1289868	1562906	1514740	1610441	1354037	1378350	1475575
1447174	1513207	1473867	1542112	1895390	1756945	1624615	1666133	1698867	1653081	1680092	1669237	1419420	1464452	1389963	1447332	1698500	1525748	1747081	1774202	1669632	1530087	1318209	1528241	1606278	1607821	1718396	1747767	1503097	1712745	2008640	2433256	2253606	2144585	1887001	1608172	1528596	1576203	1590868	1721534	1318447	1483469	1785932	1425505	1309223	1490298	1509683	1326442	1462148	1786822
1431719	1611416	1418438	1455059	1532175	1746004	1990918	1954239	1646775	1581990	1442440	1580287	1322126	1306263	1424642	1410499	1434699	1575050	1644445	1437219	1588639	1583506	1439989	1350910	1362641	1341202	1633573	1657325	1460218	1553284	1946613	2435139	2503393	2193092	1980771	1739078	1817053	1607774	1425302	1504025	1410594	1739094	1848923	1536210	1355749	1377995	1313885	1615701	1719386	1629158
1570763	1825897	1611763	1585157	2213806	2289448	1856691	1685485	1702766	1540572	1531866	1739293	1501027	1323537	1442594	1525042	1508200	1480046	1459511	1469275	1467179	1527090	1626546	1374373	1463221	1437630	1644950	1541983	1456718	1519271	1642873	1533717	1812783	2246182	1963245	1720267	1607901	1778850	1665673	1612418	1730146	1438673	1430583	1783987	1587331	1519245	1496149	1808926	2035442	2316292
2100940	2301307	2112872	1756486	1495651	1541950	1688005	1438556	1453743	1437808	1459586	1404427	1322144	1424281	1299433	1582864	1596230	1621244	1710049	1587884	1597011	1530527	1637790	1726861	1491646	1637342	1491753	1431953	1589654	1537216	1478528	1465214	1428010	1948740	1708383	1769052	1670057	1330450	1541381	1379953	1487662	1434213	1605658	1505301	1573082	1748824	1773997	1867891	2147142	1927103
1749327	1651304	1538858	1348384	2152214	1898933	1561575	1390453	1699313	1407462	1556494	1406436	1562847	1366352	1748399	1385553	1556111	1491244	1444811	1640046	1820729	1746830	2262750	1948281	1564141	1586578	1605208	1672338	1658273	1494802	1449111	1551547	1632094	1421421	1379645	1723804	1657967	1520858	1378811	1429786	1445328	1410981	1400960	1302296	1536914	1523239	1455057	1538493	1674346	1972291
1487364	1509158	1636915	1721543	1742094	1786796	1888086	1778497	1657267	1797757	1438497	1724553	1672076	1638942	1602022	1491001	1392755	1346168	1849101	1671871	1988662	2098925	1888070	1950775	1778327	1537041	1542833	1572221	1577693	1577503	1507492	1290563	1248982	1492731	1641167	1569296	1548119	1483179	1423879	1500370	1485784	1629491	1541510	1674306	1400125	1618782	1496464	1649539	1565851	1634357
1350376	1473900	1569303	1457331	1206015	1408755	1748427	1872887	1765957	1922653	1877296	1906805	1988004	1814831	1436844	1600659	1435257	1309539	1383444	1643562	1921003	2175896	2201307	2169104	1831112	1506489	1608494	1556351	1395646	1518805	1610308	1390810	1493665	1336362	1422833	1242137	1451285	1666912	1511229	1483304	1741687	1701121	1618284	1731993	1473210	1485632	1504170	1410407	1576121	1714966
1489314	1402818	1546322	1298946	1375004	1403409	1642812	1996577	2066212	2384145	2384959	2221088	2010640	1721963	1652610	1538048	1720622	1480407	1362197	1477891	1968944	2027235	1923149	1622200	1745731	1569532	1473788	1326036	1478331	1538216	1664680	1756595	1567389	1481294	1610972	1422091	1611530	1616844	1767246	1770312	1916294	1654951	1899794	1715626	1712991	1514059	1556398	1478047	1684442	1387463
1579691	1549094	1531802	1559973	1478450	1441474	1890260	1977022	2287344	2194317	2544389	2082709	1877845	1424407	1648514	1562054	1550027	1417660	1485714	1579247	1591605	1462298	1737087	1905561	1814003	1556998	1556694	1681719	1330014	1465509	1685515	1511283	1554076	1366220	1474741	1429936	1445541	1539010	1655373	1753799	1929227	2331120	1745851	1718485	1561402	1807077	1426941	1558195	1381931	1375620
1627194	1751173	1420574	1452983	1831016	1849713	1538845	1722404	1787489	2053304	2474478	2256466	1831970	1841231	1690460	1714177	1806689	1381216	1618472	1380422	1328591	1319109	1431982	1770109	1626770	1569966	1577308	1709444	1456121	1460107	1750653	1653187	1635890	1425292	1404067	1413312	1557343	1696825	2067171	2115754	2291128	1846179	1857122	1605902	1584020	1577708	1724805	1641556	1467345	1419063
1681313	2075431	1572170	1463833	1762632	2000198	1473977	1442783	1718902	1811545	2097888	1931298	1835143	1682209	1628442	1753427	1856583	1516215	1450818	1570267	1520425	1393460	1632518	1648962	1775349	1905309	1769952	1594950	2041005	2031037	1653446	1710065	1605408	1392591	1417085	1247644	1701314	1946426	2053189	2187696	2488970	1987884	1437700	1567997	1409511	1482932	1310198	1361561	1486799	1664599
2051337	2164514	2123929	1920151	2018037	1944880	1756320	1696679	1655028	1652166	1596965	1707700	1854919	1772563	1685035	1502248	1513802	1483581	1547712	1537080	1492115	1589370	1588838	1618739	1664144	1924473	2022726	2352141	2398690	1990974	1889668	1777678	1645181	1899084	1561548	1560800	1394246	1454201	1648215	1526311	1785207	2140574	1706737	1724042	1659399	1358884	1421758	1664275	1726714	1745387
2037064	1863161	2261228	1724642	2152243	1861920	1719066	1608935	1492903	1755573	1513063	1366985	1546467	1617076	1492698	1275272	1272224	1394590	1476071	1545584	1504794	1563191	1662680	1934869	2016834	1702329	1780096	2344161	2459471	2239531	2004393	1428649	1592433	1580527	1641582	1456821	1392115	1441482	1437716	1300765	1648464	1746222	1755787	1681246	1764626	1943456	1976396	1576111	1682083	1825208
2134612	2201842	1888613	1794366	1645071	1480628	1603684	1576580	1561993	1601020	1572830	1493812	1567629	1283811	1389901	1445799	1704746	2013781	1968095	2071053	2039231	1964057	1647101	1901579	2209191	2070856	2014140	2334813	2065723	1780791	1789733	1578546	1805978	1562790	1661230	1497447	1536058	1425603	1475476	1398674	1731265	2089944	1523365	2085848	2034741	2123905	1973447	1761801	1782237	1569300
1612424	1755897	1352781	1634010	1625602	1846314	1614337	1725900	1435668	1616536	1529450	1472136	1320557	1791934	1645062	1424185	1344514	1536984	1611271	1908603	2281790	2336281	2373858	1699376	1671662	1456011	1528344	1793728	2000605	1945167	1758066	1672502	1507506	1507236	1363117	1690117	1559639	1535583	1574930	1417077	1450157	1520262	1716329	1796056	2005979	1980576	1746074	2205729	1901479	1664344
1480373	1395495	1569434	1372215	1476474	1427992	1768718	2159556	1777331	1880763	1712745	1370701	1458373	1482924	1387720	1658158	1618477	1763480	1895417	1860908	2151545	2705681	2437692	1846470	1530594	1665461	1523256	1418227	1627253	1609653	1793580	1829502	1679942	1665398	1408774	1484968	1490778	1492257	1528413	1583322	1549641	1734786	1602439	1818139	1810234	2395695	2507552	2322571	1791179	1691775
1486733	1433238	1428299	1611391	1529696	1381245	1620233	1539334	1504503	1610957	1550337	1408960	1427773	1518278	1430814	1598291	1386774	1430144	1754691	1451593	1703452	1907535	1822875	1955077	1654538	1589959	1320820	1502567	1321696	1868809	1592077	1333663	1586165	1396096	1398176	1405583	1335593	1771689	1908270	1806994	2082968	1630833	2012650	1807011	2342220	2612571	2067522	1992372	2009741	1916356
1498683	1398785	1308846	1366383	1443167	1447312	1401578	1322776	1691155	1508537	1492199	1548693	1312860	1398469	1379373	1511483	1685558	1354814	1535765	1591566	1563019	1654224	1621646	1734940	1622193	1666374	1690705	1582120	1578394	1502579	1506536	1543766	1531953	1489865	1452026	1352844	1697575	2050103	2429778	2333826	1892635	1994040	1622224	1641149	1683871	1574169	1838357	1984289	2128293	1559642
1377309	1437939	1354583	1447317	1678191	1479678	1469421	1439248	1457000	1572331	1541771	1348693	1449413	1463776	1756126	1603603	1447337	1684030	1612640	1506259	1311165	1376413	1388837	1568710	1830469	1702695	1780121	1618692	1569738	1459830	1409832	1486918	1537105	1459539	1388452	1650959	1744254	2233161	2187709	2351015	1667158	1464848	1751319	1624279	1454558	1471483	1771431	1764648	2070065	1881957
1424495	1479682	1362459	1547246	1348039	1463999	1437461	1620243	1458383	1371207	1419642	1814696	1913552	1788181	1570575	1518355	1437605	1598778	1474747	1450758	1487166	1426049	1520569	1638846	1623678	1810660	1601397	1512509	1462130	1322450	1326776	1455006	1482115	1621231	1523380	1511441	1511436	1995585	2122542	1897035	1852054	1857022	1783915	1518766	1713433	1519691	1726237	1613759	1771759	1633577
1578802	1683672	1693022	1679304	1654022	1657646	1477777	1375486	1668805	1820384	2253123	2157749	2185129	1927500	1628336	1637435	1542725	1550054	1495033	1466688	1273595	1423395	1392210	1360369	1699224	1836388	1576883	1639451	1342427	1427532	1340598	1417156	1430841	1483019	1533548	1347211	1447255	1477139	1592001	1679637	1688942	1908345	1562638	1617835	1704207	1639472	1479106	1409207	1575193	1636600
1977895	1904119	1829493	1698556	1451055	1441851	1381057	1530885	1450401	1494589	1979024	2445072	1925519	1772207	1540731	1608822	1605653	1398156	1388122	1510605	1349384	1399616	1517957	1409814	1433810	1592066	1477836	1626270	1539229	1729068	1524168	1663378	1874747	1582102	1688321	1602794	1390120	1396241	1464651	1522862	1714168	1852640	1589082	1876166	1796101	1391964	1416329	1325285	1377616	1573739
2228029	1883504	1687853	1668377	1573275	1384215	1571451	1492227	1317784	1820064	2519385	2229608	2210917	1652219	1452657	1566557	1586526	1483378	1508466	1490977	1426653	1382781	1621383	1330322	1427092	1541513	1639956	1528835	1679607	1891163	2006673	1586962	1626478	1755530	1660509	1676918	1299895	1387783	1368431	1428209	1504447	1603799	1703982	1618427	1667669	1659870	1378802	1479491	1492701	1535541
1915766	1452481	1694288	1804487	1604779	1440473	1586836	1421992	1545126	1604581	2063837	2144555	1940842	1952018	1698036	1498211	1511123	1447566	1651100	1581746	1924291	1652761	1586736	1435932	1392619	1419315	1620032	1769172	1829811	1968953	1880485	2133602	1632889	1607353	1616642	1748521	1364910	1349326	1457987	1546289	1669037	1657962	1583079	1538436	1586530	1497276	1289838	1507560	1283466	1321675
1862586	1605392	1683905	1765376	1412094	1716834	1426677	1444671	1328541	1388009	1373590	1433662	1693680	1777320	1932430	1907291	1702134	1646169	1949496	1702403	1638423	1597654	1313451	1439387	1544150	1664443	1578149	1838631	2384369	2174656	1868224	1576678	1465373	1469596	1688629	1700076	1426040	1181957	1326530	1502524	1330827	1420663	1696236	1487530	1470470	1767889	1565462	1476230	1541233	1572289
1856793	1716616	1729729	1665984	1403243	1630366	1507540	1338749	1357713	1756883	1455784	1636723	1767182	1691922	2178290	2143746	2047881	2161026	1827355	1744006	1715953	1622335	1636968	1393123	1292866	1664531	1417541	1813904	2289832	2390128	1817111	1461775	1486554	1553496	1428866	1483221	1427500	1408785	1258519	1402896	1423586	1317967	1598702	1261403	1575100	1327779	1617568	1789948	2020211	1702168
1574111	1709186	1867065	1901012	1524605	1534875	1693249	1296276	1377403	1340537	1516283	1538842	1667847	1880107	1839285	2011352	2507744	2403846	1910780	1480563	1467453	1756532	1433737	1313736	1365256	1380724	1402964	1479534	1817130	1742351	2097567	2082133	1623529	1621151	1395049	1557808	1613550	1622472	1728894	1593469	1288312	1237951	1401259	1447849	1554991	1762300	2006353	2312339	1960685	1880534
1863718	1491462	1513725	1617926	1417609	1208629	1463299	1292329	1593712	1814301	1969961	2047367	1769921	1564009	1582830	1712596	2020680	2073543	2098312	1820996	1649656	1528115	1735619	1741650	1507728	1328662	1522249	1339708	1504971	1888412	1687980	2125971	2117129	2125726	1983017	1665724	2050618	1728944	1647212	1526924	1424262	1528824	1239857	1499618	1914829	2215454	2274667	2070081	1778401	1545132
1457604	1710631	1614935	1464444	1662751	1319065	1520986	1703858	1700952	1961574	1967630	1891112	2142227	1891973	1511853	1564783	2108483	2241189	2060385	1891757	1796596	1575972	1655850	1435115	1489827	1525923	1404900	1515048	1511927	1479059	1770218	1769443	1810784	2113364	1917421	2399738	1939793	2110483	1708236	1517502	1482157	1467649	1471098	1489421	1735789	2234733	2394519	2118632	2048758	1644211
1529760	1525302	1479271	1297471	1453155	1599586	1478369	1693051	1741354	2204598	2494426	2155220	1638111	1646167	1499949	1415127	1258367	1405372	1883287	1841636	1733519	1526409	1495479	1509746	1467854	1423051	1472375	1638225	1688624	2104494	1579991	2028783	2138556	2405756	2308780	2450298	2062600	2010491	1462333	1452172	1498453	1784292	1407752	1435439	1501285	1482941	1413104	1804979	2012653	1695057
1383844	1405702	1491759	1303389	1379363	1548749	1492418	1480793	1697951	2027607	2094393	1987141	1771588	1474505	1713151	1371868	1407796	1528016	1732660	1727538	1817098	1471030	1376028	1369573	1489303	1588665	1633043	1697649	2142813	2080681	1689890	1954853	1634264	2057818	1967431	1894384	1722970	1788268	1651488	1631055	1971155	1676092	1712515	1561140	1452576	1453564	1325648	1377175	1741841	2031119
1655569	1560672	1429458	1643179	1539025	1330549	1335927	1530841	1729875	1766400	1952116	1975772	1784359	1679164	1497946	1609311	1527145	1386220	1525836	1483371	1491823	1476810	1401939	1504509	1647429	1905439	1714045	2186815	2097267	1921934	1580757	1384114	1797417	1728334	2166139	1795603	1883523	1827129	1640358	1573816	1437426	1682330	1337409	1421759	1488861	1467601	1436655	1501199	1783197	1790421
1415631	1585054	1514243	1487108	1516487	1390239	1423233	1570690	1407127	1318819	1623459	1874952	1754436	1730381	1883444	1563171	1465200	1565188	1275486	1527484	1641413	1678998	1587778	1369226	1422452	1855554	2084276	2336297	1982778	1811818	1694374	1453944	1551497	1373808	1334832	1480905	1595990	1847190	1497441	1455796	1418914	1457375	1381967	1791995	1620427	1535939	1597880	1661341	1864096	1867405
1691822	1809472	1744446	1428616	1691919	1576877	1586752	1478480	1356835	1502503	1563751	1766219	1752459	1768294	1899870	1555305	1636948	1440981	1438962	1569070	1614506	1368355	1618134	1733383	1423252	1799644	2364934	2628864	2293173	1734504	1822449	1675342	1687744	1763127	1689759	1765836	1853028	1958608	1648546	1560751	1484539	1526192	1627860	1482499	1623971	1569481	1536720	1777024	1803489	1472135
1597183	1640444	1652936	1684937	1765572	1620695	1427116	1690542	1423729	1443743	1621573	1686039	1602226	1676503	1873614	1723097	1562818	1364869	1417913	1301081	1577555	1489176	1507379	1344423	1465843	1705304	1739526	2093511	1956182	1958269	1641082	1490904	1393084	1717893	1640330	1605315	1622767	1917010	1414657	1426047	1503901	1288289	1475853	1460877	1612330	1882862	1923027	1787185	1687279	1402248
2183743	1884612	1912364	1936095	1709119	1457522	1553648	1627400	1703542	1769231	1530195	1396020	1314109	1242468	1484238	1464522	1800916	1871774	2065822	1847780	1838094	1576647	1700279	1800652	1767544	1386443	1505202	1505005	1519918	1529271	1649952	1497258	1371681	1683869	1832490	1376574	1234742	1374060	1254251	1392412	1726302	1657299	1391559	1552687	2047102	2438398	2332755	2304466	1762739	1817108
1999627	1770798	1743108	1646744	1760036	1309269	1293327	1635494	1764411	1717241	1480954	1389273	1674322	1514363	1398301	1466459	2034101	1882463	1725627	1712105	1874885	1639489	1538846	1703604	1798585	1539450	1290620	1389114	1332049	1521775	1702829	1794272	1429123	1421346	1744389	1542259	1353472	1479305	1712612	1522998	1783941	1519674	1451788	1555114	1559990	1722455	1847634	1851340	1735465	1670996
1838188	2088895	1831104	1953945	1574193	1281997	1648312	1600181	1370831	1504941	1390230	1296309	1510443	1437986	1630501	1543569	1500436	1277241	1596342	1446997	1681929	1612421	1571291	1418153	1498449	1369739	1623702	1634772	2142198	1977672	1722287	1786324	1622689	1394959	1526309	1759716	1728571	1736134	1747249	1664385	1490182	1342789	1301901	1509279	1994906	2336495	2242320	2034331	1966222	1569095
1710309	1577348	1651199	1718048	2416271	2360642	2093471	1663946	1793467	1726015	1735104	1578825	1778594	1596187	1441710	1628797	1442836	1508589	1548840	1632484	1784417	1596545	1894025	2079026	2108930	2088118	1654562	1733047	1569364	1289160	1449564	1411915	1872685	1880184	2369675	2580332	2205110	2140386	1587266	1481435	1519491	1436980	1476366	1422395	1278086	1331217	1488531	1352784	1312647	1482766
1931213	1854308	2292215	1762134	1506510	1483264	1462573	1427060	1543872	1534401	1499617	1582289	1557323	1476658	1269836	1676034	1892229	2096709	2061549	1945169	1835845	1756124	1513974	1312999	1552429	1501720	1386226	1438361	1536781	1346177	1486723	1396181	1638826	1586030	1956835	2245073	2082930	1794725	1859244	1517072	1568507	1438829	1429307	1379598	1469990	1567984	1292941	1326772	1472825	1407887
1738902	2105834	1719061	1786338	1983937	2077797	2022405	1920898	1764705	1663539	1608901	1603023	1320088	1339328	1409497	1812024	1957149	2469384	2111584	1962661	1508085	1562189	1454447	1511222	1659587	1584007	1424952	1347715	1399049	1459665	1393476	1644520	1347355	1464760	1498535	1399467	1430033	1782931	1615993	1679953	1633188	1617701	1285894	1477999	1484509	1445213	1656688	1619063	1755742	1620211
1576630	2192480	1911490	1811755	1909032	2111695	1935652	1773028	1860717	1718766	1530741	1723126	1565467	1289756	1343336	1324579	1447618	1528552	1536194	1748575	1598253	1543472	1610363	1759883	1715183	1896372	1826489	1626196	1561008	1278106	1322626	1541168	1528853	1941515	2126459	2245236	2037406	1731350	1669159	1408705	1547480	1676026	1275464	1382111	1392881	1358315	1546579	1470046	1572676	1471695
1662353	1766161	1687487	1987086	1613946	1748060	1723887	1837556	1835910	1521278	1511696	1699015	1498939	1366827	1369434	1427781	1566629	1683302	1738897	1522306	2069912	2125767	2559293	2453737	2146324	2005754	1814002	1629335	1539840	1610698	1633995	1285907	1765357	1816587	2081182	1894175	1899196	1871228	1505647	1577016	1461966	1331078	1702926	1695353	1552464	1517267	1387399	1490815	1353955	1528655
1445005	1688427	1963816	1748243	1573528	1466720	1306886	1569385	1721383	1909445	1590363	1510356	1756408	1597622	1306695	1518614	1393805	1469378	1709641	1604352	1675107	1559238	2334344	2325124	2311552	2044852	2056125	1688042	1699743	1619951	1357350	1310770	1564898	1829508	2344973	2467013	2379000	2063812	2057269	1392474	1497732	1517860	1572630	1544942	1286554	1515661	1499403	1397723	1342890	1286241
1401575	1573708	1800204	1499595	1679625	1653829	1706599	1694186	1436915	1454510	1261334	1415601	1519363	1418396	1733074	2086394	2135885	2254421	1890652	1655956	2013112	1707776	1968140	1644636	1806094	1729642	1505595	1617709	1632689	1495002	1465154	1385746	1368929	1413443	1680950	1851868	1648806	1690492	2001363	2024840	2346933	2298468	2108096	1790153	1744976	1736404	1556110	1524734	1423254	1601345
1781274	1548441	1749953	1914354	1762315	2202207	2499089	2063058	1821443	1774501	1642646	1498096	1637367	1642078	1547165	1323471	1363831	1573764	1555427	1789390	1940436	1671994	1634528	1706126	1731413	1996760	1858589	1818523	1547487	1226523	1375645	1405384	1473738	1730513	2388504	2445238	2352878	1979897	1735997	1507348	1534076	1442269	1492969	1436062	1285149	1467437	1316625	1347901	1636287	1643274
1581829	1585178	1705231	1836780	1655006	1540551	1547387	1646122	1791241	1472496	1530453	1415766	1310951	1467809	1703177	1571115	1663152	1817291	1725431	1590442	1625508	2492345	2251034	2301289	2060504	1711440	1768205	1695691	1687997	1639496	1578849	1748117	1395651	1497889	1525003	1279982	1656417	1689444	1825047	1673269	2239983	1730770	1761692	1612284	1760995	1437771	1498513	1421020	1315959	1409112
1757326	1688417	1641570	1448117	1511688	1427447	1362648	1445156	1672460	1493323	1638868	1266581	1344035	1588411	1564918	1995759	2309351	2364131	1811692	1754848	1524456	1685675	1909963	1778311	1747942	1449878	1605419	1460252	1331201	1537384	1513897	1297281	1518692	1603159	1510607	1664571	1731693	1498177	1582176	1908073	2549289	2664826	1920476	1814028	1446532	1743267	1482332	1641745	1344243	1444761
1818735	1621967	1757928	1309375	1647432	1851806	1579596	1531828	1551387	1664267	1363954	1530883	1507991	1316947	1480845	1686287	2009327	1985430	2149286	1812444	1662441	1515686	1816948	2137665	2294784	2168089	1725898	1441240	1453759	1573401	1602061	1301787	1354424	1491655	1604267	1409717	1294291	1748555	2143408	2207146	2264743	2207643	2349058	2219537	1766064	1532030	1593697	1686498	1531841	1523897
1471345	1501744	1409920	1768142	1597826	1280324	1295540	1283636	1422775	1458138	1432359	1462101	1452191	1496537	1683175	1889053	1856608	1837114	1968015	1652263	1715228	1517642	1275772	1531606	1613299	1779483	1476001	1562541	1542366	1394011	1420053	1514544	1902362	2049545	2368358	2105642	2051746	1683841	1585225	1639105	1959715	2069474	1988351	1697697	1867270	1565993	1579946	1755278	1491069	1421012
1465426	1348421	1438755	1494534	1323445	1443755	1680484	1689048	1688754	1612222	1588378	1539774	1449552	1525472	1438125	1412422	1673810	1413801	1501615	1591014	1748016	1593562	1335883	1304180	1292046	1362221	1238328	1436034	1728979	1745179	1704066	1650039	1930484	1755186	2360199	2072308	1826358	1637342	1563947	1479420	1521642	1707080	1773279	1761825	1714995	1558925	1395016	1340586	1549503	1667426
1726814	1407986	1313029	1488470	1645027	1523263	1707122	1709405	1534197	1574082	1524871	1611553	1482684	1557777	1410687	1479882	1552571	1672083	1426187	1785701	1595943	1874655	1585408	1449551	1378823	1476636	1463646	1592535	1607903	1581876	1516465	1697642	1946155	2208356	2279048	2037150	1643163	1803642	1632566	1745214	1515813	1388491	1769698	1758064	1560870	1425887	1265725	1543084	1437958	1463038
1339308	1324501	1534782	1294370	1511847	2208504	2077514	1873650	1897582	1970755	1586805	1556429	1717406	1471701	1559598	1525958	1225703	1349740	1532828	1625572	1515430	1701058	1458769	1530680	1352797	1560923	1472178	1645702	1644101	1573238	1503469	1672591	1778431	1997638	2118005	2029629	1731619	1640349	1477443	1453015	1477160	1427901	1620489	1580476	1733100	1661401	1595279	1446678	1240357	1483271
1328976	1366013	1357178	1368561	1477520	2344562	2481523	2205159	1773531	1593528	1602298	1577719	1449185	1576627	1439431	1314333	1349712	1423255	1312237	1621945	1456581	1563777	1601490	1529241	1579021	1683857	1548263	1367110	1651428	1485032	1286761	1380249	1509197	1743131	1482602	1604646	2065344	1653418	1351176	1622476	1576768	1432524	1585860	1356500	1688550	1432902	1493654	1409591	1399851	1714365
1271476	1432444	1508963	1516176	1740127	2175012	2217351	2117145	1960454	1845156	1351727	1313205	1342105	1543032	1460285	1536463	1412121	1675911	1561502	1451424	1446337	1657648	1406168	1466333	1669854	1750229	1654293	1812417	1325026	1446524	1623889	1441767	1512840	1472919	1322519	1508599	1603861	2006937	1878788	1592717	1735189	1424584	1297393	1334802	1362903	1381653	1564387	1680642	1606601	1530529
1518751	1467499	1368933	1536675	1528281	1832233	1917896	1912011	1724300	1610802	1528771	1450486	1421567	1618586	1773547	1559053	1449688	1549366	1375674	1740522	1518521	1460385	1764086	1669087	1963048	1958978	1704827	1544029	1364238	1549144	1479212	1249666	1420563	1503006	1486267	1738748	1582597	1520592	1714590	1752750	1725591	1502926	1298934	1348915	1277105	1604179	1357415	1591243	1571237	1665835
1602059	1526884	1412912	1560674	1429416	1402300	1785808	1853114	1806202	1694972	1494344	1525369	1557795	1621385	1476516	1556447	1463835	1477238	1414148	1388720	1348082	1895903	1863867	2211826	2164175	1922958	1703638	1530748	1581921	1675110	1595014	1619564	1408156	1195855	1468443	1426424	1459077	1655384	1718767	1559777	1519457	1588930	1434092	1572525	1486321	1476691	1380449	1446434	1422034	1447275
1674125	1526225	1345491	1473256	1401939	1289052	1525721	1883787	1713839	1752923	1834944	1623428	1952020	1904772	1813125	1757954	1935762	1295317	1474678	1344837	1603136	1579744	2273065	2398446	2195991	1862515	1607048	1332206	1427855	1209267	1490567	1572359	1381313	1649979	1495995	1661660	1446526	1416539	1413176	1457232	1379043	1395589	1369267	1502236	1707139	1675747	1504762	1650373	1708834	1437472
1519775	1476092	1723625	1653350	1474591	1719153	1549291	1686543	1606841	1648864	1937876	2337908	2324350	1998996	2094270	1485798	1673204	1663716	1634668	1426231	1519069	1383943	1789144	2003158	2023423	2038476	1466607	1667655	1440632	1368408	1437564	1729426	1699562	1657856	1589731	1502252	1376465	1425065	1580131	1654533	1864040	2269935	2130309	1677329	1790703	1726862	1596254	1623259	1494657	1589904
1288863	1476586	1510580	1409325	1516863	1495822	1505170	1469592	1673649	2056936	2017774	2310802	2356596	2345087	1730672	1676926	1562953	1592216	1586271	1653011	1660684	1866977	1742430	1840998	1781196	1921133	1569695	1521606	1630470	1546708	1470864	1584872	1773768	1570746	1624230	1589645	1511296	1279796	1351126	1570051	1589760	1854239	2050220	1995040	1811025	1694349	1502104	1579856	1586278	1410616
1461053	1541928	1682474	1560536	1605021	1688609	1885721	1728292	1929554	1725102	1754289	2150775	2395904	2039365	1769097	1712754	1636381	1678477	1574609	1667929	1358369	1225366	1553644	1452056	1512520	1493314	1581075	1584360	1738006	2056650	1946756	2253765	1761002	1944968	1670475	1505358	1339777	1412130	1463087	1914774	2222459	2426219	2364089	2045515	1688852	1508244	1568293	1587110	1476616	1428757
1398469	1495633	1310958	1417907	2099465	2506941	2455152	2169433	2003372	1579965	1671898	1583272	1748638	1931855	1956999	1603150	1590498	1454929	1550643	1529531	1299630	1432625	1447039	1351086	1479782	1532614	1747127	1990681	1988971	2093786	2413184	2362261	2010611	1504515	1597825	1406061	1507795	1574989	1507873	1769869	1688494	1785502	1991374	2200773	1628363	1565954	1564426	1595001	1231556	1380793
1606204	1550103	1605333	1556585	2053173	2612321	2077816	1692032	1812662	1588174	1603321	1623755	1686495	1651524	1773909	1909670	1570114	1427523	1242329	1479544	1578602	1349278	1435171	1615394	1694001	1609840	1553822	1964332	2094036	2293801	2425186	2054734	1889261	1691571	1569773	1495825	1606098	1544502	1352791	1467946	1669156	1956437	2074286	1628442	1814317	1624235	1556959	1274668	1507146	1459613
1518438	1604929	1498718	1612344	1784318	1764394	2140993	1968097	1624226	1655803	1510076	1647936	1273741	1704159	1827020	1725744	1617024	1504772	1531964	1266473	1684632	1798600	1936097	1602644	1826097	1608621	1801843	1774839	1854084	1919675	2345036	1750287	1603650	1782775	1684947	1795233	1557194	1663413	1387058	1408304	1435737	1628958	1328080	1732345	1711624	1703336	1757832	1667449	1981755	2128797
1626490	1450574	1598769	1716780	1592215	1703624	1807319	2006768	2119740	1501828	1505937	1528161	1379415	1443669	1589092	1543382	1473642	1473316	1461710	1537852	1457601	2203201	1970250	1874255	2111377	1784463	1630094	1466151	1534212	1671205	2001253	1930622	1775793	1784857	1588366	1672362	1475560	1712277	1374789	1402502	1305325	1368540	1520419	1627799	1706331	1869423	2053196	2253736	2448358	1960510
1414179	1552085	1427784	1693013	1490211	1435457	1394197	1455760	1448692	1593772	1361107	1538379	1500677	1571422	1526097	1496621	1640603	1599194	1640995	1545691	1452906	1598979	1613035	1738540	1467335	1553700	1820392	1688667	1543848	1713310	1536826	1503028	1389642	1592302	1726798	1719154	1448925	1470075	1605185	1819093	2207570	2061502	1981579	2048347	1779618	1499770	1643560	1484108	1673104	1768908
1699235	1503140	1493465	1447880	1728829	2110284	1954508	1844755	1759971	1579143	1601182	1357949	1530040	1273977	1585502	1733245	1487831	1615923	1332649	1305310	1603518	2182264	2546944	2257604	2036889	1992498	1653042	1633401	1627658	1764425	1600254	1753380	1869167	1554394	1454162	1352225	1353611	1248904	1546945	1918869	1746140	2000278	1897465	1704025	1565060	1886589	1893866	2063096	2092671	1879102
1385497	1488345	1429675	1450049	1514864	1360010	1251371	1358286	1426336	1612768	1581774	1500564	1381777	1511726	1541870	1592345	1423450	1381505	1532750	1322112	1369553	1555693	1464559	1706291	1836508	1966094	1455788	1434417	1694876	1618899	1500948	1447899	1641652	1633260	1644142	1654564	1448383	1419663	1308401	1775273	1869860	1806246	1860009	1783429	1804883	1689656	1815955	2086572	2541242	2137271
1689974	1610433	1723181	1484382	1340882	1327851	1320057	1481920	1491787	1561225	1603593	1561215	1578119	1358888	1587356	1340139	1707334	1495603	1541930	1303270	1456545	1604907	1779363	1678883	1791689	1816836	1659669	1766557	1604392	1406315	1201783	1534978	1421089	1608616	1506860	1543984	1599763	1644711	2013493	2218923	2261234	2105813	1960925	1614668	1799923	1470189	1417724	1828558	1482225	1623019
1425541	1416680	1413677	1473741	1631417	1335974	1630251	1401979	1363373	1320681	1651370	1745803	1767359	1596537	1781505	1759741	1583646	1531806	1420418	1583446	1443900	1470986	1299649	1541885	1405194	1669322	1568233	1592805	1755264	1532227	1468703	1514443	1366933	1448447	1350487	1816839	1450997	1704834	1485821	1544664	2189878	2231394	2125974	1841058	1487285	1508996	1636960	1559986	1513484	1627700
1385040	1478782	1377481	1675538	1507764	1526425	1698041	1482593	1354638	1396921	1589242	1872965	1831491	2505620	2177597	1699367	1875548	1702341	1550302	1719171	1678317	1448081	1354534	1257737	1412238	1413513	1609895	1677876	1434697	1572999	1308912	1407660	1510412	1472749	1438485	1642100	1473287	1357405	1740878	1532264	1487383	1988469	1700590	1845730	1577726	1460807	1676253	1479239	1544458	1523763
1542378	1704936	1530791	1628371	1780316	1429026	1395764	1228297	1362295	1561000	1407942	1868492	1925905	1853000	2108381	1706195	1435327	1632850	1715771	1370140	1278258	1426151	1386596	1359817	1300733	1624192	1444509	1457725	1428892	1368548	1704694	1461563	1684074	1552277	1615983	1698314	1523654	1514032	1536741	1618064	1622054	1731404	1877519	1870290	1633865	1546100	1877813	1542684	1352371	1318803
2372445	1998939	2178811	2354416	1957368	1685201	1392181	1651487	1640114	1492918	1615884	1593058	1809792	2369197	2175241	1408950	1673598	1534364	1435218	1437412	1485433	1630712	1504623	1512452	1371320	1440563	1405663	1484180	1426931	1344777	1584561	1732498	1564743	1672272	1690037	1557727	1580310	1546705	1535576	1348773	1550975	1528899	1731398	1514033	1680998	1616491	1700395	1723720	1559234	1612058
1781170	2065892	2097347	1934268	1701231	1220588	1463941	1243637	1445806	1439768	1973319	1641257	1806226	2055813	2183608	1799149	1738336	1733622	1442069	1286244	1364481	1653037	1507892	1363813	1496017	1497768	1314852	1564295	2015388	2303561	2432361	2029367	1957362	1535930	1544634	1545644	1649755	1684864	1504065	1377945	1492439	1376104	1457561	1351443	1434464	1725283	1451705	1467209	1436466	1557663
2285931	2519470	2151100	2348503	1862334	1499937	1630097	1458749	1403403	1409315	1545564	1722259	1693945	1625696	1937393	2149480	1731747	1532328	1666492	1583967	1354418	1746720	1678025	1638359	1453619	1375973	1483954	1360442	1536993	1631283	1933701	2016762	2016030	1893343	1601220	1568222	1614529	1844042	1427187	1207774	1327868	1324728	1516764	1486353	1747962	1537228	1361539	1352348	1337397	1452789
2017042	2000334	2033747	1971585	1773242	1547591	1728491	1762356	1609972	1376263	1352945	1470901	1293978	1383771	1765791	1854095	1759977	2020322	2077988	1857172	2097568	1758933	1507460	1331396	1329446	1487824	1381012	1607095	1958804	2499438	2440956	2141618	1830558	1569587	1490824	1604253	1482543	1345360	1427943	1605525	1433779	1383797	1520563	1423210	1493238	1456837	1459310	1975886	1800055	1771631
2174784	2099585	1726926	1898801	1985769	1813713	1700799	1476375	1333524	1665048	1559987	1505708	1399897	1750679	1746033	1846433	2158717	2096954	2278697	2554781	2233553	1801067	1549610	1424149	1520917	1363496	1645579	1549783	1635996	1767116	2148259	2157685	1840490	1603956	1639025	1467766	1366071	1387028	1312903	1493995	1664994	1505696	1344951	1434033	1519108	1448555	1342290	1537743	1753558	1678536
1670150	1673268	1469607	1629418	2027645	1440403	1587055	1418330	1561275	1475112	1391820	1307680	1724267	1826219	1708141	1711880	1887619	2127760	2508022	2435759	2338431	1973336	1700589	1673645	1519205	1718090	1671851	1293782	1259999	1604003	1642882	1795069	1624246	2078946	1636454	1709078	1577120	1683735	1818657	1776383	1734581	1386279	1335136	1353668	1392439	1261210	1661621	2044664	2101649	2080355
1771124	1552601	1770605	1957366	1874178	1497945	1306772	1529899	1508135	1714769	1498611	1630638	1653334	1959966	1926896	1790290	1669531	1659363	2312845	2264272	2296063	1877098	1550942	1639449	1605678	1666844	1291321	1392075	1306213	1486403	1600727	1656199	1602434	1795143	1914908	1840406	2192819	2061249	1708019	1838709	1623030	1621654	1532155	1286976	1362311	1463024	1485288	1918249	2438728	2182973
1479505	1634972	1575171	1743155	1622538	1630585	1472064	1327699	1405472	1566893	2205882	2268255	2110590	1890837	1768533	1666549	1547843	1700257	1721466	1846796	1616611	1942102	1781333	1801904	1441537	1491361	1372358	1556408	1378272	1382751	1370859	1677804	1814147	1663225	1582404	1838153	1989572	2072989	2137142	1742783	1636287	1428017	1507270	1307417	1390051	1577942	1749827	1908485	2277499	2446823
1444277	1570844	1706455	1620183	1506346	1419343	1851525	2274397	2384349	2557399	2088701	1657163	1623815	1565419	1703113	1845540	1929961	1654103	1682743	1588286	1429077	1684064	1386977	1392159	1428293	1268232	1521530	1710100	1677269	1638763	1579029	1843034	2158182	2523876	2315921	2215197	1680183	1802894	1499273	1417655	1519052	1479970	1530577	1387632	1433344	1766487	2205672	2255095	1775886	1734383
1468809	1393455	1205699	1494703	1536835	1359607	1342161	1506789	1448205	1531016	1320322	1546779	2071170	1843467	1746195	1813469	1626283	1495087	1516355	1703220	1545910	1735265	1671423	1572871	1391691	1503582	1589200	1446350	1895369	2089729	2207747	1740149	1891696	1647109	1705039	2228630	2457553	2263630	1707587	1756880	1627730	1538239	1486493	1553372	1642603	1406163	1340934	1454957	1776407	1519354
1633619	1378723	1460957	1437668	1521870	1555369	1488548	1691844	1383610	1470125	1507372	1650505	1418462	1779685	1535886	1526758	1679748	1778960	1369486	1592851	1514060	1490135	1703855	1646781	1612490	1277311	1651785	1980174	2264310	2190053	2144979	1857464	1608063	1773378	1832692	1638965	1927971	2006039	1642469	1512038	1554454	1336184	1362176	1366104	1599394	1468619	1538614	1575621	1450611	1338794
1605691	1457169	1576109	1563401	1474863	1617408	1379332	1483720	1401857	1392998	1531306	1523878	1883246	1631255	1567402	1778729	1556682	1777857	1376123	1386281	1388222	1535224	1509146	1562720	1500702	1430732	1503685	1794133	1831688	2580105	1922698	1984526	1522935	1666139	1591225	1712529	1894749	1906436	1560234	1604753	1676852	1538605	1614140	1368869	1474874	1293003	1520558	1432667	1589327	1760353
1846731	1654329	1505639	1943671	1690455	1645296	1730322	1569636	1787559	1342853	1322058	1451675	1686489	1506064	1593038	1442685	1630689	1542677	1768723	1549953	1413889	1357078	1497126	1360325	1466177	1617987	1784781	1900959	1836244	2022995	2092389	1585307	1665782	1730091	1675583	1509729	1627685	1437759	1722609	1973935	1477216	1542351	1392209	1366708	1436386	1589739	1422864	1578817	1373365	2086278
2261420	2092351	2077467	1750811	1752294	1632117	1437517	1370671	1620038	1624244	1255744	1243984	1232488	1534225	1613524	1545693	1440613	1395272	1356800	1542707	1459694	1475324	1515120	1644299	1518094	1761175	1564818	1651886	1699933	1716560	1970741	2017263	1515606	1722819	1505370	1755999	1743039	1396551	1642213	1568328	1587579	1674352	1629823	1303701	1612587	1934534	1974387	2429988	2033574	1923265
2018546	1779691	1804182	2010672	1938246	1528270	1519600	1561983	1440819	1405414	1372449	1323734	1545871	1632010	1584562	1623706	1713336	1341777	1453870	1366690	1632942	1381917	1362864	1364667	1749949	1635129	1688136	1658407	1657770	1795721	1819518	1875317	1748119	1651211	1515977	1539719	1410444	1517106	1578399	1731640	1795385	1776013	1487761	1404119	2012933	1606291	2309676	2379515	2461829	1993947
2420888	2430037	2559879	2356704	1846323	1737708	1478557	1260300	1670743	1503929	1462669	1412584	1391509	1548828	1502468	1395963	1387977	1333440	1652328	1506252	1775749	1535992	1757313	1500510	1586057	1659551	1448347	1488748	1605912	1508291	1388013	1638252	1830237	1907578	1668609	1333626	1431484	1408081	1392024	1232489	1417209	1539424	1446167	1554757	1441262	1832218	1914080	2568926	2024810	1540703
1919889	1780316	1982795	2156947	1812176	1630702	1350044	1403999	1417904	1507204	1841763	1558482	1362597	1405035	1353731	1437060	1334387	1819059	1909603	1885735	1893077	1734500	1737737	1719860	1454095	1552577	1399617	1459396	1306631	1669391	1349326	1385682	1627297	1484174	1635436	1420411	1574890	1596947	1402467	1428699	1417462	1539788	1488989	1534618	1447201	1739455	1782079	1748000	2024597	2013235
1592014	1626347	1598056	1795352	1867952	1675787	1488073	1567138	1781620	1788775	2085582	1574315	1275047	1268947	1418737	1478398	1888546	2060599	2163667	2513111	1879829	1814494	1508632	1570384	1493944	1591787	1460238	1390982	1432083	1560759	1644311	1378028	1680224	1686587	1500766	1464263	1367236	1682612	1361346	1513287	1774778	1566505	1563366	1404570	1296093	1561123	1677009	1500594	1731204	1498544
1465436	1377819	1537574	1633017	1774806	1935585	2097301	2210729	2478159	1780940	1539622	1404584	1496867	1387008	1472732	1476612	1553335	1769813	2372894	2489333	2042522	1619179	1722322	1554421	1465552	1450184	1595840	1467253	1356676	1293247	1527126	1324426	1459355	1376522	1582893	1692840	1658457	1764882	1711700	1969270	1688539	1779369	1619313	1436962	1421977	1571923	1447023	1315786	1710004	1935607
1305881	1439936	1540655	1401262	1820171	1865419	2430909	2188325	2019904	2050072	1592374	1691358	1585617	1491882	1408820	1628258	1512092	1612548	1913399	2101797	1980317	1647885	1577296	1426405	1461978	1319963	1315352	1482726	1437317	1423293	1402318	1363167	1296657	1547060	1228838	1456095	1686307	1998253	1765894	1738676	1685580	1797420	1692674	1547187	1480566	1463936	1458805	1471248	1468706	1651869
2019143	1868024	1920506	1736049	1704581	1865089	2135139	2487389	2434842	2123161	1697279	1588001	1341044	1688993	1756076	1573762	1485301	1499532	1533301	1593698	1713047	1744502	1624985	1640036	1553609	1382336	1558727	1491862	1553537	1565163	1507769	1591903	1318795	1512987	1714428	1706612	1969600	1946156	1883693	1886629	1490478	1295584	1477174	1607835	1583764	1629181	1534452	1389172	1432253	1482365
1951438	1832258	1941888	1799822	1597614	1508549	2103307	1929261	1885839	1988471	1712760	1620990	1375875	1657350	1609118	1544053	1634945	1293438	1547495	1630979	1622656	1708768	1677916	1872547	1818663	2064242	1972338	1994868	1986508	1685578	1414943	1366584	1245093	1496518	2281439	2199845	2201872	2430439	2231173	1671421	1609026	1399302	1365470	1636989	1418896	1420182	1394113	1417165	1350412	1338775
2141517	2378793	2553992	2097598	1740464	1498848	1579315	1639086	1684959	1713931	1691999	2022335	1745409	1425204	1478303	1441852	1606681	1338189	1580802	1761828	1610756	1696082	1865076	2004438	2349901	2667527	2378945	1931551	1600312	1502045	1486897	1491567	1594735	1613313	1414057	1787108	1648727	1610722	1727501	1463568	1782321	1774766	1400931	1385578	1458199	1580682	1614491	1443730	1307636	1560227
2051308	1832494	2101568	1876797	1716642	1577407	1475610	1526284	1454457	1642154	1858754	1663318	1335168	1281913	1375979	1424734	1731056	1858866	1936530	1826110	1910756	1657258	1734492	1923297	2117630	2261237	1946102	1765542	1732885	1680779	1790649	1773765	1485481	1334216	1422390	1375074	1564419	1821807	1684837	1853428	2001895	1643533	1536397	1767030	1765310	1718839	1920177	1692208	1401086	1540631
1684634	2019208	2177320	1929389	1702292	1422334	1509435	1384410	1489119	1440535	1371701	1501075	1480296	1306398	1592288	1434475	1705117	2088569	2238077	2144538	1958643	1622619	1385941	1588561	2088949	1941368	2115898	1806374	1670098	1384911	1868161	1554816	1383190	1522191	1442290	1508543	1506285	1400631	1445088	1653784	1786229	2056512	2054321	1969249	2076065	1867550	1627964	1482444	1357297	1375658
2067679	1609313	1411483	2041862	1571843	1598827	1646311	1561224	1575694	1630822	1656728	1705208	1747028	1463071	1369007	1376558	1713705	2249899	2352436	2189965	1994593	1558097	1556830	1597801	1500882	1658702	2036268	1762033	1506566	1543916	1290524	1442000	1456046	1353288	1304399	1498016	1501153	1471705	1673043	2144332	1951013	1797746	2412205	2681110	2298712	2019430	1560495	1439328	1516538	1497174
1795367	1892225	1547649	1578504	1863112	1628574	1668645	1608422	1648867	1372066	1475087	1564411	1761461	1617875	1661709	1715001	1756158	2054442	2040593	2015916	1822215	1580657	1585185	1438681	1656669	1830258	1856373	1646546	1836054	1700233	1581420	1597400	1392405	1604582	1579636	1555528	1643727	1753900	1576816	1739423	1901297	1983826	2276242	2642543	2272983	1917186	1748141	1434625	1532723	1537485
1575693	1578677	1330640	1406792	1542143	1673540	1614249	1350382	1412352	1368425	1434112	1405795	1506689	1868195	1441914	1736458	1846832	2235414	2299299	2158707	1809489	1611683	1582555	1546774	1627397	1505972	2100163	1778117	1829240	1786826	1598157	1502610	1462365	1450427	1519444	1399644	1825788	1891965	1732176	1599414	1775044	2072006	2317457	2281733	2356550	1947853	1468751	1676252	1589147	1587767
1286886	1305322	1315260	1474371	1511667	1571474	1646933	1434909	1543595	1363228	1533775	1438568	1632901	1596177	1583643	1549113	1435860	1318228	1838030	1745647	1912893	1659407	1889174	1758333	1599525	1465765	1552282	1364594	1628889	1581979	1565012	1563374	1324412	1542454	2061532	2230712	2198875	1975296	1872886	1691926	1635889	1671059	1594575	1674100	1917531	1759140	1645602	1578697	1531237	1593117
1436513	1374085	1464559	1445351	1550118	1543324	1491429	1290467	1698608	1597979	1494484	1681388	1336183	1511552	1484911	1548555	1553832	1444046	1324524	1515317	1631264	1827808	1766029	1421230	1740728	1390370	1378841	1316119	1508734	1460765	1790037	1597997	1556798	1710327	2416041	2443206	2498817	2354241	1914546	1692884	1406072	1447057	1460577	1629253	1751499	1771020	1608924	1283207	1400033	1394788
1570928	1519367	1611492	1228102	1239407	1312884	1547603	1672171	1880620	1855663	1562362	1744736	1528424	1715590	1686584	1628613	1356394	1395623	1363003	1388543	1517779	1642381	1626504	1499159	1462271	1266028	1416602	1488231	1356764	1566424	1551740	1323666	1314983	1424288	1377617	1737394	1995699	2006919	1541320	1723632	1443193	1375983	1355230	1626734	1610737	1650124	1692431	1471513	1393780	1228214
1702374	1633801	1495443	1460670	1392065	1603846	1884605	1638533	1780455	2042409	1867350	1728223	1717130	1633818	1873026	1405840	1536236	1371040	1580592	1350583	1558213	1668027	1639778	1566133	1396421	1422492	1589947	1503340	1561351	1664420	1629929	1660563	1596175	1536873	1494336	2108344	2112532	1892165	1980227	1471506	1588267	1831833	1509150	1488057	1409447	1668386	1461228	1453378	1449459	1472120
1518676	1446634	1554776	1348078	1526412	1551473	1893362	2640518	2399372	2356470	1881730	1777668	1266217	1423009	1159985	1486597	1404294	1334434	1285308	1481338	1426547	1355961	1479153	1412142	1606772	1563181	1597638	1360255	1481724	1573087	1555989	1516746	1518858	1298119	1566760	1444890	1547731	1707419	1832283	1628375	1705512	1652829	1505391	1399623	1366518	1340511	1567522	1512548	1783088	1513245
1568273	1258175	1343472	1416612	1340355	1989302	1682207	1930477	2503728	2150177	1803714	1548619	1635677	1387812	1393561	1403148	1426662	1565809	1434707	1482387	1412636	1429488	1507178	1603519	1571061	1260554	1728554	1664110	1832548	1538154	1676016	1478234	1626171	1404456	1479575	1302777	1466560	1637138	1319070	1540928	1363116	1626308	1664368	1360376	1287667	1407419	1336734	1431768	1607568	1383722
1578336	1523578	1385504	1568321	1423197	1457800	1593131	1600967	1900067	2272219	1965934	1812774	1567422	1431713	1550147	1443287	1546489	1557379	1637229	1455030	1274231	1521709	1438016	1660274	1723912	1662095	1741623	2014901	1605629	1755059	1464931	1643076	1586805	1359729	1359853	1351848	1581898	1645817	1653401	1682495	1826739	1822513	1352015	1555216	1451399	1424802	1370570	1457934	1631540	1507480
1714982	1557165	1473212	1656913	1415206	1327437	1448092	1546903	1501163	1623636	1976825	1794400	1764292	1895047	1787371	1668031	2042417	1901564	1394683	1370604	1267861	1515472	1410433	1477657	1730069	2353412	2180235	1943024	1464944	1580370	1443159	1473226	1343544	1519769	1365387	1419420	1261504	1529764	1338979	1420010	1445844	1359614	1368725	1562038	1504004	1435600	1484166	1878270	1637175	1337258
1641598	1471308	1629508	1593119	1472044	1433935	1449752	1241674	1375474	1374561	1701054	1770565	1849459	1608896	2076761	2231748	1943819	1510720	1643216	1284211	1415187	1423065	1498246	1451474	1926914	1983656	1916767	1609219	1649921	1642188	1446449	1535968	1562909	1337801	1516017	1517241	1545531	1699926	1381906	1397220	1375909	1423268	1670434	1627551	1939970	1730195	1659101	1727466	1656855	1562824
1503607	1597034	1580468	1690162	1534085	1383115	1411423	1446995	1323685	1526070	1677727	1896283	2089046	2345475	2358785	2378813	1965186	1716352	1551647	1442497	1486515	1345443	1471166	1509960	1851724	2176005	2104612	1840730	1853996	1773728	1508746	1218548	1523740	1527250	1576190	1650890	1476715	1399152	1469263	1359559	1482414	1595958	1682890	1793671	1979925	2050410	1793800	1653371	1827303	1738838
1383422	1427781	1245594	1262573	1483139	1411512	1328440	1602375	1460463	1489372	1792804	2027967	2073001	2376982	2304760	2323933	2117058	1565420	1556546	1427465	1327424	1384370	1577055	1714146	1813136	1954640	2350482	2105527	1607001	1407910	1368475	1511588	1506175	1683805	1296807	1557478	1487082	1432700	1404755	1547925	1468279	1642485	1767286	1849915	2099412	2285249	1631218	1527241	1401006	1411647
1273628	1425715	1410715	1662111	1394488	1837566	2095308	1797031	1882105	1569670	1752953	2009529	2151287	2099805	2534237	2075834	1893656	1438550	1690411	1577105	1341205	1530946	1200063	1283796	1675869	1794184	2056674	1841665	1778744	1568083	1699641	1706782	1767702	1428712	1376741	1565684	1537206	1559600	1367005	1258663	1750923	1489768	2049455	1865206	1976951	1694436	1795731	1573621	1459580	1569144
1435254	1408721	1695515	1413956	1348446	1931479	2360790	2122429	2136149	1927713	1783145	1516142	1438998	1581161	1645103	1901765	1946583	1446510	1683001	1324086	1496912	1354667	1426500	1538146	1403948	1524035	1740257	1700253	1639629	1917314	1945117	2452438	2377872	1939430	1986917	1632884	1260131	1626410	1409050	1412629	1317771	1599329	1720867	1907819	2209181	2395626	1927660	1508836	1428045	1389468
1490137	1547875	1433420	1676481	1592840	2335241	2453861	2265453	2594959	1967082	1795137	1405748	1306169	1708665	1931273	1604966	1845533	1526995	1692910	1675145	1584332	1361241	1441308	1707472	1904373	2007010	1773069	1501915	1983081	1895394	2457816	2373827	2366928	2062605	1651248	1546958	1481486	1696698	1566786	1488222	1257429	1526668	1426995	1872702	1799447	1621936	1817164	1756014	1590140	1673535
1509251	1325644	1526299	1485514	1497905	1831014	1851096	1925991	1767123	1660749	1605191	1564782	1639110	1456511	1552080	1422564	1538373	1659921	1599129	1655530	1554692	1270619	1405612	2112407	2115939	1853237	2037164	1757284	1740090	1754513	1573874	1682764	1924930	1836212	1703634	1606243	1711040	1625201	1802365	1442545	1642988	1351626	1456234	1493607	1341995	1634674	1945983	1622638	1580668	1768685
1587053	1700067	1430032	1371820	1349947	1450336	1517108	1859953	1755420	1725584	1623827	1672559	1508159	1570633	1424002	1499359	1555399	1727557	1609958	1551017	1559442	1481612	1650436	2134021	2477970	2248677	2143662	1844198	1600126	1647702	1597835	1352771	2076585	1707228	1836376	1625349	1543683	1326425	1575415	1434413	1306757	1506592	1618057	1464112	1514462	1788713	1910295	2061370	2214102	2131490
1655995	1598972	1610728	1653202	1435187	1436261	1305184	1389043	1564375	1664835	1690799	1798619	1533071	1326808	1384442	1579821	1393520	1443670	1316525	1878950	1480038	1674712	1675408	2023931	2104505	2400262	1611783	1666179	1417604	1706810	1504095	1561248	1624101	1756162	1872357	1321243	1485564	1266603	1324705	1572022	1512459	1338646	2015115	1940711	1870359	1868206	1742685	1884468	2105221	2308410
1672123	1554576	1404375	1560910	1623480	1474369	1353325	1451548	1676563	1487531	1877998	1543824	1653867	1251482	1315617	1280520	1534605	1558660	1329208	1505823	1600091	1470080	1805341	2243403	1828551	2072229	2210374	1828618	1313828	1544098	1422689	1452520	1533341	1637679	1622036	1585858	1550494	1641984	1351003	1480273	1671167	1830352	1995497	2174524	1809865	1713553	1445069	1576770	1588685	1972249
1469449	1460677	1551594	1404971	1874412	1349021	1276750	1376127	1258258	1354790	1547902	1792430	1744679	1453359	1589218	1382221	1371011	1239235	1634719	1668280	1835770	1572055	1515544	1518151	1672708	1937283	1983871	1640830	1672128	1396496	1632296	1915279	1426110	1565830	1606951	1682628	1604389	1435588	1249901	1241894	1501658	1995376	1995874	1858047	1864416	1653907	1457517	1646170	1584648	1997622
1448899	1592796	1648636	1309672	1544010	1439353	1371879	1384643	1379154	1554180	1498492	1440499	1705934	1399638	1635009	1664661	1696520	1670403	1622191	1579860	1519381	1520784	1556417	1276815	1618364	1676927	1505473	1431471	1889053	1854481	1613210	1489323	1336226	1502424	1237744	1562913	1624011	1676653	1452081	1458137	1961169	1974272	2233261	2039182	2053576	1590242	1539998	1372415	1329457	1553067
1640625	1441542	1511408	1555023	1487424	1600187	1575101	1304942	1366503	1446496	1429027	1437172	1719493	1531989	2143608	1680197	1699919	1498875	1705568	1846531	1550103	1316771	1385834	1414472	1424838	1362773	1514124	1691103	1648917	1795209	1748137	1604019	1194023	1444892	1465244	1425832	1355244	1414454	1399522	1418711	1558363	1721667	1988461	2428069	1888475	1615128	1584337	1417253	1398463	1560821
2064867	1838604	1695662	1856229	1806666	1742573	1764886	1684445	1518866	1390875	1446756	1596123	1389143	1952956	2450042	2409520	2061638	1687400	1531133	1363209	1536817	1648789	1629459	1513606	1449406	1370388	1670455	1417511	1343119	1548306	1542868	1406309	1583496	1271971	1518141	1685562	1585795	1542158	1502087	1590599	1354065	1345787	1457785	1552676	1506268	1818825	1596559	1583334	1611476	1686738
1804449	1688990	1593094	1785849	1998621	1692331	1836983	1519219	1485297	1480019	1272335	1648215	1972536	2277278	2208091	2373579	1916874	1777774	1732370	1391807	1595691	1380484	1412175	1770265	1460991	1532951	1570124	1418713	1500760	1520621	1483700	1400879	1538997	1633918	1655889	1584100	1810356	1494359	1555583	1348006	1393726	1408686	1439353	1447142	1340583	1712266	2003532	1774649	1586713	1412580
2050255	2068393	2103417	1928432	1876303	1688037	1817663	1444438	1508926	1310291	1346433	1542175	1846480	1920529	2199291	2211118	1956014	1761367	1479860	1330922	1662981	1477074	1573903	1509169	1596041	1628466	1590359	1628709	1536941	1443661	1737270	1699245	1700094	1800602	1721071	1693920	1489491	1745047	1791054	1448948	1558912	1522152	1699827	1342627	1704405	1428001	1667889	1578905	1759759	1525838
2227563	2528758	2044397	2423707	2299338	1920037	1502985	1633937	1590789	1646308	1434945	1459186	1400234	1672384	1964999	1922180	2023271	1915612	1750212	1507159	1697421	1496103	1396462	1692671	1983223	1486213	1401039	1319935	1361400	1369202	1768399	1599020	1911213	2002175	1840115	1955551	1531348	1598166	1723503	1621216	1339259	1363504	1441414	1393258	1334501	1570866	1735913	1520597	1465371	1497056
1739302	1688537	1602586	2368821	2124326	1761410	1657921	1478049	1564494	1709710	1596813	1435011	1461813	1525912	1547595	1576559	1688084	1980363	2053516	1596147	1580881	1712284	1504863	1721482	1597823	1396231	1311860	1281188	1475625	1409425	1741380	2202021	2457057	2269707	1895637	1605951	1519559	1402280	1506227	1650081	1307328	1378113	1462882	1417082	1402892	1439465	1503989	1604332	1718636	1297557
1875378	1984887	1697660	1861475	1756310	1574006	1632451	1381198	1497791	1551719	1521210	1419402	1362089	1460158	1562833	1655150	1493815	1960336	1908193	2141513	2093905	2159398	2050101	1733909	1747973	1468901	1520183	1467949	1393601	1714389	1917872	2116059	2318750	2333017	2174820	1746894	1476298	1352314	1565140	1387250	1252554	1514870	1613943	1474701	1413383	1765451	1614150	1744163	1553210	1518430
1384976	1308056	1371087	1418708	1629641	1635240	1700231	1357205	1488196	1507700	1283968	1397535	1562803	1709708	1427363	1513226	1468370	1914563	1734232	2088927	2345871	2362613	1993470	1727215	1815291	1484239	1471101	1577306	1313262	1376986	1464464	1540088	1763091	2140266	1653002	1890773	1523064	1805593	1711709	1593576	1798231	1567603	1724031	1504881	1508134	1437168	1421034	1405598	1649118	2039540
1506230	1369258	1374572	1677085	1884099	1743385	1495373	1646731	1644224	1399537	1457240	1657709	1734479	1976665	1900515	1810603	1658533	1601380	1962567	2203795	2090500	2105326	1934925	1864694	1568740	1573942	1775005	1815582	1343965	1459370	1413505	1595197	1458579	1484035	1587698	1428985	1885740	1778448	2258093	1733880	1790989	1690330	1712002	1391165	1355615	1402667	1347172	1615998	1649535	2114876
1473798	1301848	1437484	1636549	1607128	1411642	1522775	1587602	1549110	1446098	1286651	1725578	1832542	2229990	2051201	2182820	1757392	1704163	1719485	1783063	1954192	2076934	1862435	1525858	1896881	1544671	1597153	1535357	1550665	1318388	1308492	1386197	1594630	1566324	1589112	1772096	1877678	1783655	1876126	2113349	1985868	1648087	1698483	1527282	1403319	1279831	1301850	1373250	1631989	2104796
1621084	1689752	1655808	1600798	1425999	1286130	1427470	1361499	1519925	1483677	1361012	1682474	2264624	2319417	2063865	1892336	1730182	1406180	1543667	1611940	1670419	1563094	2048573	1846879	1591468	1359445	1493311	1325276	1448573	1242105	1396921	1469866	1561440	1588812	1736849	1881487	2051154	2306833	2582803	2080091	2052581	1594048	1378080	1601272	1367196	1377764	1537896	1448400	1559102	1730896
1789063	1515150	1542756	1419897	1355930	1436395	1149586	1525384	1284525	1523376	1480671	1832782	2175650	2205040	2303555	1998938	1521653	1404826	1671407	1541269	1619737	1743716	1872694	1848367	1657594	1535404	1411714	1448774	1391326	1564875	1722938	1742838	1703849	1852977	1903863	1831268	2136082	2546710	2337335	2422531	2106394	1899079	1576270	1548706	1560233	1495643	1706201	1628862	1468893	1312841
1616290	1664137	1555819	1680834	1367879	1288906	1482622	1644117	1483804	1631592	1720382	1444900	1692276	1551962	1832708	1843840	1517961	1509015	1547866	1454655	1347368	1523618	1511725	1627893	1721193	1556775	1327428	1293244	1326192	1423294	1731380	2391807	2322228	2032829	1751490	1780791	1526281	1708463	2074262	1951770	1504671	1567748	1681327	1586533	1885067	1571424	1475325	1330898	1287228	1572265
1481950	1771640	1462603	1394204	1384194	1579971	1621639	1394937	1657685	1519158	1526173	1453442	1483075	1508374	1516614	1625539	1774554	1705818	1705987	1715859	1524433	1441460	1511387	1337132	1547168	1428026	1533034	1427072	1751759	1986094	1986419	2596434	2083660	1815097	1623896	1933697	1605945	1649790	1781204	1695504	1691316	1736871	1544648	1583311	1626064	1448783	1393973	1291593	1274624	1308366
1748706	1485644	1296988	1471579	1924727	1901521	1699130	1526387	1582794	1718279	1644636	1462687	1434356	1524727	1469948	1483522	1705026	1514926	1716305	1573443	1578838	1347533	1335363	1375138	1550343	1362295	1415759	1426000	1400485	1567822	1829728	2250965	2261394	2030160	1441871	1644066	1491808	1596389	1494312	1649493	1809780	1709876	1460816	1314676	1373279	1277216	1547322	1396061	1407077	1810326
1617318	1487375	1448432	1517077	1669920	1727539	1925520	1619764	1582255	1470063	1598130	1378503	1355937	1372004	1299879	1222526	1344769	1737825	1632113	1697271	1562669	1567758	1198289	1339052	1404573	1725527	1374600	1561421	1447497	1672129	2047049	2022803	1997201	2061140	1895897	1502674	1541707	1463100	1394872	1410011	1895996	1683410	1489618	1572182	1503939	1385603	1374712	1432731	2104845	2387778
1997133	1845351	1431454	1721231	2194256	1836457	1735202	1664372	1638866	1573149	1639880	1634897	1419826	1464802	1333696	1417674	1397886	1335869	1520521	1382164	1681878	1448587	1517102	1411591	1657609	1572169	1698739	1493436	1411137	1385984	1522144	1399029	1482226	1943583	1801245	1496714	1600551	1733163	1450148	1291840	1505085	1533366	1578095	1587906	1598422	1506524	1649048	1632507	2279264	2283096
1522392	1616198	1601850	1540413	2237317	1902906	1860187	1809179	1359701	1504127	1574349	1309134	1426819	1396976	1620695	1536646	1371898	1429724	1603262	1856877	1793811	1620215	1750303	1758399	1804133	1415108	1598358	1758989	1507279	1545560	1339665	1502864	1396599	1550827	1803421	1474487	1580909	1567396	1573988	1460938	1367251	1351875	1626849	1591931	1792500	1589809	1560184	1487576	1511425	2021598
1304849	1629465	1562263	1802777	2081100	1659208	1728918	1440722	1598765	1592879	1390247	1634602	1473846	1416068	1457549	1321201	1549826	1392426	1546938	1470434	1532643	1671422	1824288	1593789	1527628	1483989	1594504	1693498	1448616	1247197	1418084	1271739	1583085	1343021	1448514	1556096	1573967	1845871	1437994	1524358	1621287	1656257	1635983	1784159	1625878	1481888	1602930	1759127	1630678	1871906
1372929	1337725	1495731	1451995	1697373	1682646	1829022	1610561	1655251	1595084	1305275	1820072	1958141	1934912	1538859	1460413	1451049	1301207	1406917	1881300	2088687	2119516	2352471	1963725	1767361	1570589	1689684	1612492	1749501	1494251	1418251	1337817	1529331	1275852	1337445	1777297	1536826	1532290	1409200	1790391	1462266	1566532	1419773	1583832	1690824	1468917	1341146	1352492	1429697	1364485
1308848	1365729	1344408	1449710	1563613	1639403	1821184	2030321	1863229	2301892	2296326	2111005	1463193	1400077	1618864	1593544	1468962	1332400	1543955	1414398	1415970	1746469	1941432	1687184	1634759	1568133	1566997	1655030	1463356	1427433	1771271	1729619	1628437	1339722	1355105	1766853	1672974	1511316	1546542	1823231	2100265	1754365	1692164	1593875	1682099	1546441	1546980	1587240	1419892	1506734
1375531	1466168	1458941	1498022	1672221	1874838	1509244	1791768	1695454	1997924	1945852	1867593	1709168	1827698	1361630	1327789	1607168	1273801	1602206	1929440	2493062	2668940	2083244	1969128	1622737	1660933	1432019	1322089	1436820	1399968	1292838	1495765	1856746	1434745	1356345	1318554	1686815	1462606	1416105	1816030	1676849	1619487	1768271	1720561	1619749	1632015	1424664	1388937	1598953	1334250
1800500	1571391	1457986	1562280	1854625	1801956	1670928	1720474	2015172	2057414	1727662	2034285	1860334	1546208	1567166	1671721	1519821	1340234	1202626	1356421	1570028	1787950	1755511	1701397	1745777	1745342	2045337	1783248	2068312	1799471	1852610	1667977	1577651	1484199	1255061	1428850	1605384	2092316	2235732	2383727	2167987	2102628	1782718	1783919	1526354	1495758	1704744	1675866	1407936	1703931
1672869	1791253	1471501	1419818	1590921	1751925	1580054	2295776	2198056	2671084	2540500	2034197	1631571	1504263	1576645	1582310	1390425	1587921	1487260	1544426	1973845	1820459	1917308	1935339	1699884	1814503	1702840	1741184	1851667	1719057	1642443	1680040	1586903	1304379	1447802	1281835	1395156	1416819	2092762	2436952	2250002	1997369	1700236	1431521	1439650	1450792	1610371	1383324	1300128	1495038
1546026	1406850	1536883	1526646	1666437	1933776	1728335	1724074	1606836	1637950	2073104	2358953	1938019	1551837	1499571	1466231	1791671	1458272	1449769	1602791	1354071	1500913	1749602	1964922	1883364	1745722	1771198	1902047	1950454	1832621	1862991	1892899	1460761	1445374	1311820	1406983	1690605	1877201	2059608	2256649	2072704	1779233	1614846	1430007	1397859	1529610	1453364	1448206	1328717	1341026
1988772	1637614	1684864	2589642	1820308	1596655	1599419	1441460	1432609	1655907	1592238	1732823	1691488	1613607	1386134	1403813	1445497	1409157	1448754	1534866	1707323	1811366	1663825	1831592	1461124	1647827	2321100	2622412	2352668	2088708	1873330	1847944	1572625	1682545	1634597	1397352	1281028	1828930	1559865	1623095	1380712	1586823	1709753	2243277	2007397	2412171	2121172	1914607	1731556	1596861
2035051	2176554	2113577	2005949	1955836	1611682	1656360	1430108	1570771	1535100	1498997	1528090	1638907	1314865	1427358	1303676	1520189	1435358	1392251	1745368	1665598	1778012	1700576	1607836	1573928	2177667	1979676	2135183	2502983	1941517	1468586	1648697	1534526	1467015	1689244	1595621	1581849	1530651	1690409	1733327	1995868	1653990	1481726	1653880	1639017	1692862	1971329	1842664	1529065	1768025
1574767	1490520	1483686	1596174	1667792	1761158	1716973	1542409	1821134	1366219	1540961	1397128	1281567	1460095	1527587	1363141	1433397	1602287	2181850	2425005	2480739	2371840	1863753	1916114	1537300	1438208	1560411	1738806	1878662	1777906	1913117	1699140	1606339	1463132	1539722	1433032	1360789	1360135	1238405	1413035	1562049	1601288	1783106	2000419	2265806	2633797	2362500	2289906	2004368	1494868
1506251	1702573	1451613	1553147	1545638	1710425	1750344	1609319	1960125	1899410	1564730	1450574	1342852	1421137	1492635	1487985	1535941	1629539	1655910	2126461	2353261	2213299	1682228	1685409	1475474	1613553	1546073	1570018	1657353	1535233	1665302	1598012	1547526	1527371	1584054	1590968	1332539	1489106	1428165	1555499	1712760	1703030	1926173	2290837	2038167	2453051	2048099	1708071	1555015	1763190
1388161	1482121	1269582	1374476	1373933	1532370	1385792	1798107	1533413	1695906	1457923	1512311	1673468	1392996	1605889	1569353	1474290	1375898	1573685	2180920	2187356	1811789	1902274	1844110	1609445	1548186	1576593	1511958	1319326	1651440	1491508	1467970	1544814	1359711	1490140	1496508	1698922	1691467	1845615	1765218	1598554	1637906	1658107	1894790	2338515	2302529	2099479	1856482	1632505	1581065
1429617	1405491	1428688	1404678	1420813	1471987	1682918	1527760	1537424	1487288	1650801	1475838	1516022	1566590	1749293	1450657	1495573	1501752	1703116	1466835	1552164	1687015	1650179	1763486	1703117	1477103	1566420	1461744	1425604	1339065	1622379	1631153	1404231	1382730	1303601	1504189	1752118	2291352	2457491	2363043	1697877	1792800	1574476	1640857	1636341	1770400	2013968	1859326	1882881	1640235
1383748	1216955	1322936	1199674	1386190	1473594	1588484	1427164	1822923	1489048	1578153	1536467	1483520	1905270	1620302	1493040	1429585	1660028	1639862	1282771	1673513	1479878	1418153	1819135	1767107	1549435	1607952	1682942	1505469	1337827	1634596	1659040	1754285	1461698	1291825	1464842	1504242	2249960	2247452	2077844	1732014	1975310	1530479	1639786	1797919	1600195	1842630	1942145	1694416	1585907
1444214	1562499	1438464	1461006	1433023	1365034	1429058	1518957	1721324	1619210	1731038	1809679	1695718	1844810	1429889	1783663	1533645	1648871	1299161	1471298	1326761	1469936	1775284	1504253	1528055	1568040	1703873	1413688	1578288	1304675	1429021	1598416	1610499	1583462	1360961	1627122	2157739	1947085	1687025	2117113	1657209	1609108	1504111	1679442	1379867	1623557	1675841	1549337	1799117	1754565
1513577	1512445	1607781	1450651	1676861	1379607	1342388	1492315	1439294	1640337	2004305	1994274	1754743	1760643	1574144	1570618	1690607	1529644	1609287	1323667	1537200	1533277	1640636	1596627	1511131	1868136	1796507	1246120	1254694	1409877	1402626	1521179	1407523	1456539	1553588	1532021	1935458	2165899	1938576	2083942	2029638	1547070	1347573	1472593	1655983	1472974	1622500	1377544	1872350	1571679
1611994	1512908	1582180	1630015	1455059	1353768	1300508	1300947	1668204	2241305	2591730	2036860	2057052	1848405	1572679	1799043	1700468	1611487	1545649	1352794	1325963	1496936	1449485	1666607	1471417	1420711	1439462	1316645	1635672	1579368	1602329	1483111	1466406	1466369	1613126	1666834	1417509	1802004	1614479	1942257	1701939	1855843	1424646	1774316	1740085	1468295	1349157	1521287	1512037	1720349
1764943	1683438	1913521	1679399	1373921	1532336	1444565	1411787	1550162	2018269	2397016	2297017	1706036	1661154	1689312	1302909	1379998	1487679	1487731	1381063	1448722	1723681	1412856	1544811	1434948	1506734	1542606	1615782	1754654	1617405	1448751	1628074	1433982	1526726	1468622	1612624	1568762	1381607	1436048	1413949	1556748	1763416	1517677	1552548	1835328	1796614	1393252	1506393	1490814	1343398
1579734	1819689	2057114	1367002	1376061	1369520	1336917	1430160	1607571	1580570	2461466	1957462	1690610	1409440	1485254	1424946	1556559	1427630	1416456	1706331	1398955	1575154	1220064	1464413	1482783	1535984	1598503	1693436	2056491	1765735	1483165	1668813	1441154	1452909	1421226	1676152	1394576	1273929	1286627	1540186	1466799	1387117	1922509	1606612	1414035	1405463	1483078	1446631	1596043	1449535
1500795	1960273	1798710	1735602	1709676	1547889	1611620	1547048	1418799	1647875	1686680	1811256	1864598	1674710	1720871	1873494	1927125	2029315	1710026	1677419	1787813	1529968	1413706	1537748	1405726	1652909	1865173	2324242	2448862	1810056	1947315	1677043	1417211	1384868	1638793	1528173	1408874	1415103	1349618	1473071	1640228	1347685	1356658	1319051	1325313	1317429	1399433	1358686	1610224	1537201
1735543	2127844	2041948	1813172	1633637	1849677	1677550	1343142	1474979	1553920	1568683	1827736	1783450	1732057	2011025	1556687	1646113	1774564	1371209	1621703	1799660	1318222	1265843	1404159	1330246	1738150	1945672	2231549	2428372	2195630	2088406	1572141	1565865	1460238	1487451	1492608	1669713	1366359	1588626	1640706	1253382	1448343	1484428	1446650	1595219	1649441	1648097	1648763	1468851	1560582
2006054	1721826	1797575	1677261	1656138	1641929	1612806	1465109	1513564	1469200	1488193	1589673	1758568	1845048	1903857	2025882	2503429	2343041	1790921	1558378	1519705	1401841	1426904	1458666	1435780	1608905	1719663	2006679	2000105	1928216	1630261	1705720	1731435	1422954	1233748	1546212	1484755	1422135	1586636	1328370	1497831	1324501	1372141	1450122	1606823	1683628	1939311	2105978	2137082	1508106
1670542	1733454	1710577	1578741	1384630	1196571	1458163	1669521	1468342	1883742	1939401	1828564	1823184	1992363	2392464	2276163	2539372	2212558	2084872	1660020	1478463	1780168	1465887	1607120	1549289	1313199	1431674	1537827	1653512	1650754	1745401	1834256	1609160	1652256	1648929	1536105	1544866	1943470	1599147	1425022	1314810	1549891	1464375	1356696	1705791	1880261	1939565	2355483	1973960	1570206
1647005	1624782	1398044	1531075	1507869	1448369	1356071	1601313	1591076	2195868	2294434	1926343	1674936	1385344	1591087	1525772	1933160	1728930	1867404	1705212	1666802	1625425	1650026	1427660	1525476	1521155	1567832	1320066	1570880	1618215	1835985	1872284	1850207	1943424	2175239	2045348	1784625	1666723	1617583	1458329	1599947	1268174	1738477	1592114	1711156	2184073	2370976	1851310	1784037	1771933
1822412	1585191	1454259	1556903	1466768	1492435	1639015	1661191	1823722	2258773	1957282	1609552	1709132	1587921	1683303	1541959	1880703	1842132	1684800	1743424	1694497	1498507	1620233	1478398	1263299	1491780	1467887	1369414	1341419	1670924	1969138	1817320	2247712	2189604	2458067	2077981	1754975	1530889	1706749	1335294	1600604	1453789	1330702	1501031	1555198	1503444	2073777	2100670	1697745	1565019
1835267	1502028	1493165	1541675	1537708	1247970	1472293	1696245	1856558	2387057	2297814	1977103	1686334	1919783	1767794	1556853	1505236	1951316	1798201	1724234	1718393	1402072	1278674	1444974	1426125	1496869	1427518	1331051	1423957	1717546	1768460	1958744	2070295	2440234	2292175	2483386	1754877	1253094	1544803	1523300	1402039	1633429	1353113	1473991	1736935	1655761	1794436	1938686	1921729	1698910
1427837	1495293	1323083	1515782	1392789	1377972	1271466	1588228	1792877	2016670	2278128	1821039	1555309	1338627	1467565	1567695	1432335	1553478	1629551	1660353	1833259	1404350	1472541	1433885	1396119	1897646	2117064	2253149	2010402	1954326	1747643	1619618	1899970	2161588	2138524	1831918	2107225	1689377	1472945	1624292	1549081	1520284	1447084	1197404	1509277	1521788	1614101	1980900	1772699	1696391
1506428	1304255	1523050	1492317	1519618	1641914	1415564	1431751	1323511	1835656	1872896	1779990	1658787	1893288	1691913	1515499	1489516	1326216	1405026	1532967	1545339	1472571	1313324	1446513	1464404	1784293	1832339	2450523	2281488	1726164	1661209	1595394	1381953	1663637	2051863	1949979	2094429	1905043	1530343	1516393	1505071	1377941	1415220	1632806	1433170	1345292	1426478	1590531	1783472	1986209
1440833	1328446	1361151	1685956	1521747	1469954	1472198	1630231	1515135	1372493	1493545	1845625	1662975	1655990	1813127	1607284	1560571	1488701	1382739	1339051	1574263	1431080	1548769	1570174	1685650	1721593	2296816	2481072	1738312	1665785	1388595	1545870	1539602	1581606	1736997	2063213	1445224	1669912	1632841	1350491	1483146	1547491	1452029	1593179	1381896	1589589	1982716	1930117	1716668	2047240
1753273	1552750	1813165	1884167	1763966	1620374	1549824	1363398	1522072	1495216	1591910	1642040	1731928	1638462	1624256	1509184	1370857	1508813	1504273	1552893	1620227	1550490	1464808	1504371	1551961	1624510	1948239	2006905	1944814	1579341	1699426	1420050	1637617	1470813	1383471	1583637	1663597	1743310	1444607	1408830	1211444	1445619	1554530	1454568	1656084	1545575	1788090	2015416	1999208	1787011
1781309	1833856	2055039	1790718	1507274	1838374	1662639	1690664	1598918	1460275	1499718	1551717	1419835	1655021	1677448	1425383	1510856	1539319	1540323	1407858	1458321	1623174	1540832	1644309	1600291	1688721	1925334	2080889	1753404	1762535	1782572	1697725	1423722	1420681	1708946	1579307	1521560	1529665	1338887	1359478	1319575	1311335	1919982	2122968	1866839	1944701	1931584	1750050	1395342	1766501
2083109	1638561	1734444	1758091	1622479	1679372	1769174	1440393	1509590	1419356	1616355	1436780	1517715	1422043	1697468	1585605	1432464	1703233	1787010	1538741	1726977	1389153	1434743	1349653	1376191	1473832	1654084	1824675	2090139	1685893	1265810	1429270	1745199	1385156	1466321	1566599	1609377	1629430	1331170	1470308	1349517	1581911	1722576	1871697	2388400	2387118	2286697	1753655	1541730	1471027
1515890	1996833	2212952	1660476	1477573	1551839	1731395	1405656	1476584	1374837	1586103	1389002	1312924	1282330	1626167	1737510	1536499	1653284	1804276	1597091	1771260	1415236	1654205	1656259	1515817	1275210	1462819	1284931	1685626	1859444	1805313	1504386	1581785	1731973	1507747	1315021	1366550	1419894	1627207	1666893	1519761	1447455	1829659	1932735	2023813	2369755	2438114	1857353	1605414	1476367
1599484	2424780	2356770	1749265	1486872	1375601	1327736	1634770	1497999	1331460	1427853	1488085	1441750	1205682	1511592	1345359	1757602	1838570	1621555	1684296	1773269	1517749	1667307	1413038	1613190	1309617	1431572	1593747	1290747	1542778	1602358	1419021	1586450	1534975	1461819	1632888	1270510	1415137	1537878	1478143	1510928	1528471	1610663	1866259	2086352	1777781	1888746	1740403	1622610	1707519
1792016	1973080	2055591	1626987	1547122	1530681	1367567	1643529	1736707	1639088	1333433	1260539	1427174	1779871	1570490	1884895	2011726	2215515	1926501	1698306	1553974	1525919	1410063	1650951	1724070	1325703	1600528	1455424	1474981	1471950	1501033	1590015	1445375	1418603	1459182	1609917	1450542	1431272	1545230	1680525	1718495	1431477	1387517	1429687	1454008	1518784	1463170	1653631	1672121	1644478
1736047	1559693	1559860	1607285	2019406	2245232	2101551	2027818	1818738	1488354	1650722	1488046	1428390	1538781	1705969	1810730	1956726	2052455	2277048	1745048	1543145	1622172	1560314	1643818	1566868	1435359	1583238	1325027	1421391	1482097	1362035	1486619	1391872	1523881	1561949	1471935	1672277	1831040	1556234	1927574	1427829	1620504	1468691	1488381	1545343	1500696	1350339	1622251	1566252	1437307
1804275	1714468	1707170	1875733	1978854	2208724	2221299	2063841	1550454	1376865	1427598	1402950	1335356	1530657	1350129	1701653	1584623	2083900	1638129	1532215	1597159	1406638	1399957	1410077	1606993	1638178	1487113	1531350	1640304	1317032	1445994	1293504	1758063	1556444	1799516	1821287	1938269	1760042	1634276	1690909	1619565	1553210	1518313	1434925	1584317	1522044	1415874	1685566	1559079	1603556
1979656	1654590	1496813	2097799	2395629	2367358	1986477	1910202	1834223	1461761	1565384	1528093	1414642	1516239	1368714	1387580	1900753	1903143	1671436	1741523	1789820	1630506	1790271	1695903	1803682	1809511	1462247	1384482	1258460	1701651	1602914	1660340	1720051	1986886	2064088	2099727	1696597	1478564	1406360	1536463	1487397	1636274	1518013	1275834	1323194	1400529	1495819	1612375	1283786	1678052
1485530	1788253	1760740	1604669	2080756	2065351	2066882	1834313	1564600	1720291	1427597	1868243	1560344	1445112	1371677	1393607	1453404	1295009	1743477	2327204	1903909	2507073	2012672	2405343	1831917	1694995	1649157	1350557	1445442	1273542	1535048	1745745	1903007	2325659	2472854	2093996	1535041	1624297	1437381	1336487	1424883	1574474	1334550	1455793	1455086	1490781	1626743	1400552	1670891	1491514
1646164	1778187	1782076	1570875	1683854	1676667	1861215	1688607	1861358	1375073	1335365	1511011	1385130	1363599	1409004	1434887	1463426	1494338	1617954	1857582	1897185	1900205	2229551	2444934	2057554	1970161	1483457	1655882	1564848	1457554	1512312	1485146	1467621	1574214	1831206	2091602	1824673	1773954	1546296	1529526	1530457	1564791	1865053	1798093	1892089	1487102	1263312	1464674	1558779	1429817
1778764	2002773	1893820	1481570	1420460	1624197	1705076	1720210	1843830	1623294	1421327	1483512	1326092	1201227	1335546	1735609	1755994	1789793	1709019	2061099	2011175	2134428	2273726	2559990	1787971	1499893	1414119	1498012	1569360	1552424	1637532	1319096	1442840	1622232	1817969	1993327	1636023	1857520	1822008	1941929	1349635	1274325	1549998	1711412	1644765	1523617	1353871	1462738	1437655	1628027
1513420	1679013	1833391	1379981	1570175	1387740	1351997	1668272	1571995	1680998	1474900	1293682	1379450	1562184	1793106	1994566	2082466	2073594	1751042	1769351	1811110	1905616	1958795	2018202	1871593	1656957	1492380	1462985	1489037	1517159	1536719	1385539	1411235	1253311	1402353	1547389	1677385	1690286	1616595	1662667	1814223	1986276	2156226	1786879	1587184	1680978	1427230	1372428	1532085	1298882
1671296	1907939	1619580	1727021	1483173	1390733	1689675	1508900	1480767	1539025	1479990	1394873	1366676	1480692	1871304	2347973	2464220	1872040	2051498	1713831	1554095	1802626	1867421	1948077	1915532	1654546	1614481	1581480	1792090	1457239	1531272	1399570	1436255	1414728	1460276	1514008	1590158	1756682	1874561	2094052	1840435	2397189	2271211	2228554	1542597	1536478	1460431	1562866	1456298	1542163
1665783	1928074	1906416	1809202	1547693	1483729	1372595	1425651	1380260	1427794	1363147	1372007	1267836	1403339	1950311	2428741	2520336	1998206	1579239	1585063	1567193	1300286	1364331	1340609	1698585	1727932	1667768	1432240	1393551	1349213	1431544	1379964	1468688	1631982	1506642	1560721	1533067	1663858	1915583	2071584	2325695	2309636	2031283	1770757	1443836	1435442	1331691	1574509	1283809	1391848
1519260	1520573	1850559	1652769	1419025	1294669	1358294	1377598	1295785	1515247	1459990	1697637	1614524	1542579	1663082	1888462	1990387	1922142	1598027	1596431	1291056	1525306	1486492	1339153	1349148	1630715	1518648	1791922	1397858	1403348	1412980	1790841	2136392	2037838	2141049	1743479	1735542	1470406	1639636	1639746	1972916	1977335	1693140	1617020	1546428	1450571	1439281	1594467	1379401	1424854
1442458	1407137	1337973	1512660	1524840	1416690	1417937	1349434	1330277	1284609	1593888	1656996	1595423	1397992	1316159	1662426	1920761	1772935	1954872	1365722	1678888	1569369	1461559	1491948	1331148	1419298	1562436	1755108	1507107	1452079	1408121	1622896	2194004	2603159	2294896	2079002	1696029	1578987	1534516	1484839	1760802	2064651	1875016	1605438	1827109	1517284	1531538	1515183	1523808	1496982
1421414	1527075	1335808	1340529	1522493	1345694	1515471	1498612	1558888	1451293	1604698	1392503	1441738	1457559	1337791	1705340	1645786	1602768	1675625	1790768	1490825	1631590	1606363	1480357	1290257	1341280	1358683	1432979	1378513	1479540	1267788	1578123	2019729	2395451	2488177	1966235	1798888	1686853	1727998	1457702	1389414	1552710	1864615	1752446	1606329	1478620	1373052	1558941	1400332	1555408
1395769	1411910	1349700	1587378	1466770	1601683	1674401	1805232	1649150	1690185	1519267	1661489	1513504	1626832	1489807	1384309	1494414	1615187	1642999	1681073	1644119	1673546	1314726	1483787	1322052	1515559	1451536	1580477	1609377	1554959	1849233	1450300	2006958	2068933	2171384	1990908	1705203	1716220	1694611	1351023	1588468	1621963	1712854	1783744	1702718	1340650	1399443	1411693	1337991	1618924
1293679	1420009	1347813	1450583	1895019	2111089	1980793	1857567	1902107	1819032	1651167	1782168	1357824	1444454	1474402	1270334	1640091	1528204	1518180	1596619	1572793	1553585	1655580	1496537	1431355	1452400	1559569	1600605	1414364	1379435	1408804	1592321	2139618	1914653	1777409	1930982	1877187	1555930	1446998	1636051	1589778	1479514	1599071	1529681	1659330	1432608	1397552	1489628	1383137	1590622
1499706	1221757	1473351	1459426	1781238	2509736	2329573	2649530	1811652	1749790	1348587	1367749	1399107	1518984	1361068	1418457	1387365	1428800	1646959	1514752	1468703	1557145	1404376	1425796	1528857	1559253	1536133	1594729	1652487	1582189	1527780	1568164	1386048	1468781	1628531	1825336	1594879	1671444	1598998	1982729	1420467	1577332	1463148	1366837	1521710	1537317	1358466	1605510	1497715	1696716
1217119	1427814	1226371	1488839	1992764	2133243	2135416	2455594	2079090	1457735	1462163	1669036	1448539	1284440	1576209	1400289	1398352	1463787	1581961	1433366	1341693	1692053	1398815	1425547	1585096	1534228	1739110	1532709	1524644	1634304	1731895	1616531	1344624	1386872	1321744	1761652	1782804	1623887	1624406	1599878	1460551	1326060	1403954	1359259	1401229	1645388	1527718	1622212	1310223	1524446
1303339	1225143	1430232	1445697	1820321	1807616	1683343	1875339	1654626	1696368	1365305	1427496	1429368	1375211	1460185	1681353	1400622	1524977	1550172	1428436	1368536	1778411	2194292	1947689	2054696	2020099	1698083	1428966	1588880	1467201	1645971	1435894	1427160	1379979	1572805	1405257	1562967	1496078	1539825	1465768	1383221	1433025	1419773	1464634	1406768	1429922	1327873	1622563	1377605	1611600
1372153	1744539	1576429	1421299	1584134	1687098	1636380	1707582	1768193	1511022	1536422	1746363	1728508	1391382	1656759	1774444	1517465	1339890	1383298	1524641	1306873	1671632	2217492	2407270	2190683	1953613	1674397	1531384	1298096	1546607	1463512	1528424	1340343	1313724	1373644	1342151	1529248	1443304	1258233	1452806	1537442	1394608	1329041	1412974	1451134	1540853	1777233	1432547	1415182	1549481
1580569	1646556	1743269	1437479	1413266	1550418	1588179	1526109	1514798	2125352	1722347	2179202	2357571	2104000	1846735	1525803	1413741	1487837	1151968	1444998	1548963	1634943	2117927	2551025	2427498	1746768	1703898	1584995	1756495	1396049	1315895	1567441	1576642	1548917	1287679	1403662	1430413	1347439	1431613	1475809	1483870	1554590	1658243	1783626	1678845	1825707	1441655	1386905	1534824	1295277
1506596	1551316	1330768	1382188	1198480	1526588	1553742	1516938	1744239	1838021	2155811	2463325	2197176	2285989	2205811	1815363	1519568	1499260	1567078	1615367	1541084	1736082	1896344	1999060	1863482	1828431	1763459	1456400	1536438	1373988	1694541	1638210	1469629	1601369	1512765	1338179	1342990	1418880	1631277	1499033	1866376	2001596	2079188	2210505	1510201	1769656	1487864	1504502	1514038	1413297
1228970	1452390	1419483	1573504	1557037	1753549	1709945	1729628	2132839	1879662	2183092	2196715	2738973	2252047	1796947	1438386	1642655	1385104	1445248	1487051	1322826	1248171	1292094	1663378	1749768	1602528	1457548	1510681	1477885	1640544	1664362	1594779	1717813	1655673	1598852	1543637	1298657	1280100	1457110	1547518	1879111	2131443	1875080	2263195	1665033	1540005	1572273	1811248	1387264	1385880
1302181	1353384	1618959	1687779	2057940	1705555	2221044	1871533	1803472	1496014	1770863	2378647	2175362	2149662	1971278	1663400	1357274	1466413	1713743	1509950	1379609	1380774	1528717	1290860	1345010	1504580	1881311	1752875	1732995	2197524	2386164	2085143	1683865	1631462	1810042	1294424	1370079	1527623	1218394	1480756	2245349	2291983	2318190	2160421	1853738	1635711	1619524	1308470	1627270	1501199
1368702	1456880	1512054	1827042	2486303	2295115	2471873	2074475	1889765	1585610	1402368	1870017	1529753	1778509	1588091	1463074	1519225	1484708	1395387	1606788	1555866	1404740	1594446	1536700	1395313	1504813	1836452	1773513	1818934	2249081	2169278	2095968	1797536	1770421	1573716	1392177	1625227	1715141	1490265	1788157	1838460	2221774	1713545	1840589	1967885	1580679	1498796	1414367	1460381	1500017
1427083	1443527	1381613	1581824	1758706	2151410	2347039	1784173	1833442	1759135	1455371	1366117	1523635	1365971	1883024	1754586	1497737	1365099	1399169	1406295	1574954	1597392	1622279	1978784	2196777	1783529	1799652	1828831	2014397	2482205	2454146	1859752	1896308	1779937	1447040	1661689	1640666	1424041	1260554	1402666	1449693	1667306	2041140	1790923	1734288	1836220	1475988	1542827	1523057	1521681
1576800	1701627	1577121	1712261	1850518	1920666	1768567	2187962	1589757	1741918	1478512	1430084	1536202	1740323	1488116	1583736	1421250	1285117	1426430	1453851	1509730	1546696	1687405	2229754	1884514	1640863	1608414	1596728	1915318	1819834	2029952	1859301	1846220	1763909	1673763	1591672	1572146	1545728	1306799	1324914	1397641	1602717	1418015	1763936	1666992	1797063	1989220	1692034	2265770	2171955
1405032	1611168	1434959	1609244	1696035	1932159	1630823	1720273	1762967	1479095	1625293	1534257	1326308	1438930	1619665	1623063	1454865	1420437	1421105	1417875	1517181	1815585	1939987	2099106	2071701	2084687	1537382	1610418	1774256	1833955	1761245	1659100	1955985	1509164	1679227	1508574	1469964	1608374	1423977	1470283	1422199	1247620	1302071	1597142	1980104	1789556	2118447	2331904	2327302	1876156
1516766	1507393	1465671	1640768	1716328	1662652	1657972	1833040	1556323	1689065	1939190	1447797	1393409	1421009	1365851	1394970	1405719	1568361	1634630	1607117	1770898	2171340	2475130	2305530	2109756	1888793	1509989	1520833	1396918	1550387	1534541	1713736	1685995	1545937	1588558	1368845	1276374	1333044	1390749	1512486	1455532	1679997	1387783	1957636	1624757	1987681	2095677	2470736	2453047	1978177
1481947	1611241	1603205	1769523	1378767	1448945	1410986	1653222	1697685	1555784	1457763	1215029	1341107	1434858	1415989	1514909	1572918	1520448	1721742	1416640	1404233	1659762	1872529	2268382	2035028	1693428	1448538	1451177	1555578	1497160	1507397	1477597	1735953	1663585	1375476	1507161	1309363	1396371	1465421	1608756	2274691	2084387	1897531	2005898	1618267	1786432	2098820	1980882	2041348	2163557
1613378	1349975	1666380	1448843	1445401	1377006	1377471	1582068	1530423	1659773	1780427	1344136	1466725	1363208	1577903	1295916	1425671	1649026	1639123	1555869	1393399	1534320	1592437	1819258	1770816	1445771	1478222	1646910	1488909	1263489	1541002	1472201	1552230	1598982	1385577	1459434	1398264	1507768	1560538	1860095	2215203	1911146	1893290	1817238	1743635	1612506	1571252	1743928	2061858	2278842
1413454	1446671	1600216	1431212	1273428	1594861	1288320	1326485	1389344	1528703	1683004	1451362	1592783	1482880	1524718	1681310	1602412	1596725	1793908	1485497	1606354	1488547	1482140	1386324	1549437	1478685	1667729	1649563	1390555	1667550	1507048	1370131	1386795	1219633	1766035	1520152	1513638	1352470	1672460	2222082	2221203	2252110	1990218	1640456	1340019	1371847	1381111	1483516	1463956	1784069
1487053	1421613	1567469	1612308	1353453	1386837	1445244	1576828	1365495	1348386	1415221	1319609	1617205	1946455	1571331	1403637	1527946	1543024	1531298	1567413	1218967	1518223	1376660	1506433	1680555	1849692	1921214	1846539	1678232	1408110	1413248	1303167	1637944	1929951	1444547	1542203	1744768	1586137	2071754	2102924	2385801	2393278	1802715	1633959	1500266	1319966	1562428	1368273	1389637	1404032
1526789	1581351	1424348	1654364	1622379	1561920	1408143	1527377	1393949	1500893	1734337	1964842	1879868	2145392	1996334	1675910	1667102	1712144	1603348	1685950	1637304	1512452	1282265	1327823	1462387	1543138	1824007	1560176	1472526	1530379	1235812	1374269	1387301	1449936	1578705	1501171	1506337	1539300	1616004	1628934	1595538	1454116	1750194	1756067	1318174	1662325	1452245	1497463	1603862	1526555
2131953	1644499	1517233	1763861	1606322	1490341	1416143	1465992	1391752	1689955	2030837	2298312	2633310	2339454	2201691	1560234	1587447	1432851	1633474	1358847	1302034	1368017	1264040	1362021	1580011	1511960	1520727	1434026	1561100	1491579	1560378	1648634	1631374	1430069	1571901	1469640	1329304	1362389	1366492	1646528	1469910	1413302	1799562	1763194	1634970	1661250	1600300	1397594	1374854	1376406
1990987	1953084	2204384	1789597	1475192	1427925	1237715	1415113	1442572	1324115	1689347	1912262	2309594	2462182	2113718	1550276	1526773	1398198	1368808	1382635	1567141	1382239	1281594	1442879	1599101	1373279	1430527	1576627	1444196	1728017	2035391	1791523	1471989	1811005	1790303	1630290	1655088	1380409	1275487	1365714	1446482	1530511	1683001	1632524	1535435	2076716	1702704	1385478	1401955	1507274
2500169	2551613	2264811	1788447	1542113	1670276	1588388	1636965	1349731	1442497	1643269	1551020	1665236	1993045	1772236	1530453	1481972	1405466	1423728	1457469	1507065	1650170	1474351	1380337	1572351	1318741	1473194	1534506	1888069	1808805	2187631	2195507	1873023	1616119	1451710	1582909	1731784	1677832	1473313	1491430	1307709	1336971	1359836	1511714	1681719	1562946	1528226	1595217	1508524	1397920
2276715	2258516	2393667	1728580	1437758	1211866	1775248	1557105	1326346	1597639	1300724	1594671	1590060	1815507	1885864	1604247	1753056	1654770	1592947	1643817	1523699	1741656	1702551	1392787	1381244	1343171	1339375	1540681	1915886	2228968	2434360	2036986	1448028	1299031	1608785	1495442	1438505	1537475	1343068	1316129	1328783	1390026	1451629	1370777	1456801	1496391	1547445	1370039	1453076	1399522
2238882	2280930	2218930	1884082	1710775	1656402	1626324	1613742	1477666	1406022	1322991	1648942	1296809	1369045	1618069	1741106	1564296	1765913	2007901	2328762	1743737	1516098	1642675	1492322	1406079	1196459	1286812	1335642	1646688	2393048	2304452	2143998	1711899	1655872	1504959	1660234	1464477	1559441	1600381	1278821	1504982	1460686	1583093	1539777	1461323	1558580	1466034	1467790	1359490	1770015
1480381	1876198	1854887	1577139	1535087	1749946	1383724	1274772	1465363	1718394	1503393	1599196	1509708	1525440	1645249	1782283	2143748	2513952	2442543	2267228	1939532	1743312	1383093	1604535	1545129	1540315	1408308	1431087	1711316	1858913	1888771	2001520	1567285	1628927	1804584	1539370	1607907	1639848	1491335	1507559	1342805	1448193	1596084	1292189	1568538	1391968	2089773	1737592	1753120	1774404
1660182	1507289	1484262	1601990	1683484	1344608	1424948	1485099	1436056	1571724	1475139	1894889	1497932	1653101	1403989	1598007	2056585	2263422	2271102	2053683	1948819	1674355	1653786	1421451	1637330	1437613	1445468	1504535	1375989	1424926	1653922	1796164	1897545	1725883	1629535	1882087	1628077	1601434	1641375	1922829	1567400	1440659	1525063	1434887	1420997	1512850	1732831	2377708	2640246	2371090
1727860	1548647	1460916	1593348	1387063	1389527	1418070	1320433	1435739	1613303	2032706	1962872	1911458	1817395	1841160	1702078	1727831	1748350	1756157	1983485	1801178	1651395	1592691	1674678	1828801	1494405	1543479	1352882	1488657	1375081	1318587	1629232	1809123	1723828	1832273	1986250	1896099	2062056	1980899	1602415	1658355	1571952	1312597	1486776	1365585	1757784	1703560	1983376	2194010	2137402
1468666	1578465	1543428	1450155	1568431	1275369	1685133	1532961	1621941	1644368	1613072	2310983	2181553	1910210	1849016	1591536	1528129	1645855	1883808	1929971	1788110	1940604	1601868	1484460	1524552	1621381	1487524	1582569	1322249	1396296	1371273	1343348	1747059	1809030	2070064	1713384	2335048	2125741	1718303	1700753	1667587	1444376	1461275	1457709	1251944	1396351	1489353	1812982	1871808	1741241
1571099	1758793	1575392	1502280	1462878	1379385	1628593	1522198	1467306	1804299	2135748	2202199	1888710	1617127	1801596	1432757	1354023	1400571	1427514	1592002	1530374	1555580	1523145	1341067	1374197	1382049	1559060	1331458	1410194	1509804	1704244	1564102	2023880	1688798	2278376	2403460	2391350	2076371	2223221	1758748	1466136	1678630	1558144	1628214	1271848	1374884	1397506	1265266	1417052	1599675
1324840	1434787	1442572	1369930	1373743	1350266	1572488	1517735	1465360	1619829	1759687	1964116	1968351	1847649	1690084	1561649	1488730	1273846	1712993	1544541	1691233	1813513	1837828	1299476	1256826	1337540	1313290	1514130	1920913	1975284	1993748	1746263	1657473	1563079	1771605	2088095	2099118	2184943	2118562	1700894	1600609	1530016	1634701	1922748	1447072	1272122	1341409	1577401	1678154	1511409
1600615	1495230	1392488	1457147	1310676	1649313	1602144	1584398	1438685	1451639	1684925	1731592	1445622	1881730	1666757	1574817	1530114	1454223	1413264	1575473	1331445	1607357	1448945	1259319	1508307	1466145	1615658	2015023	2033170	2590745	2044347	1687399	1730157	1641088	1715966	1764059	2030082	1974941	1898706	1601415	1571204	1313355	1580801	1670448	1509398	1236507	1435366	1342181	1649323	1292916
1619328	1357223	1530368	1422020	1608625	1626204	1567209	1704488	1511330	1496978	1212141	1592514	1606470	1808692	1682838	1725181	1652001	1419421	1637887	1486769	1225341	1429202	1310706	1687887	1629019	1495678	1417823	1840460	2386440	2497514	2276555	1913077	1597703	1687615	1456069	1482418	1531733	1690804	1653042	1639113	1395227	1343245	1387053	1501577	1408511	1569500	1572329	1544257	1472687	1474334
2070253	1400770	1370290	1922049	1699965	1501577	1572253	1342025	1601162	1437239	1398640	1613387	1412866	1376654	1623585	1708946	1406733	1521742	1461826	1377180	1332883	1555357	1505497	1769612	1763219	1429279	1678838	2084675	1886337	1870576	2154117	2006033	1635280	1513179	1416540	1393113	1726754	1497182	1991944	1581873	1404698	1420591	1250320	1476300	1663931	1490373	1748312	1806633	1858569	1766975
1843082	1479031	1740194	2057998	1533307	1554147	1506808	1384934	1574989	1561316	1366861	1496599	1368280	1430522	1532252	1472534	1684820	1600404	1431520	1414191	1565426	1655503	1586213	1395839	1523221	1365344	1492498	1562229	1504022	1882785	1668713	1533543	1592003	1461550	1680592	1356197	1424431	1249772	1352234	1415217	1487745	1370835	1452395	1386028	1501088	1738388	2157658	2114018	2272441	2010363
2236714	2003942	2031729	2238622	1670974	1486897	1531434	1436134	1477397	1564748	1442796	1248638	1349046	1453838	1625246	1556052	1400776	1538136	1364035	1507188	1340208	1585644	1551729	1763509	1484998	1556692	1473502	1385822	1336162	1512571	1735978	1726388	1761091	1689640	1498518	1570636	1473837	1423891	1377911	1472062	1452934	1480687	1617012	1416447	1673643	2165613	2305937	2420015	2309043	1617797
2242027	1857179	2054342	2068272	1526447	1649121	1420932	1459134	1459886	1409856	1492818	1541689	1241426	1415209	1657542	1571741	1431684	1562143	1622387	1765369	1868556	1920894	1648886	1528733	1660023	1648680	1438456	1514318	1333224	1525151	1501444	1465021	1600840	1493689	1612043	1617042	1418927	1372849	1197062	1474197	1326632	1449183	1639837	1505815	1774266	1758611	1927069	2616039	2192705	2011981
1466173	1551130	1746755	1920297	1773319	1502143	1739007	1420498	1513495	1404498	1785553	1446684	1532086	1497214	1383284	1438812	1679858	1936032	1875282	1954478	1915705	1802538	1697259	1424851	1455775	1577939	1472040	1432919	1349552	1396954	1284554	1652868	1352874	1711242	1725862	1361595	1483789	1550193	1377908	1409672	1706028	1580202	1518183	1561553	1335903	1533421	1485218	1726641	1793905	1767728
1661472	1379514	1530299	1520260	1693833	1719205	1795597	1682590	1562729	1770276	1800644	1401224	1614684	1407326	1245139	1437327	1953346	2226607	2287934	2325403	2010279	1706459	1577657	1462606	1766823	1689100	1494261	1503126	1474825	1363930	1425999	1328169	1393593	1280065	1559987	1412848	1312037	1335113	1463614	1679421	1636749	1973929	1578888	1790719	1660107	1282911	1601887	1495682	1606702	1532244
1410688	1315878	1386197	1705784	1797584	2035655	1845983	2266689	1884598	1926084	1536632	1429533	1440450	1197854	1387909	1379967	1585431	1780323	1791979	2227377	2266406	1792791	1290133	1596822	1551123	1359663	1479286	1632814	1568181	1319559	1301635	1570267	1322410	1391318	1679606	1548367	2093862	1846234	1746632	1660944	1706686	1718100	1738394	1639571	1409494	1386118	1572766	1221768	1552406	1658247
1364321	1410802	1726318	1427732	2005471	2243234	2433382	2378436	2234351	1603736	1656993	1416390	1513380	1544179	1608693	1597214	1538735	1689950	2026028	1986193	1726759	1627823	1663375	1480721	1407585	1627533	1497217	1592402	1507393	1480037	1510913	1326760	1193521	1495470	1830700	2033017	1833700	1523219	2059775	1733051	1608352	1410596	1704875	1673312	1705505	1427690	1391133	1365022	1559539	1563748
1696045	1402701	1638231	1677197	1870567	2082632	2193402	2334642	2134515	1948770	1513032	1559154	1510382	1662681	1393759	1456019	1307273	1654811	1572382	1858467	1863733	1878466	1421300	1608722	1607381	2052855	2010764	1824053	1815023	1368049	1643747	1305485	1499369	1592369	1968836	1801481	2214616	1884513	1630840	1555240	1436020	1668334	1408523	1613301	1439874	1423114	1565211	1312853	1391685	1501536
2173581	1910212	2115089	1615810	1682975	1470709	1732136	2018638	1865645	1752568	1526253	1799503	1717488	1701940	1597095	1381561	1390692	1568942	1339921	1522560	1689592	1792498	1798467	1910983	1898220	2000864	1750335	1545284	1647925	1398232	1329349	1438459	1263587	1568867	1758799	2541570	2468791	2558416	2121377	1630088	1433744	1368436	1659367	1301457	1442083	1311930	1562890	1255991	1702814	1501885
2189240	2428322	2269873	1709658	1372645	1444202	1675273	1797571	1893533	1835995	1462155	1623473	1610745	1513629	1411703	1448095	1344918	1646627	1348574	1440936	1548213	1934478	2312481	1791214	1803456	2438253	2086590	1572360	1403745	1518505	1328211	1428935	1481987	1542364	1435128	1659200	2091963	1864330	1802669	1596939	1459044	1557735	1349125	1535040	1605200	1494196	1444063	1299786	1488280	1380236
2205552	2248002	2433586	1556676	1253756	1420943	1456530	1628784	1501033	1566041	1810753	1662722	1391330	1402576	1570475	1458012	1465575	1393484	1429616	1608307	1467657	1632720	1494741	1635022	2406621	2549565	2114298	1719537	1845559	1513038	1703958	1480777	1749639	1498594	1543162	1467200	1564594	1566011	1656027	1819231	1647998	1378619	1571230	1692053	1552429	1745509	1686263	1475868	1539194	1298645
1976838	1849786	1933619	1765284	1574023	1510918	1646366	1495637	1417861	1411000	1651788	1448506	1355281	1382086	1321872	1566961	1785782	1812170	1744702	1683993	1712365	1589245	1773071	1696912	1994616	2171892	1907429	1681578	1629170	1493519	1783343	1508212	1299715	1360696	1532281	1288906	1411700	1369699	1559412	1756186	1847055	1893518	1681688	1868193	2185527	1700957	1710754	1346605	1292568	1293579
1973926	1861665	2103549	1599417	1470748	1401635	1455123	1560282	1402848	1543969	1583543	1855060	1308767	1423403	1627215	1388122	1819212	2133542	2271365	1957261	1649380	1476221	1476823	1836817	1890141	2052368	2142042	2159557	1746853	1470531	1407597	1497798	1463302	1403603	1513907	1502647	1510737	1484662	1472142	1826108	1969713	2076464	2141799	2417511	1875266	1452050	1850971	1624442	1325661	1525483
1574360	1471982	1547546	1706313	1662987	1762066	1736678	1550500	1235257	1484583	1387671	1504921	1561282	1408764	1613271	1745361	2106442	2118272	2298292	1668746	1575454	1465377	1537058	1371424	1314987	1348538	1703569	1870412	1572697	1360317	1261296	1373704	1418856	1418756	1458012	1545640	1963749	1705832	1955389	1831617	1818506	1883064	2055796	2103864	2002998	1847300	1630086	1455711	1699890	1462918
1427143	1564647	1370442	1536269	1606375	1475365	1497779	1547886	1424864	1382936	1486758	1386541	1552795	1585912	1554672	1637038	1399147	2223801	2011334	1980233	1908215	1436899	1439599	1336136	1365935	1427825	1648789	1435632	1515456	1454458	1343870	1270277	1438314	1381538	1693659	2086931	2323688	1805927	1538571	1585200	1547918	1761156	1903907	1921943	1932120	1676268	1549170	1689570	1424244	1496043
1256843	1410582	1327670	1681874	1644096	1411088	1559855	1393617	1498477	1596380	1420804	1435685	1462228	1475516	1503083	1382589	1313987	1908918	2022343	1750591	1708822	1491050	1445772	1423998	1541181	1482273	1373629	1426107	1625968	1515127	1244844	1491037	1420802	1572983	1892146	2587965	2157456	2001458	1848869	1700467	1835225	1671484	1681816	1930507	1975175	1708435	1632135	1539014	1560350	1694922
1454152	1474767	1484632	1374411	1323420	1572549	1488273	1584708	1477540	1611246	1514738	1578022	1507442	1511727	1344236	1310856	1438052	1311424	1356401	1562423	1629812	1954262	1639196	1634478	1715379	1374402	1280475	1467943	1378058	1755376	1649593	1377383	1505857	1697955	2348543	2629771	2187858	1970056	1527208	1546551	1554240	1441484	1294224	1891394	1847289	1702512	1620541	1596506	1446102	1423174
1613922	1436879	1534605	1407233	1461835	1529211	1588413	1897896	1728883	1799499	1640487	1623086	1463783	1617097	1587147	1523752	1476745	1288029	1516606	1398394	1624408	1633772	1635680	1622734	1311852	1583194	1440476	1430679	1554558	1477727	1459339	1513721	1425792	1399110	1557305	2243009	1981833	1746027	1621729	1601196	1407440	1437100	1497814	1545023	1444967	1543421	1270427	1337640	1537923	1424749
1448567	1511620	1465418	1326972	1486176	1591823	1890517	2484710	2410496	1851247	1819602	1741993	1413311	1560786	1742998	1387319	1385255	1354459	1277195	1455189	1571370	1634664	1548515	1421461	1328156	1472101	1331736	1438650	1597208	1405841	1518636	1714169	1500990	1464026	1372253	1673490	1876453	1908252	1846806	1503526	1298059	1705068	1489266	1577319	1546868	1457025	1668356	1568538	1325104	1283604
1418834	1654686	1616623	1289986	1474264	1462539	1582242	2027842	2269689	1822576	1546959	1396501	1522671	1381536	1423494	1294756	1547969	1516510	1402318	1342665	1350941	1397967	1489038	1290220	1471372	1267657	1485770	1292446	1655025	1444926	1870301	1749862	1590153	1550924	1486631	1438230	1329025	1715055	1755601	1729100	1704689	1684610	1424215	1584570	1359459	1366965	1514908	1464614	1749895	1462752
1416147	1429490	1327722	1334328	1433056	1532749	1875564	1783712	1995929	1902469	1877105	1534844	1345253	1435973	1384567	1375821	1550022	1559578	1492214	1501937	1473637	1412883	1498863	1330586	1720230	1639823	1690609	1713248	1495905	1470639	1653512	1679677	1576631	1283927	1574950	1578901	1389439	1369032	1465016	1695700	1541144	1714762	1449532	1463756	1387823	1187658	1504881	1502989	1394659	1432560
1494659	1791431	1654344	1461874	1518744	1520886	1461595	1463307	1594532	1890252	1922014	1843663	1653783	1412515	1388202	1561018	1751849	1485920	1441197	1312271	1436617	1356616	1491357	1433926	1593041	1611675	1891240	2112160	1896648	1533234	1641014	1705432	1459621	1488534	1450498	1353599	1430276	1558942	1501172	1367959	1613990	1591605	1593180	1333385	1332281	1507419	1471476	1527970	1484858	1461415
1525942	1593768	1550427	1605926	1333953	1508144	1346223	1478821	1475259	1604672	1860869	1839599	1769403	1753497	1552174	1674022	1782998	1567800	1507059	1477855	1281762	1473138	1185102	1567271	2065980	2596524	2342124	2336662	2014778	1595801	1466823	1435578	1531378	1349746	1485372	1482976	1350125	1448770	1510919	1578454	1534935	1337011	1355298	1527745	1443759	1606650	1624566	1734902	1562327	1470748
1589351	1685229	1581387	1482769	1326804	1573084	1576491	1453881	1378666	1804208	1478192	1882876	2135628	2184462	2125832	1815345	1809890	1717347	1560308	1299026	1328549	1340172	1353717	1537433	1764808	2114940	2286372	1725124	1588591	1483209	1579222	1492650	1565165	1468520	1317383	1526583	1556044	1522710	1443453	1305982	1319099	1486280	1850823	1681474	1762080	1870606	1647357	1679821	1437096	1788957
1469762	1584500	1450734	1313783	1345783	1417308	1573385	1613250	1560319	1959553	2030175	2018795	1967370	2289307	2391200	1970735	1974468	1628219	1457733	1514373	1492240	1421715	1402165	1706216	1545414	1779166	1892477	1906902	1784688	1497574	1528440	1404878	1320892	1461475	1565360	1568299	1363809	1411158	1458765	1411195	1360553	1686011	1982252	1859328	1969154	1925529	1689828	1695542	1403324	1683118
1435973	1793261	1668853	1551020	1403105	1595785	1749419	1816126	1808387	1647401	1863935	1736235	1947692	2275225	2422168	2317642	1989037	1544182	1594235	1651162	1481013	1384038	1500246	1348323	1526363	1829664	1856656	1859878	1713417	1634551	1527940	1744911	1709152	1475687	1454547	1750362	1511573	1334429	1404838	1444932	1589969	1494661	1981449	2364763	2156014	1686181	1423751	1480910	1296160	1434262
1390731	1519896	1455000	1403839	1646222	1776143	2215014	2069447	2009657	1711105	1548463	1715943	1683633	1745894	1943474	1936267	1563824	1436843	1694691	1577283	1534768	1525103	1256288	1279798	1595764	1435019	1415733	1402031	1616774	1950195	1887253	2132123	2034258	1858787	1713962	1481893	1640448	1447566	1463631	1422444	1353267	1379385	1772267	2521587	2147762	1517131	1647066	1535958	1357553	1207546
1463272	1525050	1533780	1705070	2028797	2120522	2081002	2362586	2015317	1542624	1628426	1554609	1470996	1514459	1530445	1781226	1761805	1655618	1524717	1424781	1451032	1494390	1426439	1392528	1330944	1583998	1556764	1744276	1976545	1733756	2015447	2588603	2221602	2194196	1638568	1365754	1439712	1594946	1657213	1440616	1349138	1572610	1840631	1886145	2196742	2091167	1565614	1522359	1320135	1461453
1591011	1631991	1534514	1423784	1698267	2052788	1888037	2494182	2325372	1597975	1614437	1645583	1374700	1615949	1442627	1883895	1599364	1711916	1675624	1210956	1336439	1385399	1507721	1560917	1356584	1561274	1654910	1781392	1694878	1787082	2183627	2221057	2359672	2156068	1770733	1391996	1581010	1748488	1687850	1552743	1301929	1319128	1513532	1417785	1693866	1859527	1561304	1758352	1634267	1584486
1401799	1342748	1613442	1347222	1531500	1888666	2075905	2030943	1959295	1887510	1569504	1758677	1639470	1497060	1567492	1369897	1709228	1791310	1621015	1251970	1447544	1522758	1315584	1463723	1750794	1828408	2048445	1581764	1571541	1499168	1936086	2069242	2096298	1992780	1563741	1590766	1497079	1601639	1758927	1656078	1272317	1406593	1346175	1400961	1531209	1564627	1451075	2141656	1904166	1798937
1467706	1579431	1724706	1404074	1583333	1540712	1458258	1459705	1761222	1825806	1753294	1417024	1804766	1582241	1409764	1442214	1438747	1437593	1441726	1420125	1257394	1556511	1783325	1827339	2104390	1916272	1967014	1844536	1592597	1512362	1557328	1606852	1790139	1956007	1913160	1795512	1608992	1632141	1639469	1666262	1381973	1405256	1288707	1676883	1579924	1709388	1682812	2014271	1762003	1835613
1679061	1714513	1788619	1552047	1654990	1330103	1300436	1408659	1583691	1610779	1552428	1485221	1504098	1495245	1345762	1216417	1257548	1459669	1314257	1688992	1392448	1533892	2005105	2097877	2291721	2379822	1747251	1484414	1601113	1564518	1469276	1402491	1482628	1668337	1696199	1714213	1546325	1386760	1307676	1470610	1317064	1517989	1673838	1601134	1718299	1666932	1810802	1935601	2019126	2367763
1597639	1520960	1662577	1752193	1543941	1333260	1549147	1365384	1349405	1651454	1597676	1740630	1760403	1644253	1362917	1522548	1324607	1564725	1517996	1389526	1446855	1676928	1497562	1817651	2066237	1762484	1760685	1589367	1517264	1458299	1406748	1408972	1435262	1847153	1622741	1587217	1404609	1382600	1688222	1527286	1605840	1637481	1757705	1783529	1831100	1831044	1886832	1518504	1691592	2141510
1500433	1549595	1439999	1623186	1269028	1424606	1229678	1438942	1434550	1330232	1470193	1575242	1474964	1466355	1290433	1517063	1330592	1632826	1553915	1479248	1442420	1596132	1600519	1453797	1583673	1703002	1721563	1647081	1685629	1572043	1552782	1577136	1305726	1510031	1512073	1722629	1544563	1552779	1397753	1372478	1566576	2050827	2421206	2075611	1871697	1679726	1549002	1491985	1553171	1453423
1725340	1814815	1432846	1495554	1455546	1538243	1500667	1614669	1407166	1444680	1346998	1444810	1222009	1601477	1648743	1558171	1512275	1744421	1553394	1624701	1569678	1521704	1469705	1413427	1594972	1398907	1848187	1648277	1514503	1686886	1585570	1407447	1295488	1277640	1452939	1431964	1509237	1516683	1633831	1616124	1880795	1943592	2397751	2280277	1892921	1607796	1374310	1561184	1569764	1449603
1587624	1658817	1443526	1424247	1627504	1492819	1606356	1373840	1376440	1234591	1285452	1516873	1906247	1887271	1821596	2163030	1605104	1755732	1532344	1713555	1679071	1495531	1280392	1272605	1317815	1598545	1373102	1453530	1665371	1467739	1479865	1393722	1383008	1346209	1316892	1415360	1379975	1491349	1410223	1429443	1505670	1824473	1647456	1946553	2042861	1486838	1468570	1360320	1620943	1404306
1448654	1661072	1445612	1457260	1490834	1558196	1570391	1480235	1524045	1458174	1402623	1565559	1863510	2191341	2358254	2101719	1739152	1538014	1435569	1483914	1619840	1356608	1587417	1456645	1404518	1363668	1334119	1838474	1417384	1528143	1455289	1509972	1444339	1468597	1353357	1456437	1437500	1556193	1495475	1609682	1508216	1734622	1614754	1425592	1607225	1724113	1594590	1512946	1485767	1517866
1769696	1687022	1749725	1790997	1748378	1645569	1595180	1366443	1424762	1434275	1348495	1495358	1776008	2036583	2485414	2058800	2005444	1589733	1528465	1495848	1409027	1587108	1505280	1255898	1500585	1526750	1539499	1519915	1366513	1461829	1461926	1488164	1525024	1412801	1542404	1535117	1776417	1650478	1392988	1546730	1315198	1456393	1510338	1432219	1607887	1706585	1773453	1420514	1515129	1322591
2101181	1908452	2003804	2247683	1941425	1842366	1602133	1485291	1600866	1278468	1391992	1373388	1355017	1993919	2208799	2178992	1552723	1542813	1493103	1574583	1498492	1501431	1691091	1600777	1509749	1313798	1652970	1306684	1294603	1555289	1477377	1853387	1882677	1829773	1702306	1758952	1478979	1495398	1693400	1534599	1522453	1285852	1562555	1489640	1583535	1541095	1544541	1593694	1443825	1498444
2136968	1660136	2067259	2273264	1742135	1728131	1688938	1484272	1729940	1613561	1541965	1336198	1436488	1424412	1878390	2100619	1805595	1721257	1954471	1557563	1595538	1649781	1605874	1998515	1471518	1451891	1312034	1496232	1626782	1493567	1972234	2422851	2267365	2170248	1998733	1576462	1581466	1524915	1417244	1396783	1501133	1343095	1659932	1376470	1331606	1452354	1431968	1447619	1496598	1408562
1645713	1523525	2061467	2270337	1827216	1761904	1555978	1458036	1349107	1647310	1585471	1290201	1403205	1354127	1648649	1725989	1862104	2185292	1848609	1755297	1728175	1781919	1804950	1542300	1450363	1374465	1379365	1365449	1302768	1558619	1867667	2382394	2440755	2305107	1860361	1720263	1659762	1534201	1402447	1385419	1363398	1256028	1305106	1276268	1340919	1254847	1368429	1533574	1366597	1500459
1514066	1688307	1276911	1737860	1804425	1829649	1475577	1481793	1442438	1426271	1395048	1496474	1338653	1496994	1297993	1777052	1611134	1806635	1819941	2153266	2021890	2120633	1704597	1647803	1536966	1507540	1425559	1466164	1653643	1573115	1982738	2059164	2037153	1851250	1531888	1521327	1601612	1474794	1503816	1336655	1380789	1741284	1506048	1369914	1475369	1283682	1307246	1373471	1562220	1895992
1551197	1480495	1421903	1801959	1756766	1583444	1697702	1483940	1547719	1554010	1616276	1362254	1386710	1410166	1415115	1732972	1716313	1799391	1837873	2306547	2171162	2274246	1662877	1839511	1474324	1450652	1573965	1696280	1482492	1561433	1758897	1376875	1794380	1866468	1577117	1526455	1406019	1401813	1517771	1456689	1441353	1524341	1525887	1489222	1380197	1319715	1482140	1493771	1602955	1922671
1623042	1593031	1637632	1642583	1843333	1611453	1704217	1482853	1497486	1459081	1436134	1556043	1621784	1675087	2040871	1786869	1788421	1474621	1741268	2090124	2298697	2016459	1854602	1618603	1892437	1484594	1915187	1497900	1366663	1390711	1379200	1490079	1473197	1567906	2003099	1950912	1596292	2033234	2046206	1810075	1827291	1841845	1398064	1436432	1408546	1310684	1552338	1651603	1652010	1928664
1604972	1729243	1701273	1250092	1410865	1420415	1537649	1596766	1598250	1291940	1796682	2007701	2307506	2096307	2214772	1907007	1425754	1573921	1628356	1788115	1975446	1937072	1796132	1565171	1576741	1536804	1409341	1408536	1348449	1332441	1433338	1397850	1497679	1648241	1722105	1798604	2185798	2323298	2331348	1961424	1591476	1483056	1393260	1564415	1262490	1336090	1366291	1373025	1768634	2009359
1523447	1528055	1596593	1377341	1325327	1334470	1573855	1702551	1613401	1436519	1774819	1718348	2481969	2183977	1800308	1857793	1614976	1667099	1281612	1585783	1989072	1826619	1697064	1750916	1406884	1497063	1524154	1380533	1531399	1327758	1365731	1385768	1427973	1677904	1587875	1896375	2051622	2561340	2128177	2168953	1988149	1614462	1525533	1613739	1523410	1556703	1354795	1509588	1895694	1998387
1432549	1666672	1423892	1566338	1342172	1469500	1360785	1520298	1637802	1637119	1504198	1388286	1832758	2249252	1979587	1695299	1508086	1504203	1426171	1469977	1608247	1638024	1859550	1552740	1426805	1264959	1362174	1349257	1614868	1470125	1583458	1601875	2006787	1870331	1751150	1526102	2112134	1924397	1948511	2027295	1609165	1641986	1559846	1745241	1833786	1794365	1303847	1452181	1393570	1417743
1460261	1548921	1465328	1372368	1401882	1412771	1347148	1611549	1535634	1324093	1278940	1413258	1319897	1521654	1678331	1610438	1452273	1657448	1636186	1368702	1364314	1527851	1548826	1521953	1697922	1492122	1339102	1366483	1568031	2070410	2227095	1780656	1991053	1747013	1711459	1465693	1620966	1925241	1776145	1698727	1574471	1584580	1426155	1389861	1659125	1612602	1289325	1307332	1462630	1498606
1325991	1407633	1467417	1387395	1574337	1390425	1317645	1711214	1527332	1398904	1336615	1352081	1479768	1665180	1500292	1893886	1695009	1608316	1624062	1360089	1469182	1536243	1415523	1552951	1590910	1611528	1514963	1684594	2035796	1764331	1854565	2437506	1834381	1461414	1475443	1506356	1486545	1574499	1353301	1454032	1632762	1461073	1499513	1497707	1409067	1555861	1460547	1354065	1429291	1312040
1508219	1515511	1573309	1672119	1763378	1721184	1566166	1708569	1488152	1613217	1604105	1409939	1385531	1375191	1420947	1704465	1530775	1914791	1453325	1768766	1521398	1341363	1456371	1295115	1461192	1777908	1495141	1448253	1597753	1922581	1664691	1974362	1666189	1663148	1484233	1415784	1500156	1331447	1530921	1563918	1516371	1479059	1497167	1368293	1337757	1364449	1648506	1291941	1397188	1763998
1333408	1269855	1518378	1991108	1790894	1645584	1614343	1400338	1408892	1453493	1630809	1335522	1438340	1597789	1458308	1371460	1423326	1670709	1474402	1475798	1560362	1501224	1418471	1362662	1345874	1591005	1515892	1479721	1547809	1658746	2144373	2126864	1911518	1764106	1651891	1507241	1364111	1512235	1315002	1459396	1585162	1647434	1666409	1460707	1490325	1306622	1741430	1719516	1768447	2094644
1657748	1304208	1497705	2146055	1817901	1455221	1790900	1602560	1551642	1719216	1394665	1292116	1307219	1229139	1441601	1403779	1484085	1604453	1552692	1350720	1412528	1447129	1386584	1423987	1387908	1418433	1491933	1249010	1501234	1569667	1690412	1704595	1648614	1676796	1593418	1679271	1559451	1268636	1394360	1478988	1344470	1615289	1648706	1395157	1654650	1501295	1707253	1940848	2582021	2217632
1554688	1435864	1686476	2287186	1536072	1471608	1604686	1636125	1588227	1268497	1363207	1439523	1637725	1420265	1729048	1459693	1430627	1235331	1433067	1646463	1348458	1691459	1856160	2014621	1562082	1649167	1616901	1587305	1683379	1361626	1426359	1407067	1557226	1592156	1551313	1743499	1819203	1480904	1376100	1421897	1360115	1521659	1522887	1507024	1479063	1691008	1632007	1656532	2178277	2186776
1643530	1421451	1439729	1779974	1955689	1577972	1618254	1844086	1438198	1424699	1396257	1687228	1714804	1564112	1569556	1300191	1339623	1419822	1722433	1717933	1954352	2217876	1889312	1625160	1613525	1422834	1792504	1763124	1415065	1446286	1335456	1409082	1429112	1477453	1358623	1541606	1485343	1642199	1375275	1421553	1451664	1240929	1340590	1599689	1715398	1542600	1374368	1901866	2022080	1949747
1520368	1556743	1459701	1513733	1770523	1703886	1338044	1685285	1465333	1411548	1866379	1657661	1673800	1408008	1281205	1415963	1296946	1339753	1519110	1880340	2012538	2212452	2222089	1593173	1526291	1468661	1530355	1661847	1387985	1432315	1425875	1326186	1211816	1471749	1239532	1410312	1481095	1351889	1445779	1493045	1364620	1475329	1412245	1476633	1420064	1465732	1424778	1445223	1608796	1607848
1548039	1302246	1270173	1580595	1945364	1863404	1751903	1738687	1741141	1741279	1946683	2038138	1709902	1577541	1367851	1297894	1394298	1319753	1553943	1491863	2358023	2105056	2238882	1770163	1690998	1254668	1436970	1543058	1495525	1416973	1239150	1380434	1413914	1471529	1310391	1474301	1277711	1321783	1568128	1409425	1568946	1575035	1588131	1484711	1625238	1629222	1343730	1385551	1652139	1463595
1373541	1457031	1382799	1420671	1642792	1555666	1857855	1679673	1734839	2023748	2152491	1922361	1762262	1524328	1359689	1515249	1215390	1432982	1465970	1560665	1634214	1697960	1905719	1635406	1671691	1377860	1348082	1504432	1510974	1397934	1503473	1379365	1348743	1423081	1223643	1445623	1581319	1718676	1543983	1708529	1842544	1930463	1854403	1828479	1677110	1490886	1356031	1403572	1435471	1435782
1481370	1527415	1536672	1616698	1526493	1634259	1733196	1637736	2409256	2667014	2347359	2076880	1839006	1576000	1776878	1623873	1603673	1451158	1354868	1481652	1447375	1782109	1848844	1650788	1702633	1438129	1552720	1361618	1532430	1405487	1631724	1445661	1391885	1190810	1522613	1376193	1707828	2004581	1995069	1821358	2082449	1599101	1585506	1510082	1340531	1618626	1508650	1278150	1440071	1540389
1506860	1246309	1528402	1766432	1605874	1895008	1772929	1958098	2076638	2350903	2173852	1863765	1749011	1453412	1518372	1835591	1479342	1427433	1543742	1555638	1520962	1484576	1679335	1471700	1612367	1680839	1618584	1764360	1933400	1865230	1875841	1528078	1368430	1404559	1311764	1521271	1604310	2289797	1965348	2257172	2264644	1686799	1624591	1653499	1376215	1410476	1414964	1377578	1409581	1420231
1696864	1478739	1774712	1937923	1492443	1527381	1585070	1749252	1751736	1708104	1926834	1821236	1833514	1568856	1402394	1508712	1588546	1321038	1416958	1450808	1312350	1432958	1390559	1617292	1730431	1975652	2006763	1880756	2035733	1646250	1450980	1582505	1386681	1337958	1415637	1467793	1284794	1711218	1644637	1893260	1950267	1390358	1676143	1422385	1494727	1410259	1669548	1642348	1667714	1506810
1743645	1313272	1979734	2356495	1659512	1518781	1572988	1525749	1436199	1851780	1713661	1847190	1682363	1556753	1499796	1584366	1382443	1353302	1317283	1484545	1463902	1334911	1624088	1657342	1859264	2063363	2665153	2167404	2097490	1994475	1574703	1632508	1839988	1464730	1548025	1448693	1370678	1609184	1835917	1874893	2019247	1898811	1614509	1428129	1547945	1370368	1571163	1522044	1502435	1599044
1543214	1427974	1772387	1660943	1666176	1470786	1524066	1391840	1347178	1522338	1558679	1517933	1668495	1449926	1273837	1300391	1405585	1663523	1937386	1882372	1705813	1782500	1705466	1624161	1765382	1957445	2210581	1727651	2100424	1751240	1578260	1594399	1412520	1556325	1565024	1164023	1299109	1352160	1418830	1542070	1513199	1726083	1784090	1762906	1968621	1806814	1891700	1857212	1441820	1587466
1830029	1567019	1293420	1678902	1593072	1498458	1540430	1575744	1525044	1534761	1588993	1572856	1523955	1461026	1673362	1617331	1632790	1261883	1711249	2197801	2168441	1890542	1823610	1675642	1472563	1625860	1815719	2064232	2045605	1620311	1752253	1555270	1358595	1650600	1575142	1442157	1316964	1506502	1466391	1620631	1481125	1712686	1925178	1855984	2018655	2210007	2311199	2027924	1648107	1479406
1486920	1230406	1397937	1757430	1736815	1557225	1648272	1647460	1690937	1351465	1314807	1435460	1418400	1650798	1619547	1515342	1499021	1823366	1979223	2228723	2037683	1918514	1584233	1606076	1393285	1501985	1474736	1716463	1819458	1605696	1672226	1295742	1277679	1322682	1366855	1591372	1358677	1412566	1650021	1793982	1839981	2005670	2142052	2133209	2356246	2533600	2016398	1695257	1557703	1344679
1320696	1440418	1322395	1321502	1455347	1454543	1872950	1758545	1628318	1388133	1352099	1283345	1258784	1613829	1558294	1614358	1347466	1576229	1924084	2177030	2222886	1950148	1517051	1684885	1589048	1311009	1424402	1311858	1806614	1711143	1521626	1401190	1352574	1373737	1429948	1665405	1656385	1866734	1514218	1708175	1884092	2013509	1848766	2013625	2181586	2432557	1886513	1748089	1574650	1403111
1394345	1503023	1310790	1323620	1389381	1532048	1518867	1574114	1617071	1327135	1437725	1497862	1459069	1629210	1569452	1453015	1535121	1369413	1863999	1745902	1931718	2000033	2100045	1605603	1572096	1416313	1593443	1474384	1616924	1591659	1788475	1368805	1398485	1390447	1391512	1520166	1411943	1998265	1922319	1729141	1624170	1756722	1676467	1993963	2047826	1993224	1771740	1736266	1661117	1727344
1492770	1567682	1240375	1521065	1240126	1288381	1417951	1483730	1293637	1746173	1363467	1563989	1553438	1482270	1521269	1748512	1589890	1523544	1293911	1449372	1351525	1580865	1676234	1612059	1360762	1425928	1373800	1503434	1434074	1360683	1438059	1654273	1494829	1585716	1467310	1801662	1890599	2266076	2189302	1982954	1744383	1669744	1436901	1506918	1506522	1556495	1691320	1878412	1858308	1396294
1250450	1496230	1522551	1652528	1433119	1176090	1340633	1469282	1486969	1512656	1753345	1626773	1776118	1653248	1608832	1654850	1392700	1272017	1526672	1392004	1500045	1535551	1798966	1733535	1831829	1782505	1359039	1522640	1171374	1439529	1594598	1641695	1295346	1503952	1472712	1579615	1934868	1970728	2033619	1436673	1700578	1702462	1424724	1421533	1630786	1589006	1824757	1751155	1604856	1130153
1529157	1520952	1522523	1535533	1342012	1402248	1339421	1492492	1824367	1926893	2046714	1773822	1809250	1429942	1660689	1791629	1416486	1328012	1220659	1382766	1302430	1260992	1532260	1351196	1570894	1531584	1420188	1498418	1378995	1241289	1295213	1501756	1791199	1415527	1281619	1447013	1495089	1660827	1920498	1812405	1618305	1600597	1433931	1447593	1476747	1485465	1406204	1435325	1522574	1481300
2007527	1720899	1680930	1667172	1279099	1295911	1370581	1412466	1939797	2285515	2065979	2011273	1477647	1534416	1523654	1504066	1573024	1217224	1275994	1347835	1460523	1435269	1582444	1461757	1501500	1328105	1471812	1460745	1388218	1627642	1468458	1688998	1367536	1285206	1352083	1264262	1535565	1514963	1566671	1698945	1650791	1919701	1560437	1731585	1466547	1354173	1321667	1386709	1367851	1363850
1817355	1599831	2041822	1461336	1419008	1264699	1537632	1613972	1755969	2489237	2249644	1968418	1380140	1513252	1425524	1345141	1343508	1506256	1438546	1598609	1495836	1424297	1306935	1525966	1511478	1482480	1995401	1851188	1798249	1381499	1574209	1902823	1545181	1428624	1466306	1453495	1500109	1558544	1539964	1722984	1630739	1684105	1625388	1707820	1511038	1322803	1386509	1341630	1242565	1579680
1936509	2065922	1744417	1580787	1475724	1394176	1300410	1456069	1644094	1878539	2087904	1917382	1496293	1252232	1477836	1375994	1365505	1460582	1478571	1660889	1487536	1479318	1427392	1464273	1736568	1467693	1873280	1967816	2044443	1640033	1752651	1569726	1283160	1695150	1754058	1419802	1512862	1539570	1286994	1335982	1561366	1585280	1589697	1573086	1303956	1380366	1365380	1224433	1428654	1643172
2142082	2337187	1878169	1596883	1772507	1435067	1358592	1406604	1355573	1509750	1505274	1866494	1900298	1604118	1779072	1477120	1361889	1400161	1673367	1762231	1606797	1434672	1272211	1266179	1579341	1700460	2127694	2301949	2406383	1965153	1672155	1636167	1510030	1848587	1494790	1451579	1461805	1473659	1300447	1371010	1441701	1465379	1399017	1383641	1252486	1370057	1526375	1389004	1469264	1421946
1838737	2032637	1864104	1738860	1513255	1564007	1291898	1408028	1271440	1344704	1470033	1639192	1619890	2021689	2003087	1993300	2076784	1800337	1758953	1452796	1440177	1415723	1319857	1344371	1276785	1794999	1872538	2462564	2103394	2106645	1865096	1815028	1501140	1656109	1384116	1332668	1640376	1807932	1739553	1423932	1629988	1545155	1434651	1607952	1417998	1346629	1708883	1620523	1696369	1659524
1861202	1907134	1606236	1531313	1394866	1403243	1482333	1284456	1568574	1587344	1316763	1417613	1535311	1942432	2166415	1969032	2099854	2077961	1921512	1675059	1597024	1467115	1234546	1234031	1371789	1751200	2223020	2184724	2241567	1992913	1421816	1783724	1549210	1323969	1555741	1377473	1373237	1483243	1556755	1332066	1318317	1512708	1622091	1469857	1597719	1586474	1887717	1842163	1537427	1803505
1692337	1545300	1814707	1477410	1427517	1516791	1362263	1448647	1442902	1866228	1621281	1608842	1742352	2043018	2323375	2397038	2546728	2039454	1570243	1436040	1547064	1524967	1780144	1325250	1450869	1678048	1705119	1803855	1751910	1731413	1787309	1482770	1500968	1752080	1506432	1342525	1502921	1597398	1397412	1530096	1489317	1345150	1461231	1678212	1909747	2118969	1889019	1942806	1542818	1560023
1626701	1514866	1542030	1352892	1462943	1278822	1369001	1396699	1666181	2363971	2197845	1695186	1580826	1890989	1732077	2012397	1796477	1701789	1864781	1334929	1484436	1492912	1638623	1373787	1325947	1275513	1475754	1341639	1464127	1721247	1704048	1771078	1550058	2102204	1960519	1917093	1503196	1666589	1355130	1208753	1373399	1451497	1432618	1638526	2043345	2564174	2376875	1644079	1829120	1610962
1299742	1308954	1393386	1393742	1468178	1392296	1480826	1705059	2232996	2294489	1778051	1792713	1555740	1651127	1461390	1517522	1916758	1870872	1546571	1527759	1362657	1498226	1685219	1380070	1440789	1275195	1471011	1398974	1549077	1903781	1789168	1869365	1982556	1814280	2031494	1631660	1652624	1692397	1410790	1339329	1481596	1538449	1491366	1699834	2208318	2147692	2019769	1822350	1696941	1544350
1330471	1311229	1285280	1455518	1546186	1537581	1551475	1820910	1818483	2374215	2244666	1710568	1642057	1643908	1327653	1322401	1563417	1719889	1880400	1853393	1583409	1416852	1378727	1418328	1351301	1356219	1445573	1303458	1466415	1604105	1696217	1992727	2258680	2212751	2610792	2305454	1812054	1555742	1561501	1596258	1682381	1333868	1586206	1545732	1514570	1538235	1963354	2022187	1757068	1589153
1318322	1282601	1342005	1392105	1592161	1460753	1352303	1598685	2076017	2098490	1769411	1775924	1543161	1393419	1269573	1616187	1511725	1650943	1503609	1881427	1512652	1379800	1307851	1419224	1530286	1462905	1784395	1678607	1616800	1724599	1684144	1742843	1771768	2182619	1923784	1873705	1938463	1759937	1587658	1737991	1685742	1387840	1381546	1387031	1621011	1412716	1450360	1657092	1794991	1564125
1296569	1379286	1505751	1704422	1794073	1692103	1418702	1398703	1519925	1762984	1721456	1938667	1483342	1646432	1402449	1402836	1517910	1634290	1405927	1553787	1468636	1665610	1262582	1456655	1602034	1771449	1863813	2118218	2096727	1594125	1692167	1783061	1752909	1894250	1775440	1797845	1837971	1721479	1569809	1559964	1461208	1498495	1321134	1312107	1381510	1445666	1448224	1529526	1751787	1892038
1397376	1574174	1653096	1694503	1494614	1701231	1565825	1441030	1495908	1441642	1691762	1799955	1660443	1901559	1629159	1576581	1356248	1447736	1384295	1530025	1440517	1617585	1443825	1481694	1827608	1628452	2244735	2468788	2068879	1485604	1686546	1396378	1431265	1536070	1475798	1535763	1741609	1637567	1469198	1489980	1263177	1391498	1382183	1301339	1527517	1602070	1910773	1765624	1681443	2080817
1546861	1804517	1752425	1703015	1755689	1853953	1486292	1377623	1352072	1324846	1367902	1320329	1555972	1796013	1687265	1272836	1383171	1406638	1350014	1496193	1446216	1577836	1778624	1474513	1551534	1559884	1792508	1991083	1937875	1660058	1677300	1634907	1428087	1507000	1490505	1539170	1487829	1442774	1393538	1271899	1335012	1562057	1456690	1720774	2366325	1995553	1699998	1844633	1481924	1915130
2079247	1997965	2054750	1464701	1450281	1456099	1453335	1354825	1302993	1319639	1471796	1518939	1453249	1583145	1762092	1456268	1307334	1383726	1420160	1406448	1380665	1437520	1488425	1303097	1414623	1629605	1797619	1699956	1522220	1839555	1522793	1421850	1523042	1473294	1441427	1351330	1689699	1368748	1528231	1435504	1383422	1342812	1923886	2104804	2389429	1908147	1754544	1701169	1703365	1389175
2542894	2298045	1372783	1505649	1585623	1486116	1528134	1422540	1368427	1397909	1504642	1476339	1487216	1546450	1741548	1502796	1295369	1598008	1530476	1500986	1454979	1762925	1373897	1364416	1369721	1392891	1461456	1813729	1845235	1902056	1748699	1465408	1704771	1444002	1409017	1459835	1670611	1611862	1401554	1447964	1574373	1588034	1665165	2160224	2330280	2058090	2009465	1682963	1685421	1512097
2088454	2302323	1991799	1563596	1462974	1410363	1461783	1493966	1504734	1525060	1377272	1448802	1264303	1551581	1545623	1637722	1566031	1567324	1509932	1615314	1737743	1507782	1823180	1494113	1419336	1332960	1438229	1525663	1892879	1589885	1996888	1293291	1586155	1704136	1400681	1250018	1357114	1329693	1384830	1637506	1621795	1588842	1759414	2133166	2539520	2067531	2023575	1541975	1489384	1485892
2061063	1760463	1877856	1589208	1310746	1306813	1255531	1550927	1448241	1513307	1517782	1427093	1329716	1350802	1717545	2097650	2272591	2128407	1746091	1552748	1321656	1523959	1718234	1473187	1194593	1366553	1542567	1378036	1337841	1408601	1595144	1272568	1484360	1492725	1417907	1470313	1442218	1305556	1437832	1363071	1519643	1355331	1507767	1473414	1615876	1742352	1683660	1667750	1476996	1519157
1541873	1656326	1815920	1600531	1554272	1788826	1543357	1916133	1797397	1469235	1322496	1378080	1413565	1400400	1955061	1908601	2299626	1950758	1864873	1579190	1504244	1359969	1430266	1468907	1362636	1486618	1412577	1428714	1354314	1598469	1454444	1433302	1227255	1534705	1558045	1400141	1460312	1532825	1417917	1323755	1479066	1447217	1442793	1329029	1486145	1642951	1773313	1823203	1766753	1612312
1420656	1467989	1504398	1836057	2252669	2127398	1812901	1944103	1516711	1323780	1523945	1373170	1307550	1370106	1771188	2052509	2619825	2328505	1757759	1543232	1542092	1454233	1458196	1308350	1380052	1179499	1320861	1617991	1336645	1275005	1487587	1391236	1438828	1651635	1640086	1538868	1649504	1452303	1614194	1521115	1486704	1624418	1411065	1331224	1378063	1283536	1428256	1692102	1560885	1484420
1691439	1679574	1628125	1839206	2347873	2277287	2230616	1853937	1638054	1439646	1402177	1507411	1459870	1339391	1755324	1721763	2148006	1970886	1406477	1474913	1478368	1548925	1546344	1512360	1319356	1690349	1505766	1510225	1511683	1312745	1315837	1494828	1830235	1938886	1998583	1872733	1615890	1615690	1555232	1574014	1977299	1786300	1369126	1347553	1466331	1245466	1623258	1472068	1576000	1450610
1486179	1667630	1868721	2244746	2422635	2433113	2170476	1693869	1454090	1476353	1669763	1720468	1313314	1395181	1380971	1582875	1793699	1801671	1927911	1485294	1640330	1578907	1398330	1443069	1545643	1642282	1465305	1492917	1302582	1512155	1498616	1578053	2119276	1893942	1896625	1987591	1908727	1462535	1537900	1490822	1477273	1350841	1481429	1308071	1393287	1292135	1489481	1252765	1395441	1300792
2019665	1876544	1812242	1903447	2007456	2081970	2047081	1723264	1576715	1472780	1883338	1609368	1356807	1380536	1385872	1489864	1732323	1739097	1726108	1585514	1896853	2178914	1957366	2193036	1658543	1772449	1556080	1319904	1461381	1302537	1459862	1540526	1935741	2000522	2633989	2113951	1830680	1618917	1512290	1470092	1381213	1345810	1537847	1254578	1492565	1468061	1562611	1251569	1438155	1336008
2336316	2216022	1671193	1860321	2019480	1715767	1634706	1725372	1647093	1670393	1600659	1548917	1470753	1366948	1356653	1618568	1387576	1708263	1635342	1699451	2003750	1948710	2557380	2146963	1928970	1574892	1719351	1516345	1374731	1278386	1324252	1370766	1902840	1992535	2372706	2227204	1733105	1620105	1471162	1502962	1467631	1312455	1358165	1538552	1607582	1516925	1522000	1400542	1406434	1285457
1590499	1785535	1808563	1604165	1479693	1515080	1470467	1614418	1647463	1365586	1433536	1605373	1430200	1512246	1774327	1519457	1835825	1628397	1842826	1976557	2099062	2224030	2442682	2058218	1826340	1881738	1287598	1459691	1392945	1517639	1447320	1395508	1578309	1493357	1501949	1583206	1772814	1770048	1401732	1383671	1451049	1649339	1829280	1959973	1674349	1478802	1426614	1306189	1416087	1452500
1609652	2045886	1466906	1294073	1556496	1510247	1611112	2091779	1543984	1370219	1173473	1188510	1482288	1499174	1459741	1926374	2047569	1786562	1589521	1644214	2128048	2132673	2094926	2189258	1800287	1571115	1801130	1543748	1780204	1371349	1342698	1378463	1378294	1586234	1476749	1811259	1809755	1872628	1729980	1607376	1490867	1798397	1405021	1838143	1643944	1523312	1295930	1358960	1230521	1302013
1796912	1888637	1508035	1296056	1402142	1561553	1313364	1502380	1685412	1414210	1346930	1496701	1545792	1442059	1426428	1633499	2243027	1768859	1830469	1581998	1816720	2135405	1855400	1891159	2145774	1698308	1485532	1639328	1704500	1586502	1357522	1329532	1459581	1308953	1313346	1429108	1749485	1583862	2104142	1715965	1718039	1700200	1907600	1468566	1489800	1249705	1437425	1432365	1409708	1588502
1599914	1782173	1731595	1666753	1460072	1410583	1527169	1375402	1545817	1577460	1439343	1565458	1304858	1519545	2147004	2234711	2074330	1719698	1301178	1297421	1468940	1487071	1554442	1757305	1762130	1633421	1663048	1355895	1431921	1546679	1249076	1390977	1330668	1606700	1474371	1569961	1654436	1667689	2035893	2452463	2277130	2336520	1650779	1692837	1545018	1400536	1690946	1586092	1290022	1690411
1406100	1343616	1712701	1580327	1337768	1218754	1260226	1302688	1358140	1453608	1470552	1566301	1341352	1760083	1886251	2101692	1675716	1682750	1790012	1502410	1586049	1294714	1413547	1567385	1641664	1734172	1754957	1429564	1477344	1348914	1492215	1776799	1692576	2032191	1593711	1667551	1340976	1660296	1817361	1990649	2058673	2244067	1978378	1603987	1608449	1694944	1630046	1692159	1420537	1286109
1516669	1538098	1453986	1375230	1357722	1355086	1583058	1515695	1474698	1735164	1560461	1465821	1630850	1306834	1451712	1790008	1871944	1796795	1770677	1648755	1620606	1522380	1280351	1436625	1461081	1509278	1475163	1439513	1609392	1407475	1524358	1851590	2489491	2200195	1936422	1816579	1773098	1492669	1784147	1626713	1838137	1683539	1824246	1549441	1581499	1448600	1612028	1410118	1332516	1599792
1405279	1409485	1349320	1440591	1473001	1359364	1289161	1384236	1656747	1525134	1532833	1326075	1616359	1380507	1502826	1661292	1516924	1555524	1915395	1740213	1763368	1526470	1618508	1420985	1439860	1299350	1516084	1433944	1496334	1460558	1506768	1991999	2411849	2550786	1934891	1826941	1524818	1448623	1414886	1589620	1873485	1932252	1715760	1632968	1393824	1363915	1285148	1446673	1458899	1513420
1304376	1529560	1310723	1499680	1947379	2115556	1998725	1608143	1573744	1398864	1596367	1585330	1546602	1281264	1371301	1284579	1452008	1505661	1833698	1656215	1630495	1533527	1519597	1489410	1412087	1471640	1457928	1680019	1581157	1339355	1701610	1846251	2439305	2093366	1998447	1623380	1483659	1479169	1233997	1576493	1430425	1736204	1713997	1785138	1756034	1360270	1236485	1327072	1431342	1515742
1280390	1408298	1326277	1702389	1931443	2071785	1946284	1974413	1683395	1853000	1528574	1529027	1531593	1317590	1469148	1451813	1238523	1339677	1404075	1355131	1280003	1430127	1346248	1427460	1524586	1781297	1451413	1597110	1436635	1410889	1358613	1440352	1398430	1683784	1859714	1920630	1886588	1743095	1765953	1348095	1429921	1401294	1433585	1616132	1672211	1604958	1443483	1451725	1412083	1729058
1426622	1430587	1354077	1823627	2427562	2277409	2619034	2080189	1742603	1386343	1600199	1350999	1519916	1372562	1287436	1239633	1390329	1554281	1289512	1349215	1319459	1449446	1360025	1495665	1631567	1424945	1491403	1663016	1527918	1490104	1479745	1432553	1513469	1287177	1631808	1674315	1674469	1498044	1652471	1473092	1298857	1401529	1310573	1471531	1425089	1319391	1449596	1471431	1570862	2028244
1408534	1359205	1232805	1801658	1968390	2412760	2635939	2312271	1539145	1449597	1401155	1386956	1451639	1219345	1204083	1509440	1411470	1370114	1363658	1332477	1635271	1327542	1467172	1581950	1662168	1621561	1491250	1630284	1499690	1675475	1373268	1657702	1478736	1238201	1454224	1433298	1739974	1615734	1603955	1339624	1403389	1381288	1384564	1483762	1238346	1572346	1384115	1483902	1585349	1705252
1371148	1482773	1497648	1381850	1927546	2130754	2304136	2134536	1807847	1434959	1503119	1273807	1543316	1596598	1701438	1720507	1379403	1322153	1477442	1367562	1600523	2076152	1989867	2214088	1892440	1772379	1640229	1509801	1613113	1732222	1547212	1289595	1363556	1454143	1442188	1344925	1431867	1408508	1429275	1326279	1326013	1468793	1428503	1508145	1508901	1428423	1591400	1372757	1288695	1522118
1646474	1593073	1287213	1379188	1610649	1436713	1876846	1718527	1578122	1624766	1613747	1785837	1435969	1706176	1477211	1712680	1350561	1420627	1435909	1409257	1618478	1835727	2724338	2473168	2057562	1635299	1594295	1679485	1588662	1487658	1355198	1275512	1424858	1296175	1257082	1337162	1394115	1367609	1395466	1280358	1465791	1683214	1510069	1634066	1409823	1474883	1631207	1444469	1450100	1267120
1608461	1574273	1388104	1475440	1236860	1407959	1445346	1684658	1785738	1632096	1613212	1800714	2065713	1656598	1826936	1309275	1401168	1578500	1462949	1619111	1424153	1991699	2308536	2352458	2203241	1496331	1462979	1320532	1348775	1483621	1326736	1371526	1415429	1280826	1287329	1375309	1506853	1410656	1502223	1491769	1720198	1602448	1580870	1662627	1684826	1532283	1641486	1444220	1413278	1413338
1473743	1456497	1595392	1365902	1451939	1572465	1551806	1480634	1822534	2163203	2138908	2120020	1750476	1617078	1657920	1477477	1396652	1382950	1401762	1396049	1727906	1963079	1965164	1882241	1705551	1734201	1585884	1536248	1252172	1443890	1350932	1447292	1446940	1233426	1439371	1437435	1391145	1590201	1500414	2046054	2164405	2169281	1711748	1831457	1659085	1696495	1487796	1693214	1500573	1417645
1388353	1452011	1236381	1478642	1756023	1986813	1786001	1650517	1640808	1973760	2345710	2396746	2242262	1712910	1619908	1518872	1495650	1413754	1577703	1281442	1489144	1931107	2061270	1665274	1592436	1733874	1677081	1638679	1661724	1949892	1756881	1741970	1540089	1570707	1399218	1289987	1343737	1432614	1748499	1662897	2181591	2579652	1960328	1658817	1541259	1344665	1600678	1411159	1334338	1501631
1232390	1338375	1447803	2234180	2081541	2009954	1842446	1593141	1861352	1748339	1885141	1915094	2177392	1751848	1533138	1315408	1542038	1847291	1487957	1278365	1495384	1567906	1349888	1606232	1588861	1872554	1559521	1633914	1531839	1731278	1852411	1930301	1444506	1489018	1300631	1393582	1299008	1432937	1648060	2066698	2396583	2175313	2219462	1890892	1635191	1393972	1644260	1556523	1485274	1444017
1353775	1495384	1695701	2313476	2412503	2106016	1931697	1559496	1279627	1615639	1383834	1931439	1680775	1595429	1839039	1348041	1751728	1377773	1357969	1421370	1399713	1265087	1259059	1321437	1393578	1785412	2070810	2114586	2362423	2710592	2132195	1601725	1598841	1696871	1379573	1329516	1243942	1360041	1646319	1759552	1825685	1803648	2143236	1704176	1551764	1389934	1449764	1399750	1602379	1803021
1562826	1518292	1712258	2305893	1823415	2090862	1822890	1438464	1558126	1494939	1219316	1410533	1565454	1692607	1698413	1367430	1367190	1410846	1367117	1557385	1640691	1490232	1659089	1634500	1954986	1904573	1560407	1807710	2018531	1783859	1695018	1593121	1460541	1342759	1795156	1695680	1315979	1369048	1717982	1461397	1506279	1494202	2080529	1548209	1669243	1688558	1508139	1682829	1438391	1788940
1565235	1398346	1398920	1983412	2018104	1837443	1830704	1663174	1417998	1382446	1484770	1645058	1343190	1441672	1516132	1619349	1490362	1270937	1514099	1389172	1751499	1927456	1908455	1846175	1600516	1520549	1574715	1508730	1813282	1790408	1830296	1753063	1643228	1510750	1700832	1579808	1408984	1373487	1325979	1404647	1446901	1552469	1526859	1385693	1897507	1688559	1799210	2026485	1874363	1817721
1669036	1502163	1409056	1631766	1585379	1742407	2004386	1725859	1474416	1671018	1458369	1485853	1537564	1478566	1441864	1592585	1488052	1284325	1463966	1526396	1901638	2000494	2255673	2091492	1637153	1610293	1971377	1873558	2024471	1872886	2035677	1542649	1498658	1491382	1391259	1723283	1505889	1378134	1355413	1508069	1378268	1439696	1651395	1895680	1776847	2023654	1943171	2419005	1878405	2138410
1662889	1448738	1396763	1468615	1383950	1522072	1642358	1758210	1559798	1640791	1356608	1300321	1241996	1242915	1422848	1642541	1538199	1357330	1422160	1542203	2103590	2244635	2295858	2070936	1531873	1461985	1269996	1519710	1545382	1605348	1629674	1453181	1460380	1370917	1481486	1342377	1291367	1439339	1351712	1450617	1445827	1922092	1706968	1798937	1720887	1864154	2372333	2426016	1847576	1968861
1530838	1536718	1670839	1412088	1425499	1338910	1398466	1779496	1682709	1853515	1571997	1326832	1382612	1311463	1427878	1438524	1363548	1504916	1755519	1390016	1736217	1922692	2022233	1857638	1655863	1447357	1456763	1475728	1335770	1361952	1472749	1418351	1615863	1440234	1308568	1493779	1289600	1694539	1990937	1510422	1708566	1735062	2045243	1650694	1696032	2071165	2113307	1992980	1947269	1703196
1495355	1541103	1477811	1507672	1391000	1513019	1360056	1484869	1493670	1490412	1468246	1282413	1315246	1416930	1708802	1535556	1693293	1606778	1411975	1533934	1584943	1504191	1704540	1708396	1564439	1555257	1770101	1825479	1377717	1455242	1373936	1312593	1669295	1589228	1751307	1266864	1544741	1931511	2198145	2532667	2258904	2003226	1722778	1618115	1539478	1552336	1600542	1792164	1937913	1824221
1565236	1371565	1491748	1326707	1336676	1349138	1309897	1420161	1353646	1358704	1577325	1598452	1952347	1568581	1695091	1331200	1670710	1719436	1396456	1552784	1423968	1474623	1457118	1634174	1931984	1633988	1572849	1568907	1489779	1435324	1576899	1381469	1306853	1418750	1371854	1786114	1448339	1555730	1568073	2193337	2146183	1686894	1794645	1693257	1541603	1318234	1481996	1597709	1795008	1661983
1237323	1446863	1458689	1565664	1533835	1579259	1378294	1299873	1295516	1406409	2001045	2139106	2302753	2190235	1761226	1768014	1511925	1473869	1569269	1512715	1278169	1372468	1438676	1438428	1753786	1724258	1716893	1580952	1283819	1310999	1400661	1374075	1515633	1348998	1506348	1602207	1507201	1628906	1805205	1686984	1975488	1921002	1546256	1454672	1566720	1381677	1324843	1504385	1698376	1817065
1501435	1498933	1426895	1722170	1319461	1348386	1410472	1397062	1425845	1393250	1751034	2389526	2318016	2042852	1547211	1680807	1590949	1391550	1527785	1349169	1361062	1355732	1273272	1362637	1327047	1650934	1466086	1549111	1353304	1422905	1368918	1351883	1485756	1614808	1788164	1673569	1334250	1357244	1481497	1551037	1722097	1782659	2008004	1389715	1343915	1456455	1479943	1376541	1364313	1550809
1591926	1641187	1700852	1743784	1402053	1259809	1190909	1425859	1608671	1750809	1610656	2234788	2674258	2221177	1578146	1578867	1317916	1342723	1700205	1387262	1485139	1242841	1259439	1367747	1376267	1522978	1588324	1451304	1675683	1563690	1386101	1655262	1446930	1597977	1468426	1616229	1452866	1410171	1365388	1509273	1462670	1607613	1737671	1717434	1517622	1461562	1585796	1342527	1398797	1522261
1716225	1867357	2177865	1653757	1508849	1507529	1471798	1410327	1461445	1469830	2014475	2230915	2255097	1937382	1591999	1307182	1325708	1450326	1657946	1309936	1553019	1526057	1521292	1624701	1456452	1285261	1389774	1479231	1520479	1754572	1688437	1807259	1620064	1709782	1528809	1613488	1526670	1347701	1411698	1427046	1504568	1436424	1611977	1464996	1929554	1768141	1397337	1490534	1497970	1316496
1797680	2221439	1642602	1485727	1557445	1362614	1333378	1490142	1386445	1493752	1843852	1760473	1649917	1842341	1848122	1800561	1669074	1449517	1759517	1416726	1640530	1621857	1365984	1470007	1359209	1437003	1535527	1560164	2014531	1726491	1652240	2017026	1447405	1376337	1587927	1374385	1578878	1676073	1273690	1234900	1449805	1414905	1414715	1739720	1344724	1350942	1451139	1397973	1363896	1241608
2211401	2053851	2027839	1573986	1622872	1680105	1774601	1574192	1352300	1355381	1417120	1677424	1635838	1846422	1945781	1513314	1684631	1715462	1679590	1814041	1618395	1588025	1513290	1333063	1207211	1413943	1508700	1630448	1997247	2566699	2280596	2054979	1711577	1478171	1497257	1369215	1672035	1347860	1426955	1295638	1348542	1263395	1345088	1505429	1597666	1309640	1371886	1419464	1650476	1336302
1567530	1742136	2005070	1561175	1716211	1574341	1336670	1480093	1563663	1331994	1528808	1401293	1416346	1507455	1891413	1909030	1553720	1648558	2109345	1925571	1440773	1636689	1445323	1321938	1314931	1511999	1569142	1590390	2290171	1882314	1967991	2024360	1547698	1425768	1295611	1291867	1325217	1366032	1507388	1430100	1241480	1307152	1290800	1355644	1385874	1690691	2129403	1928840	1626873	1693404
1417319	1836550	1576017	1447343	1523370	1259156	1223930	1528812	1372537	1357015	1474802	1443193	1580616	1558552	1685314	2100137	2224161	2424691	2521122	2094552	1621714	1572124	1569183	1615417	1603291	1350749	1316194	1396489	1673851	1701948	1767708	1940123	1499121	1475035	1520869	1605113	1696397	1441440	1658585	1822227	1575508	1309649	1268095	1450532	1632077	1580876	1754449	1979960	2116929	1915098
1500037	1340738	1523884	1713112	1331505	1167559	1324411	1497867	1639486	1903126	1810971	1963256	1849983	1643796	1695958	1776784	2029860	2040371	2159210	1832748	1496747	1486564	1727442	1546052	1640271	1475153	1442109	1346318	1226946	1591065	1451063	1750264	1728810	1893592	1764135	1647717	1773390	1726942	1827869	1619083	1341650	1395389	1270515	1350297	1440977	1677441	2351874	2311678	2241268	1912456
1546507	1478308	1504255	1609277	1442358	1509140	1349948	1409243	1928580	2251662	2234747	2502752	1889380	1956134	1544203	1446862	1610379	1619654	1896103	1704414	1585940	1603488	1752548	1518194	1748074	1640355	1263143	1222639	1373745	1257046	1396764	1510279	1864618	1649698	1987918	2036940	1916199	1790363	1847257	1507624	1267249	1279863	1278603	1237263	1427576	1545028	1780827	2230710	2119631	1873822
1428672	1493399	1419259	1346787	1416534	1424268	1459561	1452930	1487917	2176227	2350890	2205629	1586745	1862386	1745944	1760942	1675842	1471807	2098137	1980209	1657601	1467574	1412944	1682922	1587989	1316137	1590256	1483353	1382904	1461526	1331046	1657343	1641520	1666955	2036828	2160372	2578848	2017999	1620383	1571356	1417741	1425398	1378591	1275495	1398990	1604992	1841300	1800227	2133749	1780972
1418977	1548579	1292117	1341931	1444540	1653766	1516275	1505044	1614722	2127463	2475752	2359863	2062568	1749654	1397153	1363652	1356964	1723467	1386157	1537005	1878530	1708648	1480231	1376394	1449505	1668693	1401794	1654551	1705894	1595683	1599901	1711604	1845882	1511946	1905463	2418104	1967423	1977095	1827720	1484701	1725624	1590011	1370276	1234789	1398067	1451950	1483779	1600714	1616302	1667274
1401926	1498361	1236165	1333620	1420444	1516551	1420971	1653058	1374898	1505520	1650963	1911914	1718266	1661380	1523687	1406809	1346401	1393555	1352254	1536053	1664014	1554597	1517527	1362768	1407085	1400118	1609052	1817102	2108942	2078643	2020421	1661998	1501191	1559242	1934440	1993209	2003129	1953624	1686985	1514186	1402920	1538720	1346539	1521676	1368461	1334847	1646722	1485170	1379311	1700777
1526330	1294661	1402604	1678111	1449029	1509120	1376724	1503754	1469891	1351345	1642407	1835391	1605529	1886576	1703567	1717203	1516296	1397793	1420261	1354535	1460432	1380846	1397193	1450649	1483629	1538656	1689120	2415259	2421271	2168484	2005153	1751987	1376633	1405268	1615810	1746308	1898659	1763805	1834046	1360323	1503336	1516388	1743995	1565288	1269257	1317696	1660458	1230802	1744924	1740134
1584139	1381778	1446428	1719458	1479780	1676299	1445567	1301280	1448999	1273515	1497710	1789385	1380876	1572091	1581675	1798490	1563530	1397230	1476332	1434091	1486913	1402358	1393069	1525996	1575849	1472360	1549368	1638969	2580092	2388609	1835540	1633264	1669344	1583640	1525938	1525473	1513542	1665487	1659223	1386670	1327713	1431734	1478894	1413433	1518018	1350314	1452560	1292767	1425139	1565352
1627933	1568882	1662103	1395634	1442006	1338980	1319651	1489523	1401687	1410045	1633440	1913255	1651202	1441787	1465695	1341677	1298292	1172942	1321629	1408460	1550430	1516386	1466927	1560549	1669431	2008676	2415008	2284304	1767735	1679411	1496259	1421693	1455164	1455523	1472740	1565211	1489342	1589472	1531000	1314033	1491991	1480971	1566015	1570019	1803567	1995606	2016477	1688541	1637078	1544816
1863348	1699528	2397371	1489051	1327031	1405957	1516513	1475779	1265949	1276814	1322517	1166494	1290182	1242897	1463789	1317105	1399213	1251673	1338556	1372926	1437315	1477322	1361865	1637637	1569350	1367074	1726582	1728785	1551771	1607400	1721675	1415058	1770288	1727721	1670476	1641154	1531148	1413366	1382734	1477672	1442667	1431910	1390599	1664785	1573728	1754690	2212494	2496820	1778657	1632397
1435216	1616943	2377590	1616654	1438303	1342415	1572854	1610240	1341789	1340373	1513135	1342304	1455448	1459876	1389969	1379403	1390052	1547278	1363902	1498928	1795679	1749171	1452700	1347526	1579366	1553432	1374697	1564963	1440906	1642319	1726038	1791841	1689146	1597150	1379481	1681230	1538163	1466921	1394497	1564888	1431546	1460080	1530149	1389055	1724001	2089793	2315124	2365844	2131981	1685040
1623699	1745623	1968458	1457691	1485116	1408790	1472420	1317024	1465827	1504747	1401187	1454589	1524527	1528584	1336713	1557673	1467746	1506171	1456005	1901048	1736888	1765707	1456371	1488986	1519977	1520378	1450179	1533567	1274577	1355973	1608600	1603304	1576619	1625350	1437093	1389419	1374117	1336630	1431276	1561004	1492135	1250080	1335601	1648123	1850701	1563519	2091817	1980172	1821666	1711128
1389432	1245706	1577675	1575658	1610774	1618561	1607705	1451229	1493720	1599969	1678636	1546532	1559861	1418505	1625858	1774611	1902956	1880988	2397830	2137430	1835295	1612880	1624257	1506868	1291869	1647973	1497026	1275234	1421991	1377205	1563914	1508681	1470079	1631971	1368879	1209442	1555970	1416495	1425231	1542487	1753813	1657960	1658908	1288678	1297086	1352110	1371910	1497551	1682302	1711911
1503882	1482865	1442935	1779564	1777933	1459072	1575000	1998889	2089082	1742314	1593814	1489547	1338654	1308273	1189455	1585564	1535356	1924568	2449237	2198965	1416742	1604384	1697266	1367911	1371910	1334265	1541610	1513196	1451224	1346420	1404601	1267246	1548800	1493930	1595164	1340813	1451347	1657595	1490296	1689428	1371467	1592669	1811435	1658044	1326862	1269945	1456712	1536114	1453251	1740116
1366389	1377296	1463164	1916664	1827577	2227318	2269785	2261428	1761051	1865752	1697817	1521324	1234935	1461197	1375829	1490495	1422578	1741961	2139398	2047760	1658844	1706131	1465684	1324686	1328835	1647927	1580951	1502798	1427022	1592887	1449625	1395436	1360625	1739725	1650667	1874248	1710839	1346198	1678158	1491075	1473836	1611822	1642970	1654825	1334095	1425985	1337374	1255421	1335025	1447385
1449342	1506732	1529902	1651040	2127934	2092647	1940652	2411099	2051486	1541352	1601796	1299576	1337400	1320783	1527115	1297466	1380711	1448521	1505002	1712796	1879447	1705495	1781699	1537994	1429700	1478113	1538517	1486301	1577910	1410573	1356645	1486605	1313434	1240456	1552627	2080834	2225001	2106825	1822910	1605607	1683709	1360077	1472967	1520806	1368164	1280845	1343793	1341158	1276128	1437310
1443939	1591366	1679381	1785662	2132380	1935304	2251675	2437232	2197668	1767846	1643441	1651726	1841710	1584395	1364233	1296046	1374570	1360870	1613682	1842741	1807514	1739136	1702011	1776208	1797241	2095712	1666401	1441898	1656436	1426486	1388400	1423591	1294806	1543526	1998784	2207133	2182628	2253895	2244611	1737399	1536423	1499389	1485285	1718265	1502130	1240084	1369609	1356967	1486743	1451113
1820688	1673767	1825063	1682866	1886119	2048443	1801781	1770695	1898981	1568541	1567132	1829795	1642484	1372862	1390406	1245460	1410565	1417494	1446982	1617084	1563451	1885062	2037315	1631957	2096550	1725868	1704090	1822083	1626322	1499215	1274583	1400401	1325405	1274686	1545411	1946714	2170784	1665889	1973070	1505370	1471931	1373837	1505271	1544914	1290481	1311035	1504006	1429613	1371691	1274509
2046853	2261339	1657558	1536396	1449143	1721884	1595399	1619970	1573659	1557625	1710798	1340725	1568220	1584762	1256733	1296104	1456285	1434478	1354826	1497376	1569002	1778446	1896567	1917083	2218797	2233363	1883063	1489277	1326950	1413498	1210805	1416011	1597215	1541729	1466468	1525694	1961231	2185356	1701931	1404188	1448444	1398175	1447356	1380187	1451120	1535724	1717869	1510070	1305513	1352722
1902441	1953386	1780261	1397962	1472290	1468710	1240161	1441487	1879746	1569151	1589405	1516342	1316094	1525293	1489292	1697093	2132062	1697270	1792606	1716717	1599167	1837898	2030644	2290636	1953884	2084343	1894936	1557187	1415551	1546256	1543419	1673579	1488779	1274684	1605846	1342136	1533505	1514764	1704997	1706312	1648016	1664472	2037256	1632856	1900533	1630975	1397086	1490746	1332673	1324877
1769855	1614882	1869118	1494646	1585489	1582971	1617187	1392733	1516402	1780693	1365307	1399376	1219312	1353792	1520670	1580520	1826492	1950281	1696343	2061534	1897214	1549081	2050095	1887444	1927761	1996577	1810535	1488694	1501571	1452488	1431933	1458004	1439926	1427669	1417776	1556323	1427168	1357166	1695480	1828469	1790465	1812645	2178802	1981019	1724230	1461851	1596791	1457635	1471571	1280251
1556829	1545905	1882123	1621582	1597105	1442250	1353113	1415934	1291707	1335645	1483148	1528411	1468095	1348525	1783231	1892427	2262724	2444286	2156436	1883101	1581606	1568188	1583312	1579382	1464125	1784889	1925333	1633796	1332915	1340621	1596282	1475536	1367214	1405047	1289107	1507384	1517233	1472021	1710949	1858625	1908273	2319455	2285017	2050343	1869367	1604585	1679592	1676235	1318494	1217237
1573762	1524971	1568670	1657637	1828663	1666227	1764451	1293436	1291656	1453599	1678309	1256402	1444903	1487900	1756238	1989427	2254436	2062268	2160176	1566903	1517930	1485036	1461135	1471852	1531094	1619980	1499380	1919113	1529334	1507338	1348964	1453263	1349001	1512381	1403453	1500267	1491051	1728756	1713407	1723092	1952494	2238633	2578643	2500551	2094333	1881284	1578769	1519743	1591370	1487014
1374119	1411538	1347193	1512882	1460713	1476984	1490590	1462834	1480745	1239319	1246864	1447750	1828624	1534514	1426625	1494630	1930790	1922006	2058839	1788316	1528628	1637639	1689613	1485357	1440611	1499178	1624122	1653446	1588868	1449229	1436089	1351347	1646197	1634617	1666736	1917703	1768333	1714896	1603024	1559576	1883032	1650115	1824786	1905177	1956853	1799026	1437537	1553097	1739722	1792654
1314191	1431528	1391825	1502969	1532013	1215034	1522820	1533900	1468497	1454345	1570051	1475268	1528330	1472562	1523301	1610425	1670528	1679891	1649905	1885019	1726687	1507419	1774949	1664646	1320733	1340084	1392502	1594075	1391579	1604738	1392574	1442089	1528583	2183078	2480057	2267391	1931208	1766677	1558083	1433153	1736880	1686749	1660845	1812378	1677660	1712572	1478058	1592191	1273210	1430173
1322641	1482539	1522219	1341701	1296814	1433605	1464872	1483327	1493667	1684328	1614342	1610501	1669046	1462810	1510806	1355999	1268229	1333387	1875640	1574062	1569315	1777168	1566417	1500474	1264369	1219955	1524454	1356256	1500424	1541015	1557162	1626788	1589008	1886035	2349909	2314579	1852143	1735260	1438822	1506659	1594067	1666868	1717131	1822273	1550393	1875366	1516887	1546429	1384032	1472979
1558952	1432443	1393960	1425813	1601371	2070478	1911876	1726003	1737944	1847031	1628040	1446879	1559943	1548904	1526748	1249310	1324364	1428741	1771654	1610081	1559669	1591999	1483811	1447425	1351216	1399481	1442935	1339132	1459645	1381984	1520055	1519517	1453952	1512069	1597827	1788533	1912381	1888399	1503247	1319294	1445780	1347624	1480159	1543883	1487808	1281756	1545690	1533731	1468171	1424565
1321451	1558327	1385071	1438158	1450701	1497537	1656975	2156868	2169937	1805419	1493477	1627492	1588171	1513964	1703878	1476664	1437748	1520419	1287603	1333411	1478357	1641060	1609836	1495645	1382776	1413029	1395669	1348919	1473288	1415996	1443912	1496993	1413444	1445215	1439805	1739336	1998124	2042388	1482506	1613670	1426496	1456118	1455700	1350279	1441999	1778906	1640102	1627320	1445650	1446265
1766035	1691037	1376271	1293219	1448647	1672462	2013476	2337847	2115017	1841768	1546917	1431202	1403320	1530556	1470810	1306069	1310622	1327602	1396686	1384833	1313675	1266379	1436376	1466694	1531745	1583676	1519379	1611380	1617675	1588988	1553369	1578783	1277754	1396259	1449934	1467746	1382131	1801685	1767389	1742416	1678802	1667239	1490674	1319835	1347000	1546995	1361761	1636867	1516075	1459932
1653775	1512340	1434126	1371644	1651218	2014780	1890342	2083324	1856410	1930533	1738243	1380543	1397423	1495570	1400135	1366844	1459215	1444859	1444664	1378756	1310096	1444884	1450176	1539967	1809225	2108141	1723150	1620832	1701394	1624401	1758517	1399545	1336569	1474214	1363033	1449051	1285968	1629445	1529073	1689003	1516986	1571760	1364222	1304497	1391446	1187178	1325098	1411274	1475505	1689827
1551820	1533439	1474810	1221386	1804006	1590213	1623199	1460069	1797012	1643643	1582113	1478496	1531466	1453954	1577791	1616519	1730004	1573925	1494056	1385596	1373396	1260782	1296638	1558381	1971125	1900063	1592968	1711923	1737597	1679302	1508868	1660197	1615229	1269874	1580855	1458698	1322864	1582276	1651134	1703768	1508892	1393703	1437513	1408904	1338264	1512391	1569192	1383402	1684437	1491413
1550915	1641406	1518021	1510974	1276476	1365405	1384121	1591781	1706032	1762782	1779320	1716821	1407000	1999457	2007746	1720142	1669022	1448521	1318534	1317241	1211639	1439212	1823274	2082000	1989974	2367439	1894761	1512553	1609699	1341163	1462062	1287776	1416792	1463124	1376958	1281910	1373771	1480132	1619386	1668758	1448869	1460303	1566594	1524619	1569078	1705622	1412714	1560914	1365170	1596475
1521080	1394974	1548876	1549829	1397887	1326128	1436780	1334317	1416647	1569975	1689584	1712744	2079392	2225641	2108469	1551682	1462485	1582370	1436671	1347666	1319837	1247514	1459964	1872181	1987194	2279412	1884048	1767195	1615684	1654588	1380720	1397938	1346869	1357101	1575375	1587026	1386583	1511769	1409567	1358096	1492274	1418426	1827406	2053052	1996834	1886275	1692397	1671241	1508159	1662081
1807311	1482114	1627320	1348269	1481504	1434632	1538239	1411143	1410411	1739733	1795127	2057267	2161463	2587924	1756460	2013954	1556720	1582023	1585669	1410756	1288193	1349869	1468713	1539578	1576978	1690869	1789832	1771901	1457978	1528684	1779872	1454321	1506580	1539023	1648061	1283092	1450211	1491291	1344609	1594987	1523671	1798797	1909362	1865016	1953641	1652739	1503226	1410298	1443961	1720952
1503807	1644724	1282454	1285827	1607984	1597198	1596407	1941798	1763494	1645239	2038586	1925758	2486913	2135155	2136442	1773695	1610912	1580606	1491331	1421974	1403915	1263536	1455202	1424352	1478918	1415262	1849529	1624024	1387964	1664271	1640777	1586636	1526190	1776057	1725769	1355244	1337158	1398641	1413537	1392948	1471429	1997444	2245061	2414465	2153433	1981254	1478385	1537680	1664766	1469649
1414343	1450806	1455319	1705408	1859794	1736918	2208583	1633905	1732208	1767172	1709149	1948971	2105645	2045545	1902763	1689884	1324063	1346447	1682882	1475263	1431428	1275868	1288895	1288612	1470124	1448764	1662368	1694988	1872112	1761681	1642623	1854722	1861989	1839487	1543846	1457204	1342466	1343153	1224312	1309660	1677559	2031786	2446097	2384905	1970891	1769293	1508964	1315904	1504975	1469105
1380974	1437392	1561837	1903168	1983946	2083765	2481055	2172451	1765742	1544944	1653958	1556525	1331230	1323441	1834959	1725646	1631707	1555751	1419324	1463634	1234021	1464692	1427062	1742417	1624964	1620541	1685455	1824272	1787939	2093223	2153590	2410730	2087962	1625639	1394621	1370253	1292748	1528660	1345436	1428389	1276523	1609025	1685369	1757847	1840398	1581153	1519469	1484757	1396198	1587034
1389141	1430789	1617738	1481120	2154019	2059160	2242451	2421171	1664489	1536001	1564988	1515495	1690121	1600675	2103119	1643820	1727143	1494326	1450877	1432403	1311914	1362640	1426383	1427209	1539275	1528131	1573553	1714328	1883351	2281783	2531251	2542491	2298828	1844833	1627343	1520673	1311250	1525134	1445300	1211428	1339146	1754075	1434262	1560381	1708325	1530525	1335768	1592754	1691602	1568699
1545792	1589285	1517002	1649237	1650816	1736930	1645264	2039205	1826473	1559786	1592093	1353524	1270591	1409704	1538352	1733081	1912070	1823456	1412457	1349596	1349676	1479088	1542849	1503824	1302073	1541887	1699151	1693345	1818573	2043037	2338270	2399365	1945426	1708636	1686828	1518668	1709089	1709154	1399570	1432647	1523686	1585276	1465590	1566012	1867074	1698965	1438454	1476333	1759753	1606915
1596661	1541352	1418730	1381772	1363229	1479493	1491351	1654013	1844726	1386051	1629648	1821398	1714772	1290879	1369341	1426843	1341861	1437589	1470360	1501864	1421720	1440471	1710287	2408389	2276483	1785574	1836071	1557285	1557124	1692373	1514242	1700023	1986551	1487488	1621275	1423296	1456416	1430544	1523222	1529541	1416797	1263365	1347983	1514612	1678184	1890316	1764472	2166258	2351272	2526094
1462078	1704952	1564245	1492495	1476104	1478199	1281899	1579025	1837816	1560244	1701840	1646286	1452620	1315712	1302658	1582496	1529201	1630009	1533560	1396180	1519319	1610398	1909229	2015137	2334041	1715940	1753032	1579613	1572641	1438821	1490582	1425651	1668730	1660858	1660078	1736707	1318547	1444952	1548084	1315045	1568762	1678842	1321229	1489067	1582070	1262486	1827829	1667205	2302230	2046689
1784215	1698244	1657386	1411800	1404055	1311576	1581307	1417471	1452710	1548400	1688465	1451808	1264405	1422406	1322134	1365038	1289897	1321994	1335003	1699253	1470960	1597241	1883665	1673124	1704169	1669681	1697693	1455045	1541076	1494608	1462213	1305921	1530707	1581059	1771359	1485478	1420094	1414348	1597365	1596663	1456184	1930730	2327206	1815120	1685853	1395259	1539501	1696818	2080680	1728897
1715950	1672073	1504609	1565047	1574477	1271493	1494039	1284992	1419843	1393960	1417209	1480011	1423965	1505613	1408339	1344844	1464309	1530089	1466677	1556669	1440937	1373144	1450118	1807952	1406489	1578028	1961161	1598206	1795747	1604468	1678161	1475194	1400043	1475255	1615165	1584454	1762004	1470499	1743494	1726695	2000505	2309477	2276417	2223205	1581203	1608755	1571847	1733138	1635956	1808300
1718439	1414408	1609829	1441292	1515416	1555321	1331040	1451894	1354667	1276660	1591964	1475577	1567994	1644610	1563059	1813937	1938808	1578448	1521662	1374868	1451713	1578460	1309605	1391331	1360511	1584437	1565102	1693516	1339205	1398207	1287421	1332084	1277888	1204710	1402242	1207724	1529066	1507730	1633045	1664275	1722791	1883301	1985173	2118191	1802888	1613940	1828130	1318260	1390215	1352706
1584911	1647049	1621496	1435398	1451461	1465156	1398544	1410381	1413950	1267672	1461899	1271440	1535747	1996189	1939461	1849067	1629613	1575386	1449836	1627529	1532156	1411086	1354523	1339969	1353508	1201949	1382358	1723508	1525673	1525577	1377561	1279510	1305488	1420706	1538092	1408590	1412324	1535865	1459195	1581150	1499077	2103513	2509189	1842198	1957637	1457605	1448708	1368447	1336897	1311458
1626137	1727415	1520423	1549309	1570475	1663708	1652646	1546210	1513511	1387119	1387538	1491898	1589670	2123225	2295973	1892039	2047698	1310169	1469687	1728666	1579375	1606981	1434367	1368247	1262923	1482040	1564985	1565888	1487145	1488765	1318774	1289986	1357492	1408198	1277110	1572756	1504621	1450861	1307117	1519695	1473066	1502344	1636577	1980372	1928635	1483207	1541825	1543299	1560869	1330699
1678402	1788088	2127981	1825258	1502584	1735828	1788935	1562415	1490639	1594404	1636274	1534895	2159966	2298192	2187841	1651865	1741386	1568681	1438837	1199697	1269247	1409127	1302170	1292320	1520600	1362922	1345817	1378144	1344689	1437413	1387053	1580433	1355587	1416878	1372888	1526535	1568499	1525982	1280752	1488576	1639843	1504042	1378700	1665115	1694808	1792913	1675913	1557236	1543602	1223345
1755099	1805433	2041283	1988184	1845179	1613732	1474596	1522653	1514334	1496041	1360727	1701852	1839696	2203010	2082510	1576173	1677536	1700793	1513133	1416145	1412143	1334265	1356883	1425543	1602429	1481524	1308620	1395116	1355620	1215383	1606204	1681464	1880742	1655439	1705124	1497103	1430717	1462097	1681307	1339046	1260953	1585108	1290730	1396747	1393556	1604629	1429899	1504379	1476844	1412460
1703672	1646921	2249096	1780487	1624303	1751497	1720604	1511494	1541725	1409436	1502126	1490101	1471684	1657732	1867331	1847304	1854906	1300586	1574456	1491713	1372805	1429359	1436676	1692671	1582089	1334198	1377940	1341352	1392651	1614411	1592028	1940241	1921924	1856677	1879798	1593756	1441701	1544478	1523941	1386620	1371696	1478580	1551325	1371503	1635175	1464605	1594403	1624006	1637597	1458688
1550705	1848908	1714250	2095714	1924250	1617705	1461343	1617512	1600534	1630244	1433310	1419433	1281300	1428591	1558758	1681142	1677471	1707833	1538334	1639101	1666505	1822252	1744594	1584120	1503200	1347819	1269945	1245939	1736476	1632026	1989809	2377704	2256259	1827832	1551625	1485003	1483682	1528728	1586807	1417419	1409893	1369527	1199153	1498476	1396803	1273656	1564846	1328585	1412561	1265755
1688742	1792963	1728437	1870229	1791108	1751631	1613500	1408176	1518044	1461739	1395252	1492279	1570088	1403089	1474687	1680350	1874348	1840848	1922809	2248685	2057246	2053910	1699832	1572351	1276832	1509413	1306460	1328006	1544644	1819792	1997997	1881624	2130852	1903795	1885659	1353004	1388958	1418706	1687202	1412593	1415700	1506284	1618646	1363311	1668011	1430834	1258292	1606986	1532893	1582601
1361276	1376346	1405674	1609876	1813067	1656396	1634180	1637080	1593097	1534590	1434777	1529763	1606821	1578471	1496431	1673312	1832374	2021742	2250268	2358658	2477569	2258579	1511395	1560329	1626547	1555476	1522971	1510355	1640926	1487730	1934977	1823448	1991054	1700690	1603321	1530305	1559997	1745877	1400979	1429004	1496761	1452034	1585304	1288083	1437627	1300034	1347179	1350930	1876130	1577480
1508356	1450124	1375738	1700934	1620361	1514786	1799977	1353364	1384016	1427999	1392923	1326487	1325110	1568036	1632639	1521717	1606004	1892250	2111589	2354997	2231934	1915525	1608756	1487116	1380022	1631262	1686981	1737968	1454425	1331912	1263801	1508832	1784193	1812081	1900771	1461508	1466375	1608571	1604637	1842656	1629041	1584195	1588105	1378156	1593878	1414474	1394860	1481505	1942450	2455095
1489207	1472237	1623159	1652619	1675801	1585461	1600743	1432299	1363259	1157596	1526763	1624922	2322951	2059989	1832751	1864880	1432593	1406068	1631559	1936549	1894690	1771057	1784065	1493026	1552993	1964650	1767323	1495434	1651199	1312448	1396126	1485973	1641294	1553213	1827388	1746369	2226498	1965665	2027263	1705829	1650874	1753854	1571838	1451503	1268781	1423550	1418017	1408492	1881766	2042610
1504835	1751328	1423171	1385621	1326211	1470300	1480090	1423931	1575039	1460161	1766785	2032288	2268840	2238509	1811486	1553414	1404666	1360052	1704055	1529823	1879776	1864585	1825564	1716692	1531797	1525366	1267979	1450971	1231522	1501068	1401859	1410889	1433416	1437988	1750865	1866410	2161681	2349036	2010950	1782752	1657846	1552607	1515843	1391480	1469529	1353310	1527190	1602121	1594837	1736802
1590422	1511872	1497698	1417517	1440583	1520249	1361836	1513269	1609140	1528494	1654582	1957994	2009119	2121304	1821260	1482286	1532955	1386417	1441698	1491339	1611863	1654527	1763802	1533532	1456095	1338755	1297148	1326736	1475365	1520524	1651405	1861189	1613120	1708707	1764516	1901247	2265928	2484832	1808335	1887957	1740593	1570997	1484995	1720509	1609497	1500667	1413406	1345458	1433327	1565601
1646144	1500146	1473220	1362565	1453236	1347424	1507440	1491116	1593521	1496158	1390948	1425563	1555870	1753716	1735456	1508689	1649554	1573115	1481116	1381306	1355298	1479221	1573019	1692978	1399049	1342959	1327173	1467835	1894147	1966231	2288628	1989818	1838211	1724463	1530814	1642429	1688455	1628172	1846459	1971574	1634877	1444767	1534380	1493258	1517758	1272769	1489943	1418021	1560873	1367094
1555378	1473336	1228404	1309891	1239694	1517680	1262663	1364354	1570806	1348356	1436193	1572168	1594282	1396391	1609649	1601897	1379923	1403827	1721577	1360851	1640576	1459041	1464468	1597636	1596736	1467607	1419013	1493928	1818395	2203150	1839177	2246178	2313855	1611512	1567393	1419876	1643976	1434067	1774543	1897716	1620849	1508975	1527651	1304457	1428119	1295615	1281854	1460893	1368242	1293571
1278480	1439660	1168372	1640688	1632617	1654593	1535520	1561664	1616595	1335977	1403284	1459186	1443639	1580532	1614503	1736514	1655342	1647082	1693471	1435417	1404055	1335645	1372287	1400276	1314593	1399913	1429401	1531808	2113688	2090707	2355933	2053653	2020768	1629526	1491994	1660856	1447072	1485674	1768904	2013673	1609457	1488249	1252687	1374403	1392724	1486100	1577650	1287897	1505236	1577662
1438414	1286512	1684602	1842343	1853183	1607308	1704271	1669973	1549581	1570114	1450617	1397508	1296959	1230073	1421455	1491157	1528193	1638246	1634817	1491610	1332181	1591808	1242128	1417426	1404971	1393084	1500686	1396356	1561141	1675138	1956703	2022231	1813867	1643802	1429549	1378601	1443950	1536354	1468202	1616038	1754683	1419075	1624516	1369889	1364501	1376790	1494268	1545449	2062991	2149803
1327383	1624484	2030798	2102209	1864861	1899417	1742843	1397299	1529812	1342762	1270123	1184189	1418979	1395703	1427599	1499683	1596465	1444021	1308540	1487501	1449188	1474296	1536708	1355435	1580201	1649349	1443329	1298562	1438254	1487752	1774918	1801193	1672364	1647792	1569199	1559548	1763534	1424804	1318507	1307570	1466599	1514972	1486624	1390617	1449833	1631414	1913954	2234395	2428176	2361631
1435640	1333004	1685605	2033037	1780994	1488375	1533804	1630232	1597588	1201184	1326461	1618949	1307220	1179077	1487732	1295171	1393217	1307193	1469912	1602062	1837560	1531112	1697002	1681395	1647199	1638324	1644702	1527628	1482243	1429089	1519384	1385326	1481434	1753320	1596680	1866336	1507082	1312743	1471636	1341184	1353668	1524848	1430206	1639646	1431177	1576031	1895097	2140772	2076379	2196033
1425331	1214231	1665294	1933751	1608160	1639281	1650388	1700129	1339768	1659478	1355743	1472325	1456958	1589717	1398256	1377717	1430118	1401215	1384435	1453842	1626990	1984050	1919563	1532058	1518334	1567079	1700158	1599479	1457045	1327541	1417028	1474317	1529201	1780070	1582371	1704647	1447833	1383028	1582228	1467826	1259935	1429855	1418748	1403394	1601044	1506915	1463777	1437415	2128840	2185729
1363154	1444277	1664242	1966260	1869390	1695085	1707349	1513054	1310361	1279836	1763247	1763119	1715669	1410766	1376290	1304758	1393939	1520904	1851859	1850997	2296219	2047158	1666843	1639705	1598992	1665707	1549382	1333933	1427949	1275490	1259095	1368975	1593503	1356876	1512096	1952386	1437793	1486846	1267449	1313462	1483454	1420162	1691372	1398733	1445016	1267445	1552101	1673422	1660095	1872908
1478642	1359558	1384993	1602906	1773367	1681065	1638377	1962565	2064927	1854781	1682516	1825633	1862545	1382661	1374898	1247926	1340304	1296166	1719502	1995989	2419191	2448265	1774396	1679224	1337543	1293886	1441764	1367465	1402298	1366621	1467593	1374123	1600019	1363214	1399943	1338940	1709672	1686899	1592603	1882060	1700322	1644942	1829500	1473991	1572417	1556778	1496963	1477714	1584862	1382742
1328182	1383908	1435444	1690083	1802220	2017519	2002973	2033183	2292523	2398947	1856402	1541308	1508601	1374441	1309640	1449870	1294231	1376669	1774553	2127500	2029715	2040113	1951981	1599562	1632934	1536844	1465094	1492953	1433130	1365009	1591616	1426666	1277180	1328145	1266752	1399537	1446017	2111112	1880222	1620606	1647203	1665239	1701784	1759634	1564802	1639707	1408988	1361151	1304787	1314698
1352670	1414778	1348495	1544620	1608171	1663801	1655275	1860621	2304399	2363973	2036399	1953348	1652651	1605164	1579351	1264594	1416401	1365902	1659364	1608436	1777982	1678414	1871002	1745730	1643574	1537072	1371772	1597438	1602301	1683433	1595876	1534979	1328749	1501991	1286809	1490287	1702165	1719333	2157604	2222147	1797605	1739154	1630951	1573458	1481591	1568787	1535544	1429775	1295045	1322581
1618073	1377560	1662765	1771467	1736335	1836064	1649900	1777526	2197743	2098931	2051219	1595101	1356493	1285897	1460906	1725759	1465258	1292908	1335633	1218227	1584120	1528964	1632882	1767008	1645054	1607133	1970236	1717563	1757391	1808455	1809396	1647470	1327890	1516548	1315514	1451253	2116056	2185872	2484532	2319377	1814649	1681476	1549873	1494863	1577625	1596306	1234090	1257905	1336211	1465340
1250854	1593315	2338795	1785109	1560172	1781717	1757397	1527113	2069740	1916468	1820638	1769907	1500336	1366480	1628199	1567063	1396605	1445726	1415960	1363892	1360838	1449351	1612357	1723850	1984767	2067249	2045087	2331507	2112658	1730104	1515742	1456904	1547285	1476424	1302024	1375680	1776566	1840210	2045129	2339105	1934983	1496660	1450278	1438575	1325193	1414555	1444541	1494361	1395182	1465212
1564199	1763916	2191420	1859154	1696179	1518406	1458742	1510740	1422914	1398134	1939914	1551327	1647029	1441507	1397271	1265238	1436447	1406347	1310469	1881639	1425012	1335633	1635137	1718294	1939092	2458368	2597666	2599261	2154247	1736121	1479360	1552419	1499501	1631183	1391464	1661128	1565385	1359185	1631417	1649873	1566612	1829469	1541370	1255241	1552365	1839311	1699910	1704908	1614628	1605992
1539635	1365019	1647607	1916348	1647781	1381884	1615995	1322566	1433840	1382129	1442416	1639516	1652274	1641870	1436304	1209647	1342850	1485313	1823108	1600050	1724355	1714404	1368053	1654642	1714123	1943247	2093766	1962007	1674748	1451511	1458429	1383629	1453780	1582285	1323728	1360549	1340014	1399485	1379260	1563606	1657869	1805509	1809391	1377427	1489549	1630181	1948487	1568624	1676160	1437194
1462489	1337258	1356902	1785300	1840373	1375217	1459224	1450344	1221439	1380296	1306868	1508283	1503283	1343837	1542282	1643660	1359756	1850459	1961799	2344804	2125999	1657168	1589617	1286928	1604127	1530041	1489171	1569922	1849970	1710035	1352586	1577198	1452185	1482511	1368932	1442905	1396551	1329247	1331999	1573146	1637343	1873825	1911648	1897907	2242692	2046382	1822098	1529764	1431900	1402069
1263363	1409146	1541161	1636106	1578107	1556690	1673269	1624285	1501664	1408092	1347039	1271484	1424470	1434629	1360812	1388613	1432270	1536794	1842452	2329853	2448015	1774024	1541046	1606704	1361365	1427309	1366612	1591189	1749815	1513720	1495369	1399924	1429043	1580844	1432684	1269870	1433876	1386535	1450426	1609825	1461030	1837646	2301646	2168735	2385126	2398449	2089287	1801880	1625164	1422418
1608493	1460073	1197573	1535859	1686186	1569969	1563268	1677401	1458618	1314953	1386589	1350256	1353528	1422740	1614221	1530870	1352968	1534773	1774459	2218188	2417885	1647523	1436296	1407051	1277105	1355767	1405602	1644974	1537571	1620350	1523248	1407961	1334510	1448790	1256951	1347088	1687369	1879688	1846499	1860876	1724144	1419064	1960437	1875091	2149408	2047961	1819257	1727888	1785983	1695148
1733341	1369566	1208610	1356325	1445214	1514940	1608365	1592734	1302128	1309697	1225298	1448668	1364648	1372019	1525785	1353894	1394925	1346419	1641637	1841581	1914035	1982029	1886232	1503853	1533433	1435435	1336628	1336394	1599542	1707230	1580589	1594639	1286345	1211718	1389578	1614057	1989334	2156142	1631077	1734965	1486361	1496543	2229863	2056398	1878442	1812901	1848001	1564239	1774070	1575989
1525849	1523816	1247628	1393371	1346058	1327869	1487379	1481713	1401344	1287601	1337494	1534521	1359770	1491549	1641480	1496384	1426935	1464304	1439459	1373464	1553997	1801892	1564867	1563625	1716524	1694456	1492097	1368577	1368288	1587466	1403030	1448742	1268185	1333603	1371993	1812116	2119101	2286637	2417483	1696616	1591602	1291854	1614987	1671817	1440221	1465888	1506260	1735598	1643423	1427460
1500486	1425213	1379904	1326518	1264224	1346896	1289866	1481421	1597584	1325579	1661753	1492202	1520412	1597432	1376041	1537640	1589990	1401485	1283082	1474940	1522317	1543848	1687536	1656612	1430538	1637120	1487901	1292447	1414079	1335852	1418503	1573445	1597120	1571001	1750611	1677953	1848310	2275619	2400694	1802855	1410779	1626004	1409260	1461436	1560927	1647646	1652080	1770184	1606079	1514545
1368694	1700624	1467767	1236103	1330726	1297145	1222432	1369115	1586785	2403952	1877437	2036035	1733834	1514091	1369076	1433618	1441043	1400856	1288315	1397827	1279354	1368405	1341478	1546903	1415450	1461561	1471209	1290159	1253831	1329330	1607150	1411471	1501758	1584679	1385982	1483334	1511964	1496479	1554850	1626711	1670414	1686077	1425072	1540875	1538214	1252418	1440998	1469220	1437258	1564002
1429491	1707846	1337469	1624433	1357186	1431700	1335387	1541621	2163375	1934471	2003944	1575513	1580972	1715658	1420998	1722160	1478583	1289988	1452813	1272016	1517975	1446506	1455738	1591596	1530138	1442386	1659108	1430310	1374974	1368455	1433487	1491200	1574247	1416424	1365410	1503553	1573127	1396511	1501368	1271307	1768189	1737448	1598503	1772768	1615094	1315986	1454807	1304042	1436826	1590193
2343319	2073360	1670281	1226580	1387548	1393439	1385197	1633316	1644628	1674836	1890870	1844194	1618676	1602924	1325266	1283907	1394309	1215938	1437836	1362526	1454231	1437974	1400000	1330199	1410588	1372133	1710305	1947930	1840735	1662061	1485745	1435305	1509496	1555909	1639978	1244061	1425995	1424987	1463600	1605925	1608628	1501000	1595086	1782560	1433101	1402633	1302493	1330208	1486408	1451611
2071957	2189513	1675736	1424167	1304538	1535381	1487545	1653740	1792754	1844868	2044377	1697911	1694998	1529246	1464714	1208902	1409267	1521661	1339193	1418618	1486985	1465419	1407845	1348621	1453699	1345907	1562961	2057952	1931878	2067367	1719385	1611497	1792488	1538494	1632630	1648388	1605818	1317255	1345814	1490382	1584083	1663821	1569179	1393482	1579762	1357316	1363481	1426049	1399435	1471793
2144064	1990097	1333705	1552381	1977079	1307842	1434299	1503244	1371217	1488529	1502854	1686810	1902515	1687150	1349529	1248253	1516447	1514769	1839286	1664834	1494224	1381621	1359137	1349415	1287246	1454463	2047895	2328589	1889645	1756095	1769751	1626190	1502809	1623406	1456138	1522400	1317761	1387016	1207730	1306827	1543642	1756886	1366311	1419405	1383261	1549925	1440414	1654036	1444928	1506144
2288565	1760600	1683766	1418508	1299155	1322383	1347503	1243957	1327918	1752561	1845703	1777534	1631032	1584651	1890027	1624564	1872716	1948397	1846259	1606508	1341434	1293947	1461499	1378389	1835825	1666087	2274526	2027696	2056104	1796493	1354710	1319434	1502588	1551529	1204753	1433929	1338768	1395900	1411926	1424278	1449351	1395653	1551091	1515902	1655916	1412124	1598760	1497151	1519478	1526001
1655998	1676615	1462249	1619120	1430076	1563337	1610391	1321559	1572536	1488607	1385745	1478733	1773558	1903512	2202111	2094169	1904714	1855391	1621316	1282955	1490601	1304123	1387031	1312355	1516067	1702395	1873922	1925128	1966355	1847035	1467939	1518438	1466349	1320766	1237249	1697786	1592932	1519642	1301079	1266678	1356720	1290946	1433115	1673366	1769334	1856192	1816689	1678353	1477599	1564200
1615002	1889904	1436595	1499315	1355499	1469430	1438645	1339350	1273897	1390807	1212301	1707520	1901738	1682506	1946459	2358225	2291315	1892070	1625582	1435778	1593625	1451223	1512321	1392874	1347198	1703069	1752965	1790958	1547333	1996370	1551373	1679618	1413438	1547823	1317997	1578798	1638219	1414353	1356110	1415127	1247216	1359117	1493614	1641929	2135336	2083672	2109919	1876794	1618910	1466036
1553116	1508692	1658503	1435662	1488984	1368523	1487515	1689929	1886610	1857273	1862362	1670132	1491232	1537859	1955242	1932132	1949571	1802871	1521885	1314317	1513007	1570321	1505301	1346015	1352482	1440677	1376433	1656727	1424130	1978768	1955040	1884684	1702431	1859411	1762664	1880436	1793382	1652887	1431210	1295661	1258985	1340464	1695586	1661700	2035952	2105636	2252328	1620356	1521315	1514255
1466142	1526366	1370771	1278692	1394233	1386623	1532290	2154477	2353408	1826709	1753144	1481273	1742803	1413171	1670258	1846402	1856306	1826005	1676070	1626318	1584309	1444223	1399405	1372044	1211973	1302116	1223155	1424064	1314474	1658314	1795252	1736423	1633041	2004459	1969117	1777508	1608871	1444439	1436693	1385022	1217395	1289575	1645061	1868158	2086665	2218864	1989544	2036818	1425445	1323222
1574494	1468355	1410264	1477713	1520731	1349236	1547707	1942729	1839517	1755040	1561261	1890797	1544021	1739325	1600613	1687530	1561662	1685605	1693692	1441549	1444443	1619697	1337697	1441981	1378306	1266712	1306619	1254915	1276637	1619901	1844798	2189204	2232088	2432230	2393297	2077053	1544053	1331493	1329979	1510549	1487303	1465545	1351948	1290024	1698120	1992579	1953491	1901905	1744038	1752022
1354417	1322932	1193581	1574973	1375542	1565693	1472669	1621366	2007124	1905890	1893753	1548569	1442594	1643688	1445333	1487505	1367413	1663460	1462068	1419834	1326306	1261158	1395191	1475140	1617458	1751257	1466632	1458599	1457381	1546089	1517714	1783057	2145982	2314298	2230372	1964931	1556933	1371912	1598509	1644342	1456016	1410003	1366371	1516147	1463192	1460501	1870193	1778531	1633860	1518096
1373890	1353549	1342833	1604410	1505429	1531797	1462407	1782584	1948938	1815680	1804096	1508565	1587506	1235126	1338791	1563200	1503959	1691440	1538599	1594576	1489521	1327233	1331385	1619709	1685891	1714163	1754093	1647388	1869541	1627157	1661970	1723357	1793568	1972810	1859374	1832457	1785840	1506757	1507931	1327432	1645531	1706885	1327278	1358539	1511499	1645355	1542507	1654139	1872849	1734409
1516631	1417697	1371547	1569168	1455090	1585288	1430350	1209926	1510131	1573467	1808075	1371381	1334097	1688350	1429805	1455773	1453332	1490949	1433788	1530999	1786716	1411713	1584268	1567023	1755927	2103043	2433443	1991062	1513047	1501919	1441267	1367282	1537859	1758209	1737292	1713218	1663555	1725291	1481253	1433836	1420830	1382386	1322971	1400086	1335339	1331665	1497091	1613237	1815963	1924480
1549204	1589544	1515009	1350745	1733258	1547571	1410875	1623800	1570855	1573496	1563323	1470271	1901190	1579064	1639797	1378505	1245802	1271471	1490496	1277110	1513437	1339717	1691947	1587185	1916771	2265732	2164738	2166303	1805472	1521754	1418061	1565647	1392584	1532700	1399399	1619859	1829050	1383456	1282411	1388645	1365832	1337262	1286190	1388646	1508438	1716430	1679874	1760774	1693005	1801950
1766801	1865789	1590019	1756215	1460177	1417232	1502654	1440775	1318898	1465453	1231461	1337881	1766574	1319444	1399845	1408910	1259922	1401095	1493680	1450459	1439696	1495666	1570148	1445632	1478466	1408102	1711028	1865914	1678015	1664195	1356238	1328712	1358175	1354089	1499430	1393203	1493136	1390873	1448022	1468896	1357114	1432698	1786703	2045962	2256522	1873961	1841437	1627147	1551688	1693442
2151732	1827149	1581973	1610976	1441350	1612009	1506404	1390869	1282693	1252041	1362025	1290977	1620621	1398282	1376990	1316930	1490805	1414986	1341678	1311450	1220052	1549001	1589916	1562943	1354680	1463287	1524876	1735447	1931062	1795771	1411458	1625974	1550407	1320934	1150481	1373840	1506580	1397456	1493440	1405225	1580626	1610434	1755966	2093277	2364238	2134274	1645665	1534410	1523249	1501632
2211835	2290457	1522833	1315886	1370859	1360580	1312399	1331211	1460270	1360889	1491257	1384230	1605229	1375189	1515468	1447028	1526421	1572820	1407436	1541223	1374489	1584823	1454273	1311715	1382581	1332622	1305930	1286061	1546112	1658956	1725267	1414454	1606621	1399344	1370270	1245682	1291577	1466635	1459300	1315203	1425674	1705535	1884258	1704713	1852632	1786214	1838706	1649891	1332590	1407080
1767942	1759691	1326079	1498674	1204412	1391532	1619910	1670867	1485355	1380767	1376230	1265509	1335360	1286241	1638250	2158945	2015569	1754447	1887928	1577346	1369807	1386938	1809306	1587242	1514151	1497030	1216795	1381197	1437219	1572963	1608841	1718268	1751489	1459271	1340507	1513037	1389285	1270260	1357699	1398267	1625591	1412447	1396593	1662061	1661966	1859672	1600515	1483171	1657503	1555967
1605753	1468760	1571672	1481543	1415786	1276709	1556539	1558865	1513819	1413311	1281578	1340190	1447090	1428818	1788739	1723487	1707870	2122138	1716287	1792629	1429379	1466533	1652020	1319592	1268450	1535980	1290006	1366529	1425823	1450658	1635504	1435761	1466206	1346840	1362418	1396791	1608636	1618286	1652255	1471779	1357862	1539554	1507470	1910026	1914043	1516709	1688363	1685233	1540564	1700939
1335860	1639217	1929007	2049993	1629266	1526908	2009077	1817475	1509190	1440501	1421166	1235585	1389877	1406641	1651249	2020145	2359954	2053836	1682592	1695527	1553246	1346319	1341364	1510090	1353173	1342208	1300693	1424395	1388785	1361835	1387513	1303502	1215676	1459430	1677452	1582056	1749237	1373969	1536384	1511635	1491144	1490910	1423967	1319371	1307003	1585529	1573724	1826398	1705302	1723293
1487358	1587210	1783782	2112037	2450946	2306428	2151538	1969170	1593094	1592655	1481545	1414983	1316858	1714207	2073720	2022974	2035346	1913664	1670721	1415264	1554080	1506680	1473658	1186166	1338674	1342182	1561409	1450116	1455369	1335974	1237768	1594248	1627567	1745183	1842896	1815547	1701789	1665474	1458586	1507722	1608015	1627630	1329795	1411356	1356554	1303176	1535056	1470638	1677758	1645580
1213675	1576901	1972479	2381224	2697507	2444485	1964382	1785471	1686954	1631703	1400516	1318519	1331016	1340999	1493023	1421473	1725349	1933828	1598311	1573730	1773039	1471063	1507101	1681690	1661655	1354459	1633707	1367197	1469261	1393403	1364199	1447132	1853637	2299685	2095039	2025735	1730506	1556799	1385603	1412742	1580355	1405225	1416491	1360662	1237813	1416101	1414497	1333236	1537456	1512412
1827420	1547486	1734683	2244623	2167888	2291815	1828549	1514360	1350888	1359416	1846391	1409461	1275821	1321914	1376920	1357762	1636608	1694065	1894401	1626518	1728948	1868775	2082057	1725049	1956769	1323932	1386976	1333384	1532540	1469629	1274802	1715442	1908039	2191690	2371335	2005966	1612566	1623718	1707988	1591983	1312898	1495791	1297346	1287758	1442077	1559821	1341498	1311426	1483117	1573165
2148760	1682273	1338919	1472726	1600334	1637549	1693300	1692019	1482809	1470160	1601484	1428487	1402199	1360329	1257341	1336578	1497391	1524584	1900224	1760002	1936091	2047856	2149220	1775757	1821971	1678772	1397693	1435906	1466701	1401004	1414696	1371736	1720785	1888057	1800069	1829422	1773123	1578860	1454982	1579849	1289019	1288568	1667568	1534602	1524647	1447703	1343467	1341343	1516883	1383303
2290030	1751345	1644118	1522236	1362852	1477113	1651826	1632825	1561842	1187215	1439268	1471908	1392094	1414092	1247766	1391803	1502363	1691845	1707813	1680103	1732251	2484641	2421483	1743951	1456731	1519707	1657210	1431988	1565499	1426403	1300977	1472347	1835882	1500892	1678335	1804658	2086672	1518928	1649005	1507646	1660198	1225660	1416410	1487775	1264805	1298250	1315402	1425678	1318905	1454867
2027156	1681869	1485589	1322723	1469358	1539295	1646129	1620564	1357219	1404893	1362366	1396737	1567908	1759375	2021440	2009883	1740881	1608745	1461853	1678159	1741736	2164505	1842774	1847266	1635459	1503699	1678380	1578984	1707715	1394127	1390676	1308357	1315527	1242444	1560136	1595550	1770816	1809456	1719330	1996467	1651013	1823769	1893512	1555339	1564676	1296609	1478947	1226307	1480313	1414494
1824589	1790529	1415741	1229925	1472999	1539890	1328558	1584614	1628266	1585124	1133336	1308268	1483581	1593281	1669126	1891989	1932489	2008227	1421464	1489578	1839028	2028759	1960651	1576225	1477318	1426102	1387903	1555003	1553869	1439004	1364325	1368536	1443431	1217493	1344997	1678804	1689190	1903710	1936671	1807554	2063163	2169628	1639057	1886050	1630067	1600460	1415382	1271558	1637773	1635303
1610779	1397828	1574230	1407509	1464474	1273997	1333984	1407129	1612269	1488019	1722712	1462027	1580001	2164126	2089156	2523319	2302761	1592154	1325721	1509505	1439938	1619529	1387533	1503430	1684792	1763183	1520779	1393586	1373893	1372566	1465641	1387254	1342432	1362202	1508043	1574234	1491217	1865463	1873038	2149745	2431391	2355563	1852096	1722775	1343131	1479292	1472766	1338059	1434862	1613271
1487661	1336750	1658792	1417818	1250202	1330423	1377935	1393996	1574709	1473457	1422189	1559630	1584476	1859526	2367398	2038069	1926109	1616886	1530342	1524618	1319785	1464524	1654074	1457785	1889413	1541099	1502790	1400264	1309596	1330433	1603044	1333631	1356852	1380203	1367204	1643923	1574050	1740466	1934929	2345859	2471482	2315743	1798792	1581170	1648606	1306412	1531870	1335086	1223170	1295710
1326562	1489341	1530068	1434262	1324857	1331304	1359273	1320441	1425195	1421269	1465528	1402315	1505312	1554548	1495676	1678631	1775453	1636891	1550217	1654480	1416343	1427605	1348517	1557791	1551248	1381774	1557789	1333361	1250343	1294207	1324755	1953544	2088188	2140918	2096692	1894185	1399002	1581319	1532099	1663870	2284402	2004119	1707085	1570882	1533989	1663792	1662150	1395943	1412425	1314358
1288870	1356345	1360878	1210399	1311819	1218456	1360177	1629340	1561604	1518430	1391285	1217353	1299922	1239475	1492054	1531891	1618937	1832943	1615875	1630897	1691457	1284609	1419745	1198576	1191690	1426653	1686605	1579464	1462840	1682136	1813438	1839085	2074025	2266414	1902601	1900730	1709841	1313932	1692620	1416840	1822889	1637778	1643179	1420337	1373287	1391560	1331740	1460858	1492569	1536118
[truncated: 1,059 more rows]
[truncated: 1,998 more columns]

## Sheet: Fig_4b
490669	472971	489586	490435	483901	493314	496419	498155	504543	496836	488444	511514	509710	508341	510934	507201	490675	491870	490173	490698	492609	483457	487407	498262	483087	505538	488306	499453	501363	499327	495352	495229	496459	491711	501123	497929	488674	486902	480764	496107	498628	492069	502165	513327	507844	511319	499193	501782	500766	491384
[truncated: 2,047 more rows]
[truncated: 1,998 more columns]

[truncated: 7 more sheets: Fig_4c, Fig_4e, MetaData_4a, MetaData_4b, MetaData_4c, MetaData_4e, 4_df]
