# Supplementary material for: Hybrid antiferroelectric–ferroelectric domain walls in noncollinear antipolar oxides
Source: Nat Nanotechnol. 2026 Apr 15;21(5):648–54. doi: 10.1038/s41565-026-02139-8 (PMC13186693; doi:10.1038/s41565-026-02139-8)
Supplement: Supplementary file 5 — Source data. [file 41565_2026_2139_MOESM5_ESM.xlsx]

## Sheet: 5a_ACos
-1.6438e-10	-1.57289e-10	-1.5757e-10	-1.52693e-10	-1.58757e-10	-1.62101e-10	-1.72181e-10	-1.68992e-10	-1.66113e-10	-1.61002e-10	-1.59723e-10	-1.61719e-10	-1.64211e-10	-1.58311e-10	-1.62493e-10	-1.57716e-10	-1.56813e-10	-1.59818e-10	-1.566e-10	-1.67342e-10	-1.65096e-10	-1.62802e-10	-1.58626e-10	-1.59323e-10	-1.59352e-10	-1.68391e-10	-1.64102e-10	-1.6704e-10	-1.72418e-10	-1.76508e-10	-1.60275e-10	-1.63417e-10	-1.63073e-10	-1.60744e-10	-1.63239e-10	-1.70584e-10	-1.65456e-10	-1.64934e-10	-1.64905e-10	-1.66307e-10	-1.70464e-10	-1.6568e-10	-1.57195e-10	-1.62085e-10	-1.63655e-10	-1.62632e-10	-1.7242e-10	-1.74418e-10	-1.71578e-10	-1.68512e-10
-1.57258e-10	-1.6038e-10	-1.63399e-10	-1.59778e-10	-1.61309e-10	-1.71445e-10	-1.64606e-10	-1.64071e-10	-1.64767e-10	-1.5615e-10	-1.56424e-10	-1.55816e-10	-1.53532e-10	-1.59266e-10	-1.62861e-10	-1.60893e-10	-1.57914e-10	-1.63448e-10	-1.64504e-10	-1.60995e-10	-1.64452e-10	-1.7194e-10	-1.70667e-10	-1.62279e-10	-1.63224e-10	-1.71e-10	-1.58815e-10	-1.65744e-10	-1.64547e-10	-1.62759e-10	-1.67206e-10	-1.69792e-10	-1.6533e-10	-1.6266e-10	-1.65702e-10	-1.65776e-10	-1.65078e-10	-1.60513e-10	-1.68004e-10	-1.68039e-10	-1.57293e-10	-1.61942e-10	-1.54806e-10	-1.54827e-10	-1.60016e-10	-1.54785e-10	-1.52016e-10	-1.53723e-10	-1.53646e-10	-1.63041e-10
-1.57516e-10	-1.58868e-10	-1.56833e-10	-1.67286e-10	-1.74917e-10	-1.73121e-10	-1.64263e-10	-1.65526e-10	-1.55621e-10	-1.55541e-10	-1.60012e-10	-1.60195e-10	-1.53188e-10	-1.60942e-10	-1.69616e-10	-1.65897e-10	-1.64e-10	-1.65187e-10	-1.59676e-10	-1.59228e-10	-1.67894e-10	-1.66721e-10	-1.59391e-10	-1.56433e-10	-1.64259e-10	-1.69767e-10	-1.71309e-10	-1.64373e-10	-1.64258e-10	-1.69302e-10	-1.56829e-10	-1.65574e-10	-1.65599e-10	-1.58309e-10	-1.62967e-10	-1.61127e-10	-1.69726e-10	-1.66215e-10	-1.623e-10	-1.65909e-10	-1.69659e-10	-1.68557e-10	-1.70636e-10	-1.66773e-10	-1.6104e-10	-1.66505e-10	-1.70094e-10	-1.55521e-10	-1.54261e-10	-1.63374e-10
-1.67687e-10	-1.66263e-10	-1.63701e-10	-1.57524e-10	-1.60486e-10	-1.63565e-10	-1.56775e-10	-1.63593e-10	-1.66818e-10	-1.62228e-10	-1.70887e-10	-1.70258e-10	-1.5589e-10	-1.55924e-10	-1.58373e-10	-1.5951e-10	-1.59434e-10	-1.63167e-10	-1.65694e-10	-1.70296e-10	-1.62214e-10	-1.64954e-10	-1.67757e-10	-1.60699e-10	-1.67564e-10	-1.67611e-10	-1.61848e-10	-1.67889e-10	-1.73225e-10	-1.64835e-10	-1.57247e-10	-1.63074e-10	-1.66192e-10	-1.67561e-10	-1.61118e-10	-1.62003e-10	-1.64669e-10	-1.65375e-10	-1.74691e-10	-1.74032e-10	-1.65159e-10	-1.62344e-10	-1.62679e-10	-1.65076e-10	-1.63254e-10	-1.64929e-10	-1.66712e-10	-1.68124e-10	-1.61146e-10	-1.69055e-10
-1.64469e-10	-1.67576e-10	-1.73049e-10	-1.69683e-10	-1.6696e-10	-1.67851e-10	-1.70566e-10	-1.76352e-10	-1.6503e-10	-1.58065e-10	-1.66338e-10	-1.63758e-10	-1.70495e-10	-1.64061e-10	-1.55631e-10	-1.57108e-10	-1.58621e-10	-1.62328e-10	-1.65094e-10	-1.66243e-10	-1.64295e-10	-1.69089e-10	-1.65164e-10	-1.57147e-10	-1.58243e-10	-1.70332e-10	-1.70327e-10	-1.61897e-10	-1.64727e-10	-1.59565e-10	-1.6339e-10	-1.66491e-10	-1.65457e-10	-1.65117e-10	-1.62672e-10	-1.6111e-10	-1.60757e-10	-1.63896e-10	-1.61195e-10	-1.59258e-10	-1.58191e-10	-1.63372e-10	-1.70805e-10	-1.66006e-10	-1.6925e-10	-1.65816e-10	-1.70407e-10	-1.7651e-10	-1.67366e-10	-1.74399e-10
-1.68645e-10	-1.71823e-10	-1.74101e-10	-1.70957e-10	-1.6301e-10	-1.58301e-10	-1.69328e-10	-1.61101e-10	-1.6528e-10	-1.62932e-10	-1.58023e-10	-1.604e-10	-1.60165e-10	-1.59858e-10	-1.60037e-10	-1.63149e-10	-1.51095e-10	-1.58662e-10	-1.62919e-10	-1.6348e-10	-1.56188e-10	-1.57093e-10	-1.63572e-10	-1.64465e-10	-1.62312e-10	-1.61834e-10	-1.59872e-10	-1.62362e-10	-1.6168e-10	-1.59252e-10	-1.54722e-10	-1.52514e-10	-1.53301e-10	-1.62037e-10	-1.58573e-10	-1.51824e-10	-1.6052e-10	-1.68919e-10	-1.56519e-10	-1.60916e-10	-1.6264e-10	-1.61708e-10	-1.58597e-10	-1.59029e-10	-1.67386e-10	-1.55451e-10	-1.59037e-10	-1.63069e-10	-1.69221e-10	-1.6676e-10
-1.71529e-10	-1.64189e-10	-1.68249e-10	-1.71519e-10	-1.65866e-10	-1.72271e-10	-1.7484e-10	-1.70259e-10	-1.74796e-10	-1.60968e-10	-1.60549e-10	-1.69438e-10	-1.62692e-10	-1.63509e-10	-1.56111e-10	-1.58251e-10	-1.59831e-10	-1.60073e-10	-1.56991e-10	-1.60517e-10	-1.61365e-10	-1.66787e-10	-1.57773e-10	-1.65609e-10	-1.68045e-10	-1.63883e-10	-1.68664e-10	-1.65601e-10	-1.6722e-10	-1.69483e-10	-1.52128e-10	-1.52163e-10	-1.61232e-10	-1.51691e-10	-1.55467e-10	-1.62697e-10	-1.59856e-10	-1.63523e-10	-1.5975e-10	-1.65036e-10	-1.61658e-10	-1.56422e-10	-1.58546e-10	-1.53667e-10	-1.55338e-10	-1.66719e-10	-1.67167e-10	-1.62678e-10	-1.57025e-10	-1.65666e-10
-1.61259e-10	-1.65583e-10	-1.59519e-10	-1.61223e-10	-1.63493e-10	-1.62154e-10	-1.56509e-10	-1.59812e-10	-1.62072e-10	-1.60935e-10	-1.67982e-10	-1.63732e-10	-1.65317e-10	-1.60522e-10	-1.61571e-10	-1.68279e-10	-1.60877e-10	-1.49767e-10	-1.59632e-10	-1.68617e-10	-1.59726e-10	-1.55795e-10	-1.63045e-10	-1.5992e-10	-1.60459e-10	-1.57678e-10	-1.60923e-10	-1.6092e-10	-1.59064e-10	-1.70119e-10	-1.62147e-10	-1.63608e-10	-1.5794e-10	-1.6168e-10	-1.6496e-10	-1.57854e-10	-1.62588e-10	-1.66276e-10	-1.60612e-10	-1.66651e-10	-1.6698e-10	-1.68742e-10	-1.66323e-10	-1.63932e-10	-1.65318e-10	-1.54718e-10	-1.60952e-10	-1.67162e-10	-1.64713e-10	-1.53519e-10
-1.6543e-10	-1.63487e-10	-1.60327e-10	-1.62685e-10	-1.63353e-10	-1.58881e-10	-1.63469e-10	-1.69022e-10	-1.5761e-10	-1.57327e-10	-1.62939e-10	-1.56311e-10	-1.60415e-10	-1.60925e-10	-1.56576e-10	-1.57619e-10	-1.58639e-10	-1.56307e-10	-1.56604e-10	-1.59763e-10	-1.66928e-10	-1.65183e-10	-1.72455e-10	-1.66263e-10	-1.62135e-10	-1.59276e-10	-1.54771e-10	-1.56151e-10	-1.56935e-10	-1.63132e-10	-1.56136e-10	-1.61031e-10	-1.65875e-10	-1.58255e-10	-1.64785e-10	-1.67255e-10	-1.58039e-10	-1.58567e-10	-1.6777e-10	-1.67574e-10	-1.64145e-10	-1.67951e-10	-1.6509e-10	-1.73586e-10	-1.65481e-10	-1.6097e-10	-1.56912e-10	-1.58178e-10	-1.65169e-10	-1.577e-10
-1.66073e-10	-1.64108e-10	-1.65377e-10	-1.68143e-10	-1.64787e-10	-1.66336e-10	-1.6302e-10	-1.65924e-10	-1.67214e-10	-1.60286e-10	-1.59619e-10	-1.66642e-10	-1.68673e-10	-1.64623e-10	-1.65375e-10	-1.66369e-10	-1.59374e-10	-1.57235e-10	-1.55898e-10	-1.58981e-10	-1.65844e-10	-1.67406e-10	-1.6376e-10	-1.60985e-10	-1.61255e-10	-1.65592e-10	-1.61252e-10	-1.51331e-10	-1.57679e-10	-1.58239e-10	-1.61575e-10	-1.62501e-10	-1.61021e-10	-1.68178e-10	-1.62334e-10	-1.63428e-10	-1.62088e-10	-1.6808e-10	-1.66325e-10	-1.67521e-10	-1.59363e-10	-1.63771e-10	-1.65493e-10	-1.57965e-10	-1.59719e-10	-1.64484e-10	-1.68123e-10	-1.60899e-10	-1.64896e-10	-1.7234e-10
-1.53479e-10	-1.54479e-10	-1.60606e-10	-1.59796e-10	-1.60413e-10	-1.64844e-10	-1.66752e-10	-1.62328e-10	-1.63496e-10	-1.57332e-10	-1.53452e-10	-1.4838e-10	-1.56512e-10	-1.57849e-10	-1.61071e-10	-1.51796e-10	-1.58527e-10	-1.63084e-10	-1.63485e-10	-1.6393e-10	-1.6461e-10	-1.6579e-10	-1.61794e-10	-1.61644e-10	-1.64077e-10	-1.58522e-10	-1.63304e-10	-1.57759e-10	-1.63518e-10	-1.71271e-10	-1.66899e-10	-1.6203e-10	-1.64713e-10	-1.6412e-10	-1.59314e-10	-1.58296e-10	-1.65813e-10	-1.69574e-10	-1.62752e-10	-1.7955e-10	-1.7568e-10	-1.67785e-10	-1.62863e-10	-1.6062e-10	-1.60106e-10	-1.63254e-10	-1.67993e-10	-1.65554e-10	-1.54493e-10	-1.59684e-10
-1.65262e-10	-1.5575e-10	-1.56644e-10	-1.56598e-10	-1.56229e-10	-1.58358e-10	-1.59544e-10	-1.49799e-10	-1.60805e-10	-1.6256e-10	-1.59433e-10	-1.56951e-10	-1.59661e-10	-1.58761e-10	-1.58696e-10	-1.59666e-10	-1.61725e-10	-1.67518e-10	-1.62475e-10	-1.64322e-10	-1.59079e-10	-1.76504e-10	-1.66879e-10	-1.67826e-10	-1.67862e-10	-1.64968e-10	-1.621e-10	-1.62258e-10	-1.60566e-10	-1.62757e-10	-1.65774e-10	-1.68001e-10	-1.69162e-10	-1.70839e-10	-1.67199e-10	-1.66788e-10	-1.61739e-10	-1.59464e-10	-1.64139e-10	-1.63093e-10	-1.64768e-10	-1.71151e-10	-1.71691e-10	-1.63767e-10	-1.67213e-10	-1.66779e-10	-1.6587e-10	-1.65655e-10	-1.69266e-10	-1.65239e-10
-1.6109e-10	-1.63672e-10	-1.63319e-10	-1.65287e-10	-1.67417e-10	-1.61931e-10	-1.58856e-10	-1.57595e-10	-1.61638e-10	-1.61476e-10	-1.55372e-10	-1.62024e-10	-1.57241e-10	-1.56832e-10	-1.55826e-10	-1.56304e-10	-1.58686e-10	-1.52511e-10	-1.64258e-10	-1.60293e-10	-1.67558e-10	-1.63027e-10	-1.63639e-10	-1.66321e-10	-1.64565e-10	-1.61389e-10	-1.60361e-10	-1.65517e-10	-1.68327e-10	-1.65339e-10	-1.62218e-10	-1.66073e-10	-1.7077e-10	-1.62085e-10	-1.63954e-10	-1.653e-10	-1.57405e-10	-1.73191e-10	-1.82672e-10	-1.66085e-10	-1.6171e-10	-1.65142e-10	-1.57273e-10	-1.57054e-10	-1.599e-10	-1.60684e-10	-1.671e-10	-1.69224e-10	-1.62374e-10	-1.61216e-10
-1.55382e-10	-1.5593e-10	-1.58465e-10	-1.53877e-10	-1.56723e-10	-1.65489e-10	-1.5829e-10	-1.5588e-10	-1.56866e-10	-1.559e-10	-1.50811e-10	-1.58987e-10	-1.56036e-10	-1.5903e-10	-1.58693e-10	-1.51498e-10	-1.5925e-10	-1.60379e-10	-1.57609e-10	-1.61208e-10	-1.68734e-10	-1.67696e-10	-1.66879e-10	-1.62541e-10	-1.65829e-10	-1.69851e-10	-1.67378e-10	-1.577e-10	-1.62125e-10	-1.60744e-10	-1.60014e-10	-1.62333e-10	-1.70689e-10	-1.69778e-10	-1.66049e-10	-1.67752e-10	-1.68002e-10	-1.64324e-10	-1.59614e-10	-1.56998e-10	-1.46753e-10	-1.54277e-10	-1.52484e-10	-1.56388e-10	-1.64161e-10	-1.62774e-10	-1.60657e-10	-1.50851e-10	-1.56597e-10	-1.53816e-10
-1.61023e-10	-1.7529e-10	-1.67718e-10	-1.61691e-10	-1.61442e-10	-1.58174e-10	-1.59719e-10	-1.6162e-10	-1.6297e-10	-1.63684e-10	-1.60374e-10	-1.60133e-10	-1.59973e-10	-1.61499e-10	-1.65356e-10	-1.59673e-10	-1.51188e-10	-1.7061e-10	-1.62333e-10	-1.5707e-10	-1.59018e-10	-1.64262e-10	-1.68602e-10	-1.75109e-10	-1.67229e-10	-1.69352e-10	-1.64897e-10	-1.63068e-10	-1.58364e-10	-1.64485e-10	-1.63397e-10	-1.66822e-10	-1.63027e-10	-1.56066e-10	-1.60048e-10	-1.69946e-10	-1.70231e-10	-1.65729e-10	-1.62952e-10	-1.64513e-10	-1.68905e-10	-1.68243e-10	-1.66179e-10	-1.60922e-10	-1.60926e-10	-1.53151e-10	-1.52934e-10	-1.62503e-10	-1.62058e-10	-1.62091e-10
-1.71823e-10	-1.71842e-10	-1.63056e-10	-1.66308e-10	-1.64977e-10	-1.72893e-10	-1.672e-10	-1.60093e-10	-1.50198e-10	-1.56824e-10	-1.6449e-10	-1.67608e-10	-1.63867e-10	-1.5793e-10	-1.63278e-10	-1.57154e-10	-1.59789e-10	-1.57242e-10	-1.5879e-10	-1.54799e-10	-1.59639e-10	-1.72048e-10	-1.58716e-10	-1.52655e-10	-1.57095e-10	-1.66812e-10	-1.54176e-10	-1.58307e-10	-1.67122e-10	-1.61038e-10	-1.586e-10	-1.54584e-10	-1.64687e-10	-1.63214e-10	-1.65655e-10	-1.67696e-10	-1.65369e-10	-1.63092e-10	-1.56253e-10	-1.59431e-10	-1.60923e-10	-1.59123e-10	-1.60154e-10	-1.67278e-10	-1.64878e-10	-1.67713e-10	-1.68553e-10	-1.61632e-10	-1.60773e-10	-1.67659e-10
-1.64248e-10	-1.66713e-10	-1.67041e-10	-1.72747e-10	-1.64726e-10	-1.62833e-10	-1.63318e-10	-1.59458e-10	-1.64242e-10	-1.64978e-10	-1.63829e-10	-1.63787e-10	-1.61341e-10	-1.57195e-10	-1.55928e-10	-1.52597e-10	-1.64616e-10	-1.5815e-10	-1.54449e-10	-1.63554e-10	-1.66381e-10	-1.7158e-10	-1.6577e-10	-1.61836e-10	-1.62452e-10	-1.61805e-10	-1.72728e-10	-1.62249e-10	-1.66511e-10	-1.67073e-10	-1.67555e-10	-1.69525e-10	-1.64748e-10	-1.60816e-10	-1.62099e-10	-1.62542e-10	-1.559e-10	-1.62815e-10	-1.59107e-10	-1.6102e-10	-1.56882e-10	-1.64511e-10	-1.6277e-10	-1.58851e-10	-1.54821e-10	-1.57523e-10	-1.56679e-10	-1.57074e-10	-1.50976e-10	-1.5873e-10
-1.64347e-10	-1.56807e-10	-1.6159e-10	-1.57964e-10	-1.63027e-10	-1.66651e-10	-1.62082e-10	-1.62192e-10	-1.60962e-10	-1.55553e-10	-1.56613e-10	-1.60944e-10	-1.61118e-10	-1.54189e-10	-1.60676e-10	-1.56054e-10	-1.58392e-10	-1.61426e-10	-1.66533e-10	-1.72359e-10	-1.72526e-10	-1.67169e-10	-1.72362e-10	-1.65095e-10	-1.63263e-10	-1.69964e-10	-1.64858e-10	-1.64128e-10	-1.62867e-10	-1.5474e-10	-1.61297e-10	-1.66187e-10	-1.6634e-10	-1.71114e-10	-1.72673e-10	-1.63898e-10	-1.67925e-10	-1.65752e-10	-1.67686e-10	-1.63423e-10	-1.5868e-10	-1.54487e-10	-1.58617e-10	-1.61573e-10	-1.60892e-10	-1.61128e-10	-1.67824e-10	-1.59156e-10	-1.66693e-10	-1.65092e-10
-1.5817e-10	-1.60958e-10	-1.64359e-10	-1.64127e-10	-1.56374e-10	-1.53966e-10	-1.65779e-10	-1.59026e-10	-1.67401e-10	-1.64323e-10	-1.59948e-10	-1.61731e-10	-1.59687e-10	-1.59665e-10	-1.57755e-10	-1.65936e-10	-1.64174e-10	-1.59355e-10	-1.62283e-10	-1.72051e-10	-1.78324e-10	-1.73677e-10	-1.59658e-10	-1.62842e-10	-1.59659e-10	-1.5586e-10	-1.59997e-10	-1.60284e-10	-1.61059e-10	-1.64644e-10	-1.61364e-10	-1.53837e-10	-1.71478e-10	-1.69655e-10	-1.61068e-10	-1.52338e-10	-1.66998e-10	-1.68815e-10	-1.6808e-10	-1.66835e-10	-1.68778e-10	-1.6367e-10	-1.65499e-10	-1.67219e-10	-1.64953e-10	-1.65242e-10	-1.62592e-10	-1.70314e-10	-1.66163e-10	-1.63518e-10
-1.59685e-10	-1.69724e-10	-1.66745e-10	-1.70322e-10	-1.57422e-10	-1.59842e-10	-1.6512e-10	-1.62351e-10	-1.62872e-10	-1.56162e-10	-1.52259e-10	-1.50395e-10	-1.54695e-10	-1.62931e-10	-1.54524e-10	-1.48081e-10	-1.49525e-10	-1.56634e-10	-1.62577e-10	-1.55498e-10	-1.64079e-10	-1.70703e-10	-1.63918e-10	-1.61334e-10	-1.6623e-10	-1.62834e-10	-1.67725e-10	-1.65088e-10	-1.69712e-10	-1.5886e-10	-1.57886e-10	-1.60731e-10	-1.58666e-10	-1.65693e-10	-1.7109e-10	-1.64124e-10	-1.59238e-10	-1.65617e-10	-1.64214e-10	-1.53386e-10	-1.53991e-10	-1.58145e-10	-1.49375e-10	-1.54453e-10	-1.55477e-10	-1.50108e-10	-1.56722e-10	-1.55618e-10	-1.54671e-10	-1.61951e-10
-1.63138e-10	-1.64154e-10	-1.63652e-10	-1.57142e-10	-1.48771e-10	-1.61744e-10	-1.5942e-10	-1.57762e-10	-1.58964e-10	-1.58504e-10	-1.55066e-10	-1.52307e-10	-1.51322e-10	-1.59432e-10	-1.5618e-10	-1.53046e-10	-1.57591e-10	-1.58751e-10	-1.59387e-10	-1.57e-10	-1.5953e-10	-1.61633e-10	-1.53775e-10	-1.59028e-10	-1.6364e-10	-1.58816e-10	-1.62711e-10	-1.65776e-10	-1.65759e-10	-1.68969e-10	-1.7254e-10	-1.55474e-10	-1.58412e-10	-1.55549e-10	-1.60013e-10	-1.60549e-10	-1.60156e-10	-1.61116e-10	-1.63273e-10	-1.58603e-10	-1.61862e-10	-1.65561e-10	-1.57631e-10	-1.68059e-10	-1.77336e-10	-1.60868e-10	-1.61313e-10	-1.64872e-10	-1.65254e-10	-1.59476e-10
-1.5413e-10	-1.5909e-10	-1.56476e-10	-1.51774e-10	-1.61127e-10	-1.63654e-10	-1.65242e-10	-1.60481e-10	-1.56853e-10	-1.52359e-10	-1.59363e-10	-1.5496e-10	-1.5423e-10	-1.60506e-10	-1.60692e-10	-1.53725e-10	-1.52006e-10	-1.62309e-10	-1.65034e-10	-1.63902e-10	-1.64448e-10	-1.62996e-10	-1.60974e-10	-1.60832e-10	-1.59664e-10	-1.66143e-10	-1.66645e-10	-1.60871e-10	-1.66257e-10	-1.62514e-10	-1.65366e-10	-1.67316e-10	-1.64875e-10	-1.65418e-10	-1.66667e-10	-1.58595e-10	-1.65214e-10	-1.6465e-10	-1.69053e-10	-1.59333e-10	-1.73263e-10	-1.71238e-10	-1.72434e-10	-1.57734e-10	-1.63744e-10	-1.60287e-10	-1.59755e-10	-1.56962e-10	-1.57522e-10	-1.56289e-10
-1.66261e-10	-1.69345e-10	-1.63871e-10	-1.68026e-10	-1.69841e-10	-1.62168e-10	-1.5434e-10	-1.5214e-10	-1.60596e-10	-1.50618e-10	-1.54992e-10	-1.5686e-10	-1.52022e-10	-1.61896e-10	-1.6111e-10	-1.65676e-10	-1.58363e-10	-1.64766e-10	-1.61341e-10	-1.59675e-10	-1.53487e-10	-1.586e-10	-1.68033e-10	-1.64989e-10	-1.66989e-10	-1.7356e-10	-1.6603e-10	-1.66001e-10	-1.69548e-10	-1.62666e-10	-1.65946e-10	-1.62314e-10	-1.65296e-10	-1.65265e-10	-1.56071e-10	-1.60233e-10	-1.5938e-10	-1.63658e-10	-1.65197e-10	-1.65134e-10	-1.55937e-10	-1.55184e-10	-1.56523e-10	-1.59352e-10	-1.59987e-10	-1.67097e-10	-1.57642e-10	-1.60208e-10	-1.5749e-10	-1.58548e-10
-1.69988e-10	-1.61747e-10	-1.63486e-10	-1.58511e-10	-1.6383e-10	-1.5984e-10	-1.65958e-10	-1.629e-10	-1.66636e-10	-1.54654e-10	-1.55038e-10	-1.61709e-10	-1.61936e-10	-1.56325e-10	-1.61051e-10	-1.5998e-10	-1.63693e-10	-1.60294e-10	-1.52517e-10	-1.50061e-10	-1.47218e-10	-1.50175e-10	-1.57737e-10	-1.59837e-10	-1.58024e-10	-1.59493e-10	-1.64794e-10	-1.57014e-10	-1.62216e-10	-1.66727e-10	-1.63397e-10	-1.63148e-10	-1.60876e-10	-1.64117e-10	-1.61654e-10	-1.61592e-10	-1.64744e-10	-1.70408e-10	-1.60122e-10	-1.59564e-10	-1.60952e-10	-1.63154e-10	-1.57206e-10	-1.5469e-10	-1.56647e-10	-1.55009e-10	-1.58068e-10	-1.59123e-10	-1.66646e-10	-1.64885e-10
-1.7074e-10	-1.58143e-10	-1.60817e-10	-1.55494e-10	-1.54409e-10	-1.61041e-10	-1.6282e-10	-1.67791e-10	-1.64568e-10	-1.65013e-10	-1.64492e-10	-1.53996e-10	-1.59005e-10	-1.56834e-10	-1.55588e-10	-1.62686e-10	-1.61962e-10	-1.5734e-10	-1.67304e-10	-1.6408e-10	-1.61679e-10	-1.69016e-10	-1.61019e-10	-1.66565e-10	-1.63604e-10	-1.67249e-10	-1.66253e-10	-1.71054e-10	-1.74629e-10	-1.68433e-10	-1.61948e-10	-1.63069e-10	-1.67891e-10	-1.71033e-10	-1.67503e-10	-1.60357e-10	-1.58321e-10	-1.59854e-10	-1.65072e-10	-1.64311e-10	-1.64272e-10	-1.68586e-10	-1.66547e-10	-1.62919e-10	-1.59458e-10	-1.61154e-10	-1.61689e-10	-1.70625e-10	-1.72079e-10	-1.63896e-10
-1.62778e-10	-1.63012e-10	-1.61885e-10	-1.56135e-10	-1.58856e-10	-1.53079e-10	-1.62355e-10	-1.64685e-10	-1.63409e-10	-1.56976e-10	-1.68804e-10	-1.54485e-10	-1.60971e-10	-1.57712e-10	-1.63885e-10	-1.64746e-10	-1.61933e-10	-1.66558e-10	-1.7021e-10	-1.57147e-10	-1.60888e-10	-1.60365e-10	-1.67818e-10	-1.62979e-10	-1.62561e-10	-1.62316e-10	-1.59884e-10	-1.59399e-10	-1.7139e-10	-1.68944e-10	-1.72084e-10	-1.63225e-10	-1.60562e-10	-1.64539e-10	-1.55374e-10	-1.58231e-10	-1.60144e-10	-1.53772e-10	-1.45214e-10	-1.51035e-10	-1.5338e-10	-1.54675e-10	-1.58919e-10	-1.66805e-10	-1.72727e-10	-1.67777e-10	-1.61567e-10	-1.60686e-10	-1.65558e-10	-1.71726e-10
-1.55035e-10	-1.63592e-10	-1.66154e-10	-1.5786e-10	-1.59766e-10	-1.63744e-10	-1.64491e-10	-1.72366e-10	-1.59849e-10	-1.61921e-10	-1.56787e-10	-1.5264e-10	-1.6061e-10	-1.5948e-10	-1.56122e-10	-1.57093e-10	-1.5928e-10	-1.60527e-10	-1.68722e-10	-1.69699e-10	-1.71276e-10	-1.68624e-10	-1.60703e-10	-1.66523e-10	-1.65066e-10	-1.70144e-10	-1.68535e-10	-1.64681e-10	-1.647e-10	-1.61406e-10	-1.61227e-10	-1.66656e-10	-1.6601e-10	-1.60385e-10	-1.63429e-10	-1.61616e-10	-1.53338e-10	-1.56898e-10	-1.65075e-10	-1.62355e-10	-1.60277e-10	-1.69038e-10	-1.61646e-10	-1.64086e-10	-1.66723e-10	-1.61095e-10	-1.64809e-10	-1.63526e-10	-1.64284e-10	-1.67967e-10
-1.51123e-10	-1.53429e-10	-1.54125e-10	-1.58399e-10	-1.58754e-10	-1.62219e-10	-1.60407e-10	-1.62516e-10	-1.71419e-10	-1.65864e-10	-1.60245e-10	-1.53869e-10	-1.56315e-10	-1.65557e-10	-1.64667e-10	-1.62427e-10	-1.61817e-10	-1.64978e-10	-1.6315e-10	-1.60021e-10	-1.66512e-10	-1.65656e-10	-1.66099e-10	-1.64719e-10	-1.69632e-10	-1.63141e-10	-1.61822e-10	-1.69081e-10	-1.65403e-10	-1.69441e-10	-1.69432e-10	-1.63978e-10	-1.69795e-10	-1.56322e-10	-1.56511e-10	-1.5429e-10	-1.63167e-10	-1.63873e-10	-1.61429e-10	-1.61047e-10	-1.62445e-10	-1.54335e-10	-1.5643e-10	-1.50785e-10	-1.5749e-10	-1.60196e-10	-1.65674e-10	-1.56279e-10	-1.57605e-10	-1.64607e-10
-1.56227e-10	-1.54683e-10	-1.58276e-10	-1.57467e-10	-1.56284e-10	-1.6123e-10	-1.62898e-10	-1.60462e-10	-1.64565e-10	-1.61864e-10	-1.56166e-10	-1.56969e-10	-1.57827e-10	-1.62527e-10	-1.56652e-10	-1.58704e-10	-1.65098e-10	-1.66509e-10	-1.70888e-10	-1.68587e-10	-1.62374e-10	-1.69931e-10	-1.72908e-10	-1.63602e-10	-1.6195e-10	-1.63204e-10	-1.60284e-10	-1.63147e-10	-1.66376e-10	-1.66924e-10	-1.67442e-10	-1.66883e-10	-1.7078e-10	-1.57051e-10	-1.62752e-10	-1.61119e-10	-1.6091e-10	-1.6998e-10	-1.65001e-10	-1.65205e-10	-1.61359e-10	-1.65153e-10	-1.58002e-10	-1.58584e-10	-1.59827e-10	-1.58854e-10	-1.63858e-10	-1.58403e-10	-1.66766e-10	-1.61534e-10
-1.6043e-10	-1.63041e-10	-1.59383e-10	-1.62833e-10	-1.65087e-10	-1.6449e-10	-1.63978e-10	-1.60853e-10	-1.64189e-10	-1.66875e-10	-1.68794e-10	-1.56031e-10	-1.59804e-10	-1.6666e-10	-1.72561e-10	-1.6452e-10	-1.59743e-10	-1.61784e-10	-1.6804e-10	-1.66073e-10	-1.68396e-10	-1.73472e-10	-1.72801e-10	-1.65642e-10	-1.69387e-10	-1.63376e-10	-1.61635e-10	-1.56916e-10	-1.68639e-10	-1.76952e-10	-1.67943e-10	-1.7032e-10	-1.65463e-10	-1.65396e-10	-1.61767e-10	-1.65441e-10	-1.62495e-10	-1.65534e-10	-1.71876e-10	-1.76819e-10	-1.64772e-10	-1.69881e-10	-1.64104e-10	-1.67306e-10	-1.69024e-10	-1.66262e-10	-1.65e-10	-1.61079e-10	-1.64144e-10	-1.65053e-10
-1.57831e-10	-1.59655e-10	-1.57465e-10	-1.62896e-10	-1.6564e-10	-1.64723e-10	-1.5851e-10	-1.58919e-10	-1.61837e-10	-1.68333e-10	-1.54528e-10	-1.53834e-10	-1.63951e-10	-1.70652e-10	-1.67196e-10	-1.57606e-10	-1.6796e-10	-1.73695e-10	-1.65959e-10	-1.68482e-10	-1.65886e-10	-1.66323e-10	-1.59497e-10	-1.63189e-10	-1.55392e-10	-1.57537e-10	-1.62959e-10	-1.67213e-10	-1.62687e-10	-1.62905e-10	-1.64331e-10	-1.69272e-10	-1.7225e-10	-1.64208e-10	-1.71498e-10	-1.6802e-10	-1.61016e-10	-1.58564e-10	-1.67763e-10	-1.5165e-10	-1.53196e-10	-1.60204e-10	-1.57826e-10	-1.56222e-10	-1.58589e-10	-1.60701e-10	-1.63297e-10	-1.62552e-10	-1.60742e-10	-1.72153e-10
-1.64246e-10	-1.63874e-10	-1.64365e-10	-1.51674e-10	-1.54442e-10	-1.65495e-10	-1.60273e-10	-1.58982e-10	-1.58066e-10	-1.62192e-10	-1.66255e-10	-1.63749e-10	-1.55181e-10	-1.58019e-10	-1.57005e-10	-1.59352e-10	-1.63668e-10	-1.57425e-10	-1.63488e-10	-1.68694e-10	-1.68292e-10	-1.72557e-10	-1.69707e-10	-1.6698e-10	-1.61506e-10	-1.65238e-10	-1.65663e-10	-1.59028e-10	-1.50061e-10	-1.66536e-10	-1.73701e-10	-1.69494e-10	-1.60657e-10	-1.61357e-10	-1.63584e-10	-1.64531e-10	-1.62533e-10	-1.53425e-10	-1.52622e-10	-1.58024e-10	-1.63167e-10	-1.59772e-10	-1.58754e-10	-1.6223e-10	-1.68557e-10	-1.58591e-10	-1.64915e-10	-1.6343e-10	-1.62309e-10	-1.60882e-10
-1.59727e-10	-1.61509e-10	-1.56856e-10	-1.68129e-10	-1.54289e-10	-1.58787e-10	-1.69378e-10	-1.71315e-10	-1.6731e-10	-1.59767e-10	-1.66531e-10	-1.60449e-10	-1.55387e-10	-1.52367e-10	-1.577e-10	-1.66206e-10	-1.64712e-10	-1.61767e-10	-1.5782e-10	-1.56864e-10	-1.55446e-10	-1.5774e-10	-1.57179e-10	-1.48063e-10	-1.56789e-10	-1.68642e-10	-1.63102e-10	-1.65313e-10	-1.60665e-10	-1.63811e-10	-1.66618e-10	-1.57983e-10	-1.63862e-10	-1.71708e-10	-1.70728e-10	-1.58725e-10	-1.6591e-10	-1.61806e-10	-1.57435e-10	-1.6412e-10	-1.64882e-10	-1.61169e-10	-1.66801e-10	-1.70156e-10	-1.62051e-10	-1.53267e-10	-1.60029e-10	-1.61511e-10	-1.56824e-10	-1.62142e-10
-1.50665e-10	-1.55445e-10	-1.57033e-10	-1.60985e-10	-1.65322e-10	-1.60927e-10	-1.59382e-10	-1.59049e-10	-1.53271e-10	-1.57322e-10	-1.6408e-10	-1.60399e-10	-1.68839e-10	-1.6891e-10	-1.60464e-10	-1.66637e-10	-1.57918e-10	-1.56648e-10	-1.60818e-10	-1.67116e-10	-1.61594e-10	-1.58577e-10	-1.62399e-10	-1.54775e-10	-1.60628e-10	-1.54801e-10	-1.57673e-10	-1.62415e-10	-1.5578e-10	-1.55e-10	-1.61876e-10	-1.62599e-10	-1.58568e-10	-1.55186e-10	-1.59845e-10	-1.60581e-10	-1.6691e-10	-1.64765e-10	-1.5947e-10	-1.6702e-10	-1.67042e-10	-1.50147e-10	-1.52053e-10	-1.60268e-10	-1.6565e-10	-1.65769e-10	-1.57483e-10	-1.69914e-10	-1.59095e-10	-1.62111e-10
-1.67851e-10	-1.65885e-10	-1.59501e-10	-1.59216e-10	-1.60899e-10	-1.61146e-10	-1.64458e-10	-1.64454e-10	-1.52625e-10	-1.6389e-10	-1.68775e-10	-1.63264e-10	-1.66539e-10	-1.63249e-10	-1.60531e-10	-1.64601e-10	-1.68194e-10	-1.61086e-10	-1.65308e-10	-1.61303e-10	-1.61008e-10	-1.62522e-10	-1.60251e-10	-1.56942e-10	-1.65156e-10	-1.62869e-10	-1.70547e-10	-1.66168e-10	-1.67225e-10	-1.57324e-10	-1.61989e-10	-1.61176e-10	-1.61992e-10	-1.68227e-10	-1.66637e-10	-1.62998e-10	-1.67245e-10	-1.61684e-10	-1.58509e-10	-1.59589e-10	-1.59076e-10	-1.61629e-10	-1.55432e-10	-1.51877e-10	-1.61946e-10	-1.59608e-10	-1.56717e-10	-1.52695e-10	-1.52652e-10	-1.56819e-10
-1.59987e-10	-1.58518e-10	-1.65824e-10	-1.5488e-10	-1.60478e-10	-1.62632e-10	-1.66184e-10	-1.66513e-10	-1.68481e-10	-1.65575e-10	-1.64108e-10	-1.6319e-10	-1.60247e-10	-1.61482e-10	-1.59245e-10	-1.63413e-10	-1.64487e-10	-1.59878e-10	-1.51507e-10	-1.54295e-10	-1.63049e-10	-1.67947e-10	-1.65221e-10	-1.69066e-10	-1.72636e-10	-1.6723e-10	-1.70688e-10	-1.69194e-10	-1.66152e-10	-1.73087e-10	-1.73382e-10	-1.64332e-10	-1.638e-10	-1.69384e-10	-1.67558e-10	-1.58562e-10	-1.60963e-10	-1.59817e-10	-1.59775e-10	-1.61321e-10	-1.62044e-10	-1.4806e-10	-1.5955e-10	-1.62141e-10	-1.64302e-10	-1.68264e-10	-1.71742e-10	-1.67799e-10	-1.70699e-10	-1.63933e-10
-1.63243e-10	-1.73271e-10	-1.65298e-10	-1.56493e-10	-1.50149e-10	-1.56474e-10	-1.58154e-10	-1.65732e-10	-1.6285e-10	-1.64063e-10	-1.57532e-10	-1.6313e-10	-1.66963e-10	-1.58243e-10	-1.62887e-10	-1.61845e-10	-1.63233e-10	-1.45717e-10	-1.58354e-10	-1.57797e-10	-1.5768e-10	-1.58974e-10	-1.7353e-10	-1.77801e-10	-1.68582e-10	-1.66856e-10	-1.62566e-10	-1.65197e-10	-1.62513e-10	-1.62553e-10	-1.58221e-10	-1.69356e-10	-1.60654e-10	-1.6365e-10	-1.66714e-10	-1.63099e-10	-1.61895e-10	-1.67991e-10	-1.59097e-10	-1.58545e-10	-1.55444e-10	-1.57674e-10	-1.73547e-10	-1.77356e-10	-1.65203e-10	-1.63013e-10	-1.66774e-10	-1.65755e-10	-1.5561e-10	-1.50705e-10
-1.64636e-10	-1.62674e-10	-1.53323e-10	-1.54139e-10	-1.56555e-10	-1.59921e-10	-1.63395e-10	-1.63916e-10	-1.57404e-10	-1.63687e-10	-1.59095e-10	-1.54506e-10	-1.63221e-10	-1.6423e-10	-1.667e-10	-1.62935e-10	-1.61094e-10	-1.62409e-10	-1.59834e-10	-1.65335e-10	-1.6306e-10	-1.61958e-10	-1.62476e-10	-1.55276e-10	-1.61625e-10	-1.58125e-10	-1.58775e-10	-1.62502e-10	-1.64179e-10	-1.53752e-10	-1.69277e-10	-1.6405e-10	-1.67155e-10	-1.59995e-10	-1.60578e-10	-1.56199e-10	-1.61441e-10	-1.61445e-10	-1.61033e-10	-1.65177e-10	-1.62783e-10	-1.52797e-10	-1.49958e-10	-1.55269e-10	-1.62149e-10	-1.53533e-10	-1.5898e-10	-1.54646e-10	-1.58496e-10	-1.57768e-10
-1.57339e-10	-1.52593e-10	-1.49586e-10	-1.57546e-10	-1.53363e-10	-1.51963e-10	-1.55928e-10	-1.58825e-10	-1.55034e-10	-1.71908e-10	-1.64332e-10	-1.68207e-10	-1.72226e-10	-1.70861e-10	-1.66473e-10	-1.67517e-10	-1.72126e-10	-1.64647e-10	-1.61038e-10	-1.64748e-10	-1.60325e-10	-1.66619e-10	-1.66399e-10	-1.61734e-10	-1.62778e-10	-1.61773e-10	-1.61102e-10	-1.564e-10	-1.62046e-10	-1.69039e-10	-1.78408e-10	-1.65313e-10	-1.61714e-10	-1.62249e-10	-1.59373e-10	-1.63093e-10	-1.69705e-10	-1.64737e-10	-1.56042e-10	-1.637e-10	-1.57106e-10	-1.59281e-10	-1.61243e-10	-1.59593e-10	-1.62608e-10	-1.7415e-10	-1.75821e-10	-1.72562e-10	-1.69939e-10	-1.57515e-10
-1.50705e-10	-1.54236e-10	-1.54538e-10	-1.56722e-10	-1.58131e-10	-1.51401e-10	-1.49894e-10	-1.64419e-10	-1.57706e-10	-1.60948e-10	-1.76227e-10	-1.70088e-10	-1.60228e-10	-1.63739e-10	-1.72058e-10	-1.68759e-10	-1.72046e-10	-1.58586e-10	-1.60247e-10	-1.65661e-10	-1.61475e-10	-1.60831e-10	-1.60992e-10	-1.6091e-10	-1.72164e-10	-1.66919e-10	-1.67094e-10	-1.69464e-10	-1.54297e-10	-1.5824e-10	-1.62044e-10	-1.67158e-10	-1.66157e-10	-1.72803e-10	-1.69063e-10	-1.58602e-10	-1.62278e-10	-1.7105e-10	-1.63052e-10	-1.6308e-10	-1.59076e-10	-1.6261e-10	-1.65538e-10	-1.593e-10	-1.68032e-10	-1.65122e-10	-1.63508e-10	-1.59986e-10	-1.6429e-10	-1.62384e-10
-1.68603e-10	-1.68071e-10	-1.64674e-10	-1.64476e-10	-1.58835e-10	-1.5428e-10	-1.62118e-10	-1.63472e-10	-1.64581e-10	-1.72668e-10	-1.72066e-10	-1.67044e-10	-1.6679e-10	-1.6382e-10	-1.67059e-10	-1.63678e-10	-1.69456e-10	-1.70299e-10	-1.64719e-10	-1.65238e-10	-1.64664e-10	-1.68069e-10	-1.62783e-10	-1.5753e-10	-1.59911e-10	-1.6688e-10	-1.62775e-10	-1.55098e-10	-1.58514e-10	-1.6192e-10	-1.62445e-10	-1.72843e-10	-1.65206e-10	-1.66427e-10	-1.6285e-10	-1.61813e-10	-1.63715e-10	-1.58465e-10	-1.61648e-10	-1.64086e-10	-1.61031e-10	-1.65395e-10	-1.65173e-10	-1.68143e-10	-1.71286e-10	-1.70775e-10	-1.67259e-10	-1.67764e-10	-1.66359e-10	-1.59821e-10
-1.70391e-10	-1.61964e-10	-1.55597e-10	-1.53107e-10	-1.5197e-10	-1.58016e-10	-1.59279e-10	-1.60649e-10	-1.68052e-10	-1.69376e-10	-1.63985e-10	-1.72991e-10	-1.62055e-10	-1.61717e-10	-1.67866e-10	-1.68528e-10	-1.62458e-10	-1.65978e-10	-1.65143e-10	-1.66192e-10	-1.5977e-10	-1.57696e-10	-1.62108e-10	-1.6581e-10	-1.59019e-10	-1.68226e-10	-1.6236e-10	-1.71265e-10	-1.69418e-10	-1.69486e-10	-1.61676e-10	-1.58984e-10	-1.5743e-10	-1.65696e-10	-1.63e-10	-1.65756e-10	-1.58495e-10	-1.65402e-10	-1.70566e-10	-1.59348e-10	-1.68816e-10	-1.80583e-10	-1.81324e-10	-1.70977e-10	-1.69338e-10	-1.70874e-10	-1.61412e-10	-1.6597e-10	-1.61521e-10	-1.57987e-10
-1.6654e-10	-1.6152e-10	-1.6517e-10	-1.64201e-10	-1.65602e-10	-1.55524e-10	-1.5745e-10	-1.70794e-10	-1.74855e-10	-1.72335e-10	-1.68417e-10	-1.65733e-10	-1.63339e-10	-1.70936e-10	-1.60961e-10	-1.58388e-10	-1.64366e-10	-1.58879e-10	-1.58546e-10	-1.62346e-10	-1.61726e-10	-1.64969e-10	-1.61148e-10	-1.65079e-10	-1.6849e-10	-1.72503e-10	-1.65271e-10	-1.65662e-10	-1.62512e-10	-1.62108e-10	-1.59473e-10	-1.59002e-10	-1.61234e-10	-1.55762e-10	-1.53949e-10	-1.63698e-10	-1.63681e-10	-1.68533e-10	-1.69953e-10	-1.63814e-10	-1.61902e-10	-1.64863e-10	-1.659e-10	-1.73528e-10	-1.65148e-10	-1.6643e-10	-1.6752e-10	-1.57797e-10	-1.58531e-10	-1.63275e-10
-1.61391e-10	-1.58397e-10	-1.60201e-10	-1.6137e-10	-1.5967e-10	-1.64247e-10	-1.68995e-10	-1.63307e-10	-1.56644e-10	-1.6172e-10	-1.61711e-10	-1.62746e-10	-1.58169e-10	-1.64249e-10	-1.64786e-10	-1.54213e-10	-1.59455e-10	-1.55458e-10	-1.54606e-10	-1.51814e-10	-1.60666e-10	-1.63719e-10	-1.65697e-10	-1.65917e-10	-1.60885e-10	-1.59599e-10	-1.66397e-10	-1.65533e-10	-1.56797e-10	-1.64342e-10	-1.57331e-10	-1.55795e-10	-1.57654e-10	-1.65595e-10	-1.66665e-10	-1.62935e-10	-1.58627e-10	-1.68962e-10	-1.71841e-10	-1.61408e-10	-1.58389e-10	-1.63827e-10	-1.67904e-10	-1.71179e-10	-1.76537e-10	-1.6972e-10	-1.60539e-10	-1.54583e-10	-1.59675e-10	-1.60491e-10
-1.64319e-10	-1.65583e-10	-1.67669e-10	-1.60839e-10	-1.55167e-10	-1.66223e-10	-1.65831e-10	-1.65283e-10	-1.65208e-10	-1.61415e-10	-1.64776e-10	-1.6149e-10	-1.60208e-10	-1.59992e-10	-1.61141e-10	-1.63391e-10	-1.61474e-10	-1.60651e-10	-1.66155e-10	-1.64778e-10	-1.62526e-10	-1.60424e-10	-1.60221e-10	-1.62504e-10	-1.66945e-10	-1.62141e-10	-1.59093e-10	-1.5924e-10	-1.57156e-10	-1.71424e-10	-1.68001e-10	-1.59991e-10	-1.67308e-10	-1.78223e-10	-1.60481e-10	-1.58686e-10	-1.58572e-10	-1.61172e-10	-1.61381e-10	-1.56712e-10	-1.5759e-10	-1.74204e-10	-1.66115e-10	-1.54071e-10	-1.69357e-10	-1.60646e-10	-1.50179e-10	-1.57875e-10	-1.62959e-10	-1.61834e-10
-1.66435e-10	-1.63794e-10	-1.72864e-10	-1.70118e-10	-1.68465e-10	-1.61837e-10	-1.65312e-10	-1.66751e-10	-1.72675e-10	-1.62397e-10	-1.61554e-10	-1.6963e-10	-1.68074e-10	-1.63386e-10	-1.6771e-10	-1.64153e-10	-1.61935e-10	-1.69446e-10	-1.69809e-10	-1.65927e-10	-1.65152e-10	-1.63038e-10	-1.65951e-10	-1.72356e-10	-1.57778e-10	-1.58459e-10	-1.67379e-10	-1.57938e-10	-1.61925e-10	-1.64925e-10	-1.60353e-10	-1.69098e-10	-1.64117e-10	-1.61208e-10	-1.66284e-10	-1.58997e-10	-1.55339e-10	-1.59458e-10	-1.59427e-10	-1.65868e-10	-1.66523e-10	-1.70749e-10	-1.63213e-10	-1.59466e-10	-1.60058e-10	-1.58089e-10	-1.58422e-10	-1.56732e-10	-1.66356e-10	-1.45771e-10
-1.69329e-10	-1.66766e-10	-1.59285e-10	-1.59137e-10	-1.64614e-10	-1.53257e-10	-1.53643e-10	-1.54138e-10	-1.6088e-10	-1.55346e-10	-1.57977e-10	-1.56903e-10	-1.73981e-10	-1.65914e-10	-1.58432e-10	-1.62522e-10	-1.66099e-10	-1.61887e-10	-1.52795e-10	-1.64763e-10	-1.62514e-10	-1.60544e-10	-1.58298e-10	-1.61379e-10	-1.67808e-10	-1.62474e-10	-1.50298e-10	-1.58528e-10	-1.57387e-10	-1.50201e-10	-1.61348e-10	-1.55959e-10	-1.65459e-10	-1.68146e-10	-1.66602e-10	-1.63454e-10	-1.54907e-10	-1.62998e-10	-1.63082e-10	-1.59744e-10	-1.57866e-10	-1.6157e-10	-1.59203e-10	-1.68596e-10	-1.58813e-10	-1.53929e-10	-1.55776e-10	-1.59336e-10	-1.51571e-10	-1.54183e-10
-1.55676e-10	-1.59895e-10	-1.6393e-10	-1.56633e-10	-1.56629e-10	-1.65704e-10	-1.61073e-10	-1.57334e-10	-1.60593e-10	-1.68346e-10	-1.64113e-10	-1.64628e-10	-1.61213e-10	-1.60176e-10	-1.6488e-10	-1.67974e-10	-1.67438e-10	-1.56551e-10	-1.59489e-10	-1.56885e-10	-1.61587e-10	-1.60543e-10	-1.61678e-10	-1.61044e-10	-1.69379e-10	-1.76343e-10	-1.64985e-10	-1.60669e-10	-1.67251e-10	-1.67737e-10	-1.63475e-10	-1.53343e-10	-1.57928e-10	-1.62058e-10	-1.67446e-10	-1.62722e-10	-1.65247e-10	-1.66227e-10	-1.67696e-10	-1.62941e-10	-1.58538e-10	-1.66746e-10	-1.6665e-10	-1.60792e-10	-1.57488e-10	-1.54023e-10	-1.44272e-10	-1.53657e-10	-1.57967e-10	-1.58705e-10
-1.55949e-10	-1.60573e-10	-1.66825e-10	-1.61335e-10	-1.60673e-10	-1.63948e-10	-1.55623e-10	-1.53093e-10	-1.50969e-10	-1.54602e-10	-1.58858e-10	-1.60205e-10	-1.60317e-10	-1.67759e-10	-1.66433e-10	-1.63315e-10	-1.56687e-10	-1.62985e-10	-1.67149e-10	-1.72482e-10	-1.67295e-10	-1.61061e-10	-1.62849e-10	-1.65106e-10	-1.66027e-10	-1.61256e-10	-1.62514e-10	-1.64067e-10	-1.60521e-10	-1.55115e-10	-1.62427e-10	-1.51653e-10	-1.60378e-10	-1.5915e-10	-1.61092e-10	-1.59484e-10	-1.6869e-10	-1.5981e-10	-1.64403e-10	-1.64117e-10	-1.66524e-10	-1.71635e-10	-1.57488e-10	-1.54504e-10	-1.62536e-10	-1.60459e-10	-1.58156e-10	-1.60569e-10	-1.61776e-10	-1.56123e-10
-1.61613e-10	-1.68575e-10	-1.65484e-10	-1.64384e-10	-1.64478e-10	-1.62662e-10	-1.5661e-10	-1.56894e-10	-1.56263e-10	-1.56807e-10	-1.55461e-10	-1.58408e-10	-1.58492e-10	-1.59262e-10	-1.52657e-10	-1.61449e-10	-1.605e-10	-1.5037e-10	-1.60224e-10	-1.66584e-10	-1.66467e-10	-1.66394e-10	-1.63281e-10	-1.5397e-10	-1.54744e-10	-1.64156e-10	-1.65194e-10	-1.69177e-10	-1.627e-10	-1.5834e-10	-1.56391e-10	-1.61976e-10	-1.63123e-10	-1.60091e-10	-1.60663e-10	-1.63269e-10	-1.59793e-10	-1.61688e-10	-1.70173e-10	-1.69202e-10	-1.58152e-10	-1.62144e-10	-1.68614e-10	-1.59704e-10	-1.68809e-10	-1.66693e-10	-1.68777e-10	-1.76419e-10	-1.73007e-10	-1.66735e-10
-1.54976e-10	-1.59448e-10	-1.55549e-10	-1.52823e-10	-1.57989e-10	-1.58069e-10	-1.56501e-10	-1.53876e-10	-1.54963e-10	-1.4886e-10	-1.54472e-10	-1.58586e-10	-1.57745e-10	-1.61835e-10	-1.66566e-10	-1.7196e-10	-1.61974e-10	-1.53901e-10	-1.63365e-10	-1.61398e-10	-1.61491e-10	-1.61795e-10	-1.60621e-10	-1.61131e-10	-1.57501e-10	-1.61766e-10	-1.66759e-10	-1.61729e-10	-1.6685e-10	-1.58235e-10	-1.49712e-10	-1.5407e-10	-1.56766e-10	-1.56645e-10	-1.60692e-10	-1.69427e-10	-1.67691e-10	-1.71185e-10	-1.68509e-10	-1.62989e-10	-1.57605e-10	-1.57748e-10	-1.60581e-10	-1.52696e-10	-1.6052e-10	-1.70096e-10	-1.63615e-10	-1.693e-10	-1.68536e-10	-1.70172e-10
-1.61942e-10	-1.65318e-10	-1.65634e-10	-1.67477e-10	-1.61633e-10	-1.64595e-10	-1.61074e-10	-1.59993e-10	-1.60762e-10	-1.66792e-10	-1.57853e-10	-1.67387e-10	-1.59054e-10	-1.54774e-10	-1.5408e-10	-1.66602e-10	-1.66021e-10	-1.52862e-10	-1.56821e-10	-1.60649e-10	-1.74648e-10	-1.60516e-10	-1.58386e-10	-1.5538e-10	-1.58058e-10	-1.63215e-10	-1.72829e-10	-1.70314e-10	-1.62211e-10	-1.59351e-10	-1.67725e-10	-1.70446e-10	-1.70474e-10	-1.66789e-10	-1.64694e-10	-1.61963e-10	-1.66926e-10	-1.65341e-10	-1.55462e-10	-1.62406e-10	-1.6405e-10	-1.70843e-10	-1.67041e-10	-1.6205e-10	-1.63986e-10	-1.67321e-10	-1.73948e-10	-1.69892e-10	-1.6559e-10	-1.65424e-10
-1.67603e-10	-1.71459e-10	-1.66781e-10	-1.60847e-10	-1.59058e-10	-1.59441e-10	-1.5473e-10	-1.57092e-10	-1.59606e-10	-1.53723e-10	-1.5705e-10	-1.67628e-10	-1.62675e-10	-1.61841e-10	-1.61311e-10	-1.66872e-10	-1.65841e-10	-1.61375e-10	-1.594e-10	-1.527e-10	-1.59362e-10	-1.62004e-10	-1.68844e-10	-1.66369e-10	-1.77362e-10	-1.69011e-10	-1.6824e-10	-1.69097e-10	-1.67097e-10	-1.60341e-10	-1.62512e-10	-1.60208e-10	-1.70349e-10	-1.65962e-10	-1.70063e-10	-1.76365e-10	-1.71418e-10	-1.72205e-10	-1.64429e-10	-1.63037e-10	-1.60141e-10	-1.7047e-10	-1.65292e-10	-1.65337e-10	-1.71696e-10	-1.70358e-10	-1.7562e-10	-1.64248e-10	-1.64983e-10	-1.66203e-10
-1.62709e-10	-1.65966e-10	-1.67507e-10	-1.60792e-10	-1.56586e-10	-1.58635e-10	-1.62844e-10	-1.61095e-10	-1.573e-10	-1.61986e-10	-1.58681e-10	-1.62946e-10	-1.65282e-10	-1.69651e-10	-1.70939e-10	-1.60735e-10	-1.55754e-10	-1.5374e-10	-1.62926e-10	-1.59234e-10	-1.6078e-10	-1.62348e-10	-1.54362e-10	-1.63867e-10	-1.70675e-10	-1.61496e-10	-1.65054e-10	-1.60471e-10	-1.62433e-10	-1.67142e-10	-1.734e-10	-1.76129e-10	-1.72381e-10	-1.66279e-10	-1.73509e-10	-1.66995e-10	-1.63153e-10	-1.74814e-10	-1.62033e-10	-1.64005e-10	-1.69035e-10	-1.75091e-10	-1.73438e-10	-1.72059e-10	-1.70595e-10	-1.719e-10	-1.72863e-10	-1.65053e-10	-1.65735e-10	-1.68404e-10
-1.74202e-10	-1.64584e-10	-1.66344e-10	-1.67871e-10	-1.66471e-10	-1.64581e-10	-1.5993e-10	-1.5655e-10	-1.59483e-10	-1.67166e-10	-1.56875e-10	-1.51237e-10	-1.59861e-10	-1.66989e-10	-1.66319e-10	-1.56717e-10	-1.5887e-10	-1.66429e-10	-1.57774e-10	-1.54702e-10	-1.60558e-10	-1.60663e-10	-1.61421e-10	-1.63349e-10	-1.56511e-10	-1.51836e-10	-1.63125e-10	-1.75498e-10	-1.67929e-10	-1.57827e-10	-1.57152e-10	-1.6655e-10	-1.57765e-10	-1.62851e-10	-1.60392e-10	-1.48378e-10	-1.53926e-10	-1.68588e-10	-1.64128e-10	-1.69538e-10	-1.71582e-10	-1.56251e-10	-1.59139e-10	-1.54343e-10	-1.5475e-10	-1.60994e-10	-1.61034e-10	-1.62322e-10	-1.67576e-10	-1.66761e-10
-1.69645e-10	-1.61387e-10	-1.62093e-10	-1.6522e-10	-1.63931e-10	-1.65523e-10	-1.59572e-10	-1.56498e-10	-1.63528e-10	-1.68528e-10	-1.65876e-10	-1.6398e-10	-1.6957e-10	-1.68555e-10	-1.60988e-10	-1.56377e-10	-1.6019e-10	-1.61337e-10	-1.61633e-10	-1.60318e-10	-1.51853e-10	-1.60628e-10	-1.59403e-10	-1.5601e-10	-1.63868e-10	-1.65138e-10	-1.70489e-10	-1.74205e-10	-1.65481e-10	-1.62862e-10	-1.60636e-10	-1.64063e-10	-1.68813e-10	-1.58105e-10	-1.63918e-10	-1.59358e-10	-1.7145e-10	-1.67573e-10	-1.6784e-10	-1.59723e-10	-1.60188e-10	-1.70512e-10	-1.67709e-10	-1.67535e-10	-1.61435e-10	-1.58893e-10	-1.64677e-10	-1.73028e-10	-1.64279e-10	-1.6851e-10
-1.60907e-10	-1.60621e-10	-1.54974e-10	-1.55775e-10	-1.66521e-10	-1.67298e-10	-1.60402e-10	-1.51188e-10	-1.59232e-10	-1.65391e-10	-1.57437e-10	-1.55748e-10	-1.66798e-10	-1.66729e-10	-1.64996e-10	-1.70966e-10	-1.62648e-10	-1.5794e-10	-1.65666e-10	-1.6332e-10	-1.54306e-10	-1.49507e-10	-1.63554e-10	-1.66032e-10	-1.65234e-10	-1.68711e-10	-1.57797e-10	-1.52555e-10	-1.6199e-10	-1.58627e-10	-1.57348e-10	-1.58395e-10	-1.59611e-10	-1.66132e-10	-1.68645e-10	-1.68842e-10	-1.55628e-10	-1.68521e-10	-1.55618e-10	-1.55314e-10	-1.55109e-10	-1.55381e-10	-1.54428e-10	-1.66482e-10	-1.75035e-10	-1.6849e-10	-1.63092e-10	-1.65118e-10	-1.60519e-10	-1.62993e-10
-1.6191e-10	-1.59394e-10	-1.63448e-10	-1.53201e-10	-1.62551e-10	-1.568e-10	-1.64013e-10	-1.63015e-10	-1.60923e-10	-1.53405e-10	-1.63459e-10	-1.64491e-10	-1.60008e-10	-1.60869e-10	-1.6569e-10	-1.70702e-10	-1.68236e-10	-1.60994e-10	-1.66935e-10	-1.57798e-10	-1.57997e-10	-1.636e-10	-1.62336e-10	-1.59941e-10	-1.67909e-10	-1.66259e-10	-1.65749e-10	-1.64335e-10	-1.6386e-10	-1.65095e-10	-1.59377e-10	-1.63551e-10	-1.64105e-10	-1.67035e-10	-1.67899e-10	-1.66823e-10	-1.64717e-10	-1.62489e-10	-1.66567e-10	-1.63021e-10	-1.58228e-10	-1.57399e-10	-1.6533e-10	-1.67689e-10	-1.64708e-10	-1.64082e-10	-1.681e-10	-1.67249e-10	-1.56103e-10	-1.62306e-10
-1.5706e-10	-1.56707e-10	-1.55185e-10	-1.57167e-10	-1.61953e-10	-1.54363e-10	-1.5971e-10	-1.65628e-10	-1.65717e-10	-1.64458e-10	-1.63871e-10	-1.57558e-10	-1.65471e-10	-1.64702e-10	-1.62819e-10	-1.62961e-10	-1.6546e-10	-1.63324e-10	-1.51103e-10	-1.62939e-10	-1.61382e-10	-1.5805e-10	-1.59587e-10	-1.63217e-10	-1.69099e-10	-1.62169e-10	-1.6031e-10	-1.62889e-10	-1.6183e-10	-1.63645e-10	-1.62424e-10	-1.62196e-10	-1.56168e-10	-1.56945e-10	-1.57313e-10	-1.65954e-10	-1.64875e-10	-1.65273e-10	-1.58023e-10	-1.54777e-10	-1.58367e-10	-1.55411e-10	-1.60696e-10	-1.61792e-10	-1.62714e-10	-1.65258e-10	-1.65686e-10	-1.64429e-10	-1.66533e-10	-1.57205e-10
-1.52595e-10	-1.54657e-10	-1.53051e-10	-1.56123e-10	-1.57835e-10	-1.63383e-10	-1.55282e-10	-1.57454e-10	-1.59551e-10	-1.62842e-10	-1.66023e-10	-1.68559e-10	-1.69134e-10	-1.78407e-10	-1.63234e-10	-1.68158e-10	-1.61877e-10	-1.69574e-10	-1.66054e-10	-1.69295e-10	-1.73493e-10	-1.6945e-10	-1.67334e-10	-1.69653e-10	-1.6108e-10	-1.6154e-10	-1.65203e-10	-1.65135e-10	-1.63441e-10	-1.56456e-10	-1.65504e-10	-1.67781e-10	-1.69469e-10	-1.6747e-10	-1.65421e-10	-1.66596e-10	-1.5867e-10	-1.67932e-10	-1.71391e-10	-1.64059e-10	-1.61638e-10	-1.60045e-10	-1.64203e-10	-1.66955e-10	-1.60855e-10	-1.59093e-10	-1.60849e-10	-1.61281e-10	-1.63056e-10	-1.66172e-10
-1.52393e-10	-1.63362e-10	-1.57217e-10	-1.59251e-10	-1.62042e-10	-1.60722e-10	-1.6391e-10	-1.69435e-10	-1.71647e-10	-1.67524e-10	-1.55183e-10	-1.64613e-10	-1.64265e-10	-1.67964e-10	-1.69716e-10	-1.63665e-10	-1.60462e-10	-1.65208e-10	-1.65105e-10	-1.61098e-10	-1.60817e-10	-1.65261e-10	-1.54972e-10	-1.56321e-10	-1.57476e-10	-1.5238e-10	-1.64247e-10	-1.6469e-10	-1.57352e-10	-1.61345e-10	-1.59351e-10	-1.62219e-10	-1.59625e-10	-1.6604e-10	-1.62707e-10	-1.481e-10	-1.58613e-10	-1.61104e-10	-1.52576e-10	-1.61417e-10	-1.57182e-10	-1.61462e-10	-1.50158e-10	-1.59616e-10	-1.64484e-10	-1.59364e-10	-1.67023e-10	-1.7951e-10	-1.68316e-10	-1.7135e-10
-1.58073e-10	-1.55552e-10	-1.65084e-10	-1.69335e-10	-1.66529e-10	-1.70133e-10	-1.74077e-10	-1.77417e-10	-1.70177e-10	-1.64228e-10	-1.57179e-10	-1.6515e-10	-1.67973e-10	-1.68425e-10	-1.58963e-10	-1.65978e-10	-1.66451e-10	-1.68446e-10	-1.59604e-10	-1.64694e-10	-1.59971e-10	-1.63653e-10	-1.63217e-10	-1.6477e-10	-1.62197e-10	-1.62597e-10	-1.50713e-10	-1.46255e-10	-1.53542e-10	-1.6722e-10	-1.68492e-10	-1.67254e-10	-1.60116e-10	-1.57774e-10	-1.69895e-10	-1.54286e-10	-1.49718e-10	-1.66715e-10	-1.63555e-10	-1.5688e-10	-1.61493e-10	-1.60726e-10	-1.62602e-10	-1.67292e-10	-1.65679e-10	-1.70121e-10	-1.65521e-10	-1.69249e-10	-1.65255e-10	-1.63783e-10
-1.58635e-10	-1.57456e-10	-1.65049e-10	-1.59875e-10	-1.63813e-10	-1.62794e-10	-1.62764e-10	-1.57619e-10	-1.60107e-10	-1.64062e-10	-1.66525e-10	-1.66281e-10	-1.69354e-10	-1.70143e-10	-1.67774e-10	-1.66728e-10	-1.62487e-10	-1.66713e-10	-1.69586e-10	-1.64186e-10	-1.59469e-10	-1.60977e-10	-1.5447e-10	-1.56711e-10	-1.62134e-10	-1.62453e-10	-1.59262e-10	-1.61834e-10	-1.68195e-10	-1.6533e-10	-1.6012e-10	-1.58563e-10	-1.545e-10	-1.56288e-10	-1.5911e-10	-1.63279e-10	-1.63742e-10	-1.59842e-10	-1.58789e-10	-1.68118e-10	-1.68211e-10	-1.66224e-10	-1.68867e-10	-1.61023e-10	-1.69611e-10	-1.62805e-10	-1.6664e-10	-1.65472e-10	-1.63173e-10	-1.64157e-10
-1.64301e-10	-1.63374e-10	-1.60555e-10	-1.61468e-10	-1.63564e-10	-1.58663e-10	-1.59292e-10	-1.54917e-10	-1.67356e-10	-1.6237e-10	-1.60386e-10	-1.59499e-10	-1.67667e-10	-1.72367e-10	-1.70875e-10	-1.73101e-10	-1.61442e-10	-1.64137e-10	-1.60873e-10	-1.57716e-10	-1.54268e-10	-1.54987e-10	-1.5581e-10	-1.51208e-10	-1.53149e-10	-1.55778e-10	-1.56568e-10	-1.66785e-10	-1.7022e-10	-1.64431e-10	-1.72958e-10	-1.69149e-10	-1.64538e-10	-1.60883e-10	-1.65876e-10	-1.58832e-10	-1.60091e-10	-1.60358e-10	-1.6453e-10	-1.64124e-10	-1.63724e-10	-1.71144e-10	-1.67034e-10	-1.6238e-10	-1.58707e-10	-1.5786e-10	-1.58806e-10	-1.65491e-10	-1.60884e-10	-1.59651e-10
-1.58064e-10	-1.63786e-10	-1.59225e-10	-1.59499e-10	-1.55051e-10	-1.59966e-10	-1.56655e-10	-1.53557e-10	-1.59336e-10	-1.57266e-10	-1.56825e-10	-1.69207e-10	-1.61656e-10	-1.63833e-10	-1.60904e-10	-1.68172e-10	-1.67152e-10	-1.60274e-10	-1.56555e-10	-1.62528e-10	-1.59038e-10	-1.56045e-10	-1.55992e-10	-1.60671e-10	-1.61137e-10	-1.62015e-10	-1.62692e-10	-1.58491e-10	-1.59991e-10	-1.62149e-10	-1.62112e-10	-1.6205e-10	-1.55219e-10	-1.47544e-10	-1.57254e-10	-1.56959e-10	-1.60898e-10	-1.65595e-10	-1.62308e-10	-1.61372e-10	-1.51326e-10	-1.58559e-10	-1.726e-10	-1.66004e-10	-1.62901e-10	-1.66096e-10	-1.63435e-10	-1.65462e-10	-1.69603e-10	-1.64832e-10
-1.52686e-10	-1.57559e-10	-1.58135e-10	-1.59818e-10	-1.5873e-10	-1.58771e-10	-1.66089e-10	-1.68788e-10	-1.68602e-10	-1.66633e-10	-1.64148e-10	-1.71458e-10	-1.76616e-10	-1.7213e-10	-1.64579e-10	-1.60488e-10	-1.66817e-10	-1.56049e-10	-1.66124e-10	-1.62282e-10	-1.6437e-10	-1.60065e-10	-1.56449e-10	-1.61657e-10	-1.67941e-10	-1.62782e-10	-1.61532e-10	-1.59059e-10	-1.61917e-10	-1.6137e-10	-1.62421e-10	-1.54131e-10	-1.62709e-10	-1.60147e-10	-1.62815e-10	-1.62759e-10	-1.54077e-10	-1.59966e-10	-1.60578e-10	-1.66428e-10	-1.66327e-10	-1.71578e-10	-1.65952e-10	-1.68089e-10	-1.72033e-10	-1.70546e-10	-1.65865e-10	-1.60108e-10	-1.61529e-10	-1.67732e-10
-1.63676e-10	-1.66533e-10	-1.69734e-10	-1.59473e-10	-1.55427e-10	-1.56432e-10	-1.63167e-10	-1.66272e-10	-1.66831e-10	-1.67729e-10	-1.65823e-10	-1.72845e-10	-1.70059e-10	-1.62383e-10	-1.46354e-10	-1.46097e-10	-1.53721e-10	-1.56916e-10	-1.60739e-10	-1.57543e-10	-1.58011e-10	-1.65926e-10	-1.66629e-10	-1.61782e-10	-1.54087e-10	-1.54423e-10	-1.72312e-10	-1.70824e-10	-1.6574e-10	-1.60165e-10	-1.61951e-10	-1.67335e-10	-1.69528e-10	-1.70389e-10	-1.64529e-10	-1.63767e-10	-1.6718e-10	-1.67384e-10	-1.6675e-10	-1.60991e-10	-1.59693e-10	-1.64277e-10	-1.69212e-10	-1.72779e-10	-1.6252e-10	-1.64809e-10	-1.69907e-10	-1.75309e-10	-1.6977e-10	-1.70436e-10
-1.55973e-10	-1.58609e-10	-1.64537e-10	-1.61309e-10	-1.62219e-10	-1.65613e-10	-1.64684e-10	-1.58427e-10	-1.60537e-10	-1.56492e-10	-1.56724e-10	-1.53688e-10	-1.60755e-10	-1.63935e-10	-1.56476e-10	-1.53831e-10	-1.62231e-10	-1.63034e-10	-1.5734e-10	-1.58782e-10	-1.61097e-10	-1.55526e-10	-1.63745e-10	-1.67781e-10	-1.54685e-10	-1.57396e-10	-1.62162e-10	-1.62753e-10	-1.62963e-10	-1.61797e-10	-1.65747e-10	-1.59053e-10	-1.61242e-10	-1.58814e-10	-1.58998e-10	-1.65756e-10	-1.57243e-10	-1.56552e-10	-1.66798e-10	-1.63146e-10	-1.54025e-10	-1.62759e-10	-1.60963e-10	-1.61159e-10	-1.69313e-10	-1.7107e-10	-1.70833e-10	-1.71293e-10	-1.66453e-10	-1.61295e-10
-1.6231e-10	-1.60611e-10	-1.64276e-10	-1.64687e-10	-1.59666e-10	-1.61253e-10	-1.65852e-10	-1.57975e-10	-1.56886e-10	-1.53796e-10	-1.57074e-10	-1.62452e-10	-1.61819e-10	-1.61641e-10	-1.56083e-10	-1.53691e-10	-1.58842e-10	-1.56966e-10	-1.55503e-10	-1.62162e-10	-1.56233e-10	-1.55422e-10	-1.61115e-10	-1.59721e-10	-1.57785e-10	-1.64352e-10	-1.63014e-10	-1.62899e-10	-1.62794e-10	-1.63991e-10	-1.58017e-10	-1.57818e-10	-1.65819e-10	-1.714e-10	-1.66945e-10	-1.62427e-10	-1.60833e-10	-1.62002e-10	-1.74251e-10	-1.72526e-10	-1.68352e-10	-1.61787e-10	-1.57831e-10	-1.63907e-10	-1.76236e-10	-1.76867e-10	-1.74718e-10	-1.65286e-10	-1.63951e-10	-1.64239e-10
-1.67756e-10	-1.67475e-10	-1.59042e-10	-1.54724e-10	-1.66033e-10	-1.62426e-10	-1.56223e-10	-1.51047e-10	-1.56657e-10	-1.58904e-10	-1.67184e-10	-1.58885e-10	-1.6014e-10	-1.66033e-10	-1.72363e-10	-1.68819e-10	-1.62499e-10	-1.5971e-10	-1.62262e-10	-1.62905e-10	-1.59239e-10	-1.5867e-10	-1.65236e-10	-1.61323e-10	-1.58535e-10	-1.60745e-10	-1.58292e-10	-1.64366e-10	-1.64376e-10	-1.68307e-10	-1.62597e-10	-1.50706e-10	-1.59188e-10	-1.68203e-10	-1.65475e-10	-1.6494e-10	-1.66792e-10	-1.65484e-10	-1.55277e-10	-1.58732e-10	-1.60741e-10	-1.62593e-10	-1.60799e-10	-1.62048e-10	-1.58311e-10	-1.60153e-10	-1.6192e-10	-1.60634e-10	-1.5851e-10	-1.64671e-10
-1.59475e-10	-1.63547e-10	-1.61137e-10	-1.60478e-10	-1.50066e-10	-1.56741e-10	-1.64534e-10	-1.6508e-10	-1.61382e-10	-1.6488e-10	-1.67158e-10	-1.60455e-10	-1.50707e-10	-1.6094e-10	-1.5887e-10	-1.58021e-10	-1.51663e-10	-1.5925e-10	-1.61336e-10	-1.54956e-10	-1.65336e-10	-1.60727e-10	-1.59325e-10	-1.6698e-10	-1.6357e-10	-1.59441e-10	-1.60443e-10	-1.59687e-10	-1.55106e-10	-1.60624e-10	-1.65645e-10	-1.63677e-10	-1.64426e-10	-1.59843e-10	-1.55032e-10	-1.58746e-10	-1.60796e-10	-1.60487e-10	-1.65098e-10	-1.6017e-10	-1.54425e-10	-1.55208e-10	-1.51134e-10	-1.54443e-10	-1.62306e-10	-1.57915e-10	-1.57004e-10	-1.56575e-10	-1.60459e-10	-1.60141e-10
-1.69989e-10	-1.66505e-10	-1.59148e-10	-1.66153e-10	-1.62221e-10	-1.56586e-10	-1.61985e-10	-1.62491e-10	-1.58926e-10	-1.62174e-10	-1.63502e-10	-1.59524e-10	-1.57933e-10	-1.652e-10	-1.54956e-10	-1.51736e-10	-1.50379e-10	-1.55935e-10	-1.60519e-10	-1.54934e-10	-1.64196e-10	-1.62418e-10	-1.64791e-10	-1.63561e-10	-1.6613e-10	-1.7405e-10	-1.65406e-10	-1.63264e-10	-1.63321e-10	-1.66837e-10	-1.63675e-10	-1.58684e-10	-1.53028e-10	-1.59967e-10	-1.64929e-10	-1.62052e-10	-1.65096e-10	-1.69163e-10	-1.59023e-10	-1.58531e-10	-1.66573e-10	-1.59118e-10	-1.67608e-10	-1.63455e-10	-1.61474e-10	-1.65834e-10	-1.62745e-10	-1.59211e-10	-1.6215e-10	-1.56795e-10
-1.51337e-10	-1.55411e-10	-1.63333e-10	-1.55927e-10	-1.53754e-10	-1.57536e-10	-1.65477e-10	-1.63866e-10	-1.57557e-10	-1.63681e-10	-1.56129e-10	-1.57711e-10	-1.55977e-10	-1.61983e-10	-1.59672e-10	-1.65501e-10	-1.67424e-10	-1.61314e-10	-1.62632e-10	-1.60464e-10	-1.60384e-10	-1.5985e-10	-1.65439e-10	-1.65039e-10	-1.59641e-10	-1.64225e-10	-1.61939e-10	-1.56956e-10	-1.60316e-10	-1.61594e-10	-1.52735e-10	-1.5735e-10	-1.60895e-10	-1.57311e-10	-1.58506e-10	-1.59649e-10	-1.69573e-10	-1.75892e-10	-1.66e-10	-1.60926e-10	-1.55925e-10	-1.56048e-10	-1.66722e-10	-1.63695e-10	-1.60586e-10	-1.56741e-10	-1.67903e-10	-1.56202e-10	-1.50851e-10	-1.50526e-10
-1.65322e-10	-1.61895e-10	-1.64935e-10	-1.6448e-10	-1.61546e-10	-1.66205e-10	-1.66075e-10	-1.60594e-10	-1.56346e-10	-1.58678e-10	-1.60875e-10	-1.58604e-10	-1.6302e-10	-1.62761e-10	-1.56995e-10	-1.62503e-10	-1.56658e-10	-1.58249e-10	-1.65313e-10	-1.56267e-10	-1.51985e-10	-1.63546e-10	-1.6049e-10	-1.49803e-10	-1.61444e-10	-1.58205e-10	-1.65474e-10	-1.5779e-10	-1.63025e-10	-1.60895e-10	-1.54338e-10	-1.50878e-10	-1.62837e-10	-1.66398e-10	-1.66327e-10	-1.66009e-10	-1.62422e-10	-1.64925e-10	-1.74085e-10	-1.70136e-10	-1.59626e-10	-1.58758e-10	-1.62558e-10	-1.65058e-10	-1.62815e-10	-1.60812e-10	-1.6919e-10	-1.69556e-10	-1.61391e-10	-1.63199e-10
-1.68777e-10	-1.62376e-10	-1.57574e-10	-1.60377e-10	-1.51718e-10	-1.55043e-10	-1.59949e-10	-1.66785e-10	-1.61722e-10	-1.65765e-10	-1.63133e-10	-1.66757e-10	-1.72272e-10	-1.59399e-10	-1.6023e-10	-1.63769e-10	-1.64719e-10	-1.58534e-10	-1.6397e-10	-1.62416e-10	-1.62711e-10	-1.60348e-10	-1.64395e-10	-1.62071e-10	-1.56731e-10	-1.58216e-10	-1.59049e-10	-1.61347e-10	-1.64492e-10	-1.56992e-10	-1.52432e-10	-1.52835e-10	-1.59336e-10	-1.59867e-10	-1.68144e-10	-1.65332e-10	-1.64783e-10	-1.64257e-10	-1.6492e-10	-1.73004e-10	-1.69248e-10	-1.65546e-10	-1.68479e-10	-1.65319e-10	-1.64841e-10	-1.57713e-10	-1.61053e-10	-1.70102e-10	-1.73362e-10	-1.68389e-10
-1.62375e-10	-1.58066e-10	-1.66109e-10	-1.61631e-10	-1.58306e-10	-1.68739e-10	-1.66499e-10	-1.67299e-10	-1.67309e-10	-1.6318e-10	-1.57561e-10	-1.591e-10	-1.56938e-10	-1.5571e-10	-1.55891e-10	-1.55793e-10	-1.60777e-10	-1.582e-10	-1.61111e-10	-1.58926e-10	-1.63703e-10	-1.6306e-10	-1.61635e-10	-1.66022e-10	-1.62136e-10	-1.64612e-10	-1.60074e-10	-1.55995e-10	-1.59944e-10	-1.67172e-10	-1.69054e-10	-1.70868e-10	-1.67838e-10	-1.7608e-10	-1.75158e-10	-1.65538e-10	-1.67301e-10	-1.58536e-10	-1.57733e-10	-1.61335e-10	-1.66439e-10	-1.68813e-10	-1.57681e-10	-1.63948e-10	-1.64548e-10	-1.65904e-10	-1.63517e-10	-1.65018e-10	-1.74498e-10	-1.64937e-10
-1.57078e-10	-1.61164e-10	-1.65201e-10	-1.60156e-10	-1.57422e-10	-1.67466e-10	-1.58877e-10	-1.57512e-10	-1.56319e-10	-1.6044e-10	-1.60401e-10	-1.5614e-10	-1.58951e-10	-1.60386e-10	-1.63538e-10	-1.59997e-10	-1.59564e-10	-1.68417e-10	-1.6245e-10	-1.52819e-10	-1.56179e-10	-1.56976e-10	-1.58012e-10	-1.55615e-10	-1.51635e-10	-1.53199e-10	-1.55295e-10	-1.54404e-10	-1.57192e-10	-1.56646e-10	-1.6526e-10	-1.66884e-10	-1.60129e-10	-1.55743e-10	-1.57087e-10	-1.64129e-10	-1.61665e-10	-1.58837e-10	-1.68495e-10	-1.62059e-10	-1.60611e-10	-1.64874e-10	-1.63851e-10	-1.58564e-10	-1.68117e-10	-1.73739e-10	-1.68013e-10	-1.61422e-10	-1.62421e-10	-1.54826e-10
-1.55106e-10	-1.62373e-10	-1.65365e-10	-1.62926e-10	-1.7783e-10	-1.60582e-10	-1.57528e-10	-1.62767e-10	-1.67785e-10	-1.68209e-10	-1.71628e-10	-1.71142e-10	-1.70873e-10	-1.70822e-10	-1.77387e-10	-1.62512e-10	-1.6823e-10	-1.66006e-10	-1.57789e-10	-1.59087e-10	-1.52502e-10	-1.53878e-10	-1.55984e-10	-1.69069e-10	-1.65818e-10	-1.63515e-10	-1.66753e-10	-1.52463e-10	-1.61481e-10	-1.65387e-10	-1.61922e-10	-1.60993e-10	-1.67814e-10	-1.67381e-10	-1.53952e-10	-1.58679e-10	-1.59816e-10	-1.57402e-10	-1.60175e-10	-1.67532e-10	-1.69761e-10	-1.62847e-10	-1.659e-10	-1.65629e-10	-1.66232e-10	-1.67049e-10	-1.65705e-10	-1.54091e-10	-1.5463e-10	-1.56859e-10
-1.52472e-10	-1.54916e-10	-1.57053e-10	-1.58184e-10	-1.48828e-10	-1.58252e-10	-1.64147e-10	-1.61207e-10	-1.5685e-10	-1.60877e-10	-1.62032e-10	-1.54745e-10	-1.62068e-10	-1.56511e-10	-1.48446e-10	-1.52702e-10	-1.73081e-10	-1.70544e-10	-1.6103e-10	-1.59641e-10	-1.59496e-10	-1.6702e-10	-1.64342e-10	-1.61221e-10	-1.60065e-10	-1.59047e-10	-1.52037e-10	-1.64741e-10	-1.67028e-10	-1.61233e-10	-1.68377e-10	-1.74025e-10	-1.68263e-10	-1.65478e-10	-1.6611e-10	-1.53449e-10	-1.51774e-10	-1.48348e-10	-1.54216e-10	-1.5155e-10	-1.56976e-10	-1.58661e-10	-1.65028e-10	-1.57003e-10	-1.58115e-10	-1.59553e-10	-1.5617e-10	-1.61423e-10	-1.59105e-10	-1.62195e-10
-1.59598e-10	-1.69655e-10	-1.63403e-10	-1.518e-10	-1.65844e-10	-1.62447e-10	-1.64356e-10	-1.60444e-10	-1.61677e-10	-1.59907e-10	-1.62859e-10	-1.61699e-10	-1.55926e-10	-1.58428e-10	-1.5801e-10	-1.6067e-10	-1.53359e-10	-1.60688e-10	-1.67351e-10	-1.6034e-10	-1.50827e-10	-1.5454e-10	-1.66627e-10	-1.67308e-10	-1.56251e-10	-1.64035e-10	-1.65889e-10	-1.65234e-10	-1.59169e-10	-1.61016e-10	-1.64491e-10	-1.71103e-10	-1.65431e-10	-1.62904e-10	-1.61984e-10	-1.57526e-10	-1.62783e-10	-1.67073e-10	-1.68855e-10	-1.62084e-10	-1.66011e-10	-1.67571e-10	-1.69158e-10	-1.63873e-10	-1.69211e-10	-1.64914e-10	-1.56666e-10	-1.54164e-10	-1.59099e-10	-1.60705e-10
-1.58082e-10	-1.54098e-10	-1.55481e-10	-1.57732e-10	-1.6088e-10	-1.74568e-10	-1.6438e-10	-1.6014e-10	-1.59496e-10	-1.57996e-10	-1.64478e-10	-1.64336e-10	-1.59411e-10	-1.59028e-10	-1.57828e-10	-1.55625e-10	-1.5447e-10	-1.60328e-10	-1.58299e-10	-1.57592e-10	-1.61655e-10	-1.614e-10	-1.6091e-10	-1.59806e-10	-1.55604e-10	-1.6154e-10	-1.65545e-10	-1.57166e-10	-1.61337e-10	-1.64219e-10	-1.66125e-10	-1.64538e-10	-1.652e-10	-1.56319e-10	-1.60831e-10	-1.57404e-10	-1.53068e-10	-1.62423e-10	-1.65482e-10	-1.55051e-10	-1.53485e-10	-1.66002e-10	-1.68912e-10	-1.72281e-10	-1.59318e-10	-1.61722e-10	-1.57136e-10	-1.64303e-10	-1.63191e-10	-1.57598e-10
-1.56717e-10	-1.55792e-10	-1.64923e-10	-1.68181e-10	-1.60891e-10	-1.5625e-10	-1.58106e-10	-1.5884e-10	-1.65651e-10	-1.65013e-10	-1.54253e-10	-1.62865e-10	-1.61449e-10	-1.60238e-10	-1.57499e-10	-1.57969e-10	-1.61587e-10	-1.61807e-10	-1.70527e-10	-1.67764e-10	-1.58619e-10	-1.587e-10	-1.625e-10	-1.59177e-10	-1.58877e-10	-1.6319e-10	-1.55079e-10	-1.68326e-10	-1.69613e-10	-1.70094e-10	-1.6683e-10	-1.64115e-10	-1.61006e-10	-1.64735e-10	-1.66279e-10	-1.70244e-10	-1.79171e-10	-1.7153e-10	-1.68295e-10	-1.65704e-10	-1.67328e-10	-1.63846e-10	-1.66974e-10	-1.59854e-10	-1.58488e-10	-1.61738e-10	-1.63439e-10	-1.69425e-10	-1.71621e-10	-1.64585e-10
-1.61601e-10	-1.57855e-10	-1.64126e-10	-1.55299e-10	-1.53189e-10	-1.57628e-10	-1.62518e-10	-1.61271e-10	-1.59117e-10	-1.55502e-10	-1.56539e-10	-1.60826e-10	-1.52711e-10	-1.54289e-10	-1.57494e-10	-1.57282e-10	-1.60654e-10	-1.58577e-10	-1.60098e-10	-1.62711e-10	-1.63579e-10	-1.53514e-10	-1.63681e-10	-1.69679e-10	-1.6466e-10	-1.70038e-10	-1.68281e-10	-1.6982e-10	-1.70186e-10	-1.64639e-10	-1.6263e-10	-1.70019e-10	-1.70992e-10	-1.70612e-10	-1.63987e-10	-1.66481e-10	-1.73924e-10	-1.63268e-10	-1.63347e-10	-1.5011e-10	-1.57236e-10	-1.62201e-10	-1.63241e-10	-1.59473e-10	-1.63466e-10	-1.63948e-10	-1.66146e-10	-1.64532e-10	-1.56579e-10	-1.51866e-10
-1.59316e-10	-1.57309e-10	-1.57451e-10	-1.5581e-10	-1.5766e-10	-1.62474e-10	-1.64919e-10	-1.61226e-10	-1.60517e-10	-1.62333e-10	-1.55004e-10	-1.6239e-10	-1.63565e-10	-1.56984e-10	-1.68192e-10	-1.64923e-10	-1.63567e-10	-1.49337e-10	-1.51543e-10	-1.50199e-10	-1.63102e-10	-1.66563e-10	-1.63734e-10	-1.59845e-10	-1.63637e-10	-1.65128e-10	-1.65067e-10	-1.68861e-10	-1.68815e-10	-1.70404e-10	-1.71877e-10	-1.71386e-10	-1.6166e-10	-1.57085e-10	-1.68906e-10	-1.65296e-10	-1.60122e-10	-1.65714e-10	-1.63197e-10	-1.71778e-10	-1.70186e-10	-1.67227e-10	-1.69141e-10	-1.66924e-10	-1.73381e-10	-1.70111e-10	-1.59185e-10	-1.64102e-10	-1.62739e-10	-1.61139e-10
-1.54983e-10	-1.52315e-10	-1.5188e-10	-1.48423e-10	-1.47199e-10	-1.61718e-10	-1.59161e-10	-1.60571e-10	-1.59037e-10	-1.56368e-10	-1.61832e-10	-1.59587e-10	-1.65269e-10	-1.56481e-10	-1.52879e-10	-1.55517e-10	-1.62656e-10	-1.59902e-10	-1.61244e-10	-1.62595e-10	-1.62459e-10	-1.57263e-10	-1.58324e-10	-1.5856e-10	-1.5403e-10	-1.58684e-10	-1.59173e-10	-1.59764e-10	-1.62283e-10	-1.66559e-10	-1.63006e-10	-1.62367e-10	-1.60068e-10	-1.68544e-10	-1.63144e-10	-1.58606e-10	-1.61864e-10	-1.56354e-10	-1.53837e-10	-1.58777e-10	-1.54957e-10	-1.66119e-10	-1.57878e-10	-1.65007e-10	-1.66336e-10	-1.58926e-10	-1.63435e-10	-1.57165e-10	-1.51637e-10	-1.50666e-10
-1.57725e-10	-1.58237e-10	-1.54889e-10	-1.51473e-10	-1.5275e-10	-1.49719e-10	-1.58105e-10	-1.57485e-10	-1.62335e-10	-1.56325e-10	-1.63507e-10	-1.69349e-10	-1.61412e-10	-1.59132e-10	-1.59272e-10	-1.58512e-10	-1.51966e-10	-1.46912e-10	-1.61549e-10	-1.61456e-10	-1.55303e-10	-1.72056e-10	-1.67335e-10	-1.71286e-10	-1.65704e-10	-1.69761e-10	-1.60385e-10	-1.61134e-10	-1.67254e-10	-1.62561e-10	-1.55504e-10	-1.59829e-10	-1.58796e-10	-1.57085e-10	-1.60416e-10	-1.63072e-10	-1.58281e-10	-1.70657e-10	-1.66003e-10	-1.666e-10	-1.61781e-10	-1.63448e-10	-1.71142e-10	-1.69596e-10	-1.66899e-10	-1.57868e-10	-1.60218e-10	-1.58006e-10	-1.5406e-10	-1.59095e-10
-1.57183e-10	-1.56093e-10	-1.6179e-10	-1.62482e-10	-1.62953e-10	-1.62981e-10	-1.63556e-10	-1.58799e-10	-1.6456e-10	-1.576e-10	-1.60107e-10	-1.60507e-10	-1.59075e-10	-1.58959e-10	-1.53716e-10	-1.55517e-10	-1.60114e-10	-1.61663e-10	-1.63594e-10	-1.6032e-10	-1.64285e-10	-1.64411e-10	-1.67522e-10	-1.67995e-10	-1.55029e-10	-1.55523e-10	-1.5401e-10	-1.60575e-10	-1.64636e-10	-1.60076e-10	-1.58045e-10	-1.6105e-10	-1.61761e-10	-1.637e-10	-1.65042e-10	-1.53719e-10	-1.54594e-10	-1.64687e-10	-1.58106e-10	-1.59216e-10	-1.58145e-10	-1.61333e-10	-1.66121e-10	-1.65966e-10	-1.63913e-10	-1.58712e-10	-1.63438e-10	-1.53434e-10	-1.52534e-10	-1.60381e-10
-1.64125e-10	-1.53593e-10	-1.60243e-10	-1.609e-10	-1.59604e-10	-1.64026e-10	-1.69279e-10	-1.60923e-10	-1.51531e-10	-1.63675e-10	-1.57838e-10	-1.65831e-10	-1.63975e-10	-1.59131e-10	-1.55639e-10	-1.61455e-10	-1.6673e-10	-1.63405e-10	-1.69601e-10	-1.69092e-10	-1.66564e-10	-1.6077e-10	-1.62817e-10	-1.56255e-10	-1.62291e-10	-1.66213e-10	-1.68038e-10	-1.59368e-10	-1.64355e-10	-1.58153e-10	-1.52806e-10	-1.451e-10	-1.57699e-10	-1.67597e-10	-1.69927e-10	-1.69505e-10	-1.62443e-10	-1.61924e-10	-1.6475e-10	-1.64269e-10	-1.66717e-10	-1.62619e-10	-1.5778e-10	-1.62714e-10	-1.56337e-10	-1.57126e-10	-1.61065e-10	-1.52557e-10	-1.61742e-10	-1.61351e-10
-1.62279e-10	-1.57824e-10	-1.61774e-10	-1.57344e-10	-1.52419e-10	-1.60144e-10	-1.5442e-10	-1.63029e-10	-1.60428e-10	-1.553e-10	-1.54657e-10	-1.47321e-10	-1.58152e-10	-1.60605e-10	-1.50559e-10	-1.55382e-10	-1.61423e-10	-1.63964e-10	-1.67794e-10	-1.60251e-10	-1.67787e-10	-1.55751e-10	-1.53417e-10	-1.71245e-10	-1.65873e-10	-1.69183e-10	-1.65524e-10	-1.65432e-10	-1.60659e-10	-1.65753e-10	-1.655e-10	-1.59823e-10	-1.71175e-10	-1.64775e-10	-1.68113e-10	-1.63581e-10	-1.55267e-10	-1.63149e-10	-1.64655e-10	-1.60822e-10	-1.57203e-10	-1.62896e-10	-1.63141e-10	-1.6035e-10	-1.58455e-10	-1.5196e-10	-1.68859e-10	-1.65677e-10	-1.60102e-10	-1.53212e-10
-1.61945e-10	-1.62653e-10	-1.70835e-10	-1.66897e-10	-1.64234e-10	-1.6244e-10	-1.62019e-10	-1.62687e-10	-1.55258e-10	-1.6266e-10	-1.53986e-10	-1.56179e-10	-1.54088e-10	-1.49066e-10	-1.62195e-10	-1.58462e-10	-1.69078e-10	-1.71612e-10	-1.58877e-10	-1.57344e-10	-1.68227e-10	-1.65522e-10	-1.58266e-10	-1.576e-10	-1.58164e-10	-1.65193e-10	-1.57309e-10	-1.50957e-10	-1.52667e-10	-1.60789e-10	-1.6831e-10	-1.72796e-10	-1.73443e-10	-1.75102e-10	-1.61891e-10	-1.73521e-10	-1.65873e-10	-1.53163e-10	-1.5575e-10	-1.59475e-10	-1.5816e-10	-1.61309e-10	-1.60146e-10	-1.62402e-10	-1.55452e-10	-1.54026e-10	-1.59999e-10	-1.58894e-10	-1.58733e-10	-1.65238e-10
-1.58353e-10	-1.55592e-10	-1.53007e-10	-1.60672e-10	-1.61346e-10	-1.65537e-10	-1.5197e-10	-1.62169e-10	-1.57139e-10	-1.57343e-10	-1.56005e-10	-1.62673e-10	-1.58796e-10	-1.58405e-10	-1.65734e-10	-1.65034e-10	-1.613e-10	-1.65513e-10	-1.66433e-10	-1.6287e-10	-1.58392e-10	-1.5776e-10	-1.59762e-10	-1.62654e-10	-1.56185e-10	-1.59544e-10	-1.5574e-10	-1.67015e-10	-1.7185e-10	-1.66036e-10	-1.62641e-10	-1.62684e-10	-1.62521e-10	-1.6791e-10	-1.6833e-10	-1.58987e-10	-1.61203e-10	-1.56322e-10	-1.5301e-10	-1.57297e-10	-1.67523e-10	-1.59698e-10	-1.57141e-10	-1.58006e-10	-1.63676e-10	-1.68594e-10	-1.63146e-10	-1.58433e-10	-1.48076e-10	-1.52122e-10
-1.62922e-10	-1.58392e-10	-1.61269e-10	-1.60901e-10	-1.57488e-10	-1.66075e-10	-1.57651e-10	-1.59353e-10	-1.60131e-10	-1.593e-10	-1.62968e-10	-1.56839e-10	-1.60242e-10	-1.56381e-10	-1.59267e-10	-1.54436e-10	-1.59416e-10	-1.70333e-10	-1.63136e-10	-1.61982e-10	-1.6173e-10	-1.58329e-10	-1.5623e-10	-1.61837e-10	-1.60139e-10	-1.54955e-10	-1.53991e-10	-1.63433e-10	-1.58129e-10	-1.62164e-10	-1.61516e-10	-1.61948e-10	-1.62124e-10	-1.56428e-10	-1.53353e-10	-1.54525e-10	-1.58792e-10	-1.61905e-10	-1.55474e-10	-1.62814e-10	-1.70793e-10	-1.58662e-10	-1.57346e-10	-1.56925e-10	-1.55212e-10	-1.63445e-10	-1.69265e-10	-1.60431e-10	-1.61055e-10	-1.72559e-10
-1.65093e-10	-1.5936e-10	-1.60001e-10	-1.57911e-10	-1.61451e-10	-1.56028e-10	-1.53641e-10	-1.53453e-10	-1.57081e-10	-1.60171e-10	-1.59539e-10	-1.61456e-10	-1.57525e-10	-1.59171e-10	-1.57219e-10	-1.59575e-10	-1.62412e-10	-1.58525e-10	-1.60309e-10	-1.53924e-10	-1.64757e-10	-1.63218e-10	-1.59389e-10	-1.55808e-10	-1.5786e-10	-1.49514e-10	-1.58774e-10	-1.58424e-10	-1.59304e-10	-1.64194e-10	-1.61586e-10	-1.49536e-10	-1.58144e-10	-1.59212e-10	-1.60824e-10	-1.5895e-10	-1.63576e-10	-1.57064e-10	-1.52737e-10	-1.5982e-10	-1.69759e-10	-1.56545e-10	-1.62345e-10	-1.61457e-10	-1.67462e-10	-1.68624e-10	-1.63676e-10	-1.67346e-10	-1.52583e-10	-1.58759e-10
-1.51611e-10	-1.54214e-10	-1.54116e-10	-1.52567e-10	-1.56603e-10	-1.59506e-10	-1.5588e-10	-1.5393e-10	-1.50682e-10	-1.61444e-10	-1.57941e-10	-1.61602e-10	-1.57336e-10	-1.63126e-10	-1.71879e-10	-1.73507e-10	-1.75211e-10	-1.68873e-10	-1.68502e-10	-1.56165e-10	-1.59451e-10	-1.57516e-10	-1.69596e-10	-1.687e-10	-1.64142e-10	-1.63403e-10	-1.64685e-10	-1.64133e-10	-1.61978e-10	-1.62702e-10	-1.70179e-10	-1.65406e-10	-1.61866e-10	-1.55891e-10	-1.54769e-10	-1.60282e-10	-1.58804e-10	-1.58371e-10	-1.56944e-10	-1.56044e-10	-1.65831e-10	-1.54962e-10	-1.51499e-10	-1.53427e-10	-1.49935e-10	-1.65852e-10	-1.72547e-10	-1.64208e-10	-1.66588e-10	-1.62723e-10
-1.53242e-10	-1.64346e-10	-1.59975e-10	-1.50518e-10	-1.49966e-10	-1.6289e-10	-1.59231e-10	-1.56648e-10	-1.65065e-10	-1.65546e-10	-1.60611e-10	-1.69569e-10	-1.71365e-10	-1.62198e-10	-1.66665e-10	-1.71397e-10	-1.62843e-10	-1.64472e-10	-1.66649e-10	-1.68143e-10	-1.63946e-10	-1.6578e-10	-1.66323e-10	-1.74257e-10	-1.72538e-10	-1.60779e-10	-1.59211e-10	-1.66161e-10	-1.68157e-10	-1.64432e-10	-1.58352e-10	-1.55629e-10	-1.59178e-10	-1.58019e-10	-1.64424e-10	-1.56664e-10	-1.64145e-10	-1.56684e-10	-1.59417e-10	-1.68282e-10	-1.61765e-10	-1.64523e-10	-1.54706e-10	-1.57768e-10	-1.63934e-10	-1.61362e-10	-1.6264e-10	-1.63336e-10	-1.60298e-10	-1.64461e-10
-1.56065e-10	-1.61352e-10	-1.62992e-10	-1.59996e-10	-1.58994e-10	-1.67948e-10	-1.63169e-10	-1.61973e-10	-1.68576e-10	-1.60872e-10	-1.51832e-10	-1.53655e-10	-1.59405e-10	-1.62357e-10	-1.62348e-10	-1.56197e-10	-1.60976e-10	-1.6458e-10	-1.62421e-10	-1.6324e-10	-1.61686e-10	-1.62839e-10	-1.61145e-10	-1.6364e-10	-1.60051e-10	-1.63695e-10	-1.59138e-10	-1.59113e-10	-1.63681e-10	-1.66527e-10	-1.63449e-10	-1.60298e-10	-1.57002e-10	-1.57483e-10	-1.5623e-10	-1.54217e-10	-1.60537e-10	-1.58627e-10	-1.61556e-10	-1.6881e-10	-1.59088e-10	-1.58907e-10	-1.63346e-10	-1.60262e-10	-1.6751e-10	-1.63695e-10	-1.56565e-10	-1.56827e-10	-1.52583e-10	-1.58117e-10
-1.57681e-10	-1.61111e-10	-1.65135e-10	-1.70759e-10	-1.6007e-10	-1.55961e-10	-1.56047e-10	-1.59798e-10	-1.52433e-10	-1.5087e-10	-1.44686e-10	-1.53837e-10	-1.48793e-10	-1.50978e-10	-1.55475e-10	-1.54889e-10	-1.55028e-10	-1.58246e-10	-1.6088e-10	-1.56948e-10	-1.60853e-10	-1.64182e-10	-1.59399e-10	-1.5821e-10	-1.56122e-10	-1.57628e-10	-1.61373e-10	-1.49144e-10	-1.59812e-10	-1.70623e-10	-1.58002e-10	-1.525e-10	-1.50615e-10	-1.56997e-10	-1.60188e-10	-1.61234e-10	-1.61294e-10	-1.53768e-10	-1.52498e-10	-1.5487e-10	-1.58159e-10	-1.64812e-10	-1.70724e-10	-1.66371e-10	-1.63945e-10	-1.5723e-10	-1.59334e-10	-1.65593e-10	-1.56211e-10	-1.49651e-10
-1.6088e-10	-1.56071e-10	-1.57126e-10	-1.70512e-10	-1.56336e-10	-1.63342e-10	-1.68928e-10	-1.58711e-10	-1.59856e-10	-1.59168e-10	-1.65189e-10	-1.66286e-10	-1.58905e-10	-1.56052e-10	-1.60999e-10	-1.54095e-10	-1.5566e-10	-1.54514e-10	-1.58495e-10	-1.59471e-10	-1.52097e-10	-1.52357e-10	-1.59887e-10	-1.58693e-10	-1.51083e-10	-1.5055e-10	-1.54155e-10	-1.57043e-10	-1.62651e-10	-1.63128e-10	-1.61042e-10	-1.60594e-10	-1.60229e-10	-1.56561e-10	-1.64932e-10	-1.64774e-10	-1.54469e-10	-1.53498e-10	-1.57666e-10	-1.57568e-10	-1.59512e-10	-1.53813e-10	-1.47604e-10	-1.51764e-10	-1.53811e-10	-1.53338e-10	-1.55016e-10	-1.61785e-10	-1.64472e-10	-1.6754e-10
-1.68182e-10	-1.65053e-10	-1.64151e-10	-1.5439e-10	-1.68493e-10	-1.62686e-10	-1.682e-10	-1.6625e-10	-1.72757e-10	-1.68719e-10	-1.63739e-10	-1.66697e-10	-1.67619e-10	-1.5917e-10	-1.54983e-10	-1.6295e-10	-1.66427e-10	-1.6736e-10	-1.52312e-10	-1.52184e-10	-1.57696e-10	-1.63299e-10	-1.70765e-10	-1.66323e-10	-1.58354e-10	-1.58666e-10	-1.68011e-10	-1.61554e-10	-1.60573e-10	-1.5748e-10	-1.53545e-10	-1.56248e-10	-1.4982e-10	-1.50987e-10	-1.636e-10	-1.548e-10	-1.50117e-10	-1.5872e-10	-1.55604e-10	-1.5551e-10	-1.53532e-10	-1.6117e-10	-1.58507e-10	-1.51481e-10	-1.56316e-10	-1.55322e-10	-1.58638e-10	-1.61068e-10	-1.56214e-10	-1.5497e-10
-1.62931e-10	-1.584e-10	-1.64715e-10	-1.64026e-10	-1.56603e-10	-1.58499e-10	-1.61242e-10	-1.59253e-10	-1.62541e-10	-1.63277e-10	-1.57717e-10	-1.57369e-10	-1.54917e-10	-1.58179e-10	-1.64636e-10	-1.51624e-10	-1.51873e-10	-1.64908e-10	-1.62766e-10	-1.66555e-10	-1.60316e-10	-1.64203e-10	-1.57584e-10	-1.60379e-10	-1.62116e-10	-1.62177e-10	-1.57403e-10	-1.57497e-10	-1.54971e-10	-1.55191e-10	-1.54657e-10	-1.47941e-10	-1.5387e-10	-1.50873e-10	-1.53748e-10	-1.57819e-10	-1.52193e-10	-1.56505e-10	-1.49994e-10	-1.49777e-10	-1.4753e-10	-1.46276e-10	-1.59622e-10	-1.64734e-10	-1.55838e-10	-1.5471e-10	-1.62104e-10	-1.62554e-10	-1.61096e-10	-1.57579e-10
-1.57265e-10	-1.59231e-10	-1.65096e-10	-1.63157e-10	-1.66481e-10	-1.6637e-10	-1.74877e-10	-1.69627e-10	-1.59804e-10	-1.55713e-10	-1.58365e-10	-1.52369e-10	-1.56012e-10	-1.61775e-10	-1.58228e-10	-1.61247e-10	-1.57673e-10	-1.57182e-10	-1.57338e-10	-1.55975e-10	-1.52012e-10	-1.5676e-10	-1.52996e-10	-1.50701e-10	-1.59698e-10	-1.63509e-10	-1.67309e-10	-1.60408e-10	-1.52928e-10	-1.60036e-10	-1.6501e-10	-1.57755e-10	-1.59468e-10	-1.49175e-10	-1.5374e-10	-1.56714e-10	-1.55314e-10	-1.53795e-10	-1.57172e-10	-1.53955e-10	-1.61355e-10	-1.57141e-10	-1.54526e-10	-1.57562e-10	-1.50907e-10	-1.59882e-10	-1.61438e-10	-1.7036e-10	-1.68253e-10	-1.58688e-10
-1.65535e-10	-1.59619e-10	-1.61819e-10	-1.54884e-10	-1.62083e-10	-1.64482e-10	-1.68333e-10	-1.60357e-10	-1.62197e-10	-1.58543e-10	-1.53665e-10	-1.55363e-10	-1.58003e-10	-1.62916e-10	-1.62402e-10	-1.60234e-10	-1.57165e-10	-1.54525e-10	-1.58349e-10	-1.64646e-10	-1.72102e-10	-1.59965e-10	-1.65019e-10	-1.6298e-10	-1.65634e-10	-1.55019e-10	-1.55385e-10	-1.6811e-10	-1.63077e-10	-1.56061e-10	-1.64469e-10	-1.66882e-10	-1.53119e-10	-1.63222e-10	-1.56693e-10	-1.54947e-10	-1.62089e-10	-1.64666e-10	-1.64038e-10	-1.66711e-10	-1.6245e-10	-1.6348e-10	-1.63357e-10	-1.65894e-10	-1.64406e-10	-1.58597e-10	-1.60338e-10	-1.59107e-10	-1.65054e-10	-1.66124e-10
-1.60854e-10	-1.69849e-10	-1.56255e-10	-1.56299e-10	-1.64121e-10	-1.56945e-10	-1.5553e-10	-1.55027e-10	-1.63897e-10	-1.5454e-10	-1.52729e-10	-1.63982e-10	-1.5821e-10	-1.58707e-10	-1.55403e-10	-1.48825e-10	-1.52561e-10	-1.65749e-10	-1.63104e-10	-1.61302e-10	-1.55346e-10	-1.60368e-10	-1.53851e-10	-1.55676e-10	-1.61516e-10	-1.56322e-10	-1.58675e-10	-1.5895e-10	-1.59395e-10	-1.64763e-10	-1.59298e-10	-1.61505e-10	-1.49704e-10	-1.55173e-10	-1.49433e-10	-1.55738e-10	-1.55038e-10	-1.56496e-10	-1.51952e-10	-1.58873e-10	-1.63759e-10	-1.66735e-10	-1.68956e-10	-1.64247e-10	-1.59905e-10	-1.5655e-10	-1.55292e-10	-1.62585e-10	-1.64542e-10	-1.56616e-10
-1.59446e-10	-1.60804e-10	-1.52111e-10	-1.61536e-10	-1.58576e-10	-1.58173e-10	-1.67659e-10	-1.67728e-10	-1.58924e-10	-1.61314e-10	-1.54781e-10	-1.68076e-10	-1.70577e-10	-1.68519e-10	-1.58627e-10	-1.58628e-10	-1.59839e-10	-1.60566e-10	-1.73602e-10	-1.63561e-10	-1.59061e-10	-1.56424e-10	-1.49431e-10	-1.56146e-10	-1.42137e-10	-1.51959e-10	-1.5567e-10	-1.64636e-10	-1.6596e-10	-1.62291e-10	-1.59156e-10	-1.63697e-10	-1.64507e-10	-1.71034e-10	-1.61782e-10	-1.62797e-10	-1.65254e-10	-1.66826e-10	-1.67895e-10	-1.64626e-10	-1.59624e-10	-1.57474e-10	-1.60567e-10	-1.62615e-10	-1.54936e-10	-1.62404e-10	-1.55045e-10	-1.58205e-10	-1.56645e-10	-1.53856e-10
-1.59277e-10	-1.60038e-10	-1.62838e-10	-1.5388e-10	-1.48407e-10	-1.46074e-10	-1.62147e-10	-1.6064e-10	-1.60873e-10	-1.58097e-10	-1.58641e-10	-1.60092e-10	-1.52265e-10	-1.62235e-10	-1.70459e-10	-1.62805e-10	-1.64586e-10	-1.61361e-10	-1.5066e-10	-1.56903e-10	-1.6038e-10	-1.60143e-10	-1.55735e-10	-1.48276e-10	-1.52835e-10	-1.63863e-10	-1.5767e-10	-1.52619e-10	-1.49588e-10	-1.52715e-10	-1.63968e-10	-1.58188e-10	-1.57273e-10	-1.59629e-10	-1.51709e-10	-1.57124e-10	-1.64052e-10	-1.63015e-10	-1.69164e-10	-1.58845e-10	-1.65258e-10	-1.61371e-10	-1.64152e-10	-1.6276e-10	-1.65607e-10	-1.53048e-10	-1.58426e-10	-1.60244e-10	-1.60637e-10	-1.62471e-10
-1.66869e-10	-1.68385e-10	-1.62673e-10	-1.52051e-10	-1.64162e-10	-1.60408e-10	-1.60098e-10	-1.66387e-10	-1.52696e-10	-1.55203e-10	-1.57855e-10	-1.55335e-10	-1.56013e-10	-1.54195e-10	-1.67257e-10	-1.59389e-10	-1.66503e-10	-1.53541e-10	-1.52157e-10	-1.46744e-10	-1.50198e-10	-1.49631e-10	-1.49466e-10	-1.52108e-10	-1.54514e-10	-1.60713e-10	-1.56934e-10	-1.59354e-10	-1.66423e-10	-1.69746e-10	-1.56995e-10	-1.66185e-10	-1.55121e-10	-1.56909e-10	-1.56173e-10	-1.56926e-10	-1.61086e-10	-1.68528e-10	-1.73876e-10	-1.70985e-10	-1.6013e-10	-1.6e-10	-1.71585e-10	-1.6506e-10	-1.63601e-10	-1.58353e-10	-1.51162e-10	-1.47067e-10	-1.47935e-10	-1.50201e-10
-1.60499e-10	-1.52872e-10	-1.5653e-10	-1.56591e-10	-1.6054e-10	-1.66357e-10	-1.58933e-10	-1.5802e-10	-1.5497e-10	-1.49132e-10	-1.58838e-10	-1.63474e-10	-1.46274e-10	-1.56276e-10	-1.66312e-10	-1.63415e-10	-1.60381e-10	-1.57171e-10	-1.58236e-10	-1.62679e-10	-1.60404e-10	-1.54727e-10	-1.56301e-10	-1.54389e-10	-1.53945e-10	-1.56713e-10	-1.56714e-10	-1.57222e-10	-1.51822e-10	-1.61226e-10	-1.62487e-10	-1.59608e-10	-1.53002e-10	-1.61473e-10	-1.65164e-10	-1.60129e-10	-1.58212e-10	-1.60002e-10	-1.58894e-10	-1.55174e-10	-1.60734e-10	-1.56648e-10	-1.59061e-10	-1.52948e-10	-1.53984e-10	-1.52096e-10	-1.50643e-10	-1.49564e-10	-1.48588e-10	-1.52617e-10
-1.52458e-10	-1.51217e-10	-1.50835e-10	-1.59752e-10	-1.63733e-10	-1.60035e-10	-1.58576e-10	-1.62984e-10	-1.6801e-10	-1.57122e-10	-1.53395e-10	-1.60716e-10	-1.61026e-10	-1.56069e-10	-1.58622e-10	-1.56978e-10	-1.60661e-10	-1.64486e-10	-1.63431e-10	-1.58892e-10	-1.51775e-10	-1.62869e-10	-1.63266e-10	-1.59456e-10	-1.58413e-10	-1.62449e-10	-1.62685e-10	-1.70826e-10	-1.6803e-10	-1.61729e-10	-1.56201e-10	-1.57083e-10	-1.67821e-10	-1.67565e-10	-1.6012e-10	-1.62428e-10	-1.58554e-10	-1.63933e-10	-1.57963e-10	-1.60197e-10	-1.60147e-10	-1.52163e-10	-1.56328e-10	-1.56556e-10	-1.50264e-10	-1.48034e-10	-1.53694e-10	-1.52708e-10	-1.59355e-10	-1.59953e-10
-1.54891e-10	-1.49769e-10	-1.49985e-10	-1.52817e-10	-1.61148e-10	-1.59537e-10	-1.63268e-10	-1.67556e-10	-1.56835e-10	-1.5324e-10	-1.56431e-10	-1.5578e-10	-1.61178e-10	-1.53824e-10	-1.50371e-10	-1.45488e-10	-1.56785e-10	-1.57907e-10	-1.57564e-10	-1.63582e-10	-1.58628e-10	-1.49533e-10	-1.54573e-10	-1.55544e-10	-1.60115e-10	-1.55998e-10	-1.57786e-10	-1.58393e-10	-1.59477e-10	-1.52072e-10	-1.60502e-10	-1.67402e-10	-1.66003e-10	-1.60953e-10	-1.68475e-10	-1.69775e-10	-1.63321e-10	-1.6487e-10	-1.63463e-10	-1.69184e-10	-1.64862e-10	-1.68037e-10	-1.68443e-10	-1.60975e-10	-1.55784e-10	-1.51603e-10	-1.55669e-10	-1.56542e-10	-1.55023e-10	-1.5365e-10
-1.63361e-10	-1.56937e-10	-1.54018e-10	-1.54041e-10	-1.50075e-10	-1.46202e-10	-1.5233e-10	-1.53686e-10	-1.56708e-10	-1.6026e-10	-1.58103e-10	-1.61598e-10	-1.60679e-10	-1.5836e-10	-1.54188e-10	-1.59249e-10	-1.59315e-10	-1.51768e-10	-1.56672e-10	-1.54097e-10	-1.5778e-10	-1.57606e-10	-1.59614e-10	-1.58372e-10	-1.61081e-10	-1.58214e-10	-1.57364e-10	-1.57694e-10	-1.56602e-10	-1.57838e-10	-1.60636e-10	-1.56559e-10	-1.56327e-10	-1.55067e-10	-1.52853e-10	-1.58727e-10	-1.58315e-10	-1.56344e-10	-1.62818e-10	-1.63861e-10	-1.54974e-10	-1.58097e-10	-1.57127e-10	-1.5373e-10	-1.49737e-10	-1.54378e-10	-1.58079e-10	-1.6234e-10	-1.63806e-10	-1.63129e-10
-1.63591e-10	-1.55222e-10	-1.56771e-10	-1.59303e-10	-1.66064e-10	-1.61592e-10	-1.61151e-10	-1.55204e-10	-1.60069e-10	-1.64731e-10	-1.60678e-10	-1.62678e-10	-1.56083e-10	-1.51629e-10	-1.5185e-10	-1.56698e-10	-1.56548e-10	-1.55041e-10	-1.51984e-10	-1.61687e-10	-1.59835e-10	-1.55888e-10	-1.61675e-10	-1.66536e-10	-1.58008e-10	-1.62122e-10	-1.55642e-10	-1.51597e-10	-1.49795e-10	-1.58349e-10	-1.53952e-10	-1.49569e-10	-1.55424e-10	-1.60177e-10	-1.59321e-10	-1.58735e-10	-1.57983e-10	-1.61838e-10	-1.55455e-10	-1.57441e-10	-1.49212e-10	-1.52752e-10	-1.56645e-10	-1.57437e-10	-1.54956e-10	-1.60125e-10	-1.60045e-10	-1.64191e-10	-1.64348e-10	-1.60198e-10
-1.58343e-10	-1.60746e-10	-1.68239e-10	-1.58759e-10	-1.54761e-10	-1.51578e-10	-1.6267e-10	-1.57519e-10	-1.6117e-10	-1.70974e-10	-1.64204e-10	-1.598e-10	-1.53419e-10	-1.56547e-10	-1.56751e-10	-1.5138e-10	-1.48854e-10	-1.53651e-10	-1.56831e-10	-1.6039e-10	-1.57743e-10	-1.615e-10	-1.59372e-10	-1.61962e-10	-1.65472e-10	-1.55071e-10	-1.58558e-10	-1.546e-10	-1.56639e-10	-1.55616e-10	-1.58437e-10	-1.61275e-10	-1.57294e-10	-1.62677e-10	-1.61253e-10	-1.65519e-10	-1.61179e-10	-1.49782e-10	-1.54934e-10	-1.53774e-10	-1.61877e-10	-1.62356e-10	-1.60423e-10	-1.60884e-10	-1.67464e-10	-1.67441e-10	-1.65706e-10	-1.57813e-10	-1.518e-10	-1.51254e-10
-1.6499e-10	-1.62768e-10	-1.49921e-10	-1.4485e-10	-1.54683e-10	-1.52167e-10	-1.51111e-10	-1.52858e-10	-1.58372e-10	-1.61764e-10	-1.5223e-10	-1.56182e-10	-1.67038e-10	-1.58549e-10	-1.64873e-10	-1.67969e-10	-1.6855e-10	-1.66017e-10	-1.68033e-10	-1.60541e-10	-1.5612e-10	-1.60225e-10	-1.61075e-10	-1.67238e-10	-1.7065e-10	-1.62551e-10	-1.54585e-10	-1.61328e-10	-1.58706e-10	-1.55997e-10	-1.59433e-10	-1.62799e-10	-1.63089e-10	-1.67334e-10	-1.5779e-10	-1.53336e-10	-1.53919e-10	-1.55157e-10	-1.55322e-10	-1.65008e-10	-1.63035e-10	-1.50382e-10	-1.6091e-10	-1.63535e-10	-1.63707e-10	-1.67844e-10	-1.71496e-10	-1.68694e-10	-1.61812e-10	-1.54364e-10
-1.65099e-10	-1.58184e-10	-1.58604e-10	-1.58292e-10	-1.60688e-10	-1.63908e-10	-1.56911e-10	-1.53684e-10	-1.64068e-10	-1.57296e-10	-1.5082e-10	-1.56773e-10	-1.60794e-10	-1.61394e-10	-1.59208e-10	-1.70315e-10	-1.65562e-10	-1.66615e-10	-1.6573e-10	-1.61923e-10	-1.65144e-10	-1.59143e-10	-1.61945e-10	-1.58886e-10	-1.54948e-10	-1.62585e-10	-1.56732e-10	-1.56648e-10	-1.61944e-10	-1.56709e-10	-1.59467e-10	-1.596e-10	-1.58469e-10	-1.62811e-10	-1.653e-10	-1.60162e-10	-1.59297e-10	-1.52611e-10	-1.6499e-10	-1.63504e-10	-1.62865e-10	-1.51125e-10	-1.53863e-10	-1.53006e-10	-1.57099e-10	-1.62493e-10	-1.60085e-10	-1.56988e-10	-1.52694e-10	-1.56964e-10
-1.58616e-10	-1.67864e-10	-1.63735e-10	-1.59961e-10	-1.59536e-10	-1.64643e-10	-1.63205e-10	-1.61686e-10	-1.5539e-10	-1.59799e-10	-1.57513e-10	-1.52918e-10	-1.57083e-10	-1.59409e-10	-1.5951e-10	-1.63779e-10	-1.61482e-10	-1.6618e-10	-1.66756e-10	-1.61355e-10	-1.62935e-10	-1.65986e-10	-1.55717e-10	-1.60895e-10	-1.6876e-10	-1.68678e-10	-1.59804e-10	-1.563e-10	-1.54761e-10	-1.62685e-10	-1.54975e-10	-1.56879e-10	-1.55278e-10	-1.56208e-10	-1.60035e-10	-1.57578e-10	-1.55879e-10	-1.60474e-10	-1.60346e-10	-1.59128e-10	-1.57757e-10	-1.58617e-10	-1.53032e-10	-1.59849e-10	-1.6092e-10	-1.48957e-10	-1.4943e-10	-1.59719e-10	-1.63477e-10	-1.6038e-10
-1.60093e-10	-1.59394e-10	-1.56579e-10	-1.60253e-10	-1.5946e-10	-1.58761e-10	-1.67414e-10	-1.58112e-10	-1.49805e-10	-1.50408e-10	-1.58592e-10	-1.59865e-10	-1.59835e-10	-1.53005e-10	-1.56626e-10	-1.5611e-10	-1.59731e-10	-1.59287e-10	-1.53469e-10	-1.53826e-10	-1.53112e-10	-1.58908e-10	-1.57958e-10	-1.62343e-10	-1.65638e-10	-1.59313e-10	-1.55506e-10	-1.62611e-10	-1.62826e-10	-1.54766e-10	-1.60546e-10	-1.57095e-10	-1.5735e-10	-1.5658e-10	-1.56186e-10	-1.56711e-10	-1.58121e-10	-1.54114e-10	-1.4673e-10	-1.56628e-10	-1.55166e-10	-1.53708e-10	-1.58939e-10	-1.642e-10	-1.4888e-10	-1.62146e-10	-1.63138e-10	-1.59577e-10	-1.63054e-10	-1.61347e-10
-1.46826e-10	-1.55232e-10	-1.61117e-10	-1.6349e-10	-1.55664e-10	-1.59012e-10	-1.50633e-10	-1.57532e-10	-1.57506e-10	-1.6069e-10	-1.62605e-10	-1.75656e-10	-1.71066e-10	-1.69993e-10	-1.72889e-10	-1.62177e-10	-1.57579e-10	-1.57143e-10	-1.53665e-10	-1.60857e-10	-1.56373e-10	-1.56457e-10	-1.61668e-10	-1.60527e-10	-1.58016e-10	-1.54519e-10	-1.61874e-10	-1.70313e-10	-1.61308e-10	-1.57457e-10	-1.59208e-10	-1.66239e-10	-1.68666e-10	-1.69383e-10	-1.63581e-10	-1.58162e-10	-1.56758e-10	-1.56039e-10	-1.62202e-10	-1.58821e-10	-1.56798e-10	-1.56063e-10	-1.61396e-10	-1.5655e-10	-1.61604e-10	-1.58882e-10	-1.65435e-10	-1.61851e-10	-1.61242e-10	-1.57825e-10
-1.64234e-10	-1.57797e-10	-1.57456e-10	-1.60234e-10	-1.63951e-10	-1.63205e-10	-1.53721e-10	-1.55081e-10	-1.58955e-10	-1.56847e-10	-1.58602e-10	-1.5496e-10	-1.54104e-10	-1.62124e-10	-1.56712e-10	-1.59727e-10	-1.61584e-10	-1.61559e-10	-1.5834e-10	-1.61563e-10	-1.51283e-10	-1.64856e-10	-1.6154e-10	-1.58269e-10	-1.51332e-10	-1.45017e-10	-1.50874e-10	-1.52623e-10	-1.49813e-10	-1.53467e-10	-1.55215e-10	-1.47265e-10	-1.54637e-10	-1.56089e-10	-1.47725e-10	-1.53377e-10	-1.54335e-10	-1.55128e-10	-1.54397e-10	-1.581e-10	-1.51439e-10	-1.56147e-10	-1.54715e-10	-1.59347e-10	-1.50656e-10	-1.47692e-10	-1.52259e-10	-1.522e-10	-1.58129e-10	-1.56884e-10
-1.55902e-10	-1.53589e-10	-1.52171e-10	-1.59032e-10	-1.53919e-10	-1.50597e-10	-1.59913e-10	-1.57562e-10	-1.64606e-10	-1.54014e-10	-1.56967e-10	-1.59865e-10	-1.5556e-10	-1.61194e-10	-1.58905e-10	-1.56247e-10	-1.61345e-10	-1.57056e-10	-1.49684e-10	-1.4392e-10	-1.45667e-10	-1.60795e-10	-1.53123e-10	-1.53071e-10	-1.60548e-10	-1.68538e-10	-1.57037e-10	-1.59646e-10	-1.55995e-10	-1.6118e-10	-1.59959e-10	-1.62493e-10	-1.61169e-10	-1.62351e-10	-1.55063e-10	-1.57768e-10	-1.56803e-10	-1.51827e-10	-1.58362e-10	-1.55885e-10	-1.62893e-10	-1.59656e-10	-1.6381e-10	-1.65426e-10	-1.63347e-10	-1.69899e-10	-1.66069e-10	-1.62977e-10	-1.576e-10	-1.67328e-10
-1.63019e-10	-1.54242e-10	-1.52194e-10	-1.47843e-10	-1.47985e-10	-1.52762e-10	-1.5528e-10	-1.55021e-10	-1.56303e-10	-1.57206e-10	-1.56503e-10	-1.57317e-10	-1.56831e-10	-1.59749e-10	-1.61652e-10	-1.59803e-10	-1.6571e-10	-1.57703e-10	-1.53239e-10	-1.54261e-10	-1.59367e-10	-1.64918e-10	-1.61701e-10	-1.53671e-10	-1.63083e-10	-1.69275e-10	-1.59033e-10	-1.53591e-10	-1.63383e-10	-1.60587e-10	-1.54224e-10	-1.58871e-10	-1.56521e-10	-1.54788e-10	-1.62696e-10	-1.6693e-10	-1.64243e-10	-1.55915e-10	-1.60838e-10	-1.61535e-10	-1.64927e-10	-1.61084e-10	-1.59459e-10	-1.62471e-10	-1.64128e-10	-1.64338e-10	-1.6005e-10	-1.64171e-10	-1.5744e-10	-1.57884e-10
-1.51571e-10	-1.49421e-10	-1.54068e-10	-1.63677e-10	-1.56013e-10	-1.50967e-10	-1.5319e-10	-1.54942e-10	-1.563e-10	-1.50801e-10	-1.43703e-10	-1.46753e-10	-1.55567e-10	-1.62335e-10	-1.57014e-10	-1.49605e-10	-1.59457e-10	-1.56356e-10	-1.49677e-10	-1.51921e-10	-1.53259e-10	-1.54157e-10	-1.57032e-10	-1.58158e-10	-1.62188e-10	-1.54775e-10	-1.54151e-10	-1.47821e-10	-1.58151e-10	-1.62776e-10	-1.58869e-10	-1.57141e-10	-1.53936e-10	-1.524e-10	-1.56204e-10	-1.57693e-10	-1.5573e-10	-1.56574e-10	-1.49687e-10	-1.52997e-10	-1.62523e-10	-1.5579e-10	-1.53929e-10	-1.64462e-10	-1.60032e-10	-1.55221e-10	-1.60409e-10	-1.63818e-10	-1.53709e-10	-1.65801e-10
-1.57852e-10	-1.56011e-10	-1.54558e-10	-1.57928e-10	-1.60505e-10	-1.5269e-10	-1.61482e-10	-1.59453e-10	-1.51242e-10	-1.6519e-10	-1.6353e-10	-1.55862e-10	-1.57487e-10	-1.54782e-10	-1.59538e-10	-1.60409e-10	-1.6498e-10	-1.60641e-10	-1.60728e-10	-1.532e-10	-1.44489e-10	-1.53214e-10	-1.56719e-10	-1.52237e-10	-1.55003e-10	-1.64169e-10	-1.5821e-10	-1.62332e-10	-1.5833e-10	-1.61257e-10	-1.69077e-10	-1.65779e-10	-1.63097e-10	-1.58035e-10	-1.59135e-10	-1.57146e-10	-1.60855e-10	-1.58095e-10	-1.59385e-10	-1.63918e-10	-1.73294e-10	-1.69305e-10	-1.72402e-10	-1.59097e-10	-1.51226e-10	-1.55402e-10	-1.56128e-10	-1.61575e-10	-1.57296e-10	-1.47584e-10
-1.63894e-10	-1.67064e-10	-1.63357e-10	-1.56081e-10	-1.59521e-10	-1.5357e-10	-1.67822e-10	-1.62608e-10	-1.51888e-10	-1.58724e-10	-1.54938e-10	-1.50253e-10	-1.53658e-10	-1.52695e-10	-1.53606e-10	-1.52122e-10	-1.57406e-10	-1.53387e-10	-1.53088e-10	-1.54284e-10	-1.46867e-10	-1.55011e-10	-1.66767e-10	-1.61197e-10	-1.62392e-10	-1.61276e-10	-1.59184e-10	-1.7037e-10	-1.68513e-10	-1.66784e-10	-1.51075e-10	-1.56609e-10	-1.57585e-10	-1.6004e-10	-1.58421e-10	-1.6002e-10	-1.69001e-10	-1.71107e-10	-1.60764e-10	-1.56865e-10	-1.62257e-10	-1.62706e-10	-1.5656e-10	-1.45536e-10	-1.59259e-10	-1.59927e-10	-1.57538e-10	-1.56527e-10	-1.52833e-10	-1.6069e-10
-1.55482e-10	-1.59354e-10	-1.56797e-10	-1.57349e-10	-1.55647e-10	-1.53533e-10	-1.64941e-10	-1.5976e-10	-1.58059e-10	-1.56687e-10	-1.50189e-10	-1.5265e-10	-1.54923e-10	-1.59494e-10	-1.61482e-10	-1.48533e-10	-1.55341e-10	-1.5484e-10	-1.51407e-10	-1.54374e-10	-1.51955e-10	-1.53975e-10	-1.56203e-10	-1.59448e-10	-1.51849e-10	-1.55074e-10	-1.55896e-10	-1.66025e-10	-1.58407e-10	-1.53809e-10	-1.57465e-10	-1.61548e-10	-1.5993e-10	-1.58796e-10	-1.60654e-10	-1.55338e-10	-1.60394e-10	-1.58682e-10	-1.63147e-10	-1.56324e-10	-1.52906e-10	-1.59784e-10	-1.52931e-10	-1.63156e-10	-1.55112e-10	-1.61937e-10	-1.56068e-10	-1.62446e-10	-1.64691e-10	-1.57612e-10
-1.62163e-10	-1.68555e-10	-1.55281e-10	-1.46501e-10	-1.46535e-10	-1.50886e-10	-1.58096e-10	-1.5896e-10	-1.62178e-10	-1.48645e-10	-1.49917e-10	-1.50857e-10	-1.50106e-10	-1.48524e-10	-1.55897e-10	-1.58644e-10	-1.60664e-10	-1.60516e-10	-1.62238e-10	-1.63549e-10	-1.56048e-10	-1.58902e-10	-1.59652e-10	-1.65704e-10	-1.68725e-10	-1.5998e-10	-1.57485e-10	-1.62837e-10	-1.5637e-10	-1.59014e-10	-1.60343e-10	-1.55378e-10	-1.61798e-10	-1.61344e-10	-1.53312e-10	-1.61039e-10	-1.63423e-10	-1.66783e-10	-1.64487e-10	-1.72606e-10	-1.60372e-10	-1.59313e-10	-1.55049e-10	-1.54491e-10	-1.51595e-10	-1.55253e-10	-1.58149e-10	-1.58244e-10	-1.59565e-10	-1.63174e-10
-1.61848e-10	-1.64457e-10	-1.51638e-10	-1.58453e-10	-1.52175e-10	-1.53166e-10	-1.52524e-10	-1.55003e-10	-1.53873e-10	-1.53178e-10	-1.57882e-10	-1.57954e-10	-1.55718e-10	-1.5577e-10	-1.64129e-10	-1.69028e-10	-1.57653e-10	-1.56241e-10	-1.60556e-10	-1.58516e-10	-1.61695e-10	-1.55719e-10	-1.66376e-10	-1.60695e-10	-1.53471e-10	-1.63055e-10	-1.65583e-10	-1.5987e-10	-1.62423e-10	-1.61968e-10	-1.69945e-10	-1.6696e-10	-1.64669e-10	-1.64758e-10	-1.60484e-10	-1.66675e-10	-1.71584e-10	-1.6524e-10	-1.63998e-10	-1.58504e-10	-1.6036e-10	-1.65172e-10	-1.53584e-10	-1.55312e-10	-1.57862e-10	-1.54509e-10	-1.54066e-10	-1.53922e-10	-1.61854e-10	-1.60864e-10
-1.55017e-10	-1.54284e-10	-1.57531e-10	-1.57404e-10	-1.54633e-10	-1.52538e-10	-1.58541e-10	-1.61192e-10	-1.62813e-10	-1.58782e-10	-1.67017e-10	-1.64775e-10	-1.55297e-10	-1.55894e-10	-1.60691e-10	-1.67285e-10	-1.6095e-10	-1.60127e-10	-1.62066e-10	-1.63074e-10	-1.56177e-10	-1.55781e-10	-1.59631e-10	-1.52474e-10	-1.62293e-10	-1.61587e-10	-1.56786e-10	-1.58963e-10	-1.58913e-10	-1.5267e-10	-1.54246e-10	-1.5887e-10	-1.68042e-10	-1.69045e-10	-1.6338e-10	-1.58603e-10	-1.54748e-10	-1.58813e-10	-1.6249e-10	-1.53662e-10	-1.59641e-10	-1.58598e-10	-1.54957e-10	-1.59178e-10	-1.59005e-10	-1.53578e-10	-1.53933e-10	-1.58044e-10	-1.59002e-10	-1.59914e-10
-1.49426e-10	-1.54269e-10	-1.62785e-10	-1.57608e-10	-1.58478e-10	-1.58758e-10	-1.56599e-10	-1.54497e-10	-1.54728e-10	-1.54911e-10	-1.58965e-10	-1.645e-10	-1.63543e-10	-1.61449e-10	-1.54028e-10	-1.56084e-10	-1.57359e-10	-1.60551e-10	-1.48247e-10	-1.52777e-10	-1.56479e-10	-1.52121e-10	-1.57072e-10	-1.69061e-10	-1.57226e-10	-1.53218e-10	-1.53167e-10	-1.58776e-10	-1.68709e-10	-1.62737e-10	-1.59401e-10	-1.63359e-10	-1.67687e-10	-1.56719e-10	-1.53417e-10	-1.60683e-10	-1.59224e-10	-1.56328e-10	-1.63986e-10	-1.63723e-10	-1.65465e-10	-1.66435e-10	-1.61296e-10	-1.54591e-10	-1.59224e-10	-1.556e-10	-1.60149e-10	-1.63627e-10	-1.63995e-10	-1.61934e-10
-1.51687e-10	-1.56412e-10	-1.49333e-10	-1.51885e-10	-1.52848e-10	-1.50344e-10	-1.55128e-10	-1.57665e-10	-1.61601e-10	-1.59355e-10	-1.58178e-10	-1.58415e-10	-1.60552e-10	-1.63418e-10	-1.66546e-10	-1.72863e-10	-1.60139e-10	-1.52369e-10	-1.51318e-10	-1.52908e-10	-1.57857e-10	-1.55106e-10	-1.54778e-10	-1.56103e-10	-1.59224e-10	-1.50642e-10	-1.55054e-10	-1.5917e-10	-1.59845e-10	-1.58742e-10	-1.61286e-10	-1.53952e-10	-1.58841e-10	-1.6537e-10	-1.64468e-10	-1.62693e-10	-1.60727e-10	-1.69024e-10	-1.50583e-10	-1.54041e-10	-1.61857e-10	-1.64133e-10	-1.61067e-10	-1.5649e-10	-1.53448e-10	-1.50192e-10	-1.52419e-10	-1.65942e-10	-1.56477e-10	-1.66246e-10
-1.48882e-10	-1.57959e-10	-1.62366e-10	-1.50688e-10	-1.58126e-10	-1.6075e-10	-1.64435e-10	-1.61173e-10	-1.63356e-10	-1.68319e-10	-1.70117e-10	-1.66253e-10	-1.52453e-10	-1.61103e-10	-1.60648e-10	-1.63274e-10	-1.66317e-10	-1.60189e-10	-1.63187e-10	-1.58378e-10	-1.60343e-10	-1.51471e-10	-1.48613e-10	-1.6162e-10	-1.58851e-10	-1.5815e-10	-1.56315e-10	-1.59341e-10	-1.63125e-10	-1.65885e-10	-1.59891e-10	-1.62655e-10	-1.661e-10	-1.63358e-10	-1.58925e-10	-1.64708e-10	-1.5369e-10	-1.49885e-10	-1.56186e-10	-1.62139e-10	-1.60247e-10	-1.5849e-10	-1.60813e-10	-1.57999e-10	-1.5965e-10	-1.64094e-10	-1.601e-10	-1.67888e-10	-1.62456e-10	-1.58858e-10
-1.54375e-10	-1.51472e-10	-1.46619e-10	-1.55736e-10	-1.54209e-10	-1.49025e-10	-1.5312e-10	-1.5423e-10	-1.60387e-10	-1.5835e-10	-1.57585e-10	-1.50015e-10	-1.56876e-10	-1.63518e-10	-1.62036e-10	-1.60078e-10	-1.64909e-10	-1.59954e-10	-1.49848e-10	-1.6143e-10	-1.5732e-10	-1.52681e-10	-1.54395e-10	-1.53061e-10	-1.52174e-10	-1.53328e-10	-1.52262e-10	-1.54477e-10	-1.58496e-10	-1.55973e-10	-1.57841e-10	-1.57244e-10	-1.63398e-10	-1.59899e-10	-1.6213e-10	-1.55101e-10	-1.53154e-10	-1.5934e-10	-1.54373e-10	-1.51455e-10	-1.60662e-10	-1.57342e-10	-1.57548e-10	-1.56034e-10	-1.50965e-10	-1.52286e-10	-1.4938e-10	-1.53155e-10	-1.67545e-10	-1.63428e-10
-1.60425e-10	-1.63798e-10	-1.68014e-10	-1.59338e-10	-1.60527e-10	-1.72091e-10	-1.64685e-10	-1.59381e-10	-1.56762e-10	-1.63098e-10	-1.55446e-10	-1.63767e-10	-1.65893e-10	-1.61972e-10	-1.58061e-10	-1.58421e-10	-1.5767e-10	-1.51239e-10	-1.43556e-10	-1.49373e-10	-1.48371e-10	-1.47223e-10	-1.57605e-10	-1.57605e-10	-1.57914e-10	-1.59863e-10	-1.59069e-10	-1.57844e-10	-1.64381e-10	-1.6618e-10	-1.598e-10	-1.57328e-10	-1.58617e-10	-1.54763e-10	-1.6381e-10	-1.70018e-10	-1.6629e-10	-1.72245e-10	-1.64856e-10	-1.62033e-10	-1.55724e-10	-1.53342e-10	-1.6144e-10	-1.60228e-10	-1.52915e-10	-1.51849e-10	-1.54755e-10	-1.56949e-10	-1.65873e-10	-1.68334e-10
-1.54536e-10	-1.59222e-10	-1.61758e-10	-1.62634e-10	-1.59193e-10	-1.56789e-10	-1.66419e-10	-1.622e-10	-1.60935e-10	-1.5553e-10	-1.58033e-10	-1.54703e-10	-1.62059e-10	-1.62858e-10	-1.64946e-10	-1.57143e-10	-1.56147e-10	-1.53102e-10	-1.50976e-10	-1.52891e-10	-1.55633e-10	-1.55761e-10	-1.53301e-10	-1.62252e-10	-1.55e-10	-1.59567e-10	-1.55815e-10	-1.49764e-10	-1.57838e-10	-1.60178e-10	-1.605e-10	-1.58404e-10	-1.66255e-10	-1.64339e-10	-1.67246e-10	-1.54297e-10	-1.55926e-10	-1.56666e-10	-1.51147e-10	-1.54971e-10	-1.54986e-10	-1.60177e-10	-1.56855e-10	-1.57257e-10	-1.50705e-10	-1.5036e-10	-1.58763e-10	-1.58586e-10	-1.58696e-10	-1.62824e-10
-1.58111e-10	-1.62758e-10	-1.64385e-10	-1.57738e-10	-1.5146e-10	-1.61551e-10	-1.66808e-10	-1.6609e-10	-1.62184e-10	-1.60388e-10	-1.58052e-10	-1.57605e-10	-1.55838e-10	-1.61915e-10	-1.5457e-10	-1.51785e-10	-1.53868e-10	-1.54028e-10	-1.48053e-10	-1.52696e-10	-1.66217e-10	-1.57972e-10	-1.54278e-10	-1.57407e-10	-1.62686e-10	-1.5565e-10	-1.62118e-10	-1.61431e-10	-1.60607e-10	-1.65605e-10	-1.60614e-10	-1.6726e-10	-1.67295e-10	-1.66979e-10	-1.64924e-10	-1.60827e-10	-1.59045e-10	-1.56445e-10	-1.62487e-10	-1.6351e-10	-1.58225e-10	-1.59021e-10	-1.51727e-10	-1.53243e-10	-1.57688e-10	-1.58472e-10	-1.62734e-10	-1.69598e-10	-1.59703e-10	-1.54534e-10
-1.60631e-10	-1.62395e-10	-1.60835e-10	-1.61018e-10	-1.56543e-10	-1.59235e-10	-1.66388e-10	-1.68846e-10	-1.66975e-10	-1.58134e-10	-1.51242e-10	-1.5618e-10	-1.57291e-10	-1.50967e-10	-1.51338e-10	-1.51327e-10	-1.54756e-10	-1.5932e-10	-1.56124e-10	-1.52377e-10	-1.51452e-10	-1.5218e-10	-1.48998e-10	-1.52816e-10	-1.55139e-10	-1.53427e-10	-1.60794e-10	-1.68753e-10	-1.75438e-10	-1.63674e-10	-1.57021e-10	-1.54845e-10	-1.52151e-10	-1.61169e-10	-1.61627e-10	-1.62303e-10	-1.68414e-10	-1.64411e-10	-1.55455e-10	-1.62725e-10	-1.54171e-10	-1.57817e-10	-1.58466e-10	-1.63792e-10	-1.60219e-10	-1.51316e-10	-1.53148e-10	-1.53394e-10	-1.56761e-10	-1.60613e-10
-1.56557e-10	-1.57498e-10	-1.63837e-10	-1.57054e-10	-1.59421e-10	-1.60635e-10	-1.5568e-10	-1.65173e-10	-1.64911e-10	-1.56125e-10	-1.4461e-10	-1.46136e-10	-1.53722e-10	-1.56488e-10	-1.54875e-10	-1.58764e-10	-1.51984e-10	-1.49325e-10	-1.52947e-10	-1.50868e-10	-1.54521e-10	-1.61166e-10	-1.5498e-10	-1.5765e-10	-1.61969e-10	-1.56222e-10	-1.62886e-10	-1.66205e-10	-1.70549e-10	-1.65992e-10	-1.56327e-10	-1.59535e-10	-1.60368e-10	-1.65824e-10	-1.62114e-10	-1.66197e-10	-1.67087e-10	-1.58965e-10	-1.51127e-10	-1.53071e-10	-1.52443e-10	-1.54825e-10	-1.60128e-10	-1.56988e-10	-1.62056e-10	-1.60721e-10	-1.58615e-10	-1.55365e-10	-1.58595e-10	-1.56159e-10
-1.64804e-10	-1.58534e-10	-1.6422e-10	-1.56981e-10	-1.57444e-10	-1.60668e-10	-1.56518e-10	-1.65426e-10	-1.59728e-10	-1.5835e-10	-1.64055e-10	-1.59766e-10	-1.57827e-10	-1.6103e-10	-1.5626e-10	-1.63735e-10	-1.54038e-10	-1.62883e-10	-1.64525e-10	-1.51247e-10	-1.58033e-10	-1.57156e-10	-1.55365e-10	-1.54614e-10	-1.54501e-10	-1.61329e-10	-1.61123e-10	-1.60536e-10	-1.6059e-10	-1.67298e-10	-1.70286e-10	-1.67444e-10	-1.62265e-10	-1.62374e-10	-1.68919e-10	-1.63591e-10	-1.61167e-10	-1.62576e-10	-1.56484e-10	-1.61204e-10	-1.61711e-10	-1.5434e-10	-1.55559e-10	-1.51544e-10	-1.59843e-10	-1.59904e-10	-1.6067e-10	-1.65943e-10	-1.60441e-10	-1.65235e-10
-1.60637e-10	-1.61082e-10	-1.6353e-10	-1.57694e-10	-1.60389e-10	-1.68076e-10	-1.56073e-10	-1.54533e-10	-1.59359e-10	-1.60502e-10	-1.49423e-10	-1.51975e-10	-1.56885e-10	-1.67028e-10	-1.55898e-10	-1.55051e-10	-1.61162e-10	-1.55713e-10	-1.50013e-10	-1.57262e-10	-1.62092e-10	-1.55788e-10	-1.50694e-10	-1.53728e-10	-1.61914e-10	-1.66441e-10	-1.57334e-10	-1.56377e-10	-1.54313e-10	-1.52251e-10	-1.5811e-10	-1.60671e-10	-1.58266e-10	-1.52249e-10	-1.59441e-10	-1.63892e-10	-1.62794e-10	-1.4864e-10	-1.51964e-10	-1.51393e-10	-1.64247e-10	-1.60535e-10	-1.56158e-10	-1.53288e-10	-1.57084e-10	-1.50596e-10	-1.58636e-10	-1.60151e-10	-1.4508e-10	-1.51713e-10
-1.58214e-10	-1.51978e-10	-1.63536e-10	-1.59545e-10	-1.52985e-10	-1.56971e-10	-1.60222e-10	-1.64176e-10	-1.57688e-10	-1.57137e-10	-1.5436e-10	-1.59718e-10	-1.57596e-10	-1.57113e-10	-1.57693e-10	-1.62867e-10	-1.62434e-10	-1.56319e-10	-1.58203e-10	-1.67131e-10	-1.52164e-10	-1.60695e-10	-1.62825e-10	-1.55032e-10	-1.52679e-10	-1.53068e-10	-1.51331e-10	-1.5271e-10	-1.56867e-10	-1.61063e-10	-1.57025e-10	-1.57554e-10	-1.57091e-10	-1.5725e-10	-1.53422e-10	-1.53263e-10	-1.52934e-10	-1.5027e-10	-1.54143e-10	-1.50616e-10	-1.52972e-10	-1.57761e-10	-1.57772e-10	-1.5555e-10	-1.46982e-10	-1.51928e-10	-1.54703e-10	-1.54275e-10	-1.52106e-10	-1.61608e-10
-1.53712e-10	-1.55294e-10	-1.53439e-10	-1.51881e-10	-1.53165e-10	-1.53948e-10	-1.59419e-10	-1.56091e-10	-1.5502e-10	-1.52933e-10	-1.56971e-10	-1.59978e-10	-1.58085e-10	-1.55761e-10	-1.48719e-10	-1.51433e-10	-1.60095e-10	-1.5384e-10	-1.50488e-10	-1.51552e-10	-1.5432e-10	-1.52552e-10	-1.52543e-10	-1.59276e-10	-1.6716e-10	-1.55253e-10	-1.54156e-10	-1.5737e-10	-1.55485e-10	-1.50985e-10	-1.51023e-10	-1.53011e-10	-1.5077e-10	-1.51537e-10	-1.57715e-10	-1.62525e-10	-1.55278e-10	-1.58354e-10	-1.60131e-10	-1.55314e-10	-1.56238e-10	-1.5399e-10	-1.48344e-10	-1.54467e-10	-1.52695e-10	-1.48085e-10	-1.59438e-10	-1.55887e-10	-1.55224e-10	-1.57548e-10
-1.55607e-10	-1.52088e-10	-1.57322e-10	-1.63916e-10	-1.62932e-10	-1.56189e-10	-1.60883e-10	-1.66918e-10	-1.60415e-10	-1.63456e-10	-1.61032e-10	-1.55346e-10	-1.59109e-10	-1.54995e-10	-1.49148e-10	-1.60982e-10	-1.67613e-10	-1.72927e-10	-1.62392e-10	-1.48632e-10	-1.57502e-10	-1.61111e-10	-1.56248e-10	-1.55978e-10	-1.57261e-10	-1.50059e-10	-1.59548e-10	-1.56583e-10	-1.64659e-10	-1.5912e-10	-1.58263e-10	-1.55777e-10	-1.57441e-10	-1.46563e-10	-1.52013e-10	-1.62267e-10	-1.66378e-10	-1.60003e-10	-1.6389e-10	-1.64313e-10	-1.4865e-10	-1.54276e-10	-1.44917e-10	-1.53904e-10	-1.55221e-10	-1.6354e-10	-1.53358e-10	-1.59805e-10	-1.6162e-10	-1.64214e-10
-1.50472e-10	-1.5997e-10	-1.58472e-10	-1.54413e-10	-1.52143e-10	-1.60454e-10	-1.61528e-10	-1.58827e-10	-1.49628e-10	-1.59645e-10	-1.54291e-10	-1.51495e-10	-1.59931e-10	-1.60529e-10	-1.60912e-10	-1.60407e-10	-1.61162e-10	-1.55963e-10	-1.51856e-10	-1.52181e-10	-1.54656e-10	-1.54711e-10	-1.55924e-10	-1.51288e-10	-1.4921e-10	-1.57717e-10	-1.67006e-10	-1.5581e-10	-1.5802e-10	-1.56892e-10	-1.52582e-10	-1.54859e-10	-1.5546e-10	-1.61195e-10	-1.60843e-10	-1.59546e-10	-1.56434e-10	-1.4675e-10	-1.51038e-10	-1.50888e-10	-1.55928e-10	-1.53055e-10	-1.56857e-10	-1.55545e-10	-1.535e-10	-1.50901e-10	-1.52797e-10	-1.47086e-10	-1.50583e-10	-1.48884e-10
-1.57291e-10	-1.61579e-10	-1.5451e-10	-1.55176e-10	-1.59128e-10	-1.55037e-10	-1.56517e-10	-1.60742e-10	-1.54152e-10	-1.57488e-10	-1.59871e-10	-1.60966e-10	-1.58442e-10	-1.53062e-10	-1.51164e-10	-1.59435e-10	-1.62433e-10	-1.62362e-10	-1.60148e-10	-1.60366e-10	-1.59757e-10	-1.5884e-10	-1.61098e-10	-1.59549e-10	-1.50244e-10	-1.5563e-10	-1.55223e-10	-1.55394e-10	-1.55159e-10	-1.56673e-10	-1.61413e-10	-1.48288e-10	-1.58671e-10	-1.56744e-10	-1.60941e-10	-1.64351e-10	-1.56671e-10	-1.52334e-10	-1.5384e-10	-1.51961e-10	-1.51473e-10	-1.49622e-10	-1.48731e-10	-1.54227e-10	-1.55872e-10	-1.55915e-10	-1.59851e-10	-1.56659e-10	-1.67134e-10	-1.5981e-10
-1.58116e-10	-1.58699e-10	-1.59998e-10	-1.52773e-10	-1.58095e-10	-1.57567e-10	-1.55554e-10	-1.59612e-10	-1.60705e-10	-1.56598e-10	-1.48341e-10	-1.48379e-10	-1.52404e-10	-1.46487e-10	-1.54489e-10	-1.56806e-10	-1.57378e-10	-1.66583e-10	-1.56767e-10	-1.58489e-10	-1.63457e-10	-1.53833e-10	-1.53872e-10	-1.59423e-10	-1.57003e-10	-1.56459e-10	-1.66466e-10	-1.63992e-10	-1.55172e-10	-1.58191e-10	-1.6011e-10	-1.57354e-10	-1.60901e-10	-1.54278e-10	-1.58846e-10	-1.64222e-10	-1.58674e-10	-1.61041e-10	-1.60221e-10	-1.52505e-10	-1.54566e-10	-1.57854e-10	-1.5078e-10	-1.55028e-10	-1.54497e-10	-1.57532e-10	-1.6677e-10	-1.57474e-10	-1.5666e-10	-1.50911e-10
-1.50382e-10	-1.49058e-10	-1.47346e-10	-1.51343e-10	-1.56061e-10	-1.51977e-10	-1.54779e-10	-1.60786e-10	-1.52069e-10	-1.55885e-10	-1.61879e-10	-1.5796e-10	-1.54703e-10	-1.59634e-10	-1.63564e-10	-1.59228e-10	-1.60813e-10	-1.56073e-10	-1.65453e-10	-1.62936e-10	-1.57076e-10	-1.58337e-10	-1.62078e-10	-1.52913e-10	-1.53889e-10	-1.52546e-10	-1.55373e-10	-1.54818e-10	-1.54971e-10	-1.54332e-10	-1.57177e-10	-1.62225e-10	-1.59922e-10	-1.59498e-10	-1.55751e-10	-1.57062e-10	-1.63174e-10	-1.60021e-10	-1.55345e-10	-1.57851e-10	-1.54169e-10	-1.55424e-10	-1.50961e-10	-1.53254e-10	-1.5286e-10	-1.51136e-10	-1.50841e-10	-1.57054e-10	-1.50666e-10	-1.57706e-10
-1.4537e-10	-1.54901e-10	-1.58097e-10	-1.61907e-10	-1.57022e-10	-1.58313e-10	-1.55431e-10	-1.62934e-10	-1.60539e-10	-1.55811e-10	-1.55913e-10	-1.54303e-10	-1.61544e-10	-1.63618e-10	-1.60866e-10	-1.6042e-10	-1.66358e-10	-1.55008e-10	-1.49571e-10	-1.55791e-10	-1.58171e-10	-1.5794e-10	-1.68332e-10	-1.59134e-10	-1.50796e-10	-1.54985e-10	-1.5976e-10	-1.54972e-10	-1.60514e-10	-1.61348e-10	-1.62161e-10	-1.55447e-10	-1.58052e-10	-1.63656e-10	-1.53673e-10	-1.50094e-10	-1.48684e-10	-1.48883e-10	-1.54728e-10	-1.5743e-10	-1.58627e-10	-1.52229e-10	-1.52018e-10	-1.45471e-10	-1.47071e-10	-1.45974e-10	-1.49867e-10	-1.60676e-10	-1.59135e-10	-1.56769e-10
-1.58378e-10	-1.61942e-10	-1.5883e-10	-1.6307e-10	-1.63368e-10	-1.5774e-10	-1.55139e-10	-1.55177e-10	-1.51874e-10	-1.52195e-10	-1.55193e-10	-1.60473e-10	-1.531e-10	-1.54475e-10	-1.59494e-10	-1.58453e-10	-1.61055e-10	-1.62643e-10	-1.6168e-10	-1.54303e-10	-1.52529e-10	-1.53725e-10	-1.56831e-10	-1.54504e-10	-1.57835e-10	-1.60355e-10	-1.60428e-10	-1.62861e-10	-1.65255e-10	-1.67211e-10	-1.60748e-10	-1.66178e-10	-1.55834e-10	-1.56564e-10	-1.50546e-10	-1.57528e-10	-1.54021e-10	-1.61646e-10	-1.54308e-10	-1.47292e-10	-1.50764e-10	-1.51814e-10	-1.41882e-10	-1.5241e-10	-1.52368e-10	-1.4546e-10	-1.495e-10	-1.49379e-10	-1.52209e-10	-1.52083e-10
-1.45092e-10	-1.53958e-10	-1.53631e-10	-1.46005e-10	-1.57411e-10	-1.52669e-10	-1.46551e-10	-1.48651e-10	-1.51062e-10	-1.60901e-10	-1.58856e-10	-1.5782e-10	-1.51267e-10	-1.51558e-10	-1.52861e-10	-1.56306e-10	-1.64261e-10	-1.49241e-10	-1.58553e-10	-1.59199e-10	-1.54079e-10	-1.56068e-10	-1.59384e-10	-1.60091e-10	-1.53371e-10	-1.55408e-10	-1.57322e-10	-1.57251e-10	-1.57616e-10	-1.5815e-10	-1.52335e-10	-1.62494e-10	-1.6061e-10	-1.51743e-10	-1.56854e-10	-1.62295e-10	-1.5837e-10	-1.58936e-10	-1.59078e-10	-1.60381e-10	-1.5758e-10	-1.49578e-10	-1.4923e-10	-1.44525e-10	-1.47271e-10	-1.54157e-10	-1.52234e-10	-1.4544e-10	-1.58098e-10	-1.50434e-10
-1.42916e-10	-1.47874e-10	-1.51232e-10	-1.5039e-10	-1.53361e-10	-1.56111e-10	-1.62258e-10	-1.62201e-10	-1.51586e-10	-1.56033e-10	-1.61547e-10	-1.59079e-10	-1.62131e-10	-1.63638e-10	-1.5585e-10	-1.57362e-10	-1.51837e-10	-1.5888e-10	-1.54879e-10	-1.51123e-10	-1.56373e-10	-1.61365e-10	-1.54154e-10	-1.62656e-10	-1.56593e-10	-1.52554e-10	-1.50264e-10	-1.44226e-10	-1.52192e-10	-1.60345e-10	-1.65369e-10	-1.59905e-10	-1.62351e-10	-1.56071e-10	-1.63342e-10	-1.58558e-10	-1.64702e-10	-1.67179e-10	-1.61405e-10	-1.57367e-10	-1.47494e-10	-1.47078e-10	-1.43994e-10	-1.47073e-10	-1.51952e-10	-1.48711e-10	-1.55384e-10	-1.55481e-10	-1.56687e-10	-1.46975e-10
-1.46976e-10	-1.49285e-10	-1.55284e-10	-1.62201e-10	-1.60378e-10	-1.56853e-10	-1.57414e-10	-1.56594e-10	-1.49806e-10	-1.57299e-10	-1.55884e-10	-1.55319e-10	-1.57246e-10	-1.55604e-10	-1.48256e-10	-1.48658e-10	-1.50145e-10	-1.55362e-10	-1.57747e-10	-1.54165e-10	-1.55315e-10	-1.50668e-10	-1.59454e-10	-1.57264e-10	-1.553e-10	-1.60197e-10	-1.53546e-10	-1.56855e-10	-1.59418e-10	-1.5745e-10	-1.58438e-10	-1.59054e-10	-1.54784e-10	-1.67417e-10	-1.61584e-10	-1.587e-10	-1.54849e-10	-1.44508e-10	-1.54249e-10	-1.52205e-10	-1.52825e-10	-1.55083e-10	-1.5607e-10	-1.47383e-10	-1.42704e-10	-1.49617e-10	-1.52484e-10	-1.61061e-10	-1.46205e-10	-1.41e-10
-1.56707e-10	-1.56005e-10	-1.49938e-10	-1.48317e-10	-1.50138e-10	-1.60255e-10	-1.55547e-10	-1.474e-10	-1.49348e-10	-1.45174e-10	-1.58432e-10	-1.57811e-10	-1.54397e-10	-1.5941e-10	-1.55248e-10	-1.56773e-10	-1.64762e-10	-1.48341e-10	-1.47776e-10	-1.5854e-10	-1.54066e-10	-1.55524e-10	-1.48742e-10	-1.49278e-10	-1.59637e-10	-1.62638e-10	-1.53726e-10	-1.53947e-10	-1.51129e-10	-1.63578e-10	-1.65276e-10	-1.62228e-10	-1.64047e-10	-1.64502e-10	-1.56315e-10	-1.56881e-10	-1.46359e-10	-1.57732e-10	-1.58614e-10	-1.58522e-10	-1.53768e-10	-1.46082e-10	-1.47734e-10	-1.4763e-10	-1.5301e-10	-1.51647e-10	-1.54528e-10	-1.48885e-10	-1.45494e-10	-1.435e-10
-1.58444e-10	-1.59817e-10	-1.60511e-10	-1.59359e-10	-1.53375e-10	-1.49477e-10	-1.4111e-10	-1.44262e-10	-1.49046e-10	-1.51585e-10	-1.46101e-10	-1.47607e-10	-1.53302e-10	-1.57309e-10	-1.58459e-10	-1.56939e-10	-1.52251e-10	-1.55611e-10	-1.51974e-10	-1.56022e-10	-1.53139e-10	-1.56255e-10	-1.53342e-10	-1.52536e-10	-1.57724e-10	-1.5006e-10	-1.57312e-10	-1.57674e-10	-1.50388e-10	-1.57868e-10	-1.51927e-10	-1.49523e-10	-1.59384e-10	-1.50097e-10	-1.47101e-10	-1.57071e-10	-1.64916e-10	-1.604e-10	-1.53395e-10	-1.55723e-10	-1.48248e-10	-1.50454e-10	-1.502e-10	-1.55735e-10	-1.59047e-10	-1.47805e-10	-1.43442e-10	-1.52027e-10	-1.5066e-10	-1.57439e-10
-1.50237e-10	-1.4881e-10	-1.54479e-10	-1.61773e-10	-1.5938e-10	-1.51858e-10	-1.60333e-10	-1.55406e-10	-1.57602e-10	-1.58347e-10	-1.64906e-10	-1.63797e-10	-1.57807e-10	-1.49176e-10	-1.61523e-10	-1.63621e-10	-1.52841e-10	-1.62352e-10	-1.54731e-10	-1.55667e-10	-1.60533e-10	-1.65475e-10	-1.65816e-10	-1.56e-10	-1.61138e-10	-1.53531e-10	-1.51464e-10	-1.55939e-10	-1.59406e-10	-1.62227e-10	-1.59089e-10	-1.58255e-10	-1.59917e-10	-1.49875e-10	-1.59758e-10	-1.61238e-10	-1.4738e-10	-1.528e-10	-1.51465e-10	-1.47017e-10	-1.53989e-10	-1.48031e-10	-1.45235e-10	-1.49996e-10	-1.53407e-10	-1.5239e-10	-1.5963e-10	-1.52955e-10	-1.45587e-10	-1.53687e-10
-1.6013e-10	-1.59894e-10	-1.473e-10	-1.50993e-10	-1.48655e-10	-1.53782e-10	-1.55422e-10	-1.56325e-10	-1.51414e-10	-1.5143e-10	-1.65881e-10	-1.59606e-10	-1.57591e-10	-1.61443e-10	-1.62364e-10	-1.60296e-10	-1.64482e-10	-1.6016e-10	-1.50928e-10	-1.62095e-10	-1.58519e-10	-1.64037e-10	-1.57567e-10	-1.51246e-10	-1.56032e-10	-1.49421e-10	-1.56814e-10	-1.56566e-10	-1.5243e-10	-1.6115e-10	-1.62319e-10	-1.52395e-10	-1.48877e-10	-1.53495e-10	-1.55123e-10	-1.62578e-10	-1.57239e-10	-1.52221e-10	-1.51345e-10	-1.5145e-10	-1.49167e-10	-1.5004e-10	-1.50946e-10	-1.5439e-10	-1.5582e-10	-1.6044e-10	-1.60346e-10	-1.56053e-10	-1.52386e-10	-1.56477e-10
-1.54526e-10	-1.53809e-10	-1.60916e-10	-1.5314e-10	-1.54082e-10	-1.4865e-10	-1.48251e-10	-1.47914e-10	-1.49961e-10	-1.56014e-10	-1.50696e-10	-1.5196e-10	-1.56142e-10	-1.55031e-10	-1.53837e-10	-1.62672e-10	-1.57344e-10	-1.57388e-10	-1.56599e-10	-1.61342e-10	-1.49931e-10	-1.51762e-10	-1.57933e-10	-1.60517e-10	-1.52914e-10	-1.45047e-10	-1.5059e-10	-1.46856e-10	-1.50563e-10	-1.60643e-10	-1.61003e-10	-1.52818e-10	-1.54444e-10	-1.50908e-10	-1.6125e-10	-1.5471e-10	-1.47122e-10	-1.4512e-10	-1.44987e-10	-1.51588e-10	-1.48346e-10	-1.50262e-10	-1.5163e-10	-1.52433e-10	-1.52319e-10	-1.53553e-10	-1.41586e-10	-1.42624e-10	-1.49587e-10	-1.59594e-10
-1.53948e-10	-1.50169e-10	-1.51597e-10	-1.58178e-10	-1.5156e-10	-1.54673e-10	-1.52752e-10	-1.48361e-10	-1.5952e-10	-1.5831e-10	-1.50473e-10	-1.59897e-10	-1.64849e-10	-1.63569e-10	-1.59991e-10	-1.62035e-10	-1.61983e-10	-1.54492e-10	-1.59106e-10	-1.56532e-10	-1.55741e-10	-1.53921e-10	-1.54689e-10	-1.55929e-10	-1.60562e-10	-1.66306e-10	-1.64369e-10	-1.57495e-10	-1.58841e-10	-1.50278e-10	-1.58542e-10	-1.54748e-10	-1.5445e-10	-1.56034e-10	-1.54251e-10	-1.54364e-10	-1.53793e-10	-1.53907e-10	-1.5428e-10	-1.61229e-10	-1.54478e-10	-1.48867e-10	-1.57343e-10	-1.53314e-10	-1.52812e-10	-1.53103e-10	-1.54668e-10	-1.51177e-10	-1.50615e-10	-1.43158e-10
-1.6505e-10	-1.64017e-10	-1.57222e-10	-1.61817e-10	-1.6257e-10	-1.62127e-10	-1.71444e-10	-1.6573e-10	-1.59587e-10	-1.68469e-10	-1.63621e-10	-1.64683e-10	-1.61188e-10	-1.61024e-10	-1.55284e-10	-1.63646e-10	-1.54903e-10	-1.5319e-10	-1.51454e-10	-1.59779e-10	-1.59369e-10	-1.59241e-10	-1.61381e-10	-1.6243e-10	-1.62897e-10	-1.60511e-10	-1.57284e-10	-1.60391e-10	-1.64208e-10	-1.52714e-10	-1.58044e-10	-1.61484e-10	-1.5582e-10	-1.6048e-10	-1.53349e-10	-1.5177e-10	-1.5354e-10	-1.58829e-10	-1.5763e-10	-1.5832e-10	-1.58034e-10	-1.64579e-10	-1.57176e-10	-1.5342e-10	-1.55438e-10	-1.59649e-10	-1.55904e-10	-1.55364e-10	-1.55149e-10	-1.55786e-10
-1.46235e-10	-1.60134e-10	-1.64459e-10	-1.60413e-10	-1.61433e-10	-1.52076e-10	-1.5223e-10	-1.5454e-10	-1.6063e-10	-1.60361e-10	-1.60888e-10	-1.55994e-10	-1.59647e-10	-1.63887e-10	-1.58844e-10	-1.6638e-10	-1.57288e-10	-1.51393e-10	-1.59369e-10	-1.49591e-10	-1.50195e-10	-1.5423e-10	-1.56475e-10	-1.60624e-10	-1.57736e-10	-1.45939e-10	-1.53801e-10	-1.5563e-10	-1.54134e-10	-1.52268e-10	-1.51599e-10	-1.57002e-10	-1.57591e-10	-1.55353e-10	-1.55255e-10	-1.56585e-10	-1.54772e-10	-1.55018e-10	-1.55534e-10	-1.58588e-10	-1.53402e-10	-1.68404e-10	-1.60913e-10	-1.5983e-10	-1.56491e-10	-1.58007e-10	-1.56766e-10	-1.57612e-10	-1.55483e-10	-1.52741e-10
-1.57244e-10	-1.56787e-10	-1.52382e-10	-1.59845e-10	-1.61605e-10	-1.66544e-10	-1.58017e-10	-1.57528e-10	-1.58771e-10	-1.54706e-10	-1.52418e-10	-1.57668e-10	-1.49833e-10	-1.58268e-10	-1.66199e-10	-1.63673e-10	-1.61602e-10	-1.53374e-10	-1.5094e-10	-1.51059e-10	-1.54613e-10	-1.63412e-10	-1.57856e-10	-1.51471e-10	-1.52699e-10	-1.51869e-10	-1.5712e-10	-1.61775e-10	-1.64101e-10	-1.5571e-10	-1.56394e-10	-1.59778e-10	-1.53515e-10	-1.55715e-10	-1.49107e-10	-1.52484e-10	-1.54852e-10	-1.49165e-10	-1.49368e-10	-1.53993e-10	-1.5818e-10	-1.57773e-10	-1.57985e-10	-1.66769e-10	-1.66995e-10	-1.53575e-10	-1.52829e-10	-1.53426e-10	-1.56995e-10	-1.53052e-10
-1.54328e-10	-1.65561e-10	-1.66929e-10	-1.5968e-10	-1.56724e-10	-1.63386e-10	-1.603e-10	-1.53932e-10	-1.52282e-10	-1.60192e-10	-1.58704e-10	-1.58007e-10	-1.57896e-10	-1.66499e-10	-1.61113e-10	-1.61963e-10	-1.6194e-10	-1.59136e-10	-1.59563e-10	-1.64035e-10	-1.52984e-10	-1.51578e-10	-1.60481e-10	-1.59007e-10	-1.57768e-10	-1.61086e-10	-1.62438e-10	-1.60358e-10	-1.52955e-10	-1.53975e-10	-1.47956e-10	-1.57052e-10	-1.56836e-10	-1.56534e-10	-1.5159e-10	-1.60514e-10	-1.58949e-10	-1.54648e-10	-1.55745e-10	-1.56674e-10	-1.67056e-10	-1.62835e-10	-1.53445e-10	-1.60708e-10	-1.59125e-10	-1.51211e-10	-1.48336e-10	-1.55844e-10	-1.60566e-10	-1.5534e-10
-1.61493e-10	-1.53891e-10	-1.48283e-10	-1.47789e-10	-1.49593e-10	-1.55888e-10	-1.60488e-10	-1.53392e-10	-1.51129e-10	-1.52932e-10	-1.61449e-10	-1.65701e-10	-1.60051e-10	-1.60137e-10	-1.58366e-10	-1.52727e-10	-1.60061e-10	-1.57947e-10	-1.54556e-10	-1.6105e-10	-1.55764e-10	-1.56883e-10	-1.6107e-10	-1.47939e-10	-1.54243e-10	-1.47002e-10	-1.47442e-10	-1.52382e-10	-1.62037e-10	-1.52717e-10	-1.55582e-10	-1.6251e-10	-1.5375e-10	-1.58296e-10	-1.56323e-10	-1.56414e-10	-1.5022e-10	-1.58772e-10	-1.53155e-10	-1.6064e-10	-1.5882e-10	-1.63137e-10	-1.59304e-10	-1.44432e-10	-1.43735e-10	-1.43845e-10	-1.53343e-10	-1.58053e-10	-1.63371e-10	-1.56894e-10
-1.5922e-10	-1.57626e-10	-1.55181e-10	-1.5176e-10	-1.55185e-10	-1.49771e-10	-1.47939e-10	-1.54095e-10	-1.51765e-10	-1.63512e-10	-1.63098e-10	-1.66556e-10	-1.66534e-10	-1.55814e-10	-1.49821e-10	-1.56607e-10	-1.64856e-10	-1.5559e-10	-1.57818e-10	-1.56537e-10	-1.52138e-10	-1.52497e-10	-1.49208e-10	-1.55629e-10	-1.58649e-10	-1.56531e-10	-1.57336e-10	-1.54795e-10	-1.50666e-10	-1.56982e-10	-1.5039e-10	-1.43566e-10	-1.42658e-10	-1.48807e-10	-1.56482e-10	-1.53155e-10	-1.5569e-10	-1.59969e-10	-1.49851e-10	-1.55181e-10	-1.56863e-10	-1.50159e-10	-1.50505e-10	-1.49852e-10	-1.44016e-10	-1.53534e-10	-1.59642e-10	-1.57961e-10	-1.59437e-10	-1.49585e-10
-1.49636e-10	-1.56753e-10	-1.5501e-10	-1.50964e-10	-1.49686e-10	-1.47446e-10	-1.51173e-10	-1.61345e-10	-1.50692e-10	-1.54106e-10	-1.62751e-10	-1.54679e-10	-1.50435e-10	-1.45262e-10	-1.42393e-10	-1.4338e-10	-1.48423e-10	-1.50894e-10	-1.52571e-10	-1.52409e-10	-1.52266e-10	-1.55166e-10	-1.50085e-10	-1.48344e-10	-1.50435e-10	-1.50325e-10	-1.44557e-10	-1.44964e-10	-1.52365e-10	-1.56526e-10	-1.55945e-10	-1.54179e-10	-1.52974e-10	-1.44711e-10	-1.50205e-10	-1.59793e-10	-1.49713e-10	-1.505e-10	-1.58158e-10	-1.55313e-10	-1.59089e-10	-1.51809e-10	-1.50547e-10	-1.51033e-10	-1.50438e-10	-1.45963e-10	-1.44536e-10	-1.48871e-10	-1.54621e-10	-1.57979e-10
-1.5755e-10	-1.58652e-10	-1.52959e-10	-1.54187e-10	-1.58208e-10	-1.44091e-10	-1.47702e-10	-1.52705e-10	-1.58078e-10	-1.64767e-10	-1.611e-10	-1.56234e-10	-1.47872e-10	-1.54742e-10	-1.43619e-10	-1.4448e-10	-1.49037e-10	-1.55456e-10	-1.50722e-10	-1.5896e-10	-1.52646e-10	-1.4947e-10	-1.51512e-10	-1.55787e-10	-1.54676e-10	-1.55357e-10	-1.50538e-10	-1.53821e-10	-1.57329e-10	-1.51762e-10	-1.51358e-10	-1.50288e-10	-1.45218e-10	-1.51479e-10	-1.48213e-10	-1.62125e-10	-1.56323e-10	-1.53351e-10	-1.54763e-10	-1.51276e-10	-1.47728e-10	-1.53328e-10	-1.50315e-10	-1.48225e-10	-1.45924e-10	-1.58605e-10	-1.53626e-10	-1.50472e-10	-1.49806e-10	-1.5045e-10
-1.69288e-10	-1.65093e-10	-1.57603e-10	-1.59926e-10	-1.58522e-10	-1.64094e-10	-1.58744e-10	-1.5038e-10	-1.51942e-10	-1.52585e-10	-1.55008e-10	-1.58525e-10	-1.58621e-10	-1.52635e-10	-1.40453e-10	-1.57658e-10	-1.56298e-10	-1.5208e-10	-1.55771e-10	-1.55713e-10	-1.54092e-10	-1.47943e-10	-1.54164e-10	-1.45319e-10	-1.55153e-10	-1.59442e-10	-1.52236e-10	-1.56064e-10	-1.57062e-10	-1.57062e-10	-1.59596e-10	-1.5898e-10	-1.601e-10	-1.58841e-10	-1.57593e-10	-1.61712e-10	-1.57038e-10	-1.54779e-10	-1.496e-10	-1.55811e-10	-1.5204e-10	-1.60469e-10	-1.61502e-10	-1.56063e-10	-1.49659e-10	-1.46115e-10	-1.47546e-10	-1.49784e-10	-1.53999e-10	-1.58579e-10
-1.57758e-10	-1.54528e-10	-1.50197e-10	-1.60108e-10	-1.52985e-10	-1.50958e-10	-1.45556e-10	-1.48637e-10	-1.58487e-10	-1.52832e-10	-1.56236e-10	-1.58087e-10	-1.57051e-10	-1.51124e-10	-1.45157e-10	-1.4963e-10	-1.53021e-10	-1.46765e-10	-1.49426e-10	-1.48056e-10	-1.41341e-10	-1.41598e-10	-1.42675e-10	-1.52063e-10	-1.52816e-10	-1.57967e-10	-1.54756e-10	-1.52214e-10	-1.56354e-10	-1.5463e-10	-1.45731e-10	-1.54974e-10	-1.48384e-10	-1.54946e-10	-1.54529e-10	-1.5198e-10	-1.604e-10	-1.58815e-10	-1.522e-10	-1.47843e-10	-1.48615e-10	-1.46995e-10	-1.48419e-10	-1.53561e-10	-1.45449e-10	-1.49717e-10	-1.47476e-10	-1.53696e-10	-1.52752e-10	-1.46095e-10
-1.46595e-10	-1.46276e-10	-1.5218e-10	-1.50066e-10	-1.52363e-10	-1.5629e-10	-1.54895e-10	-1.57725e-10	-1.48344e-10	-1.45973e-10	-1.57299e-10	-1.58402e-10	-1.57715e-10	-1.53272e-10	-1.51088e-10	-1.49806e-10	-1.52085e-10	-1.51288e-10	-1.49085e-10	-1.50046e-10	-1.45168e-10	-1.42939e-10	-1.48405e-10	-1.49693e-10	-1.55534e-10	-1.5922e-10	-1.50873e-10	-1.49902e-10	-1.57239e-10	-1.56628e-10	-1.4235e-10	-1.43345e-10	-1.51445e-10	-1.46797e-10	-1.48271e-10	-1.41868e-10	-1.43039e-10	-1.44017e-10	-1.43562e-10	-1.46504e-10	-1.49054e-10	-1.51917e-10	-1.51335e-10	-1.41475e-10	-1.42402e-10	-1.4271e-10	-1.49687e-10	-1.4789e-10	-1.51665e-10	-1.50498e-10
-1.54205e-10	-1.52909e-10	-1.5591e-10	-1.532e-10	-1.55362e-10	-1.57877e-10	-1.41912e-10	-1.4702e-10	-1.5566e-10	-1.63455e-10	-1.58859e-10	-1.54399e-10	-1.58232e-10	-1.51299e-10	-1.49608e-10	-1.49008e-10	-1.49942e-10	-1.53259e-10	-1.59878e-10	-1.57513e-10	-1.48453e-10	-1.6107e-10	-1.59378e-10	-1.62413e-10	-1.57348e-10	-1.55562e-10	-1.52422e-10	-1.46539e-10	-1.48198e-10	-1.53409e-10	-1.57326e-10	-1.51212e-10	-1.50674e-10	-1.49311e-10	-1.52072e-10	-1.46352e-10	-1.44951e-10	-1.49302e-10	-1.49279e-10	-1.53239e-10	-1.53011e-10	-1.5326e-10	-1.49692e-10	-1.48146e-10	-1.52356e-10	-1.61253e-10	-1.59046e-10	-1.55969e-10	-1.58282e-10	-1.5969e-10
-1.55345e-10	-1.53969e-10	-1.47299e-10	-1.50146e-10	-1.53169e-10	-1.53496e-10	-1.53772e-10	-1.43845e-10	-1.43281e-10	-1.52327e-10	-1.50636e-10	-1.49768e-10	-1.5547e-10	-1.46847e-10	-1.46599e-10	-1.41974e-10	-1.46168e-10	-1.45835e-10	-1.43687e-10	-1.44439e-10	-1.51827e-10	-1.51667e-10	-1.53771e-10	-1.52084e-10	-1.45257e-10	-1.48303e-10	-1.45382e-10	-1.55495e-10	-1.59736e-10	-1.5552e-10	-1.60742e-10	-1.57149e-10	-1.50857e-10	-1.53238e-10	-1.64143e-10	-1.66638e-10	-1.69604e-10	-1.62743e-10	-1.52081e-10	-1.4687e-10	-1.48294e-10	-1.54811e-10	-1.50941e-10	-1.50479e-10	-1.41637e-10	-1.42449e-10	-1.43927e-10	-1.46623e-10	-1.57802e-10	-1.51965e-10
-1.59613e-10	-1.62541e-10	-1.48682e-10	-1.51472e-10	-1.63464e-10	-1.62531e-10	-1.54458e-10	-1.516e-10	-1.5222e-10	-1.42219e-10	-1.5147e-10	-1.51842e-10	-1.57225e-10	-1.52447e-10	-1.57294e-10	-1.53304e-10	-1.56335e-10	-1.55004e-10	-1.47095e-10	-1.47757e-10	-1.49773e-10	-1.40208e-10	-1.39292e-10	-1.37577e-10	-1.52241e-10	-1.54834e-10	-1.52981e-10	-1.54373e-10	-1.55916e-10	-1.50163e-10	-1.50812e-10	-1.52035e-10	-1.53417e-10	-1.44006e-10	-1.48248e-10	-1.5884e-10	-1.6951e-10	-1.59075e-10	-1.59728e-10	-1.59371e-10	-1.59012e-10	-1.54803e-10	-1.52754e-10	-1.48721e-10	-1.39686e-10	-1.44544e-10	-1.4892e-10	-1.49355e-10	-1.44676e-10	-1.48093e-10
-1.56914e-10	-1.5339e-10	-1.53561e-10	-1.57461e-10	-1.54562e-10	-1.51164e-10	-1.52088e-10	-1.46649e-10	-1.5333e-10	-1.55631e-10	-1.57299e-10	-1.59699e-10	-1.58048e-10	-1.60126e-10	-1.62695e-10	-1.51659e-10	-1.47023e-10	-1.53963e-10	-1.60462e-10	-1.66008e-10	-1.57916e-10	-1.55937e-10	-1.53888e-10	-1.52652e-10	-1.577e-10	-1.55918e-10	-1.61176e-10	-1.62508e-10	-1.6681e-10	-1.54506e-10	-1.49562e-10	-1.56317e-10	-1.55475e-10	-1.54821e-10	-1.53112e-10	-1.56961e-10	-1.58116e-10	-1.63412e-10	-1.57849e-10	-1.55441e-10	-1.57782e-10	-1.47131e-10	-1.47356e-10	-1.49341e-10	-1.59129e-10	-1.65554e-10	-1.53832e-10	-1.51097e-10	-1.43565e-10	-1.44562e-10
-1.47791e-10	-1.61718e-10	-1.56546e-10	-1.56739e-10	-1.55172e-10	-1.55345e-10	-1.50688e-10	-1.57456e-10	-1.66223e-10	-1.51469e-10	-1.51617e-10	-1.55536e-10	-1.55224e-10	-1.5643e-10	-1.52647e-10	-1.52932e-10	-1.5429e-10	-1.59967e-10	-1.55216e-10	-1.50407e-10	-1.50027e-10	-1.52079e-10	-1.5773e-10	-1.49303e-10	-1.55657e-10	-1.54724e-10	-1.54107e-10	-1.53766e-10	-1.48665e-10	-1.55709e-10	-1.55484e-10	-1.49897e-10	-1.5672e-10	-1.54966e-10	-1.61167e-10	-1.57254e-10	-1.57905e-10	-1.56454e-10	-1.55206e-10	-1.45124e-10	-1.47904e-10	-1.50511e-10	-1.55594e-10	-1.52259e-10	-1.49788e-10	-1.46301e-10	-1.51279e-10	-1.54427e-10	-1.55129e-10	-1.53421e-10
-1.5291e-10	-1.57041e-10	-1.55843e-10	-1.54591e-10	-1.55994e-10	-1.50972e-10	-1.5739e-10	-1.60229e-10	-1.47738e-10	-1.43556e-10	-1.44721e-10	-1.60821e-10	-1.54741e-10	-1.47455e-10	-1.58533e-10	-1.55373e-10	-1.49492e-10	-1.43497e-10	-1.4392e-10	-1.52686e-10	-1.47978e-10	-1.50866e-10	-1.51856e-10	-1.5831e-10	-1.59484e-10	-1.60402e-10	-1.50404e-10	-1.4553e-10	-1.56961e-10	-1.52158e-10	-1.51654e-10	-1.60133e-10	-1.57789e-10	-1.55565e-10	-1.60784e-10	-1.57342e-10	-1.56766e-10	-1.48352e-10	-1.54431e-10	-1.48881e-10	-1.49826e-10	-1.56588e-10	-1.46417e-10	-1.42475e-10	-1.46056e-10	-1.49519e-10	-1.52587e-10	-1.46669e-10	-1.42572e-10	-1.4906e-10
-1.53982e-10	-1.48196e-10	-1.67123e-10	-1.49296e-10	-1.55644e-10	-1.55922e-10	-1.50836e-10	-1.52752e-10	-1.54394e-10	-1.60776e-10	-1.55562e-10	-1.5797e-10	-1.6206e-10	-1.59335e-10	-1.54542e-10	-1.57431e-10	-1.61094e-10	-1.5827e-10	-1.60507e-10	-1.49538e-10	-1.4613e-10	-1.51697e-10	-1.54639e-10	-1.57675e-10	-1.54122e-10	-1.55037e-10	-1.5273e-10	-1.55019e-10	-1.57104e-10	-1.47086e-10	-1.47763e-10	-1.44118e-10	-1.53895e-10	-1.62878e-10	-1.54094e-10	-1.46909e-10	-1.53379e-10	-1.51074e-10	-1.4788e-10	-1.45159e-10	-1.46876e-10	-1.4357e-10	-1.47623e-10	-1.48106e-10	-1.47331e-10	-1.51705e-10	-1.50631e-10	-1.46046e-10	-1.5239e-10	-1.5316e-10
-1.5197e-10	-1.5981e-10	-1.5568e-10	-1.4985e-10	-1.56516e-10	-1.5096e-10	-1.50181e-10	-1.5316e-10	-1.51724e-10	-1.53486e-10	-1.52639e-10	-1.48107e-10	-1.57875e-10	-1.51838e-10	-1.58728e-10	-1.47859e-10	-1.50893e-10	-1.50849e-10	-1.54464e-10	-1.45176e-10	-1.56838e-10	-1.59604e-10	-1.54582e-10	-1.53858e-10	-1.60993e-10	-1.614e-10	-1.5167e-10	-1.45439e-10	-1.47275e-10	-1.61445e-10	-1.58983e-10	-1.54234e-10	-1.67543e-10	-1.69527e-10	-1.59383e-10	-1.49682e-10	-1.49803e-10	-1.54252e-10	-1.55178e-10	-1.51582e-10	-1.41089e-10	-1.43513e-10	-1.56794e-10	-1.53727e-10	-1.491e-10	-1.47415e-10	-1.44323e-10	-1.50431e-10	-1.4587e-10	-1.4784e-10
-1.573e-10	-1.55074e-10	-1.5418e-10	-1.53337e-10	-1.55714e-10	-1.57e-10	-1.60925e-10	-1.64176e-10	-1.62081e-10	-1.5591e-10	-1.55617e-10	-1.52217e-10	-1.53132e-10	-1.54387e-10	-1.53988e-10	-1.54517e-10	-1.52823e-10	-1.53003e-10	-1.51659e-10	-1.50096e-10	-1.53122e-10	-1.52984e-10	-1.5417e-10	-1.5191e-10	-1.62203e-10	-1.59649e-10	-1.54766e-10	-1.64432e-10	-1.64618e-10	-1.68137e-10	-1.59511e-10	-1.56821e-10	-1.5606e-10	-1.58379e-10	-1.59967e-10	-1.51642e-10	-1.51178e-10	-1.56905e-10	-1.48812e-10	-1.49136e-10	-1.46216e-10	-1.48342e-10	-1.53396e-10	-1.52723e-10	-1.54757e-10	-1.49918e-10	-1.51177e-10	-1.5155e-10	-1.46152e-10	-1.50856e-10
-1.49747e-10	-1.47547e-10	-1.56738e-10	-1.53158e-10	-1.43123e-10	-1.51247e-10	-1.49251e-10	-1.46994e-10	-1.4483e-10	-1.47405e-10	-1.47613e-10	-1.50233e-10	-1.57069e-10	-1.50648e-10	-1.49834e-10	-1.49175e-10	-1.44518e-10	-1.53689e-10	-1.55223e-10	-1.58849e-10	-1.61317e-10	-1.52241e-10	-1.56842e-10	-1.56814e-10	-1.61305e-10	-1.56492e-10	-1.5119e-10	-1.5031e-10	-1.57832e-10	-1.55788e-10	-1.54687e-10	-1.60415e-10	-1.49696e-10	-1.57892e-10	-1.61283e-10	-1.56934e-10	-1.62149e-10	-1.56888e-10	-1.4584e-10	-1.5235e-10	-1.53267e-10	-1.50649e-10	-1.49378e-10	-1.49971e-10	-1.43139e-10	-1.54713e-10	-1.48303e-10	-1.4464e-10	-1.42639e-10	-1.43492e-10
-1.5375e-10	-1.56137e-10	-1.52512e-10	-1.4836e-10	-1.5349e-10	-1.4764e-10	-1.4099e-10	-1.53955e-10	-1.45705e-10	-1.39574e-10	-1.47869e-10	-1.54739e-10	-1.5261e-10	-1.53094e-10	-1.50952e-10	-1.47783e-10	-1.49417e-10	-1.47362e-10	-1.5837e-10	-1.6351e-10	-1.61055e-10	-1.54195e-10	-1.60075e-10	-1.53542e-10	-1.53244e-10	-1.58082e-10	-1.4526e-10	-1.41817e-10	-1.53157e-10	-1.60099e-10	-1.63222e-10	-1.61436e-10	-1.59138e-10	-1.46138e-10	-1.51008e-10	-1.53456e-10	-1.50909e-10	-1.45581e-10	-1.44914e-10	-1.46821e-10	-1.51042e-10	-1.53179e-10	-1.4603e-10	-1.45996e-10	-1.51232e-10	-1.54334e-10	-1.47386e-10	-1.46733e-10	-1.42017e-10	-1.36934e-10
-1.59911e-10	-1.44125e-10	-1.52656e-10	-1.52813e-10	-1.53952e-10	-1.49814e-10	-1.46197e-10	-1.45296e-10	-1.52292e-10	-1.61201e-10	-1.51547e-10	-1.56e-10	-1.5629e-10	-1.54829e-10	-1.47735e-10	-1.48614e-10	-1.45689e-10	-1.54133e-10	-1.51801e-10	-1.53595e-10	-1.56903e-10	-1.58837e-10	-1.53302e-10	-1.55516e-10	-1.61947e-10	-1.59663e-10	-1.66736e-10	-1.63215e-10	-1.50006e-10	-1.537e-10	-1.55271e-10	-1.5573e-10	-1.55867e-10	-1.51872e-10	-1.41806e-10	-1.44049e-10	-1.51806e-10	-1.49796e-10	-1.42293e-10	-1.47774e-10	-1.50198e-10	-1.4611e-10	-1.52495e-10	-1.47635e-10	-1.46603e-10	-1.41001e-10	-1.43252e-10	-1.4053e-10	-1.48341e-10	-1.46846e-10
-1.53782e-10	-1.56175e-10	-1.5488e-10	-1.48814e-10	-1.50569e-10	-1.54846e-10	-1.53045e-10	-1.6125e-10	-1.46817e-10	-1.39747e-10	-1.44816e-10	-1.55901e-10	-1.51103e-10	-1.47681e-10	-1.49048e-10	-1.52668e-10	-1.6259e-10	-1.53595e-10	-1.53933e-10	-1.50015e-10	-1.50119e-10	-1.44393e-10	-1.44279e-10	-1.50059e-10	-1.51712e-10	-1.50894e-10	-1.53007e-10	-1.56279e-10	-1.6032e-10	-1.59106e-10	-1.48719e-10	-1.47552e-10	-1.47925e-10	-1.51251e-10	-1.52967e-10	-1.49346e-10	-1.51325e-10	-1.51341e-10	-1.50053e-10	-1.47048e-10	-1.4645e-10	-1.48532e-10	-1.38893e-10	-1.44831e-10	-1.52402e-10	-1.4611e-10	-1.45787e-10	-1.47384e-10	-1.50163e-10	-1.38712e-10
-1.61797e-10	-1.54388e-10	-1.53774e-10	-1.56065e-10	-1.56764e-10	-1.52462e-10	-1.57175e-10	-1.5849e-10	-1.50364e-10	-1.52335e-10	-1.54614e-10	-1.66815e-10	-1.64144e-10	-1.58232e-10	-1.60735e-10	-1.61866e-10	-1.52097e-10	-1.5107e-10	-1.53445e-10	-1.47603e-10	-1.42933e-10	-1.42985e-10	-1.52485e-10	-1.56813e-10	-1.62019e-10	-1.57013e-10	-1.53907e-10	-1.57389e-10	-1.46352e-10	-1.49005e-10	-1.51598e-10	-1.52081e-10	-1.46872e-10	-1.54338e-10	-1.48752e-10	-1.52065e-10	-1.51923e-10	-1.51598e-10	-1.43166e-10	-1.55048e-10	-1.5007e-10	-1.43514e-10	-1.41226e-10	-1.34622e-10	-1.4232e-10	-1.43192e-10	-1.4353e-10	-1.37089e-10	-1.37784e-10	-1.37121e-10
-1.58522e-10	-1.55212e-10	-1.48016e-10	-1.54741e-10	-1.48798e-10	-1.49266e-10	-1.50833e-10	-1.64149e-10	-1.61447e-10	-1.54285e-10	-1.63672e-10	-1.63921e-10	-1.50064e-10	-1.56418e-10	-1.49692e-10	-1.47136e-10	-1.50788e-10	-1.46634e-10	-1.48003e-10	-1.55717e-10	-1.50435e-10	-1.5364e-10	-1.48348e-10	-1.48551e-10	-1.49175e-10	-1.53581e-10	-1.53898e-10	-1.51497e-10	-1.55901e-10	-1.47509e-10	-1.5135e-10	-1.47132e-10	-1.55969e-10	-1.4986e-10	-1.42609e-10	-1.45527e-10	-1.45446e-10	-1.44578e-10	-1.52792e-10	-1.42167e-10	-1.52449e-10	-1.4983e-10	-1.44549e-10	-1.4571e-10	-1.50314e-10	-1.46268e-10	-1.44371e-10	-1.42149e-10	-1.3717e-10	-1.28801e-10
-1.60814e-10	-1.51997e-10	-1.59416e-10	-1.57207e-10	-1.5243e-10	-1.58142e-10	-1.54474e-10	-1.58748e-10	-1.51725e-10	-1.58541e-10	-1.54428e-10	-1.63425e-10	-1.5173e-10	-1.56322e-10	-1.57321e-10	-1.46913e-10	-1.50084e-10	-1.58942e-10	-1.56071e-10	-1.53712e-10	-1.58855e-10	-1.65638e-10	-1.60221e-10	-1.5364e-10	-1.57919e-10	-1.55538e-10	-1.61235e-10	-1.46766e-10	-1.41676e-10	-1.45123e-10	-1.46123e-10	-1.46725e-10	-1.44988e-10	-1.42555e-10	-1.44293e-10	-1.51078e-10	-1.39435e-10	-1.40835e-10	-1.39143e-10	-1.44587e-10	-1.46678e-10	-1.47517e-10	-1.45082e-10	-1.44054e-10	-1.39563e-10	-1.38797e-10	-1.41443e-10	-1.39885e-10	-1.39067e-10	-1.32184e-10
-1.45005e-10	-1.47021e-10	-1.43165e-10	-1.57588e-10	-1.56478e-10	-1.5549e-10	-1.56772e-10	-1.55792e-10	-1.54959e-10	-1.50449e-10	-1.42788e-10	-1.48103e-10	-1.44975e-10	-1.54458e-10	-1.59552e-10	-1.51479e-10	-1.44515e-10	-1.44551e-10	-1.48044e-10	-1.5011e-10	-1.46254e-10	-1.53637e-10	-1.48066e-10	-1.50722e-10	-1.56132e-10	-1.52691e-10	-1.53691e-10	-1.53126e-10	-1.60489e-10	-1.47878e-10	-1.5483e-10	-1.43604e-10	-1.51799e-10	-1.58488e-10	-1.54189e-10	-1.55467e-10	-1.53768e-10	-1.44796e-10	-1.46231e-10	-1.56369e-10	-1.54326e-10	-1.49283e-10	-1.37785e-10	-1.44562e-10	-1.4546e-10	-1.39181e-10	-1.32592e-10	-1.36216e-10	-1.30599e-10	-1.25377e-10
-1.59758e-10	-1.59032e-10	-1.57831e-10	-1.59584e-10	-1.62603e-10	-1.62663e-10	-1.52063e-10	-1.49292e-10	-1.53894e-10	-1.62191e-10	-1.5622e-10	-1.49067e-10	-1.53631e-10	-1.53272e-10	-1.56248e-10	-1.49413e-10	-1.47942e-10	-1.38304e-10	-1.43413e-10	-1.50202e-10	-1.5382e-10	-1.54483e-10	-1.56782e-10	-1.62822e-10	-1.58757e-10	-1.64241e-10	-1.55408e-10	-1.54754e-10	-1.48163e-10	-1.53607e-10	-1.48097e-10	-1.50542e-10	-1.53219e-10	-1.52199e-10	-1.40576e-10	-1.42526e-10	-1.5383e-10	-1.38321e-10	-1.40583e-10	-1.44241e-10	-1.47073e-10	-1.50682e-10	-1.54529e-10	-1.41946e-10	-1.386e-10	-1.41232e-10	-1.4214e-10	-1.37926e-10	-1.36906e-10	-1.36905e-10
-1.56231e-10	-1.63361e-10	-1.55194e-10	-1.56495e-10	-1.5278e-10	-1.52046e-10	-1.64975e-10	-1.57076e-10	-1.5903e-10	-1.69779e-10	-1.57813e-10	-1.57461e-10	-1.62132e-10	-1.57998e-10	-1.63438e-10	-1.55582e-10	-1.51895e-10	-1.42687e-10	-1.55038e-10	-1.56507e-10	-1.56776e-10	-1.52009e-10	-1.5504e-10	-1.52214e-10	-1.53001e-10	-1.53637e-10	-1.4874e-10	-1.52204e-10	-1.50943e-10	-1.41741e-10	-1.39457e-10	-1.47621e-10	-1.48192e-10	-1.46325e-10	-1.39407e-10	-1.42315e-10	-1.53055e-10	-1.47594e-10	-1.42759e-10	-1.46206e-10	-1.49844e-10	-1.48462e-10	-1.41107e-10	-1.46038e-10	-1.39812e-10	-1.40469e-10	-1.3266e-10	-1.37583e-10	-1.34517e-10	-1.34426e-10
-1.45898e-10	-1.52207e-10	-1.6479e-10	-1.56356e-10	-1.47111e-10	-1.52613e-10	-1.50807e-10	-1.54606e-10	-1.51317e-10	-1.50188e-10	-1.54916e-10	-1.50315e-10	-1.54962e-10	-1.55898e-10	-1.49871e-10	-1.42451e-10	-1.45086e-10	-1.53283e-10	-1.49154e-10	-1.55152e-10	-1.54522e-10	-1.54546e-10	-1.53608e-10	-1.59103e-10	-1.51844e-10	-1.45842e-10	-1.5769e-10	-1.5754e-10	-1.38269e-10	-1.51627e-10	-1.46382e-10	-1.49902e-10	-1.43373e-10	-1.36741e-10	-1.33841e-10	-1.36705e-10	-1.42007e-10	-1.40991e-10	-1.39421e-10	-1.43917e-10	-1.44664e-10	-1.3621e-10	-1.37554e-10	-1.44054e-10	-1.47618e-10	-1.47388e-10	-1.37334e-10	-1.40256e-10	-1.38277e-10	-1.21808e-10
-1.50821e-10	-1.59789e-10	-1.56192e-10	-1.53997e-10	-1.51609e-10	-1.59853e-10	-1.56348e-10	-1.60039e-10	-1.60739e-10	-1.57581e-10	-1.55019e-10	-1.56325e-10	-1.51747e-10	-1.51698e-10	-1.56868e-10	-1.52427e-10	-1.49736e-10	-1.39571e-10	-1.45344e-10	-1.4786e-10	-1.45102e-10	-1.48983e-10	-1.47759e-10	-1.56767e-10	-1.50388e-10	-1.51705e-10	-1.50309e-10	-1.50704e-10	-1.53773e-10	-1.49428e-10	-1.42869e-10	-1.46211e-10	-1.47898e-10	-1.43641e-10	-1.42692e-10	-1.42514e-10	-1.41495e-10	-1.4352e-10	-1.36771e-10	-1.42019e-10	-1.38942e-10	-1.33893e-10	-1.34757e-10	-1.35127e-10	-1.33239e-10	-1.27652e-10	-1.34271e-10	-1.33077e-10	-1.22068e-10	-1.17585e-10
-1.6134e-10	-1.51428e-10	-1.62314e-10	-1.48613e-10	-1.5391e-10	-1.53955e-10	-1.50874e-10	-1.47833e-10	-1.47373e-10	-1.46818e-10	-1.52229e-10	-1.58001e-10	-1.45933e-10	-1.38369e-10	-1.44495e-10	-1.4687e-10	-1.48305e-10	-1.44953e-10	-1.48918e-10	-1.49161e-10	-1.41018e-10	-1.42236e-10	-1.40897e-10	-1.47737e-10	-1.44722e-10	-1.49622e-10	-1.47484e-10	-1.44098e-10	-1.41013e-10	-1.38914e-10	-1.42199e-10	-1.44094e-10	-1.46372e-10	-1.49122e-10	-1.42957e-10	-1.45033e-10	-1.46463e-10	-1.36612e-10	-1.44304e-10	-1.41679e-10	-1.3895e-10	-1.33296e-10	-1.32405e-10	-1.41388e-10	-1.32277e-10	-1.35692e-10	-1.34421e-10	-1.34161e-10	-1.31496e-10	-1.2224e-10
-1.51961e-10	-1.5415e-10	-1.5286e-10	-1.57161e-10	-1.57554e-10	-1.55559e-10	-1.6015e-10	-1.60176e-10	-1.59937e-10	-1.57863e-10	-1.52914e-10	-1.49008e-10	-1.44948e-10	-1.5458e-10	-1.55206e-10	-1.5831e-10	-1.54323e-10	-1.54152e-10	-1.45288e-10	-1.46292e-10	-1.47245e-10	-1.4716e-10	-1.4699e-10	-1.53424e-10	-1.54729e-10	-1.56508e-10	-1.42906e-10	-1.47378e-10	-1.51416e-10	-1.4782e-10	-1.39897e-10	-1.46223e-10	-1.47738e-10	-1.40718e-10	-1.34454e-10	-1.43159e-10	-1.4317e-10	-1.33738e-10	-1.3551e-10	-1.29957e-10	-1.38113e-10	-1.40561e-10	-1.36546e-10	-1.28099e-10	-1.30868e-10	-1.28187e-10	-1.27368e-10	-1.27925e-10	-1.12463e-10	-9.781e-11
-1.55807e-10	-1.63212e-10	-1.57494e-10	-1.58748e-10	-1.58428e-10	-1.65994e-10	-1.54631e-10	-1.52046e-10	-1.56322e-10	-1.51276e-10	-1.51165e-10	-1.53782e-10	-1.53569e-10	-1.47991e-10	-1.456e-10	-1.40165e-10	-1.52642e-10	-1.47387e-10	-1.44541e-10	-1.42014e-10	-1.45932e-10	-1.46595e-10	-1.48871e-10	-1.37483e-10	-1.47774e-10	-1.42781e-10	-1.46875e-10	-1.50451e-10	-1.43556e-10	-1.45085e-10	-1.41762e-10	-1.56552e-10	-1.58861e-10	-1.49142e-10	-1.52639e-10	-1.48594e-10	-1.34313e-10	-1.4834e-10	-1.44911e-10	-1.40519e-10	-1.39054e-10	-1.37196e-10	-1.29624e-10	-1.33675e-10	-1.34042e-10	-1.3247e-10	-1.21076e-10	-1.22005e-10	-1.13792e-10	-1.00512e-10
-1.44273e-10	-1.4875e-10	-1.49991e-10	-1.49158e-10	-1.55514e-10	-1.51594e-10	-1.51602e-10	-1.55003e-10	-1.49908e-10	-1.47651e-10	-1.43647e-10	-1.57951e-10	-1.56221e-10	-1.41917e-10	-1.40376e-10	-1.45377e-10	-1.5041e-10	-1.51927e-10	-1.41852e-10	-1.47223e-10	-1.49039e-10	-1.39366e-10	-1.41153e-10	-1.41703e-10	-1.43817e-10	-1.50804e-10	-1.5313e-10	-1.53271e-10	-1.45198e-10	-1.47741e-10	-1.51758e-10	-1.399e-10	-1.30242e-10	-1.31491e-10	-1.37437e-10	-1.40742e-10	-1.45059e-10	-1.37116e-10	-1.32301e-10	-1.3159e-10	-1.32264e-10	-1.30854e-10	-1.28401e-10	-1.27821e-10	-1.30968e-10	-1.22526e-10	-1.12253e-10	-1.07125e-10	-1.1066e-10	-1.09149e-10
-1.47439e-10	-1.4572e-10	-1.49151e-10	-1.57898e-10	-1.55194e-10	-1.496e-10	-1.46704e-10	-1.53153e-10	-1.48691e-10	-1.62958e-10	-1.57541e-10	-1.51697e-10	-1.54907e-10	-1.49054e-10	-1.44456e-10	-1.51109e-10	-1.48325e-10	-1.45475e-10	-1.36249e-10	-1.40868e-10	-1.48624e-10	-1.47455e-10	-1.39086e-10	-1.49133e-10	-1.51941e-10	-1.48512e-10	-1.48796e-10	-1.46323e-10	-1.47742e-10	-1.40716e-10	-1.43445e-10	-1.39526e-10	-1.35858e-10	-1.35577e-10	-1.41722e-10	-1.42516e-10	-1.34831e-10	-1.37734e-10	-1.32024e-10	-1.28505e-10	-1.24124e-10	-1.26818e-10	-1.21228e-10	-1.17359e-10	-1.15164e-10	-1.15235e-10	-1.10889e-10	-1.01985e-10	-1.01253e-10	-9.73859e-11
-1.5354e-10	-1.51526e-10	-1.4588e-10	-1.48011e-10	-1.44127e-10	-1.44184e-10	-1.45583e-10	-1.42403e-10	-1.43672e-10	-1.44892e-10	-1.43185e-10	-1.50909e-10	-1.58572e-10	-1.52598e-10	-1.54384e-10	-1.5183e-10	-1.50814e-10	-1.46614e-10	-1.52899e-10	-1.52351e-10	-1.54766e-10	-1.43019e-10	-1.47107e-10	-1.39791e-10	-1.36095e-10	-1.46129e-10	-1.47857e-10	-1.49896e-10	-1.45838e-10	-1.4163e-10	-1.43317e-10	-1.39998e-10	-1.35607e-10	-1.35217e-10	-1.31034e-10	-1.33708e-10	-1.28193e-10	-1.36401e-10	-1.39569e-10	-1.327e-10	-1.24654e-10	-1.29504e-10	-1.27039e-10	-1.23336e-10	-1.19006e-10	-1.1202e-10	-1.05619e-10	-9.90881e-11	-9.32629e-11	-8.47285e-11
-1.50649e-10	-1.43928e-10	-1.47115e-10	-1.4891e-10	-1.51464e-10	-1.50858e-10	-1.50901e-10	-1.52807e-10	-1.52343e-10	-1.59419e-10	-1.4597e-10	-1.50892e-10	-1.59059e-10	-1.55913e-10	-1.55203e-10	-1.52836e-10	-1.45197e-10	-1.44115e-10	-1.42524e-10	-1.43041e-10	-1.42274e-10	-1.48134e-10	-1.4839e-10	-1.49174e-10	-1.53379e-10	-1.39276e-10	-1.3486e-10	-1.34215e-10	-1.39863e-10	-1.44226e-10	-1.40136e-10	-1.40115e-10	-1.3815e-10	-1.3152e-10	-1.37866e-10	-1.32036e-10	-1.29566e-10	-1.26762e-10	-1.21773e-10	-1.29708e-10	-1.2405e-10	-1.23966e-10	-1.19879e-10	-1.22232e-10	-1.12089e-10	-9.91147e-11	-9.71283e-11	-9.19121e-11	-8.37158e-11	-8.80219e-11
-1.4881e-10	-1.36893e-10	-1.5274e-10	-1.46619e-10	-1.50196e-10	-1.43768e-10	-1.46288e-10	-1.5351e-10	-1.48061e-10	-1.46468e-10	-1.4726e-10	-1.45288e-10	-1.53086e-10	-1.52622e-10	-1.48702e-10	-1.54611e-10	-1.52749e-10	-1.52238e-10	-1.45647e-10	-1.44448e-10	-1.56119e-10	-1.51138e-10	-1.52656e-10	-1.41978e-10	-1.49485e-10	-1.48782e-10	-1.34187e-10	-1.36118e-10	-1.38931e-10	-1.40582e-10	-1.34954e-10	-1.40319e-10	-1.39145e-10	-1.32482e-10	-1.36346e-10	-1.39386e-10	-1.38473e-10	-1.3237e-10	-1.27461e-10	-1.18858e-10	-1.25402e-10	-1.20448e-10	-1.18711e-10	-1.04987e-10	-9.90657e-11	-1.0355e-10	-9.23022e-11	-8.79402e-11	-8.45621e-11	-8.92177e-11
-1.43268e-10	-1.46993e-10	-1.41237e-10	-1.41621e-10	-1.43736e-10	-1.53174e-10	-1.5171e-10	-1.53468e-10	-1.53144e-10	-1.51662e-10	-1.51686e-10	-1.54824e-10	-1.55818e-10	-1.5638e-10	-1.47111e-10	-1.45756e-10	-1.45254e-10	-1.41111e-10	-1.45314e-10	-1.47332e-10	-1.43051e-10	-1.48281e-10	-1.48958e-10	-1.43095e-10	-1.44344e-10	-1.4964e-10	-1.52333e-10	-1.45788e-10	-1.40357e-10	-1.3692e-10	-1.33633e-10	-1.41501e-10	-1.47317e-10	-1.45469e-10	-1.44067e-10	-1.45245e-10	-1.29413e-10	-1.24282e-10	-1.30511e-10	-1.2697e-10	-1.18482e-10	-1.12756e-10	-9.5984e-11	-8.65792e-11	-9.42742e-11	-8.87342e-11	-8.16764e-11	-7.89563e-11	-8.69507e-11	-8.92643e-11
-1.4946e-10	-1.49235e-10	-1.48497e-10	-1.46015e-10	-1.56918e-10	-1.44231e-10	-1.39321e-10	-1.48779e-10	-1.51921e-10	-1.52241e-10	-1.42761e-10	-1.42484e-10	-1.42421e-10	-1.39443e-10	-1.44258e-10	-1.47267e-10	-1.54392e-10	-1.46524e-10	-1.51584e-10	-1.5015e-10	-1.52233e-10	-1.56549e-10	-1.62852e-10	-1.4397e-10	-1.3819e-10	-1.40941e-10	-1.27275e-10	-1.37584e-10	-1.41832e-10	-1.36225e-10	-1.45236e-10	-1.38143e-10	-1.35532e-10	-1.35853e-10	-1.37975e-10	-1.35726e-10	-1.26498e-10	-1.20118e-10	-1.17233e-10	-1.09779e-10	-1.05223e-10	-1.05972e-10	-9.86705e-11	-9.26045e-11	-8.95411e-11	-7.65692e-11	-8.0387e-11	-8.02597e-11	-1.01037e-10	-1.10234e-10
-1.51267e-10	-1.51845e-10	-1.43857e-10	-1.48892e-10	-1.5443e-10	-1.50521e-10	-1.55421e-10	-1.50503e-10	-1.54986e-10	-1.53631e-10	-1.46022e-10	-1.51723e-10	-1.53319e-10	-1.45693e-10	-1.45315e-10	-1.49204e-10	-1.44415e-10	-1.43925e-10	-1.4554e-10	-1.53571e-10	-1.58076e-10	-1.58372e-10	-1.52866e-10	-1.43311e-10	-1.41332e-10	-1.354e-10	-1.40033e-10	-1.34217e-10	-1.39616e-10	-1.38882e-10	-1.26382e-10	-1.2451e-10	-1.31069e-10	-1.31793e-10	-1.30564e-10	-1.32495e-10	-1.25529e-10	-1.21307e-10	-1.20566e-10	-1.12195e-10	-9.98379e-11	-9.6952e-11	-9.22557e-11	-9.27878e-11	-8.3734e-11	-8.18061e-11	-8.65854e-11	-9.97556e-11	-1.16787e-10	-1.27255e-10
-1.48057e-10	-1.48935e-10	-1.42386e-10	-1.55185e-10	-1.59235e-10	-1.59445e-10	-1.56306e-10	-1.49425e-10	-1.51457e-10	-1.54108e-10	-1.49507e-10	-1.4912e-10	-1.55465e-10	-1.51183e-10	-1.46559e-10	-1.4994e-10	-1.54785e-10	-1.46632e-10	-1.34542e-10	-1.40763e-10	-1.47083e-10	-1.46036e-10	-1.38442e-10	-1.42315e-10	-1.29612e-10	-1.34656e-10	-1.40713e-10	-1.37917e-10	-1.41954e-10	-1.41211e-10	-1.386e-10	-1.24663e-10	-1.2932e-10	-1.37045e-10	-1.35241e-10	-1.29189e-10	-1.24729e-10	-1.12798e-10	-1.11032e-10	-1.01032e-10	-8.95303e-11	-8.31634e-11	-8.97388e-11	-9.08896e-11	-8.95941e-11	-1.00374e-10	-1.11008e-10	-1.16077e-10	-1.20011e-10	-1.38112e-10
-1.45044e-10	-1.5399e-10	-1.52027e-10	-1.44627e-10	-1.4579e-10	-1.48906e-10	-1.435e-10	-1.41295e-10	-1.43226e-10	-1.41974e-10	-1.48638e-10	-1.46472e-10	-1.51409e-10	-1.5296e-10	-1.46276e-10	-1.47015e-10	-1.55732e-10	-1.50811e-10	-1.4934e-10	-1.47741e-10	-1.46763e-10	-1.48073e-10	-1.4852e-10	-1.40273e-10	-1.39204e-10	-1.20629e-10	-1.29854e-10	-1.29886e-10	-1.31237e-10	-1.35337e-10	-1.35319e-10	-1.36655e-10	-1.28536e-10	-1.21547e-10	-1.15195e-10	-1.13772e-10	-1.16817e-10	-1.03466e-10	-1.07112e-10	-9.14798e-11	-8.5513e-11	-7.9881e-11	-7.81843e-11	-9.00457e-11	-1.02299e-10	-1.13831e-10	-1.26999e-10	-1.31947e-10	-1.40815e-10	-1.46965e-10
-1.50482e-10	-1.38424e-10	-1.38291e-10	-1.47801e-10	-1.42543e-10	-1.33345e-10	-1.43236e-10	-1.51787e-10	-1.54165e-10	-1.49911e-10	-1.50898e-10	-1.52579e-10	-1.60358e-10	-1.46845e-10	-1.49626e-10	-1.45485e-10	-1.53359e-10	-1.42957e-10	-1.45205e-10	-1.43632e-10	-1.41842e-10	-1.41434e-10	-1.4735e-10	-1.40642e-10	-1.42397e-10	-1.33744e-10	-1.29763e-10	-1.28506e-10	-1.20877e-10	-1.34359e-10	-1.36404e-10	-1.26091e-10	-1.28782e-10	-1.40437e-10	-1.18745e-10	-1.2174e-10	-1.15283e-10	-1.04096e-10	-1.00811e-10	-9.06324e-11	-8.27101e-11	-9.30352e-11	-9.338e-11	-1.03905e-10	-1.0823e-10	-1.15799e-10	-1.25152e-10	-1.40565e-10	-1.5599e-10	-1.63539e-10
-1.53421e-10	-1.486e-10	-1.59188e-10	-1.46462e-10	-1.49351e-10	-1.54281e-10	-1.50784e-10	-1.45945e-10	-1.5189e-10	-1.53252e-10	-1.46325e-10	-1.44182e-10	-1.51948e-10	-1.47675e-10	-1.42779e-10	-1.47784e-10	-1.41681e-10	-1.45343e-10	-1.45814e-10	-1.48357e-10	-1.48734e-10	-1.45729e-10	-1.4021e-10	-1.3684e-10	-1.42872e-10	-1.31983e-10	-1.29989e-10	-1.38038e-10	-1.31937e-10	-1.27191e-10	-1.34658e-10	-1.34216e-10	-1.19758e-10	-1.15095e-10	-1.19337e-10	-1.12392e-10	-1.07609e-10	-1.0217e-10	-8.87247e-11	-8.32092e-11	-8.659e-11	-9.19521e-11	-1.03753e-10	-1.11006e-10	-1.2787e-10	-1.32317e-10	-1.44457e-10	-1.61108e-10	-1.64857e-10	-1.67689e-10
-1.52051e-10	-1.56315e-10	-1.46441e-10	-1.46914e-10	-1.5198e-10	-1.51127e-10	-1.49282e-10	-1.48274e-10	-1.5588e-10	-1.57094e-10	-1.45306e-10	-1.53413e-10	-1.4629e-10	-1.48182e-10	-1.45453e-10	-1.41449e-10	-1.36582e-10	-1.4657e-10	-1.49833e-10	-1.39309e-10	-1.36543e-10	-1.34116e-10	-1.38673e-10	-1.40933e-10	-1.38301e-10	-1.29623e-10	-1.30866e-10	-1.32398e-10	-1.30055e-10	-1.26663e-10	-1.19286e-10	-1.1856e-10	-1.10926e-10	-1.11184e-10	-1.09511e-10	-9.61948e-11	-8.76827e-11	-8.96838e-11	-7.79928e-11	-9.51161e-11	-9.21774e-11	-9.85109e-11	-1.13431e-10	-1.29614e-10	-1.48602e-10	-1.59635e-10	-1.58058e-10	-1.7191e-10	-1.78573e-10	-1.86353e-10
-1.50103e-10	-1.50647e-10	-1.46335e-10	-1.42318e-10	-1.52768e-10	-1.52475e-10	-1.47166e-10	-1.49394e-10	-1.4736e-10	-1.45205e-10	-1.44364e-10	-1.36812e-10	-1.39136e-10	-1.42488e-10	-1.42291e-10	-1.38258e-10	-1.39927e-10	-1.41069e-10	-1.38854e-10	-1.37794e-10	-1.26013e-10	-1.30384e-10	-1.29005e-10	-1.25087e-10	-1.27703e-10	-1.37488e-10	-1.34489e-10	-1.30363e-10	-1.26362e-10	-1.28214e-10	-1.19187e-10	-1.16129e-10	-1.14793e-10	-1.17341e-10	-1.03792e-10	-9.61128e-11	-9.26923e-11	-8.48125e-11	-8.18538e-11	-9.69319e-11	-1.11029e-10	-1.19739e-10	-1.24836e-10	-1.45059e-10	-1.51203e-10	-1.60083e-10	-1.74201e-10	-1.86785e-10	-1.93566e-10	-1.98411e-10
-1.63909e-10	-1.5478e-10	-1.52192e-10	-1.46538e-10	-1.43545e-10	-1.48887e-10	-1.43507e-10	-1.45293e-10	-1.50164e-10	-1.43299e-10	-1.40732e-10	-1.38295e-10	-1.42234e-10	-1.41855e-10	-1.35507e-10	-1.44172e-10	-1.36806e-10	-1.37012e-10	-1.4048e-10	-1.37107e-10	-1.4265e-10	-1.34763e-10	-1.34383e-10	-1.32051e-10	-1.30904e-10	-1.28776e-10	-1.28614e-10	-1.22726e-10	-1.24227e-10	-1.24026e-10	-1.16484e-10	-1.14057e-10	-1.06112e-10	-1.02196e-10	-9.99713e-11	-9.47698e-11	-9.36595e-11	-8.68581e-11	-9.94926e-11	-1.05197e-10	-1.16157e-10	-1.21963e-10	-1.37337e-10	-1.62012e-10	-1.67538e-10	-1.6673e-10	-1.76756e-10	-1.85433e-10	-1.88403e-10	-1.97733e-10
-1.50344e-10	-1.53283e-10	-1.54556e-10	-1.56579e-10	-1.58325e-10	-1.5245e-10	-1.54003e-10	-1.48001e-10	-1.51521e-10	-1.47376e-10	-1.43772e-10	-1.44738e-10	-1.52433e-10	-1.51979e-10	-1.42106e-10	-1.44276e-10	-1.4183e-10	-1.46731e-10	-1.43409e-10	-1.40714e-10	-1.35792e-10	-1.27175e-10	-1.23308e-10	-1.33902e-10	-1.31762e-10	-1.22824e-10	-1.24984e-10	-1.22939e-10	-1.1976e-10	-1.12572e-10	-1.09049e-10	-1.05412e-10	-9.44364e-11	-9.20091e-11	-8.81149e-11	-8.25046e-11	-8.46605e-11	-9.14211e-11	-9.68674e-11	-1.10844e-10	-1.21736e-10	-1.34978e-10	-1.50788e-10	-1.68164e-10	-1.70377e-10	-1.71132e-10	-1.87045e-10	-1.89238e-10	-1.9638e-10	-2.08159e-10
-1.45088e-10	-1.49126e-10	-1.52293e-10	-1.46796e-10	-1.48441e-10	-1.4983e-10	-1.46613e-10	-1.42608e-10	-1.40898e-10	-1.37698e-10	-1.38597e-10	-1.36911e-10	-1.52205e-10	-1.40475e-10	-1.35627e-10	-1.30772e-10	-1.33741e-10	-1.36349e-10	-1.32696e-10	-1.33307e-10	-1.35696e-10	-1.38385e-10	-1.35011e-10	-1.34e-10	-1.37655e-10	-1.30225e-10	-1.22008e-10	-1.1877e-10	-1.18438e-10	-1.14915e-10	-1.10321e-10	-9.72443e-11	-9.05828e-11	-8.68517e-11	-8.99966e-11	-9.44878e-11	-9.2494e-11	-9.57486e-11	-1.12779e-10	-1.25825e-10	-1.40003e-10	-1.57666e-10	-1.64655e-10	-1.73344e-10	-1.86491e-10	-1.84269e-10	-1.88036e-10	-2.01977e-10	-2.11112e-10	-2.06195e-10
-1.4666e-10	-1.5043e-10	-1.52088e-10	-1.49803e-10	-1.47302e-10	-1.42556e-10	-1.42647e-10	-1.47855e-10	-1.44453e-10	-1.44216e-10	-1.35608e-10	-1.39344e-10	-1.44021e-10	-1.50904e-10	-1.4711e-10	-1.39175e-10	-1.36088e-10	-1.36697e-10	-1.40156e-10	-1.32748e-10	-1.30798e-10	-1.27719e-10	-1.28604e-10	-1.29616e-10	-1.16772e-10	-1.12908e-10	-1.1609e-10	-1.05386e-10	-1.07517e-10	-9.61308e-11	-9.31865e-11	-8.91637e-11	-8.00117e-11	-7.74012e-11	-8.64784e-11	-9.59718e-11	-9.9481e-11	-1.17373e-10	-1.30494e-10	-1.35777e-10	-1.56143e-10	-1.70706e-10	-1.77086e-10	-1.7293e-10	-1.91665e-10	-1.95749e-10	-1.97088e-10	-2.0024e-10	-1.98613e-10	-2.04369e-10
-1.5185e-10	-1.50921e-10	-1.51233e-10	-1.56497e-10	-1.56987e-10	-1.44131e-10	-1.50212e-10	-1.53708e-10	-1.47632e-10	-1.35889e-10	-1.37026e-10	-1.41491e-10	-1.33073e-10	-1.40074e-10	-1.423e-10	-1.37996e-10	-1.38674e-10	-1.38864e-10	-1.3911e-10	-1.36572e-10	-1.30004e-10	-1.28518e-10	-1.25861e-10	-1.22684e-10	-1.18626e-10	-1.18593e-10	-1.08575e-10	-1.01261e-10	-9.34871e-11	-9.92237e-11	-7.8875e-11	-8.28574e-11	-9.29139e-11	-8.65186e-11	-8.94344e-11	-1.06198e-10	-1.18505e-10	-1.24412e-10	-1.34194e-10	-1.45855e-10	-1.54479e-10	-1.71346e-10	-1.80667e-10	-1.86148e-10	-1.95539e-10	-2.00942e-10	-2.03226e-10	-2.04054e-10	-2.04764e-10	-2.0935e-10
-1.59053e-10	-1.54036e-10	-1.47995e-10	-1.47192e-10	-1.53771e-10	-1.47345e-10	-1.36746e-10	-1.31251e-10	-1.33948e-10	-1.39702e-10	-1.35784e-10	-1.32936e-10	-1.41283e-10	-1.38734e-10	-1.33015e-10	-1.38044e-10	-1.38385e-10	-1.33646e-10	-1.39196e-10	-1.31926e-10	-1.35914e-10	-1.3189e-10	-1.2557e-10	-1.15387e-10	-1.0952e-10	-1.08664e-10	-1.06765e-10	-1.02381e-10	-9.73552e-11	-8.59874e-11	-8.12818e-11	-7.93129e-11	-8.27435e-11	-8.77695e-11	-1.00461e-10	-1.12723e-10	-1.26017e-10	-1.37131e-10	-1.52031e-10	-1.56539e-10	-1.63431e-10	-1.70882e-10	-1.85522e-10	-1.91666e-10	-1.9305e-10	-2.03831e-10	-2.13322e-10	-2.08608e-10	-2.17082e-10	-2.15038e-10
-1.48383e-10	-1.52066e-10	-1.42684e-10	-1.4158e-10	-1.47712e-10	-1.40838e-10	-1.36792e-10	-1.36185e-10	-1.31851e-10	-1.38054e-10	-1.38512e-10	-1.35854e-10	-1.4202e-10	-1.44996e-10	-1.38668e-10	-1.38444e-10	-1.29239e-10	-1.32478e-10	-1.4296e-10	-1.36903e-10	-1.26929e-10	-1.25607e-10	-1.19722e-10	-1.20964e-10	-1.17098e-10	-1.08044e-10	-8.98819e-11	-8.71738e-11	-8.65954e-11	-8.28927e-11	-8.35426e-11	-9.51395e-11	-1.00369e-10	-1.02442e-10	-1.15402e-10	-1.27903e-10	-1.35873e-10	-1.51894e-10	-1.6782e-10	-1.66967e-10	-1.76748e-10	-1.88819e-10	-1.89403e-10	-1.92449e-10	-1.95621e-10	-2.01965e-10	-2.07512e-10	-2.12824e-10	-2.16578e-10	-2.18247e-10
-1.39077e-10	-1.45478e-10	-1.39755e-10	-1.39483e-10	-1.40127e-10	-1.42423e-10	-1.37063e-10	-1.4186e-10	-1.39895e-10	-1.44026e-10	-1.36342e-10	-1.37517e-10	-1.42936e-10	-1.42942e-10	-1.32028e-10	-1.40558e-10	-1.33796e-10	-1.28345e-10	-1.20244e-10	-1.20585e-10	-1.24343e-10	-1.20177e-10	-1.14959e-10	-1.08598e-10	-9.63939e-11	-9.32785e-11	-9.39445e-11	-7.97659e-11	-8.34329e-11	-8.92686e-11	-9.28353e-11	-1.08305e-10	-1.12786e-10	-1.18561e-10	-1.28176e-10	-1.35831e-10	-1.59343e-10	-1.66165e-10	-1.7541e-10	-1.75214e-10	-1.85058e-10	-1.86727e-10	-1.9665e-10	-2.08809e-10	-2.11396e-10	-2.28561e-10	-2.26791e-10	-2.33935e-10	-2.25371e-10	-2.32358e-10
-1.41994e-10	-1.39689e-10	-1.44386e-10	-1.44561e-10	-1.44318e-10	-1.39667e-10	-1.44364e-10	-1.35493e-10	-1.28901e-10	-1.37255e-10	-1.37255e-10	-1.32064e-10	-1.2858e-10	-1.41745e-10	-1.35098e-10	-1.29912e-10	-1.33189e-10	-1.28997e-10	-1.2978e-10	-1.24766e-10	-1.13488e-10	-1.12463e-10	-1.08489e-10	-9.47384e-11	-9.19801e-11	-8.8918e-11	-7.68711e-11	-7.47982e-11	-8.60552e-11	-9.8673e-11	-1.02755e-10	-1.12025e-10	-1.22223e-10	-1.37809e-10	-1.47397e-10	-1.55804e-10	-1.66602e-10	-1.78096e-10	-1.85822e-10	-1.84789e-10	-1.90287e-10	-1.98708e-10	-2.09669e-10	-2.02802e-10	-2.10504e-10	-2.23922e-10	-2.27821e-10	-2.29702e-10	-2.26548e-10	-2.25211e-10
-1.41963e-10	-1.44462e-10	-1.4986e-10	-1.35912e-10	-1.31534e-10	-1.37593e-10	-1.44444e-10	-1.43744e-10	-1.36621e-10	-1.408e-10	-1.39802e-10	-1.38544e-10	-1.31097e-10	-1.32679e-10	-1.25293e-10	-1.24664e-10	-1.30648e-10	-1.29989e-10	-1.19554e-10	-1.15585e-10	-1.16708e-10	-1.01464e-10	-9.57011e-11	-9.10804e-11	-8.27751e-11	-7.99485e-11	-8.29531e-11	-9.25752e-11	-1.01571e-10	-1.013e-10	-1.17107e-10	-1.28119e-10	-1.42663e-10	-1.44707e-10	-1.50456e-10	-1.63848e-10	-1.6939e-10	-1.74265e-10	-1.90125e-10	-1.99886e-10	-1.96468e-10	-1.96267e-10	-2.10228e-10	-2.09622e-10	-2.16827e-10	-2.23606e-10	-2.18302e-10	-2.24577e-10	-2.24342e-10	-2.32166e-10
-1.41652e-10	-1.382e-10	-1.4038e-10	-1.33968e-10	-1.35986e-10	-1.44298e-10	-1.59233e-10	-1.49394e-10	-1.4307e-10	-1.48347e-10	-1.33864e-10	-1.34259e-10	-1.29172e-10	-1.30847e-10	-1.36855e-10	-1.38595e-10	-1.26879e-10	-1.14905e-10	-1.14321e-10	-1.12556e-10	-1.00172e-10	-8.62451e-11	-8.09485e-11	-8.0321e-11	-8.02208e-11	-8.80284e-11	-9.75114e-11	-1.0795e-10	-1.08006e-10	-1.23223e-10	-1.28067e-10	-1.39718e-10	-1.54928e-10	-1.66363e-10	-1.72606e-10	-1.82317e-10	-1.91047e-10	-1.94935e-10	-1.98444e-10	-2.09235e-10	-2.13116e-10	-2.20625e-10	-2.18419e-10	-2.15116e-10	-2.23187e-10	-2.23866e-10	-2.25566e-10	-2.28124e-10	-2.33887e-10	-2.31615e-10
-1.41851e-10	-1.40768e-10	-1.41924e-10	-1.36766e-10	-1.32433e-10	-1.28056e-10	-1.36096e-10	-1.36873e-10	-1.45227e-10	-1.48579e-10	-1.42753e-10	-1.37131e-10	-1.28635e-10	-1.27961e-10	-1.32399e-10	-1.2731e-10	-1.27384e-10	-1.10412e-10	-1.05422e-10	-9.80434e-11	-9.46195e-11	-8.89673e-11	-8.45592e-11	-7.99262e-11	-8.75874e-11	-9.65207e-11	-1.08023e-10	-1.2846e-10	-1.35216e-10	-1.33337e-10	-1.55829e-10	-1.55788e-10	-1.62307e-10	-1.73891e-10	-1.86937e-10	-1.82389e-10	-1.88066e-10	-2.01377e-10	-2.01534e-10	-2.06209e-10	-2.13597e-10	-2.16475e-10	-2.27072e-10	-2.2913e-10	-2.24578e-10	-2.26677e-10	-2.26821e-10	-2.31458e-10	-2.32967e-10	-2.38554e-10
-1.45427e-10	-1.43542e-10	-1.44791e-10	-1.44777e-10	-1.43556e-10	-1.43642e-10	-1.38784e-10	-1.41518e-10	-1.40389e-10	-1.34707e-10	-1.2803e-10	-1.28948e-10	-1.31127e-10	-1.38224e-10	-1.24474e-10	-1.25678e-10	-1.19347e-10	-1.03005e-10	-9.12793e-11	-8.93695e-11	-8.02486e-11	-8.27414e-11	-7.93526e-11	-7.09296e-11	-8.64396e-11	-1.07094e-10	-1.15953e-10	-1.28254e-10	-1.44494e-10	-1.50292e-10	-1.64491e-10	-1.71515e-10	-1.74216e-10	-1.89747e-10	-1.9291e-10	-1.86536e-10	-1.98976e-10	-2.08264e-10	-2.18647e-10	-2.10061e-10	-2.12641e-10	-2.25804e-10	-2.23736e-10	-2.2658e-10	-2.37037e-10	-2.35592e-10	-2.3267e-10	-2.3636e-10	-2.37283e-10	-2.41542e-10
-1.45648e-10	-1.42892e-10	-1.42493e-10	-1.38436e-10	-1.35046e-10	-1.28394e-10	-1.3653e-10	-1.3981e-10	-1.32617e-10	-1.31711e-10	-1.32065e-10	-1.32781e-10	-1.31072e-10	-1.18628e-10	-1.22485e-10	-1.18387e-10	-8.70648e-11	-8.75941e-11	-8.55189e-11	-8.659e-11	-8.34716e-11	-8.39696e-11	-8.5601e-11	-1.01532e-10	-1.04466e-10	-1.13917e-10	-1.34705e-10	-1.53022e-10	-1.54163e-10	-1.57511e-10	-1.6789e-10	-1.8073e-10	-1.80231e-10	-1.82452e-10	-1.95763e-10	-1.96864e-10	-1.96854e-10	-2.01227e-10	-2.12844e-10	-2.11777e-10	-2.13268e-10	-2.24736e-10	-2.28849e-10	-2.27626e-10	-2.29829e-10	-2.364e-10	-2.37801e-10	-2.40036e-10	-2.42975e-10	-2.35473e-10
-1.42385e-10	-1.35704e-10	-1.41546e-10	-1.4467e-10	-1.37642e-10	-1.41269e-10	-1.33455e-10	-1.27064e-10	-1.31141e-10	-1.26596e-10	-1.32117e-10	-1.28908e-10	-1.17245e-10	-1.11814e-10	-1.15063e-10	-1.0534e-10	-9.73009e-11	-8.6175e-11	-8.63201e-11	-8.56278e-11	-8.98072e-11	-9.7391e-11	-9.82858e-11	-1.02907e-10	-1.21938e-10	-1.30282e-10	-1.4801e-10	-1.62045e-10	-1.69119e-10	-1.69164e-10	-1.67388e-10	-1.77337e-10	-1.85063e-10	-1.99726e-10	-2.00581e-10	-2.03226e-10	-1.98689e-10	-2.104e-10	-2.18721e-10	-2.20493e-10	-2.2644e-10	-2.25453e-10	-2.23365e-10	-2.29115e-10	-2.31488e-10	-2.25473e-10	-2.26347e-10	-2.33279e-10	-2.29017e-10	-2.33478e-10
-1.41643e-10	-1.35199e-10	-1.32493e-10	-1.37239e-10	-1.43448e-10	-1.36075e-10	-1.28996e-10	-1.28501e-10	-1.21933e-10	-1.24721e-10	-1.23678e-10	-1.16658e-10	-1.13004e-10	-1.0384e-10	-1.00621e-10	-8.91054e-11	-8.79264e-11	-8.237e-11	-8.30281e-11	-8.67185e-11	-8.83344e-11	-9.95268e-11	-1.12222e-10	-1.21716e-10	-1.35511e-10	-1.45208e-10	-1.60942e-10	-1.66191e-10	-1.82524e-10	-1.85254e-10	-1.86326e-10	-1.91012e-10	-2.06171e-10	-2.04295e-10	-2.06157e-10	-2.15074e-10	-2.15582e-10	-2.17398e-10	-2.22297e-10	-2.2747e-10	-2.26905e-10	-2.28545e-10	-2.45059e-10	-2.38873e-10	-2.36448e-10	-2.37439e-10	-2.41923e-10	-2.44761e-10	-2.39694e-10	-2.40724e-10
-1.39534e-10	-1.34648e-10	-1.39346e-10	-1.36667e-10	-1.29094e-10	-1.32808e-10	-1.31493e-10	-1.31451e-10	-1.27112e-10	-1.25346e-10	-1.27016e-10	-1.07414e-10	-1.0547e-10	-1.02194e-10	-8.73502e-11	-8.94594e-11	-8.32427e-11	-8.8079e-11	-9.31013e-11	-9.70525e-11	-1.04668e-10	-1.1264e-10	-1.24655e-10	-1.36616e-10	-1.47494e-10	-1.65507e-10	-1.65587e-10	-1.72332e-10	-1.88692e-10	-1.94377e-10	-2.006e-10	-2.10575e-10	-2.04282e-10	-2.01009e-10	-2.15743e-10	-2.24684e-10	-2.27149e-10	-2.33494e-10	-2.28364e-10	-2.31555e-10	-2.31413e-10	-2.36336e-10	-2.3596e-10	-2.41058e-10	-2.35886e-10	-2.50635e-10	-2.49522e-10	-2.48807e-10	-2.5071e-10	-2.44184e-10
-1.43153e-10	-1.33818e-10	-1.27054e-10	-1.33187e-10	-1.22031e-10	-1.30546e-10	-1.26541e-10	-1.18563e-10	-1.17402e-10	-1.13094e-10	-1.15874e-10	-1.011e-10	-8.92088e-11	-8.90408e-11	-8.90621e-11	-8.56052e-11	-7.96537e-11	-7.71192e-11	-9.22311e-11	-1.11259e-10	-1.13354e-10	-1.24519e-10	-1.43359e-10	-1.50449e-10	-1.60294e-10	-1.69111e-10	-1.80057e-10	-1.84786e-10	-1.88458e-10	-1.91227e-10	-1.99435e-10	-2.07862e-10	-2.00211e-10	-2.11556e-10	-2.21276e-10	-2.18254e-10	-2.20019e-10	-2.28643e-10	-2.33989e-10	-2.30897e-10	-2.35089e-10	-2.36792e-10	-2.38593e-10	-2.4172e-10	-2.41848e-10	-2.45719e-10	-2.47409e-10	-2.49097e-10	-2.39631e-10	-2.39605e-10
-1.3833e-10	-1.39846e-10	-1.40066e-10	-1.28966e-10	-1.27856e-10	-1.35075e-10	-1.28571e-10	-1.17809e-10	-1.16728e-10	-1.11667e-10	-1.05536e-10	-1.049e-10	-9.31324e-11	-7.95899e-11	-7.96453e-11	-8.12308e-11	-8.71037e-11	-9.73109e-11	-1.15881e-10	-1.2134e-10	-1.34712e-10	-1.42301e-10	-1.55015e-10	-1.62072e-10	-1.65336e-10	-1.77922e-10	-1.93987e-10	-1.91352e-10	-1.91819e-10	-1.98611e-10	-2.0407e-10	-2.09768e-10	-2.19036e-10	-2.29114e-10	-2.22655e-10	-2.2572e-10	-2.29597e-10	-2.34561e-10	-2.28013e-10	-2.24689e-10	-2.26776e-10	-2.30847e-10	-2.42187e-10	-2.47558e-10	-2.41444e-10	-2.37181e-10	-2.43277e-10	-2.46499e-10	-2.42086e-10	-2.38261e-10
-1.34003e-10	-1.30742e-10	-1.34644e-10	-1.30111e-10	-1.27384e-10	-1.30197e-10	-1.21444e-10	-1.14498e-10	-1.16738e-10	-1.05868e-10	-9.46207e-11	-8.42575e-11	-7.92641e-11	-7.89281e-11	-8.47066e-11	-9.26465e-11	-1.02374e-10	-1.15205e-10	-1.22257e-10	-1.35152e-10	-1.51251e-10	-1.64832e-10	-1.69857e-10	-1.75805e-10	-1.70229e-10	-1.82383e-10	-1.92972e-10	-2.00815e-10	-2.03803e-10	-2.09879e-10	-2.10911e-10	-2.15736e-10	-2.17934e-10	-2.2761e-10	-2.24588e-10	-2.28341e-10	-2.34739e-10	-2.38689e-10	-2.40309e-10	-2.30724e-10	-2.36202e-10	-2.4306e-10	-2.31086e-10	-2.39384e-10	-2.35342e-10	-2.40524e-10	-2.49762e-10	-2.55797e-10	-2.51075e-10	-2.49817e-10
-1.34733e-10	-1.3143e-10	-1.33268e-10	-1.271e-10	-1.25816e-10	-1.2446e-10	-1.1831e-10	-1.14093e-10	-1.07729e-10	-9.94598e-11	-9.24238e-11	-8.36377e-11	-8.79229e-11	-8.20878e-11	-9.32318e-11	-1.04372e-10	-1.13681e-10	-1.2419e-10	-1.41468e-10	-1.57128e-10	-1.7172e-10	-1.79736e-10	-1.84065e-10	-1.85437e-10	-1.97749e-10	-2.01239e-10	-1.97916e-10	-2.09297e-10	-2.11669e-10	-2.13445e-10	-2.17405e-10	-2.27444e-10	-2.30386e-10	-2.29762e-10	-2.22039e-10	-2.35088e-10	-2.35675e-10	-2.38923e-10	-2.43251e-10	-2.38569e-10	-2.34641e-10	-2.4065e-10	-2.40979e-10	-2.50656e-10	-2.51859e-10	-2.49599e-10	-2.53641e-10	-2.44609e-10	-2.44609e-10	-2.60104e-10
-1.33524e-10	-1.32488e-10	-1.3142e-10	-1.2474e-10	-1.24279e-10	-1.18776e-10	-1.14004e-10	-1.14369e-10	-1.10357e-10	-8.98148e-11	-7.12095e-11	-8.02433e-11	-8.24044e-11	-8.70834e-11	-9.9339e-11	-1.1615e-10	-1.43244e-10	-1.49255e-10	-1.47771e-10	-1.58178e-10	-1.72139e-10	-1.82679e-10	-1.86602e-10	-1.93644e-10	-1.9687e-10	-2.03635e-10	-2.07173e-10	-2.07338e-10	-2.0673e-10	-2.0988e-10	-2.24998e-10	-2.20728e-10	-2.28055e-10	-2.34262e-10	-2.31503e-10	-2.35073e-10	-2.3199e-10	-2.35032e-10	-2.39877e-10	-2.43581e-10	-2.47006e-10	-2.47428e-10	-2.49683e-10	-2.39078e-10	-2.49594e-10	-2.57612e-10	-2.53075e-10	-2.4259e-10	-2.4918e-10	-2.45187e-10
-1.19759e-10	-1.2282e-10	-1.27954e-10	-1.24813e-10	-1.09958e-10	-9.93731e-11	-9.49223e-11	-9.83377e-11	-9.2038e-11	-8.35654e-11	-8.07299e-11	-8.34516e-11	-8.96736e-11	-1.02577e-10	-1.17121e-10	-1.39854e-10	-1.42777e-10	-1.56209e-10	-1.6564e-10	-1.68259e-10	-1.71327e-10	-1.83607e-10	-1.91781e-10	-1.92642e-10	-2.02213e-10	-2.00509e-10	-2.07422e-10	-2.13306e-10	-2.17204e-10	-2.16943e-10	-2.16998e-10	-2.22247e-10	-2.31517e-10	-2.28382e-10	-2.21685e-10	-2.27942e-10	-2.33817e-10	-2.35425e-10	-2.37518e-10	-2.4734e-10	-2.49141e-10	-2.51336e-10	-2.51048e-10	-2.50677e-10	-2.46787e-10	-2.48206e-10	-2.46478e-10	-2.47512e-10	-2.45858e-10	-2.47881e-10
-1.21889e-10	-1.21253e-10	-1.14505e-10	-1.12452e-10	-1.1191e-10	-1.0765e-10	-9.80127e-11	-8.25691e-11	-8.85253e-11	-8.12307e-11	-7.34813e-11	-8.78243e-11	-1.07042e-10	-1.14471e-10	-1.32694e-10	-1.43992e-10	-1.50766e-10	-1.55192e-10	-1.68543e-10	-1.75266e-10	-1.99182e-10	-2.01718e-10	-1.94002e-10	-2.08416e-10	-2.09621e-10	-2.07898e-10	-2.09542e-10	-2.15193e-10	-2.1744e-10	-2.22578e-10	-2.24272e-10	-2.21686e-10	-2.21561e-10	-2.31277e-10	-2.35168e-10	-2.3015e-10	-2.32575e-10	-2.38009e-10	-2.42541e-10	-2.46939e-10	-2.40414e-10	-2.37347e-10	-2.37695e-10	-2.39225e-10	-2.47181e-10	-2.47495e-10	-2.46821e-10	-2.3356e-10	-2.40169e-10	-2.44731e-10
-1.23301e-10	-1.16393e-10	-1.05007e-10	-1.11094e-10	-1.06358e-10	-1.02092e-10	-9.47019e-11	-9.26587e-11	-8.86199e-11	-8.36745e-11	-8.70586e-11	-9.84322e-11	-1.12144e-10	-1.34526e-10	-1.49855e-10	-1.58303e-10	-1.6374e-10	-1.69285e-10	-1.78957e-10	-1.80667e-10	-1.90983e-10	-2.03077e-10	-2.01842e-10	-2.09727e-10	-2.16979e-10	-2.1499e-10	-2.19383e-10	-2.16779e-10	-2.24232e-10	-2.18049e-10	-2.24317e-10	-2.26454e-10	-2.23209e-10	-2.36176e-10	-2.38487e-10	-2.39978e-10	-2.42366e-10	-2.43541e-10	-2.45551e-10	-2.41223e-10	-2.50906e-10	-2.46289e-10	-2.37261e-10	-2.37693e-10	-2.38172e-10	-2.29052e-10	-2.30881e-10	-2.43516e-10	-2.50905e-10	-2.55516e-10
-1.13976e-10	-1.11372e-10	-1.16012e-10	-1.10154e-10	-9.49772e-11	-7.96423e-11	-8.20784e-11	-8.21013e-11	-8.34297e-11	-9.35485e-11	-1.04414e-10	-1.17873e-10	-1.27944e-10	-1.38515e-10	-1.46778e-10	-1.58564e-10	-1.68247e-10	-1.76436e-10	-1.83953e-10	-1.87616e-10	-1.91049e-10	-1.97006e-10	-2.04438e-10	-2.14008e-10	-2.21054e-10	-2.19785e-10	-2.27804e-10	-2.23553e-10	-2.24814e-10	-2.22557e-10	-2.26133e-10	-2.30567e-10	-2.34385e-10	-2.42658e-10	-2.44127e-10	-2.47287e-10	-2.36399e-10	-2.29474e-10	-2.42439e-10	-2.48154e-10	-2.47048e-10	-2.56388e-10	-2.51262e-10	-2.57662e-10	-2.52933e-10	-2.48688e-10	-2.54393e-10	-2.54849e-10	-2.48058e-10	-2.48101e-10
-1.0667e-10	-1.04611e-10	-9.32018e-11	-8.40176e-11	-7.75281e-11	-7.70482e-11	-7.85345e-11	-8.85208e-11	-8.50947e-11	-1.02359e-10	-1.16321e-10	-1.27306e-10	-1.36518e-10	-1.48956e-10	-1.57557e-10	-1.69496e-10	-1.8704e-10	-1.83615e-10	-1.92059e-10	-1.98769e-10	-2.01419e-10	-2.12304e-10	-2.13913e-10	-2.20314e-10	-2.28277e-10	-2.2307e-10	-2.17769e-10	-2.22683e-10	-2.26093e-10	-2.21961e-10	-2.34739e-10	-2.30053e-10	-2.34182e-10	-2.44527e-10	-2.43637e-10	-2.52568e-10	-2.41013e-10	-2.41133e-10	-2.42547e-10	-2.39495e-10	-2.47962e-10	-2.57441e-10	-2.53588e-10	-2.44185e-10	-2.47791e-10	-2.45293e-10	-2.45539e-10	-2.53451e-10	-2.61734e-10	-2.52883e-10
-1.12943e-10	-9.84954e-11	-8.17527e-11	-8.27672e-11	-8.19214e-11	-8.53299e-11	-8.49067e-11	-9.21542e-11	-1.00195e-10	-1.09858e-10	-1.30408e-10	-1.37852e-10	-1.46443e-10	-1.61911e-10	-1.7099e-10	-1.77896e-10	-1.87858e-10	-2.01352e-10	-2.01621e-10	-2.03174e-10	-2.0585e-10	-2.13455e-10	-2.10597e-10	-2.17557e-10	-2.26058e-10	-2.23437e-10	-2.19953e-10	-2.26995e-10	-2.25884e-10	-2.29515e-10	-2.41014e-10	-2.39472e-10	-2.47966e-10	-2.44693e-10	-2.37824e-10	-2.44319e-10	-2.46015e-10	-2.44818e-10	-2.44969e-10	-2.43413e-10	-2.47405e-10	-2.52738e-10	-2.53646e-10	-2.53839e-10	-2.61556e-10	-2.59919e-10	-2.55521e-10	-2.49411e-10	-2.54713e-10	-2.60697e-10
-9.79831e-11	-8.99506e-11	-8.03974e-11	-7.93787e-11	-8.67518e-11	-8.38283e-11	-9.3636e-11	-1.06337e-10	-1.22485e-10	-1.31759e-10	-1.4689e-10	-1.54938e-10	-1.71902e-10	-1.73142e-10	-1.80571e-10	-1.87681e-10	-2.00116e-10	-1.92415e-10	-1.93331e-10	-2.04702e-10	-2.14624e-10	-2.19941e-10	-2.222e-10	-2.17609e-10	-2.15181e-10	-2.20242e-10	-2.24342e-10	-2.33559e-10	-2.34748e-10	-2.335e-10	-2.46901e-10	-2.43535e-10	-2.51288e-10	-2.47782e-10	-2.39347e-10	-2.48178e-10	-2.47964e-10	-2.46403e-10	-2.41228e-10	-2.47174e-10	-2.4864e-10	-2.47466e-10	-2.47769e-10	-2.45105e-10	-2.57067e-10	-2.57612e-10	-2.57938e-10	-2.60722e-10	-2.62111e-10	-2.6412e-10
-8.98964e-11	-8.39274e-11	-7.88604e-11	-8.32047e-11	-8.71487e-11	-9.77686e-11	-1.04526e-10	-1.07824e-10	-1.18345e-10	-1.3768e-10	-1.52798e-10	-1.62965e-10	-1.73987e-10	-1.7808e-10	-1.84937e-10	-1.99059e-10	-2.07622e-10	-2.02838e-10	-2.01949e-10	-2.12157e-10	-2.14168e-10	-2.17951e-10	-2.22296e-10	-2.2725e-10	-2.31167e-10	-2.24669e-10	-2.39572e-10	-2.46236e-10	-2.57114e-10	-2.53186e-10	-2.55782e-10	-2.57565e-10	-2.47971e-10	-2.45703e-10	-2.33934e-10	-2.37102e-10	-2.39769e-10	-2.43354e-10	-2.41186e-10	-2.44132e-10	-2.39621e-10	-2.47773e-10	-2.54522e-10	-2.56791e-10	-2.45335e-10	-2.51736e-10	-2.51565e-10	-2.56886e-10	-2.57906e-10	-2.52191e-10
-8.68389e-11	-8.60128e-11	-8.59495e-11	-9.55688e-11	-1.00578e-10	-1.12604e-10	-1.26188e-10	-1.36247e-10	-1.45766e-10	-1.58824e-10	-1.67391e-10	-1.73761e-10	-1.82122e-10	-1.83547e-10	-1.92701e-10	-2.00131e-10	-2.10964e-10	-2.1215e-10	-2.18346e-10	-2.28171e-10	-2.27728e-10	-2.27819e-10	-2.23974e-10	-2.27228e-10	-2.342e-10	-2.40462e-10	-2.42838e-10	-2.46178e-10	-2.52414e-10	-2.54141e-10	-2.50684e-10	-2.5168e-10	-2.52715e-10	-2.49831e-10	-2.47802e-10	-2.41064e-10	-2.35335e-10	-2.45116e-10	-2.45694e-10	-2.53407e-10	-2.52644e-10	-2.54595e-10	-2.50747e-10	-2.48499e-10	-2.54468e-10	-2.58106e-10	-2.58765e-10	-2.61932e-10	-2.56188e-10	-2.52312e-10
-7.9267e-11	-8.28742e-11	-8.96535e-11	-1.00678e-10	-1.13344e-10	-1.23032e-10	-1.38815e-10	-1.54177e-10	-1.62276e-10	-1.63204e-10	-1.7014e-10	-1.8129e-10	-1.90564e-10	-1.97936e-10	-2.22363e-10	-2.12461e-10	-2.13587e-10	-2.18732e-10	-2.19282e-10	-2.31049e-10	-2.26932e-10	-2.37208e-10	-2.34619e-10	-2.44094e-10	-2.46712e-10	-2.43701e-10	-2.4872e-10	-2.45835e-10	-2.44757e-10	-2.36369e-10	-2.35542e-10	-2.37692e-10	-2.42677e-10	-2.47404e-10	-2.40883e-10	-2.41319e-10	-2.44119e-10	-2.48649e-10	-2.45659e-10	-2.52097e-10	-2.58362e-10	-2.47982e-10	-2.51082e-10	-2.53263e-10	-2.55042e-10	-2.53511e-10	-2.47557e-10	-2.58769e-10	-2.64426e-10	-2.55009e-10
-8.05729e-11	-9.58948e-11	-1.00529e-10	-1.11866e-10	-1.2357e-10	-1.37117e-10	-1.48122e-10	-1.57708e-10	-1.73786e-10	-1.75879e-10	-1.90809e-10	-1.95902e-10	-1.99848e-10	-2.09612e-10	-2.06751e-10	-2.14054e-10	-2.21432e-10	-2.28233e-10	-2.274e-10	-2.30464e-10	-2.31263e-10	-2.23183e-10	-2.35003e-10	-2.33106e-10	-2.28819e-10	-2.29826e-10	-2.27183e-10	-2.3681e-10	-2.35885e-10	-2.24967e-10	-2.27624e-10	-2.40479e-10	-2.44844e-10	-2.42458e-10	-2.39539e-10	-2.36815e-10	-2.3765e-10	-2.36646e-10	-2.43212e-10	-2.53778e-10	-2.57152e-10	-2.54712e-10	-2.57612e-10	-2.60828e-10	-2.53796e-10	-2.51571e-10	-2.5568e-10	-2.56373e-10	-2.55848e-10	-2.54464e-10
-1.07401e-10	-1.10864e-10	-1.18522e-10	-1.35892e-10	-1.49158e-10	-1.58774e-10	-1.64617e-10	-1.73129e-10	-1.79058e-10	-1.86863e-10	-1.84149e-10	-1.96841e-10	-2.05176e-10	-2.13086e-10	-2.22384e-10	-2.13346e-10	-2.27459e-10	-2.25788e-10	-2.35997e-10	-2.33557e-10	-2.28756e-10	-2.34273e-10	-2.37978e-10	-2.34611e-10	-2.32739e-10	-2.37892e-10	-2.30413e-10	-2.31817e-10	-2.32872e-10	-2.35589e-10	-2.29584e-10	-2.38056e-10	-2.45164e-10	-2.44623e-10	-2.43265e-10	-2.4245e-10	-2.45683e-10	-2.46957e-10	-2.55041e-10	-2.50929e-10	-2.55636e-10	-2.4631e-10	-2.56826e-10	-2.54214e-10	-2.53482e-10	-2.62511e-10	-2.52272e-10	-2.56714e-10	-2.49797e-10	-2.56057e-10
-1.09008e-10	-1.23613e-10	-1.34093e-10	-1.47937e-10	-1.50292e-10	-1.69422e-10	-1.81478e-10	-1.81982e-10	-1.87431e-10	-1.91388e-10	-1.96723e-10	-2.04735e-10	-2.08327e-10	-2.21811e-10	-2.22692e-10	-2.24464e-10	-2.28493e-10	-2.28134e-10	-2.35963e-10	-2.39409e-10	-2.34563e-10	-2.42155e-10	-2.41445e-10	-2.41273e-10	-2.48642e-10	-2.463e-10	-2.45382e-10	-2.47474e-10	-2.49508e-10	-2.51896e-10	-2.4689e-10	-2.53091e-10	-2.55342e-10	-2.59132e-10	-2.56169e-10	-2.54883e-10	-2.58198e-10	-2.49498e-10	-2.4944e-10	-2.48668e-10	-2.47278e-10	-2.543e-10	-2.56053e-10	-2.5281e-10	-2.46331e-10	-2.53057e-10	-2.54675e-10	-2.50646e-10	-2.59249e-10	-2.58958e-10
-1.22577e-10	-1.43129e-10	-1.47833e-10	-1.61342e-10	-1.69587e-10	-1.8466e-10	-1.81895e-10	-1.86199e-10	-1.98041e-10	-2.01912e-10	-2.07243e-10	-2.1897e-10	-2.17783e-10	-2.17329e-10	-2.25913e-10	-2.20918e-10	-2.25144e-10	-2.37864e-10	-2.26766e-10	-2.30145e-10	-2.34297e-10	-2.40538e-10	-2.45416e-10	-2.48936e-10	-2.45786e-10	-2.36027e-10	-2.46291e-10	-2.45595e-10	-2.39157e-10	-2.49167e-10	-2.51794e-10	-2.49634e-10	-2.5229e-10	-2.42747e-10	-2.50128e-10	-2.45852e-10	-2.4951e-10	-2.49753e-10	-2.45208e-10	-2.42447e-10	-2.44987e-10	-2.48575e-10	-2.53454e-10	-2.57621e-10	-2.48996e-10	-2.52435e-10	-2.54927e-10	-2.57477e-10	-2.53345e-10	-2.62405e-10
-1.3935e-10	-1.53969e-10	-1.60305e-10	-1.66731e-10	-1.69989e-10	-1.79942e-10	-1.96696e-10	-1.9645e-10	-2.02737e-10	-2.03872e-10	-2.09413e-10	-2.17837e-10	-2.17377e-10	-2.20441e-10	-2.25119e-10	-2.22922e-10	-2.26996e-10	-2.35004e-10	-2.36128e-10	-2.35512e-10	-2.3979e-10	-2.39191e-10	-2.35833e-10	-2.39378e-10	-2.43444e-10	-2.41362e-10	-2.44247e-10	-2.47081e-10	-2.52423e-10	-2.56058e-10	-2.52008e-10	-2.59497e-10	-2.57205e-10	-2.50014e-10	-2.5137e-10	-2.50751e-10	-2.54445e-10	-2.61178e-10	-2.56624e-10	-2.64253e-10	-2.59305e-10	-2.57746e-10	-2.51821e-10	-2.53648e-10	-2.5943e-10	-2.57319e-10	-2.5806e-10	-2.62095e-10	-2.59602e-10	-2.55129e-10
-1.64372e-10	-1.80629e-10	-1.73918e-10	-1.82297e-10	-1.81651e-10	-1.95346e-10	-1.98616e-10	-2.05542e-10	-2.16684e-10	-2.1581e-10	-2.15548e-10	-2.27209e-10	-2.24326e-10	-2.26646e-10	-2.30309e-10	-2.32785e-10	-2.30717e-10	-2.32544e-10	-2.35865e-10	-2.389e-10	-2.36354e-10	-2.41055e-10	-2.40467e-10	-2.51314e-10	-2.48675e-10	-2.40924e-10	-2.48332e-10	-2.52014e-10	-2.49178e-10	-2.50477e-10	-2.59719e-10	-2.52923e-10	-2.52629e-10	-2.48038e-10	-2.61789e-10	-2.60816e-10	-2.5421e-10	-2.63491e-10	-2.57939e-10	-2.68878e-10	-2.62281e-10	-2.56997e-10	-2.62499e-10	-2.58156e-10	-2.59599e-10	-2.67011e-10	-2.6029e-10	-2.60085e-10	-2.46607e-10	-2.45442e-10
-1.69144e-10	-1.75106e-10	-1.85357e-10	-1.94091e-10	-2.01208e-10	-2.02599e-10	-2.08714e-10	-2.12909e-10	-2.20106e-10	-2.23748e-10	-2.28785e-10	-2.33053e-10	-2.33151e-10	-2.42271e-10	-2.36236e-10	-2.35297e-10	-2.29613e-10	-2.37272e-10	-2.41127e-10	-2.40335e-10	-2.44891e-10	-2.42089e-10	-2.44788e-10	-2.44509e-10	-2.5274e-10	-2.53618e-10	-2.52274e-10	-2.46723e-10	-2.52325e-10	-2.57744e-10	-2.55929e-10	-2.57233e-10	-2.58424e-10	-2.54584e-10	-2.5791e-10	-2.59544e-10	-2.48336e-10	-2.54758e-10	-2.56246e-10	-2.47387e-10	-2.52309e-10	-2.5377e-10	-2.49911e-10	-2.49308e-10	-2.47763e-10	-2.44753e-10	-2.54568e-10	-2.48166e-10	-2.49818e-10	-2.58188e-10
-1.7904e-10	-1.87412e-10	-1.99717e-10	-2.03394e-10	-2.00655e-10	-2.03169e-10	-2.16175e-10	-2.20203e-10	-2.22428e-10	-2.2286e-10	-2.24288e-10	-2.29466e-10	-2.37131e-10	-2.38368e-10	-2.26254e-10	-2.35328e-10	-2.44547e-10	-2.37083e-10	-2.38202e-10	-2.44327e-10	-2.39428e-10	-2.34214e-10	-2.37661e-10	-2.50024e-10	-2.48101e-10	-2.47106e-10	-2.46782e-10	-2.55928e-10	-2.55192e-10	-2.61002e-10	-2.58825e-10	-2.55451e-10	-2.5475e-10	-2.54588e-10	-2.50934e-10	-2.51409e-10	-2.63261e-10	-2.5283e-10	-2.49696e-10	-2.57045e-10	-2.60996e-10	-2.59393e-10	-2.63493e-10	-2.67169e-10	-2.59348e-10	-2.55093e-10	-2.57129e-10	-2.60163e-10	-2.53277e-10	-2.52538e-10
-1.88112e-10	-1.93372e-10	-2.12391e-10	-2.14851e-10	-2.20157e-10	-2.15634e-10	-2.11038e-10	-2.16871e-10	-2.29753e-10	-2.26573e-10	-2.30851e-10	-2.3626e-10	-2.32042e-10	-2.28647e-10	-2.30447e-10	-2.32208e-10	-2.35048e-10	-2.38124e-10	-2.40574e-10	-2.44677e-10	-2.4676e-10	-2.50258e-10	-2.53467e-10	-2.48171e-10	-2.39711e-10	-2.56488e-10	-2.55478e-10	-2.56035e-10	-2.57778e-10	-2.5226e-10	-2.61763e-10	-2.5457e-10	-2.51572e-10	-2.53635e-10	-2.54287e-10	-2.64236e-10	-2.57904e-10	-2.62265e-10	-2.58154e-10	-2.60317e-10	-2.62175e-10	-2.656e-10	-2.6103e-10	-2.63456e-10	-2.58346e-10	-2.52865e-10	-2.56229e-10	-2.60877e-10	-2.59192e-10	-2.61794e-10
-1.95846e-10	-1.97759e-10	-1.98513e-10	-2.10353e-10	-2.21761e-10	-2.26499e-10	-2.26321e-10	-2.26963e-10	-2.29e-10	-2.32901e-10	-2.38839e-10	-2.27689e-10	-2.38965e-10	-2.39657e-10	-2.36533e-10	-2.35259e-10	-2.39163e-10	-2.45852e-10	-2.42719e-10	-2.50177e-10	-2.52554e-10	-2.56179e-10	-2.53795e-10	-2.60245e-10	-2.585e-10	-2.52489e-10	-2.66063e-10	-2.63232e-10	-2.6167e-10	-2.67987e-10	-2.63201e-10	-2.59071e-10	-2.61723e-10	-2.66391e-10	-2.60637e-10	-2.66731e-10	-2.638e-10	-2.6458e-10	-2.63576e-10	-2.65401e-10	-2.62478e-10	-2.63585e-10	-2.59886e-10	-2.50973e-10	-2.52784e-10	-2.53458e-10	-2.57354e-10	-2.58063e-10	-2.63936e-10	-2.66115e-10
-2.04774e-10	-2.04749e-10	-2.0744e-10	-2.13779e-10	-2.19424e-10	-2.21628e-10	-2.32268e-10	-2.36697e-10	-2.34228e-10	-2.3127e-10	-2.30963e-10	-2.35334e-10	-2.35277e-10	-2.41208e-10	-2.46309e-10	-2.47125e-10	-2.51285e-10	-2.55536e-10	-2.44245e-10	-2.46955e-10	-2.46481e-10	-2.45066e-10	-2.48358e-10	-2.51243e-10	-2.50645e-10	-2.63416e-10	-2.57159e-10	-2.52171e-10	-2.52431e-10	-2.48381e-10	-2.50859e-10	-2.56242e-10	-2.59611e-10	-2.54611e-10	-2.59742e-10	-2.51995e-10	-2.60448e-10	-2.5623e-10	-2.53981e-10	-2.53104e-10	-2.55105e-10	-2.5364e-10	-2.59483e-10	-2.56909e-10	-2.5501e-10	-2.5841e-10	-2.57227e-10	-2.57632e-10	-2.56393e-10	-2.60081e-10
-1.98924e-10	-2.05077e-10	-2.06978e-10	-2.11769e-10	-2.2223e-10	-2.31551e-10	-2.27482e-10	-2.31912e-10	-2.32507e-10	-2.241e-10	-2.40048e-10	-2.47469e-10	-2.44806e-10	-2.42005e-10	-2.44508e-10	-2.36413e-10	-2.4384e-10	-2.36328e-10	-2.36182e-10	-2.43459e-10	-2.48219e-10	-2.47152e-10	-2.46375e-10	-2.49651e-10	-2.50464e-10	-2.54995e-10	-2.47204e-10	-2.50621e-10	-2.5177e-10	-2.52706e-10	-2.52459e-10	-2.65339e-10	-2.50279e-10	-2.52157e-10	-2.57344e-10	-2.65864e-10	-2.60856e-10	-2.57128e-10	-2.55566e-10	-2.52805e-10	-2.52992e-10	-2.54569e-10	-2.56627e-10	-2.60383e-10	-2.58299e-10	-2.55621e-10	-2.49316e-10	-2.52123e-10	-2.62747e-10	-2.64154e-10
-2.10624e-10	-2.13591e-10	-2.19294e-10	-2.19943e-10	-2.23657e-10	-2.13671e-10	-2.3096e-10	-2.38656e-10	-2.33636e-10	-2.35772e-10	-2.45477e-10	-2.41922e-10	-2.42876e-10	-2.44774e-10	-2.53135e-10	-2.48744e-10	-2.4407e-10	-2.54282e-10	-2.46827e-10	-2.47693e-10	-2.50198e-10	-2.5567e-10	-2.45198e-10	-2.48408e-10	-2.45127e-10	-2.57352e-10	-2.59279e-10	-2.47678e-10	-2.51297e-10	-2.61578e-10	-2.5123e-10	-2.57669e-10	-2.62494e-10	-2.6088e-10	-2.63325e-10	-2.70185e-10	-2.62208e-10	-2.5918e-10	-2.6193e-10	-2.66013e-10	-2.62267e-10	-2.69207e-10	-2.64917e-10	-2.5685e-10	-2.56196e-10	-2.58613e-10	-2.66842e-10	-2.49838e-10	-2.55212e-10	-2.54807e-10
-2.08978e-10	-2.14592e-10	-2.28575e-10	-2.26153e-10	-2.25748e-10	-2.18246e-10	-2.25728e-10	-2.3722e-10	-2.40967e-10	-2.41063e-10	-2.41749e-10	-2.47865e-10	-2.3974e-10	-2.4798e-10	-2.48728e-10	-2.46712e-10	-2.40237e-10	-2.44521e-10	-2.57082e-10	-2.53144e-10	-2.54241e-10	-2.50105e-10	-2.47391e-10	-2.49974e-10	-2.52422e-10	-2.47935e-10	-2.50552e-10	-2.50043e-10	-2.44795e-10	-2.46542e-10	-2.58993e-10	-2.57371e-10	-2.62761e-10	-2.52983e-10	-2.59338e-10	-2.61511e-10	-2.6393e-10	-2.60455e-10	-2.56922e-10	-2.58994e-10	-2.56574e-10	-2.57147e-10	-2.58812e-10	-2.50088e-10	-2.56972e-10	-2.54095e-10	-2.56845e-10	-2.61063e-10	-2.654e-10	-2.60018e-10
-2.21424e-10	-2.33475e-10	-2.3224e-10	-2.33794e-10	-2.26141e-10	-2.31576e-10	-2.40434e-10	-2.4188e-10	-2.55612e-10	-2.48087e-10	-2.48123e-10	-2.55789e-10	-2.56767e-10	-2.5136e-10	-2.46691e-10	-2.57075e-10	-2.6498e-10	-2.51376e-10	-2.53664e-10	-2.55498e-10	-2.51557e-10	-2.50875e-10	-2.56838e-10	-2.53709e-10	-2.5341e-10	-2.61349e-10	-2.5927e-10	-2.57815e-10	-2.60758e-10	-2.6674e-10	-2.54184e-10	-2.6335e-10	-2.65761e-10	-2.67067e-10	-2.60548e-10	-2.54321e-10	-2.54204e-10	-2.53026e-10	-2.55503e-10	-2.47615e-10	-2.54232e-10	-2.57672e-10	-2.58518e-10	-2.50381e-10	-2.5757e-10	-2.62771e-10	-2.6197e-10	-2.64045e-10	-2.64632e-10	-2.64379e-10
-2.30583e-10	-2.30185e-10	-2.29835e-10	-2.36078e-10	-2.44987e-10	-2.42697e-10	-2.43827e-10	-2.41459e-10	-2.50256e-10	-2.54541e-10	-2.48983e-10	-2.49075e-10	-2.40248e-10	-2.55929e-10	-2.55575e-10	-2.50652e-10	-2.58813e-10	-2.62458e-10	-2.63304e-10	-2.60981e-10	-2.49011e-10	-2.52901e-10	-2.5387e-10	-2.52963e-10	-2.50311e-10	-2.55454e-10	-2.56087e-10	-2.5174e-10	-2.54162e-10	-2.5715e-10	-2.62621e-10	-2.54014e-10	-2.46799e-10	-2.49726e-10	-2.54236e-10	-2.54275e-10	-2.48061e-10	-2.49429e-10	-2.39027e-10	-2.47841e-10	-2.44124e-10	-2.45132e-10	-2.4674e-10	-2.51095e-10	-2.38472e-10	-2.43371e-10	-2.52719e-10	-2.56773e-10	-2.52991e-10	-2.51348e-10
-2.42803e-10	-2.40443e-10	-2.4253e-10	-2.46224e-10	-2.49946e-10	-2.52047e-10	-2.467e-10	-2.48061e-10	-2.46196e-10	-2.49156e-10	-2.49555e-10	-2.47333e-10	-2.56904e-10	-2.6118e-10	-2.55254e-10	-2.57395e-10	-2.51722e-10	-2.58707e-10	-2.50954e-10	-2.44002e-10	-2.5239e-10	-2.52763e-10	-2.48655e-10	-2.45655e-10	-2.49987e-10	-2.53224e-10	-2.43004e-10	-2.50282e-10	-2.57747e-10	-2.50085e-10	-2.41604e-10	-2.45614e-10	-2.5042e-10	-2.53379e-10	-2.4531e-10	-2.47326e-10	-2.43408e-10	-2.49437e-10	-2.51805e-10	-2.5162e-10	-2.4837e-10	-2.50889e-10	-2.62494e-10	-2.60431e-10	-2.53797e-10	-2.50626e-10	-2.56049e-10	-2.5537e-10	-2.59879e-10	-2.539e-10
-2.37812e-10	-2.39122e-10	-2.45494e-10	-2.43609e-10	-2.4063e-10	-2.41234e-10	-2.49948e-10	-2.48436e-10	-2.57486e-10	-2.58491e-10	-2.55162e-10	-2.54464e-10	-2.48072e-10	-2.52894e-10	-2.50194e-10	-2.51308e-10	-2.55189e-10	-2.49947e-10	-2.49842e-10	-2.50815e-10	-2.49196e-10	-2.44123e-10	-2.51657e-10	-2.53577e-10	-2.51546e-10	-2.60426e-10	-2.66989e-10	-2.62624e-10	-2.65381e-10	-2.62294e-10	-2.56038e-10	-2.5047e-10	-2.47137e-10	-2.57449e-10	-2.48252e-10	-2.5662e-10	-2.5492e-10	-2.53101e-10	-2.46691e-10	-2.5702e-10	-2.56625e-10	-2.4871e-10	-2.5112e-10	-2.54518e-10	-2.56045e-10	-2.49708e-10	-2.56247e-10	-2.5369e-10	-2.51044e-10	-2.51553e-10
-2.41857e-10	-2.40863e-10	-2.42485e-10	-2.38204e-10	-2.45293e-10	-2.42479e-10	-2.4627e-10	-2.54138e-10	-2.53986e-10	-2.57364e-10	-2.48978e-10	-2.53382e-10	-2.54174e-10	-2.43258e-10	-2.43167e-10	-2.5202e-10	-2.52551e-10	-2.49214e-10	-2.43491e-10	-2.56547e-10	-2.52978e-10	-2.60733e-10	-2.60554e-10	-2.58984e-10	-2.5852e-10	-2.58699e-10	-2.64129e-10	-2.66774e-10	-2.69321e-10	-2.66686e-10	-2.62456e-10	-2.56141e-10	-2.44873e-10	-2.5956e-10	-2.62461e-10	-2.60844e-10	-2.60903e-10	-2.55995e-10	-2.52551e-10	-2.58002e-10	-2.58378e-10	-2.47966e-10	-2.38489e-10	-2.40013e-10	-2.47899e-10	-2.59845e-10	-2.51949e-10	-2.52722e-10	-2.58168e-10	-2.47436e-10
-2.37144e-10	-2.41341e-10	-2.37364e-10	-2.4001e-10	-2.44827e-10	-2.43435e-10	-2.43058e-10	-2.49141e-10	-2.5138e-10	-2.44887e-10	-2.45047e-10	-2.50995e-10	-2.54582e-10	-2.50706e-10	-2.52072e-10	-2.47327e-10	-2.44625e-10	-2.51749e-10	-2.54944e-10	-2.5138e-10	-2.53718e-10	-2.51548e-10	-2.58878e-10	-2.62682e-10	-2.62439e-10	-2.67393e-10	-2.72655e-10	-2.74975e-10	-2.61354e-10	-2.67984e-10	-2.66523e-10	-2.67313e-10	-2.69174e-10	-2.62667e-10	-2.6145e-10	-2.67407e-10	-2.61395e-10	-2.59071e-10	-2.64011e-10	-2.64383e-10	-2.61299e-10	-2.55966e-10	-2.60408e-10	-2.54013e-10	-2.57923e-10	-2.60604e-10	-2.64198e-10	-2.5587e-10	-2.54079e-10	-2.57822e-10
-2.44734e-10	-2.41056e-10	-2.44079e-10	-2.43326e-10	-2.54912e-10	-2.5079e-10	-2.41447e-10	-2.42514e-10	-2.4724e-10	-2.47906e-10	-2.48766e-10	-2.486e-10	-2.47942e-10	-2.43804e-10	-2.41121e-10	-2.436e-10	-2.46742e-10	-2.53519e-10	-2.49279e-10	-2.43758e-10	-2.58359e-10	-2.60396e-10	-2.65648e-10	-2.64963e-10	-2.64538e-10	-2.66738e-10	-2.70709e-10	-2.66523e-10	-2.67431e-10	-2.68002e-10	-2.70718e-10	-2.63751e-10	-2.70597e-10	-2.69311e-10	-2.62187e-10	-2.59322e-10	-2.61866e-10	-2.57083e-10	-2.52983e-10	-2.53273e-10	-2.49518e-10	-2.56726e-10	-2.6099e-10	-2.53495e-10	-2.61047e-10	-2.64515e-10	-2.62637e-10	-2.70008e-10	-2.59114e-10	-2.59825e-10
-2.54098e-10	-2.50064e-10	-2.47663e-10	-2.4961e-10	-2.50952e-10	-2.58912e-10	-2.58227e-10	-2.62335e-10	-2.54763e-10	-2.54073e-10	-2.52052e-10	-2.43089e-10	-2.58288e-10	-2.53571e-10	-2.52494e-10	-2.49098e-10	-2.57001e-10	-2.51766e-10	-2.49696e-10	-2.48104e-10	-2.52283e-10	-2.61544e-10	-2.57103e-10	-2.65329e-10	-2.63943e-10	-2.68089e-10	-2.63217e-10	-2.62112e-10	-2.73805e-10	-2.81462e-10	-2.78562e-10	-2.64924e-10	-2.68934e-10	-2.69233e-10	-2.65117e-10	-2.63401e-10	-2.68903e-10	-2.5176e-10	-2.58754e-10	-2.57549e-10	-2.59266e-10	-2.60384e-10	-2.66366e-10	-2.59812e-10	-2.55815e-10	-2.61183e-10	-2.60268e-10	-2.54156e-10	-2.49491e-10	-2.51277e-10
-2.5376e-10	-2.51204e-10	-2.47109e-10	-2.43955e-10	-2.51793e-10	-2.55402e-10	-2.50009e-10	-2.50131e-10	-2.46302e-10	-2.46382e-10	-2.51914e-10	-2.49842e-10	-2.55433e-10	-2.49163e-10	-2.49622e-10	-2.5384e-10	-2.49331e-10	-2.48996e-10	-2.56424e-10	-2.61778e-10	-2.50945e-10	-2.55938e-10	-2.58601e-10	-2.60702e-10	-2.66481e-10	-2.65499e-10	-2.70392e-10	-2.72677e-10	-2.68854e-10	-2.72612e-10	-2.75757e-10	-2.7013e-10	-2.61907e-10	-2.63834e-10	-2.57635e-10	-2.5163e-10	-2.55728e-10	-2.57197e-10	-2.57478e-10	-2.58744e-10	-2.62053e-10	-2.61312e-10	-2.67166e-10	-2.60517e-10	-2.50065e-10	-2.48167e-10	-2.51203e-10	-2.48658e-10	-2.49932e-10	-2.50693e-10
-2.45758e-10	-2.51151e-10	-2.48448e-10	-2.49498e-10	-2.50099e-10	-2.62174e-10	-2.58782e-10	-2.58855e-10	-2.55487e-10	-2.5608e-10	-2.56865e-10	-2.575e-10	-2.53365e-10	-2.48381e-10	-2.55741e-10	-2.51946e-10	-2.58696e-10	-2.51915e-10	-2.55937e-10	-2.679e-10	-2.63271e-10	-2.49102e-10	-2.52042e-10	-2.61872e-10	-2.64478e-10	-2.57288e-10	-2.51946e-10	-2.67419e-10	-2.71124e-10	-2.65173e-10	-2.54968e-10	-2.65567e-10	-2.62749e-10	-2.54066e-10	-2.70303e-10	-2.72454e-10	-2.51775e-10	-2.61983e-10	-2.62492e-10	-2.67357e-10	-2.766e-10	-2.61636e-10	-2.59414e-10	-2.52598e-10	-2.50255e-10	-2.61276e-10	-2.56116e-10	-2.59155e-10	-2.61059e-10	-2.67968e-10
-2.44865e-10	-2.42562e-10	-2.52015e-10	-2.53327e-10	-2.50816e-10	-2.4837e-10	-2.4992e-10	-2.5587e-10	-2.54504e-10	-2.57167e-10	-2.51949e-10	-2.58806e-10	-2.49918e-10	-2.53056e-10	-2.56007e-10	-2.45075e-10	-2.52992e-10	-2.59966e-10	-2.63112e-10	-2.61002e-10	-2.57157e-10	-2.62582e-10	-2.56783e-10	-2.52187e-10	-2.62687e-10	-2.55935e-10	-2.57903e-10	-2.50584e-10	-2.52513e-10	-2.56077e-10	-2.5045e-10	-2.57796e-10	-2.68662e-10	-2.65984e-10	-2.63878e-10	-2.58895e-10	-2.54872e-10	-2.59363e-10	-2.59234e-10	-2.58675e-10	-2.56519e-10	-2.52093e-10	-2.4973e-10	-2.52906e-10	-2.56061e-10	-2.54907e-10	-2.52331e-10	-2.55543e-10	-2.56856e-10	-2.59156e-10
-2.48704e-10	-2.4838e-10	-2.46595e-10	-2.50668e-10	-2.51443e-10	-2.47104e-10	-2.44772e-10	-2.51265e-10	-2.57255e-10	-2.53385e-10	-2.63124e-10	-2.56891e-10	-2.60345e-10	-2.52057e-10	-2.60093e-10	-2.58674e-10	-2.54115e-10	-2.5324e-10	-2.61075e-10	-2.60297e-10	-2.6938e-10	-2.65016e-10	-2.60514e-10	-2.62028e-10	-2.62267e-10	-2.56894e-10	-2.58792e-10	-2.60101e-10	-2.65615e-10	-2.7067e-10	-2.72179e-10	-2.75675e-10	-2.73989e-10	-2.70059e-10	-2.65183e-10	-2.59346e-10	-2.57364e-10	-2.62013e-10	-2.54109e-10	-2.56856e-10	-2.53323e-10	-2.51119e-10	-2.59652e-10	-2.63426e-10	-2.57376e-10	-2.56345e-10	-2.57593e-10	-2.63728e-10	-2.62667e-10	-2.57433e-10
-2.47887e-10	-2.45738e-10	-2.4615e-10	-2.45467e-10	-2.37233e-10	-2.49887e-10	-2.54714e-10	-2.4554e-10	-2.55821e-10	-2.53158e-10	-2.56811e-10	-2.59254e-10	-2.60216e-10	-2.55338e-10	-2.59219e-10	-2.59935e-10	-2.60028e-10	-2.58655e-10	-2.55871e-10	-2.55203e-10	-2.5162e-10	-2.49401e-10	-2.51015e-10	-2.61049e-10	-2.65623e-10	-2.53207e-10	-2.55501e-10	-2.59345e-10	-2.59687e-10	-2.53381e-10	-2.57129e-10	-2.50733e-10	-2.57497e-10	-2.61718e-10	-2.65942e-10	-2.6345e-10	-2.66514e-10	-2.61609e-10	-2.52936e-10	-2.4859e-10	-2.4177e-10	-2.47216e-10	-2.46405e-10	-2.51938e-10	-2.55875e-10	-2.64015e-10	-2.63362e-10	-2.59035e-10	-2.64532e-10	-2.69253e-10
-2.62873e-10	-2.55131e-10	-2.54397e-10	-2.47881e-10	-2.50504e-10	-2.58989e-10	-2.55701e-10	-2.57493e-10	-2.55022e-10	-2.63482e-10	-2.61151e-10	-2.55962e-10	-2.6125e-10	-2.60793e-10	-2.59779e-10	-2.50749e-10	-2.62734e-10	-2.60656e-10	-2.51943e-10	-2.58338e-10	-2.58746e-10	-2.54384e-10	-2.42639e-10	-2.44345e-10	-2.49507e-10	-2.49952e-10	-2.51656e-10	-2.53167e-10	-2.57657e-10	-2.5645e-10	-2.51012e-10	-2.60312e-10	-2.60853e-10	-2.67426e-10	-2.69277e-10	-2.59892e-10	-2.59805e-10	-2.58839e-10	-2.53449e-10	-2.46515e-10	-2.45161e-10	-2.52333e-10	-2.54083e-10	-2.59313e-10	-2.62114e-10	-2.68111e-10	-2.66606e-10	-2.72325e-10	-2.69085e-10	-2.5764e-10
-2.57591e-10	-2.57993e-10	-2.53681e-10	-2.58167e-10	-2.64364e-10	-2.63221e-10	-2.69255e-10	-2.76695e-10	-2.58774e-10	-2.56364e-10	-2.54951e-10	-2.63557e-10	-2.65346e-10	-2.71556e-10	-2.65802e-10	-2.62858e-10	-2.60039e-10	-2.56645e-10	-2.63939e-10	-2.53753e-10	-2.557e-10	-2.53083e-10	-2.44685e-10	-2.52185e-10	-2.48027e-10	-2.47329e-10	-2.52151e-10	-2.44368e-10	-2.40973e-10	-2.43765e-10	-2.48701e-10	-2.54716e-10	-2.62546e-10	-2.625e-10	-2.60311e-10	-2.67158e-10	-2.57127e-10	-2.49218e-10	-2.42822e-10	-2.4654e-10	-2.41913e-10	-2.55062e-10	-2.58139e-10	-2.60426e-10	-2.53964e-10	-2.57688e-10	-2.63273e-10	-2.62797e-10	-2.61608e-10	-2.63221e-10
-2.41632e-10	-2.39421e-10	-2.48668e-10	-2.58127e-10	-2.61432e-10	-2.60225e-10	-2.59907e-10	-2.5484e-10	-2.57403e-10	-2.62308e-10	-2.56431e-10	-2.62798e-10	-2.61594e-10	-2.64363e-10	-2.57208e-10	-2.54751e-10	-2.5824e-10	-2.62151e-10	-2.58464e-10	-2.55131e-10	-2.5525e-10	-2.61633e-10	-2.48232e-10	-2.48015e-10	-2.51405e-10	-2.49834e-10	-2.4927e-10	-2.56366e-10	-2.59014e-10	-2.56853e-10	-2.57164e-10	-2.62637e-10	-2.6204e-10	-2.67706e-10	-2.5994e-10	-2.55052e-10	-2.55329e-10	-2.5491e-10	-2.55154e-10	-2.53863e-10	-2.53251e-10	-2.55496e-10	-2.6165e-10	-2.6454e-10	-2.58292e-10	-2.61522e-10	-2.67027e-10	-2.59081e-10	-2.66606e-10	-2.62343e-10
-2.60698e-10	-2.57514e-10	-2.52583e-10	-2.58923e-10	-2.57601e-10	-2.57669e-10	-2.60336e-10	-2.51375e-10	-2.49937e-10	-2.56299e-10	-2.5092e-10	-2.5028e-10	-2.55241e-10	-2.48364e-10	-2.42968e-10	-2.51919e-10	-2.59191e-10	-2.4884e-10	-2.61453e-10	-2.58377e-10	-2.59754e-10	-2.56622e-10	-2.5859e-10	-2.53627e-10	-2.48639e-10	-2.50023e-10	-2.53767e-10	-2.50219e-10	-2.48414e-10	-2.53203e-10	-2.55273e-10	-2.55298e-10	-2.47211e-10	-2.49421e-10	-2.58337e-10	-2.61377e-10	-2.54922e-10	-2.58913e-10	-2.56582e-10	-2.55344e-10	-2.55239e-10	-2.55538e-10	-2.4237e-10	-2.51675e-10	-2.46705e-10	-2.48049e-10	-2.50446e-10	-2.40894e-10	-2.35936e-10	-2.44804e-10
-2.54191e-10	-2.5306e-10	-2.58446e-10	-2.57239e-10	-2.52487e-10	-2.56745e-10	-2.53293e-10	-2.49258e-10	-2.53218e-10	-2.54485e-10	-2.51719e-10	-2.53106e-10	-2.55408e-10	-2.62025e-10	-2.58994e-10	-2.61683e-10	-2.57361e-10	-2.57783e-10	-2.55524e-10	-2.47702e-10	-2.46067e-10	-2.56958e-10	-2.56935e-10	-2.50492e-10	-2.50939e-10	-2.5343e-10	-2.54441e-10	-2.59228e-10	-2.61113e-10	-2.51289e-10	-2.50933e-10	-2.59764e-10	-2.60131e-10	-2.68409e-10	-2.57617e-10	-2.64495e-10	-2.53556e-10	-2.5602e-10	-2.59215e-10	-2.61767e-10	-2.68824e-10	-2.66222e-10	-2.59635e-10	-2.58153e-10	-2.5593e-10	-2.46316e-10	-2.51026e-10	-2.50659e-10	-2.49329e-10	-2.52517e-10
-2.54876e-10	-2.55353e-10	-2.59571e-10	-2.58719e-10	-2.54461e-10	-2.63677e-10	-2.64232e-10	-2.60148e-10	-2.47428e-10	-2.55566e-10	-2.51833e-10	-2.57765e-10	-2.57137e-10	-2.58927e-10	-2.66049e-10	-2.60493e-10	-2.56144e-10	-2.56026e-10	-2.5832e-10	-2.52856e-10	-2.51888e-10	-2.60393e-10	-2.56775e-10	-2.55969e-10	-2.5486e-10	-2.48152e-10	-2.51787e-10	-2.52121e-10	-2.52919e-10	-2.54518e-10	-2.56499e-10	-2.57173e-10	-2.61999e-10	-2.62934e-10	-2.62125e-10	-2.61491e-10	-2.60304e-10	-2.58353e-10	-2.60888e-10	-2.61555e-10	-2.50598e-10	-2.58338e-10	-2.6033e-10	-2.57099e-10	-2.46216e-10	-2.59417e-10	-2.5512e-10	-2.63074e-10	-2.55448e-10	-2.49908e-10
-2.57404e-10	-2.56493e-10	-2.6329e-10	-2.59492e-10	-2.62714e-10	-2.58474e-10	-2.58696e-10	-2.62596e-10	-2.53994e-10	-2.5324e-10	-2.48051e-10	-2.48481e-10	-2.44535e-10	-2.62203e-10	-2.5993e-10	-2.56857e-10	-2.50143e-10	-2.51545e-10	-2.49076e-10	-2.53762e-10	-2.47345e-10	-2.47357e-10	-2.56069e-10	-2.58951e-10	-2.55549e-10	-2.57194e-10	-2.59205e-10	-2.60735e-10	-2.6451e-10	-2.63648e-10	-2.53373e-10	-2.55866e-10	-2.6468e-10	-2.56387e-10	-2.62875e-10	-2.57705e-10	-2.54881e-10	-2.58556e-10	-2.62254e-10	-2.61924e-10	-2.5706e-10	-2.5502e-10	-2.56496e-10	-2.58725e-10	-2.53436e-10	-2.54583e-10	-2.57293e-10	-2.60452e-10	-2.60189e-10	-2.67452e-10
-2.55181e-10	-2.63564e-10	-2.61322e-10	-2.68525e-10	-2.66839e-10	-2.64463e-10	-2.60832e-10	-2.62809e-10	-2.65761e-10	-2.60894e-10	-2.63726e-10	-2.58889e-10	-2.52888e-10	-2.53876e-10	-2.55461e-10	-2.58559e-10	-2.46889e-10	-2.44873e-10	-2.48375e-10	-2.5377e-10	-2.49974e-10	-2.60074e-10	-2.58865e-10	-2.53995e-10	-2.55652e-10	-2.5057e-10	-2.65678e-10	-2.66492e-10	-2.6095e-10	-2.6371e-10	-2.63185e-10	-2.58964e-10	-2.56402e-10	-2.6114e-10	-2.52475e-10	-2.44264e-10	-2.49667e-10	-2.50592e-10	-2.49829e-10	-2.47281e-10	-2.55556e-10	-2.55888e-10	-2.57468e-10	-2.65846e-10	-2.55985e-10	-2.59858e-10	-2.62063e-10	-2.69205e-10	-2.63146e-10	-2.57904e-10
-2.68245e-10	-2.70355e-10	-2.65052e-10	-2.66608e-10	-2.67266e-10	-2.7807e-10	-2.79149e-10	-2.75933e-10	-2.63527e-10	-2.60889e-10	-2.68034e-10	-2.63279e-10	-2.64413e-10	-2.6091e-10	-2.52247e-10	-2.559e-10	-2.54908e-10	-2.63803e-10	-2.68274e-10	-2.59394e-10	-2.59343e-10	-2.65301e-10	-2.6347e-10	-2.63633e-10	-2.64199e-10	-2.67962e-10	-2.66934e-10	-2.73768e-10	-2.71613e-10	-2.60817e-10	-2.5637e-10	-2.61576e-10	-2.59131e-10	-2.54683e-10	-2.54737e-10	-2.64116e-10	-2.59962e-10	-2.5374e-10	-2.55263e-10	-2.57425e-10	-2.62601e-10	-2.66032e-10	-2.63895e-10	-2.63977e-10	-2.5577e-10	-2.65746e-10	-2.686e-10	-2.69925e-10	-2.6893e-10	-2.67326e-10
-2.70177e-10	-2.5703e-10	-2.61148e-10	-2.63774e-10	-2.69307e-10	-2.67781e-10	-2.7273e-10	-2.70959e-10	-2.73521e-10	-2.68801e-10	-2.63405e-10	-2.57583e-10	-2.56218e-10	-2.60214e-10	-2.58435e-10	-2.62443e-10	-2.61625e-10	-2.59323e-10	-2.59819e-10	-2.52138e-10	-2.5479e-10	-2.57586e-10	-2.49917e-10	-2.50791e-10	-2.59751e-10	-2.61531e-10	-2.61005e-10	-2.60227e-10	-2.63037e-10	-2.67289e-10	-2.65021e-10	-2.64914e-10	-2.60522e-10	-2.60698e-10	-2.51469e-10	-2.61536e-10	-2.55842e-10	-2.61788e-10	-2.56201e-10	-2.56561e-10	-2.59566e-10	-2.73322e-10	-2.7329e-10	-2.71407e-10	-2.65241e-10	-2.66628e-10	-2.70391e-10	-2.67258e-10	-2.64646e-10	-2.72062e-10
-2.61799e-10	-2.60268e-10	-2.63098e-10	-2.66382e-10	-2.56383e-10	-2.63908e-10	-2.60182e-10	-2.65039e-10	-2.69581e-10	-2.61731e-10	-2.59938e-10	-2.60358e-10	-2.55486e-10	-2.4924e-10	-2.59271e-10	-2.54422e-10	-2.61056e-10	-2.54384e-10	-2.50135e-10	-2.5499e-10	-2.51299e-10	-2.50374e-10	-2.57684e-10	-2.56015e-10	-2.5992e-10	-2.63064e-10	-2.61437e-10	-2.57322e-10	-2.62645e-10	-2.59482e-10	-2.56679e-10	-2.57512e-10	-2.49986e-10	-2.54181e-10	-2.52895e-10	-2.59313e-10	-2.53741e-10	-2.58294e-10	-2.62295e-10	-2.61598e-10	-2.64604e-10	-2.58611e-10	-2.60172e-10	-2.73061e-10	-2.65908e-10	-2.64984e-10	-2.5724e-10	-2.61381e-10	-2.67492e-10	-2.64429e-10
-2.63835e-10	-2.70606e-10	-2.70389e-10	-2.6009e-10	-2.6094e-10	-2.58761e-10	-2.60636e-10	-2.72216e-10	-2.69365e-10	-2.60169e-10	-2.56675e-10	-2.49522e-10	-2.48428e-10	-2.59613e-10	-2.62971e-10	-2.60087e-10	-2.57188e-10	-2.60081e-10	-2.63077e-10	-2.60014e-10	-2.5068e-10	-2.52762e-10	-2.63972e-10	-2.5415e-10	-2.65127e-10	-2.69709e-10	-2.68205e-10	-2.62256e-10	-2.54425e-10	-2.5966e-10	-2.62163e-10	-2.55779e-10	-2.5119e-10	-2.59711e-10	-2.71438e-10	-2.66398e-10	-2.64193e-10	-2.64139e-10	-2.66745e-10	-2.68102e-10	-2.62346e-10	-2.6968e-10	-2.65704e-10	-2.67359e-10	-2.68833e-10	-2.70772e-10	-2.65813e-10	-2.67285e-10	-2.60418e-10	-2.7043e-10
-2.59885e-10	-2.60859e-10	-2.58036e-10	-2.60451e-10	-2.5805e-10	-2.54822e-10	-2.55619e-10	-2.55092e-10	-2.48071e-10	-2.5479e-10	-2.50379e-10	-2.5759e-10	-2.55025e-10	-2.53879e-10	-2.52082e-10	-2.55387e-10	-2.54667e-10	-2.53681e-10	-2.61328e-10	-2.55501e-10	-2.57036e-10	-2.48798e-10	-2.58274e-10	-2.56427e-10	-2.52769e-10	-2.60727e-10	-2.58585e-10	-2.56832e-10	-2.61117e-10	-2.51376e-10	-2.50193e-10	-2.45849e-10	-2.4375e-10	-2.53816e-10	-2.6005e-10	-2.60348e-10	-2.63435e-10	-2.5738e-10	-2.60289e-10	-2.58954e-10	-2.60785e-10	-2.66046e-10	-2.65167e-10	-2.60252e-10	-2.62444e-10	-2.68907e-10	-2.67608e-10	-2.72612e-10	-2.70563e-10	-2.7325e-10
-2.68267e-10	-2.6935e-10	-2.56917e-10	-2.58446e-10	-2.62005e-10	-2.64343e-10	-2.62196e-10	-2.52748e-10	-2.55636e-10	-2.57759e-10	-2.60858e-10	-2.64619e-10	-2.5875e-10	-2.5661e-10	-2.65728e-10	-2.64627e-10	-2.60135e-10	-2.62017e-10	-2.71896e-10	-2.6813e-10	-2.72182e-10	-2.76778e-10	-2.72462e-10	-2.71625e-10	-2.70971e-10	-2.73476e-10	-2.7194e-10	-2.68389e-10	-2.75636e-10	-2.7763e-10	-2.71529e-10	-2.62911e-10	-2.67669e-10	-2.66162e-10	-2.69374e-10	-2.72352e-10	-2.66846e-10	-2.62665e-10	-2.62206e-10	-2.59625e-10	-2.57014e-10	-2.61513e-10	-2.62123e-10	-2.75331e-10	-2.6596e-10	-2.64179e-10	-2.71046e-10	-2.6996e-10	-2.75444e-10	-2.75497e-10
-2.67556e-10	-2.69028e-10	-2.62601e-10	-2.58308e-10	-2.637e-10	-2.62309e-10	-2.63642e-10	-2.72179e-10	-2.6518e-10	-2.68839e-10	-2.62501e-10	-2.59619e-10	-2.55109e-10	-2.57909e-10	-2.64261e-10	-2.59604e-10	-2.68603e-10	-2.74495e-10	-2.73908e-10	-2.70305e-10	-2.75748e-10	-2.76004e-10	-2.6524e-10	-2.65723e-10	-2.67879e-10	-2.65032e-10	-2.7707e-10	-2.76718e-10	-2.685e-10	-2.57547e-10	-2.67439e-10	-2.67936e-10	-2.5213e-10	-2.59527e-10	-2.54619e-10	-2.50649e-10	-2.6375e-10	-2.65174e-10	-2.55821e-10	-2.55283e-10	-2.59127e-10	-2.56482e-10	-2.64662e-10	-2.61638e-10	-2.63262e-10	-2.66011e-10	-2.62998e-10	-2.74775e-10	-2.70539e-10	-2.73146e-10
-2.63368e-10	-2.61798e-10	-2.72681e-10	-2.64033e-10	-2.63019e-10	-2.68114e-10	-2.67659e-10	-2.68718e-10	-2.65581e-10	-2.66293e-10	-2.69989e-10	-2.62827e-10	-2.61189e-10	-2.59509e-10	-2.73489e-10	-2.78016e-10	-2.75977e-10	-2.70701e-10	-2.71942e-10	-2.74955e-10	-2.78291e-10	-2.69587e-10	-2.61116e-10	-2.62041e-10	-2.65213e-10	-2.62434e-10	-2.53493e-10	-2.53764e-10	-2.55274e-10	-2.62916e-10	-2.58202e-10	-2.50781e-10	-2.54458e-10	-2.51807e-10	-2.61926e-10	-2.6016e-10	-2.68327e-10	-2.64415e-10	-2.6228e-10	-2.53432e-10	-2.59454e-10	-2.64399e-10	-2.59539e-10	-2.65673e-10	-2.75322e-10	-2.69288e-10	-2.64719e-10	-2.70812e-10	-2.64399e-10	-2.63148e-10
-2.72622e-10	-2.63781e-10	-2.6385e-10	-2.65935e-10	-2.60705e-10	-2.73274e-10	-2.67507e-10	-2.69067e-10	-2.728e-10	-2.62384e-10	-2.50737e-10	-2.56845e-10	-2.6899e-10	-2.67235e-10	-2.72544e-10	-2.72274e-10	-2.65425e-10	-2.75879e-10	-2.6677e-10	-2.64709e-10	-2.6132e-10	-2.49227e-10	-2.52154e-10	-2.61919e-10	-2.65593e-10	-2.67558e-10	-2.68488e-10	-2.64565e-10	-2.64e-10	-2.67382e-10	-2.59152e-10	-2.59095e-10	-2.52114e-10	-2.57524e-10	-2.55083e-10	-2.62694e-10	-2.64162e-10	-2.69534e-10	-2.70777e-10	-2.62391e-10	-2.69979e-10	-2.66632e-10	-2.66057e-10	-2.66486e-10	-2.62831e-10	-2.61084e-10	-2.6692e-10	-2.67747e-10	-2.73628e-10	-2.76205e-10
-2.58227e-10	-2.64251e-10	-2.69973e-10	-2.68682e-10	-2.6772e-10	-2.64553e-10	-2.58862e-10	-2.66782e-10	-2.61322e-10	-2.65796e-10	-2.65399e-10	-2.6048e-10	-2.5599e-10	-2.63087e-10	-2.73861e-10	-2.718e-10	-2.72704e-10	-2.69025e-10	-2.62882e-10	-2.54385e-10	-2.61473e-10	-2.6584e-10	-2.69102e-10	-2.72384e-10	-2.59343e-10	-2.64402e-10	-2.66201e-10	-2.61681e-10	-2.65814e-10	-2.59319e-10	-2.55371e-10	-2.51357e-10	-2.57292e-10	-2.61695e-10	-2.62513e-10	-2.60507e-10	-2.56731e-10	-2.62981e-10	-2.58784e-10	-2.58699e-10	-2.55579e-10	-2.63929e-10	-2.63137e-10	-2.61793e-10	-2.61047e-10	-2.56069e-10	-2.66934e-10	-2.67546e-10	-2.66651e-10	-2.6524e-10
-2.66079e-10	-2.63716e-10	-2.61222e-10	-2.58889e-10	-2.61019e-10	-2.57632e-10	-2.55519e-10	-2.61748e-10	-2.64449e-10	-2.5945e-10	-2.61625e-10	-2.60615e-10	-2.60171e-10	-2.59466e-10	-2.59178e-10	-2.62608e-10	-2.58054e-10	-2.61148e-10	-2.58204e-10	-2.59785e-10	-2.64618e-10	-2.66837e-10	-2.64686e-10	-2.68379e-10	-2.58437e-10	-2.61452e-10	-2.56905e-10	-2.64333e-10	-2.64152e-10	-2.66817e-10	-2.6654e-10	-2.58197e-10	-2.57854e-10	-2.62892e-10	-2.63378e-10	-2.63531e-10	-2.64443e-10	-2.68296e-10	-2.6517e-10	-2.62955e-10	-2.69168e-10	-2.67118e-10	-2.651e-10	-2.69936e-10	-2.59071e-10	-2.62188e-10	-2.67309e-10	-2.71478e-10	-2.65069e-10	-2.6893e-10
-2.68947e-10	-2.63441e-10	-2.57778e-10	-2.59112e-10	-2.56957e-10	-2.53115e-10	-2.6096e-10	-2.58145e-10	-2.51818e-10	-2.59351e-10	-2.61061e-10	-2.60006e-10	-2.62886e-10	-2.6372e-10	-2.63099e-10	-2.58625e-10	-2.59803e-10	-2.54772e-10	-2.53363e-10	-2.65084e-10	-2.63314e-10	-2.63826e-10	-2.63075e-10	-2.62139e-10	-2.7025e-10	-2.69119e-10	-2.72017e-10	-2.67573e-10	-2.506e-10	-2.55335e-10	-2.63185e-10	-2.5373e-10	-2.56755e-10	-2.61265e-10	-2.63771e-10	-2.67233e-10	-2.60336e-10	-2.70069e-10	-2.71088e-10	-2.6211e-10	-2.66468e-10	-2.68484e-10	-2.65151e-10	-2.65973e-10	-2.56856e-10	-2.52664e-10	-2.60708e-10	-2.62364e-10	-2.63978e-10	-2.64482e-10
-2.60607e-10	-2.59175e-10	-2.60133e-10	-2.60954e-10	-2.61634e-10	-2.66527e-10	-2.61584e-10	-2.57004e-10	-2.65501e-10	-2.59954e-10	-2.63955e-10	-2.61267e-10	-2.63168e-10	-2.60253e-10	-2.69178e-10	-2.64625e-10	-2.70721e-10	-2.63181e-10	-2.61156e-10	-2.67143e-10	-2.73741e-10	-2.75092e-10	-2.78841e-10	-2.75263e-10	-2.64942e-10	-2.6306e-10	-2.63985e-10	-2.62191e-10	-2.59441e-10	-2.56991e-10	-2.63879e-10	-2.64967e-10	-2.62496e-10	-2.59564e-10	-2.63021e-10	-2.69104e-10	-2.67521e-10	-2.6883e-10	-2.68286e-10	-2.72635e-10	-2.70158e-10	-2.73854e-10	-2.61811e-10	-2.57892e-10	-2.63047e-10	-2.6104e-10	-2.61425e-10	-2.56817e-10	-2.5729e-10	-2.59848e-10
-2.52777e-10	-2.52274e-10	-2.67065e-10	-2.5888e-10	-2.66012e-10	-2.62073e-10	-2.58865e-10	-2.62119e-10	-2.59811e-10	-2.56994e-10	-2.61406e-10	-2.61608e-10	-2.55393e-10	-2.59757e-10	-2.66849e-10	-2.61411e-10	-2.59087e-10	-2.60928e-10	-2.7587e-10	-2.67917e-10	-2.62218e-10	-2.63224e-10	-2.64814e-10	-2.69193e-10	-2.74455e-10	-2.63186e-10	-2.6471e-10	-2.65682e-10	-2.68328e-10	-2.61946e-10	-2.65203e-10	-2.62459e-10	-2.6233e-10	-2.59774e-10	-2.65201e-10	-2.63292e-10	-2.66184e-10	-2.64368e-10	-2.74561e-10	-2.74513e-10	-2.74041e-10	-2.73739e-10	-2.66867e-10	-2.71676e-10	-2.73661e-10	-2.7946e-10	-2.63483e-10	-2.57049e-10	-2.63619e-10	-2.65056e-10
-2.68261e-10	-2.65607e-10	-2.61461e-10	-2.58673e-10	-2.56383e-10	-2.61191e-10	-2.64316e-10	-2.68546e-10	-2.61615e-10	-2.65842e-10	-2.66878e-10	-2.65424e-10	-2.65558e-10	-2.69736e-10	-2.60678e-10	-2.53572e-10	-2.58739e-10	-2.6321e-10	-2.73787e-10	-2.72736e-10	-2.67116e-10	-2.7041e-10	-2.72808e-10	-2.67945e-10	-2.63581e-10	-2.70433e-10	-2.69506e-10	-2.74307e-10	-2.64654e-10	-2.54039e-10	-2.54294e-10	-2.61228e-10	-2.68953e-10	-2.6829e-10	-2.64575e-10	-2.74349e-10	-2.6974e-10	-2.65858e-10	-2.66952e-10	-2.72948e-10	-2.71308e-10	-2.65583e-10	-2.7075e-10	-2.75459e-10	-2.72115e-10	-2.58658e-10	-2.56404e-10	-2.65197e-10	-2.6374e-10	-2.58082e-10
-2.66379e-10	-2.66897e-10	-2.64885e-10	-2.69371e-10	-2.68326e-10	-2.75978e-10	-2.6953e-10	-2.56903e-10	-2.60555e-10	-2.66419e-10	-2.66496e-10	-2.64082e-10	-2.63984e-10	-2.60973e-10	-2.65992e-10	-2.69211e-10	-2.745e-10	-2.6154e-10	-2.69905e-10	-2.62527e-10	-2.61637e-10	-2.71913e-10	-2.66287e-10	-2.63659e-10	-2.75981e-10	-2.69453e-10	-2.66796e-10	-2.68082e-10	-2.71286e-10	-2.7066e-10	-2.59915e-10	-2.62088e-10	-2.72037e-10	-2.70773e-10	-2.61809e-10	-2.64039e-10	-2.68486e-10	-2.66761e-10	-2.79362e-10	-2.72486e-10	-2.63791e-10	-2.68323e-10	-2.64292e-10	-2.65941e-10	-2.68586e-10	-2.74688e-10	-2.71913e-10	-2.75419e-10	-2.76368e-10	-2.6621e-10
-2.66245e-10	-2.68814e-10	-2.64673e-10	-2.63285e-10	-2.61108e-10	-2.65613e-10	-2.71348e-10	-2.66194e-10	-2.60912e-10	-2.60361e-10	-2.58155e-10	-2.63681e-10	-2.57973e-10	-2.58395e-10	-2.57726e-10	-2.60302e-10	-2.66825e-10	-2.69562e-10	-2.64959e-10	-2.63838e-10	-2.62037e-10	-2.63195e-10	-2.76012e-10	-2.79535e-10	-2.68598e-10	-2.6958e-10	-2.74954e-10	-2.67463e-10	-2.69199e-10	-2.689e-10	-2.64485e-10	-2.69718e-10	-2.74138e-10	-2.73645e-10	-2.69265e-10	-2.62925e-10	-2.68186e-10	-2.73602e-10	-2.74115e-10	-2.70144e-10	-2.70579e-10	-2.69312e-10	-2.69589e-10	-2.71734e-10	-2.69785e-10	-2.62785e-10	-2.71643e-10	-2.68673e-10	-2.6628e-10	-2.627e-10
-2.69989e-10	-2.7221e-10	-2.71142e-10	-2.7357e-10	-2.70896e-10	-2.57451e-10	-2.61341e-10	-2.60039e-10	-2.58118e-10	-2.68059e-10	-2.70202e-10	-2.70832e-10	-2.70295e-10	-2.65418e-10	-2.68578e-10	-2.67991e-10	-2.71945e-10	-2.70002e-10	-2.65894e-10	-2.72248e-10	-2.74953e-10	-2.71553e-10	-2.79928e-10	-2.71436e-10	-2.6733e-10	-2.67266e-10	-2.727e-10	-2.70734e-10	-2.71696e-10	-2.75355e-10	-2.70821e-10	-2.64208e-10	-2.56224e-10	-2.63151e-10	-2.60032e-10	-2.67181e-10	-2.68089e-10	-2.70946e-10	-2.71737e-10	-2.65241e-10	-2.76626e-10	-2.7401e-10	-2.76537e-10	-2.72276e-10	-2.69246e-10	-2.72087e-10	-2.71565e-10	-2.7512e-10	-2.65687e-10	-2.68127e-10
-2.84285e-10	-2.78508e-10	-2.72699e-10	-2.77606e-10	-2.61732e-10	-2.6978e-10	-2.78033e-10	-2.727e-10	-2.6102e-10	-2.64512e-10	-2.69906e-10	-2.69322e-10	-2.64352e-10	-2.67945e-10	-2.61651e-10	-2.6618e-10	-2.69521e-10	-2.6561e-10	-2.69082e-10	-2.65828e-10	-2.75799e-10	-2.79907e-10	-2.70827e-10	-2.65353e-10	-2.7169e-10	-2.69123e-10	-2.73937e-10	-2.6358e-10	-2.74022e-10	-2.81016e-10	-2.73405e-10	-2.64011e-10	-2.66153e-10	-2.61e-10	-2.66148e-10	-2.76105e-10	-2.6878e-10	-2.74321e-10	-2.73537e-10	-2.69038e-10	-2.63558e-10	-2.63793e-10	-2.69818e-10	-2.66053e-10	-2.77285e-10	-2.70124e-10	-2.65152e-10	-2.68956e-10	-2.74324e-10	-2.76348e-10
-2.68726e-10	-2.6792e-10	-2.74212e-10	-2.60089e-10	-2.66326e-10	-2.68951e-10	-2.64825e-10	-2.69596e-10	-2.65307e-10	-2.58739e-10	-2.593e-10	-2.62552e-10	-2.6255e-10	-2.61508e-10	-2.60835e-10	-2.62291e-10	-2.64583e-10	-2.65295e-10	-2.70697e-10	-2.76736e-10	-2.67578e-10	-2.61004e-10	-2.6842e-10	-2.67476e-10	-2.70657e-10	-2.77525e-10	-2.68455e-10	-2.62307e-10	-2.73481e-10	-2.71475e-10	-2.61256e-10	-2.58963e-10	-2.64102e-10	-2.73737e-10	-2.71651e-10	-2.70801e-10	-2.78971e-10	-2.82493e-10	-2.77132e-10	-2.71306e-10	-2.75824e-10	-2.68356e-10	-2.60857e-10	-2.64874e-10	-2.58376e-10	-2.58432e-10	-2.64237e-10	-2.6803e-10	-2.68785e-10	-2.73026e-10
-2.70319e-10	-2.67544e-10	-2.59702e-10	-2.60215e-10	-2.57711e-10	-2.58161e-10	-2.71629e-10	-2.7296e-10	-2.59508e-10	-2.66441e-10	-2.63646e-10	-2.67855e-10	-2.56091e-10	-2.63484e-10	-2.67534e-10	-2.63596e-10	-2.65175e-10	-2.72035e-10	-2.74538e-10	-2.63603e-10	-2.69285e-10	-2.67939e-10	-2.72353e-10	-2.80193e-10	-2.68958e-10	-2.74558e-10	-2.72281e-10	-2.76752e-10	-2.75097e-10	-2.71612e-10	-2.68348e-10	-2.66964e-10	-2.75448e-10	-2.71046e-10	-2.71121e-10	-2.72181e-10	-2.7829e-10	-2.74332e-10	-2.6747e-10	-2.68028e-10	-2.67045e-10	-2.69288e-10	-2.7423e-10	-2.66869e-10	-2.57284e-10	-2.63062e-10	-2.69589e-10	-2.62947e-10	-2.62447e-10	-2.66323e-10
-2.69377e-10	-2.73665e-10	-2.73959e-10	-2.71154e-10	-2.75902e-10	-2.77924e-10	-2.68425e-10	-2.62261e-10	-2.62809e-10	-2.59481e-10	-2.61281e-10	-2.72387e-10	-2.69698e-10	-2.62817e-10	-2.70814e-10	-2.79043e-10	-2.70841e-10	-2.78822e-10	-2.78927e-10	-2.80703e-10	-2.80355e-10	-2.75238e-10	-2.78702e-10	-2.77793e-10	-2.76265e-10	-2.77769e-10	-2.75917e-10	-2.68977e-10	-2.73057e-10	-2.66522e-10	-2.65656e-10	-2.8126e-10	-2.80572e-10	-2.83615e-10	-2.75259e-10	-2.6916e-10	-2.76649e-10	-2.71361e-10	-2.67017e-10	-2.67822e-10	-2.65402e-10	-2.62862e-10	-2.60789e-10	-2.61995e-10	-2.62267e-10	-2.64034e-10	-2.63844e-10	-2.70593e-10	-2.71195e-10	-2.7263e-10
-2.64611e-10	-2.65558e-10	-2.7122e-10	-2.7395e-10	-2.67934e-10	-2.71492e-10	-2.71823e-10	-2.72167e-10	-2.70792e-10	-2.55086e-10	-2.55842e-10	-2.63218e-10	-2.56727e-10	-2.60748e-10	-2.69938e-10	-2.62014e-10	-2.64088e-10	-2.64323e-10	-2.65118e-10	-2.67774e-10	-2.72748e-10	-2.68743e-10	-2.74838e-10	-2.77775e-10	-2.69322e-10	-2.6924e-10	-2.69517e-10	-2.69623e-10	-2.74421e-10	-2.7369e-10	-2.70098e-10	-2.70485e-10	-2.71331e-10	-2.67312e-10	-2.71133e-10	-2.74062e-10	-2.67796e-10	-2.70607e-10	-2.65928e-10	-2.70095e-10	-2.60383e-10	-2.62322e-10	-2.58182e-10	-2.63935e-10	-2.6704e-10	-2.65563e-10	-2.64796e-10	-2.69861e-10	-2.76819e-10	-2.67893e-10
-2.72929e-10	-2.6667e-10	-2.73862e-10	-2.79183e-10	-2.79973e-10	-2.73964e-10	-2.78784e-10	-2.77204e-10	-2.66711e-10	-2.68546e-10	-2.68847e-10	-2.70186e-10	-2.68278e-10	-2.69115e-10	-2.68754e-10	-2.63577e-10	-2.67845e-10	-2.69831e-10	-2.75948e-10	-2.75862e-10	-2.68533e-10	-2.70716e-10	-2.81254e-10	-2.78552e-10	-2.69324e-10	-2.76299e-10	-2.78553e-10	-2.7263e-10	-2.76592e-10	-2.74583e-10	-2.66529e-10	-2.6275e-10	-2.66762e-10	-2.68213e-10	-2.59979e-10	-2.63611e-10	-2.64647e-10	-2.60623e-10	-2.62327e-10	-2.52995e-10	-2.52526e-10	-2.56647e-10	-2.63163e-10	-2.66384e-10	-2.64289e-10	-2.59105e-10	-2.6499e-10	-2.62245e-10	-2.58475e-10	-2.629e-10
-2.67005e-10	-2.65539e-10	-2.77078e-10	-2.71681e-10	-2.6392e-10	-2.66016e-10	-2.65581e-10	-2.6339e-10	-2.71844e-10	-2.69261e-10	-2.68337e-10	-2.69156e-10	-2.72435e-10	-2.75292e-10	-2.77724e-10	-2.67235e-10	-2.61999e-10	-2.73352e-10	-2.69463e-10	-2.70437e-10	-2.76206e-10	-2.79849e-10	-2.71141e-10	-2.74609e-10	-2.77483e-10	-2.75478e-10	-2.7655e-10	-2.71551e-10	-2.66178e-10	-2.69762e-10	-2.67759e-10	-2.70237e-10	-2.65472e-10	-2.61705e-10	-2.61526e-10	-2.61386e-10	-2.68862e-10	-2.62467e-10	-2.63423e-10	-2.52018e-10	-2.49823e-10	-2.48915e-10	-2.44229e-10	-2.57488e-10	-2.65473e-10	-2.63185e-10	-2.71588e-10	-2.69428e-10	-2.66099e-10	-2.74317e-10
-2.62659e-10	-2.63625e-10	-2.58366e-10	-2.64663e-10	-2.68124e-10	-2.64608e-10	-2.61029e-10	-2.64142e-10	-2.75794e-10	-2.74821e-10	-2.62612e-10	-2.66348e-10	-2.75842e-10	-2.66494e-10	-2.61036e-10	-2.67432e-10	-2.75862e-10	-2.63267e-10	-2.66919e-10	-2.62508e-10	-2.68377e-10	-2.76329e-10	-2.78606e-10	-2.72574e-10	-2.65876e-10	-2.76826e-10	-2.74042e-10	-2.69639e-10	-2.76198e-10	-2.71575e-10	-2.69107e-10	-2.68852e-10	-2.69501e-10	-2.68553e-10	-2.73429e-10	-2.66984e-10	-2.71155e-10	-2.66027e-10	-2.59614e-10	-2.58506e-10	-2.65678e-10	-2.64222e-10	-2.63011e-10	-2.57296e-10	-2.72513e-10	-2.76321e-10	-2.65708e-10	-2.7329e-10	-2.78637e-10	-2.74266e-10
-2.75869e-10	-2.64423e-10	-2.64362e-10	-2.69498e-10	-2.79503e-10	-2.82112e-10	-2.77695e-10	-2.75668e-10	-2.78193e-10	-2.80371e-10	-2.81881e-10	-2.80318e-10	-2.7748e-10	-2.79137e-10	-2.75278e-10	-2.71273e-10	-2.69821e-10	-2.7323e-10	-2.79635e-10	-2.91427e-10	-2.83889e-10	-2.82734e-10	-2.77508e-10	-2.79444e-10	-2.8549e-10	-2.86208e-10	-2.8114e-10	-2.72062e-10	-2.75188e-10	-2.75061e-10	-2.75064e-10	-2.78974e-10	-2.7421e-10	-2.77079e-10	-2.69887e-10	-2.67841e-10	-2.66562e-10	-2.67765e-10	-2.69343e-10	-2.57583e-10	-2.58734e-10	-2.57996e-10	-2.60527e-10	-2.59848e-10	-2.62816e-10	-2.6745e-10	-2.75165e-10	-2.70951e-10	-2.70032e-10	-2.64948e-10
-2.72916e-10	-2.68184e-10	-2.61852e-10	-2.67266e-10	-2.63229e-10	-2.67834e-10	-2.68493e-10	-2.69746e-10	-2.77151e-10	-2.82687e-10	-2.70717e-10	-2.70082e-10	-2.79477e-10	-2.75393e-10	-2.6885e-10	-2.72229e-10	-2.82426e-10	-2.77468e-10	-2.85186e-10	-2.81132e-10	-2.88601e-10	-2.87769e-10	-2.89111e-10	-2.874e-10	-2.83267e-10	-2.72653e-10	-2.72432e-10	-2.74234e-10	-2.62363e-10	-2.71303e-10	-2.73931e-10	-2.66004e-10	-2.71701e-10	-2.70322e-10	-2.62519e-10	-2.67993e-10	-2.59173e-10	-2.62516e-10	-2.56611e-10	-2.55502e-10	-2.58528e-10	-2.60642e-10	-2.65978e-10	-2.6724e-10	-2.66688e-10	-2.71929e-10	-2.75215e-10	-2.73152e-10	-2.66838e-10	-2.66583e-10
-2.81427e-10	-2.69981e-10	-2.7513e-10	-2.7557e-10	-2.72537e-10	-2.67554e-10	-2.70169e-10	-2.82451e-10	-2.80718e-10	-2.74777e-10	-2.71531e-10	-2.69183e-10	-2.73204e-10	-2.83604e-10	-2.84741e-10	-2.8439e-10	-2.87065e-10	-2.8618e-10	-2.91534e-10	-2.83899e-10	-2.82975e-10	-2.80735e-10	-2.74621e-10	-2.75179e-10	-2.7538e-10	-2.72442e-10	-2.68977e-10	-2.62097e-10	-2.60097e-10	-2.66884e-10	-2.5383e-10	-2.60714e-10	-2.62286e-10	-2.64723e-10	-2.60429e-10	-2.55492e-10	-2.62513e-10	-2.59185e-10	-2.5555e-10	-2.55672e-10	-2.63049e-10	-2.71411e-10	-2.63884e-10	-2.62175e-10	-2.70277e-10	-2.66797e-10	-2.62209e-10	-2.72163e-10	-2.60326e-10	-2.6614e-10
-2.73147e-10	-2.70757e-10	-2.71921e-10	-2.83168e-10	-2.82112e-10	-2.73662e-10	-2.72431e-10	-2.80417e-10	-2.77665e-10	-2.73175e-10	-2.70949e-10	-2.71084e-10	-2.80559e-10	-2.76719e-10	-2.71013e-10	-2.73613e-10	-2.73802e-10	-2.81057e-10	-2.85536e-10	-2.76025e-10	-2.72739e-10	-2.78024e-10	-2.72924e-10	-2.74293e-10	-2.76111e-10	-2.64414e-10	-2.60174e-10	-2.65925e-10	-2.69631e-10	-2.62572e-10	-2.6737e-10	-2.57313e-10	-2.65648e-10	-2.703e-10	-2.64524e-10	-2.63475e-10	-2.66067e-10	-2.64381e-10	-2.62879e-10	-2.61916e-10	-2.69783e-10	-2.71725e-10	-2.71337e-10	-2.67954e-10	-2.61954e-10	-2.5992e-10	-2.70883e-10	-2.65457e-10	-2.63733e-10	-2.63398e-10
-2.67252e-10	-2.68981e-10	-2.71677e-10	-2.65795e-10	-2.78541e-10	-2.79217e-10	-2.77033e-10	-2.79948e-10	-2.70251e-10	-2.71033e-10	-2.71247e-10	-2.70357e-10	-2.68543e-10	-2.68727e-10	-2.78896e-10	-2.7793e-10	-2.74656e-10	-2.68529e-10	-2.74863e-10	-2.66899e-10	-2.66855e-10	-2.67508e-10	-2.6144e-10	-2.56657e-10	-2.59495e-10	-2.62491e-10	-2.6062e-10	-2.59133e-10	-2.66984e-10	-2.72508e-10	-2.7285e-10	-2.56201e-10	-2.61445e-10	-2.56045e-10	-2.58317e-10	-2.60043e-10	-2.6368e-10	-2.68903e-10	-2.6992e-10	-2.6278e-10	-2.7253e-10	-2.7098e-10	-2.68302e-10	-2.71389e-10	-2.67842e-10	-2.63673e-10	-2.65697e-10	-2.66357e-10	-2.62305e-10	-2.68493e-10
-2.70967e-10	-2.73969e-10	-2.79925e-10	-2.80799e-10	-2.75174e-10	-2.81842e-10	-2.82288e-10	-2.77743e-10	-2.79087e-10	-2.83909e-10	-2.80369e-10	-2.77402e-10	-2.82153e-10	-2.76427e-10	-2.81082e-10	-2.78778e-10	-2.79007e-10	-2.78055e-10	-2.76742e-10	-2.71402e-10	-2.65884e-10	-2.64974e-10	-2.64228e-10	-2.59288e-10	-2.61008e-10	-2.63999e-10	-2.67875e-10	-2.70469e-10	-2.75201e-10	-2.75299e-10	-2.54735e-10	-2.59129e-10	-2.71469e-10	-2.61978e-10	-2.46606e-10	-2.64512e-10	-2.75831e-10	-2.67002e-10	-2.69383e-10	-2.60101e-10	-2.64334e-10	-2.7214e-10	-2.75861e-10	-2.60255e-10	-2.67406e-10	-2.78998e-10	-2.80133e-10	-2.79134e-10	-2.65273e-10	-2.67828e-10
-2.70984e-10	-2.66805e-10	-2.66299e-10	-2.76684e-10	-2.81799e-10	-2.67977e-10	-2.76359e-10	-2.74615e-10	-2.82134e-10	-2.80167e-10	-2.78014e-10	-2.81773e-10	-2.74902e-10	-2.79865e-10	-2.72951e-10	-2.64834e-10	-2.73956e-10	-2.65245e-10	-2.65369e-10	-2.72378e-10	-2.69035e-10	-2.73163e-10	-2.64817e-10	-2.6319e-10	-2.606e-10	-2.64941e-10	-2.73688e-10	-2.67028e-10	-2.61753e-10	-2.59036e-10	-2.54526e-10	-2.57901e-10	-2.5339e-10	-2.55855e-10	-2.61929e-10	-2.57078e-10	-2.63645e-10	-2.61412e-10	-2.69012e-10	-2.67276e-10	-2.60753e-10	-2.62964e-10	-2.61931e-10	-2.64694e-10	-2.65253e-10	-2.62153e-10	-2.68217e-10	-2.73335e-10	-2.58511e-10	-2.58791e-10
-2.62304e-10	-2.66892e-10	-2.76364e-10	-2.75197e-10	-2.77906e-10	-2.80484e-10	-2.83205e-10	-2.80698e-10	-2.81899e-10	-2.79848e-10	-2.8227e-10	-2.82782e-10	-2.80754e-10	-2.7464e-10	-2.74427e-10	-2.67611e-10	-2.6939e-10	-2.65187e-10	-2.69025e-10	-2.70272e-10	-2.74047e-10	-2.6324e-10	-2.78511e-10	-2.76924e-10	-2.73675e-10	-2.6616e-10	-2.61375e-10	-2.64807e-10	-2.69486e-10	-2.7295e-10	-2.65642e-10	-2.63911e-10	-2.66959e-10	-2.70699e-10	-2.72386e-10	-2.72414e-10	-2.7339e-10	-2.7217e-10	-2.67781e-10	-2.71903e-10	-2.68379e-10	-2.62252e-10	-2.76011e-10	-2.71191e-10	-2.76282e-10	-2.76227e-10	-2.68424e-10	-2.59188e-10	-2.62446e-10	-2.71032e-10
-2.52818e-10	-2.74153e-10	-2.75061e-10	-2.6999e-10	-2.72835e-10	-2.73349e-10	-2.7372e-10	-2.73047e-10	-2.75856e-10	-2.7804e-10	-2.70714e-10	-2.71448e-10	-2.63068e-10	-2.50987e-10	-2.63185e-10	-2.70537e-10	-2.64383e-10	-2.6321e-10	-2.58126e-10	-2.54055e-10	-2.61438e-10	-2.56326e-10	-2.55557e-10	-2.60341e-10	-2.68235e-10	-2.73526e-10	-2.67309e-10	-2.56305e-10	-2.68703e-10	-2.67065e-10	-2.7159e-10	-2.70191e-10	-2.6924e-10	-2.65862e-10	-2.73458e-10	-2.75804e-10	-2.67826e-10	-2.6896e-10	-2.60288e-10	-2.6673e-10	-2.66799e-10	-2.66102e-10	-2.72286e-10	-2.65131e-10	-2.66402e-10	-2.66819e-10	-2.68675e-10	-2.70003e-10	-2.74465e-10	-2.74571e-10
-2.60609e-10	-2.62379e-10	-2.64624e-10	-2.62184e-10	-2.75364e-10	-2.74394e-10	-2.6748e-10	-2.79816e-10	-2.6951e-10	-2.67858e-10	-2.59106e-10	-2.67034e-10	-2.67152e-10	-2.66761e-10	-2.72276e-10	-2.63075e-10	-2.65229e-10	-2.67405e-10	-2.64143e-10	-2.6475e-10	-2.68708e-10	-2.75804e-10	-2.71973e-10	-2.74219e-10	-2.65171e-10	-2.709e-10	-2.73826e-10	-2.62524e-10	-2.62534e-10	-2.73007e-10	-2.71522e-10	-2.68977e-10	-2.70666e-10	-2.64486e-10	-2.66163e-10	-2.66115e-10	-2.73716e-10	-2.58705e-10	-2.65553e-10	-2.69546e-10	-2.7132e-10	-2.68744e-10	-2.68234e-10	-2.72576e-10	-2.67504e-10	-2.61892e-10	-2.61811e-10	-2.63416e-10	-2.71837e-10	-2.6729e-10
-2.72758e-10	-2.86303e-10	-2.82607e-10	-2.66863e-10	-2.75342e-10	-2.82065e-10	-2.82753e-10	-2.78689e-10	-2.7956e-10	-2.69343e-10	-2.75187e-10	-2.73459e-10	-2.71226e-10	-2.7856e-10	-2.73448e-10	-2.783e-10	-2.74287e-10	-2.77656e-10	-2.74846e-10	-2.77733e-10	-2.82098e-10	-2.85555e-10	-2.81875e-10	-2.78181e-10	-2.62039e-10	-2.54508e-10	-2.5433e-10	-2.66974e-10	-2.63729e-10	-2.64672e-10	-2.63328e-10	-2.59262e-10	-2.68558e-10	-2.70536e-10	-2.68156e-10	-2.62383e-10	-2.62509e-10	-2.7191e-10	-2.74055e-10	-2.73878e-10	-2.67592e-10	-2.69745e-10	-2.6447e-10	-2.6659e-10	-2.69658e-10	-2.75768e-10	-2.73761e-10	-2.70202e-10	-2.8032e-10	-2.75575e-10
-2.74841e-10	-2.66659e-10	-2.65139e-10	-2.71033e-10	-2.7779e-10	-2.65476e-10	-2.65412e-10	-2.67851e-10	-2.74838e-10	-2.74026e-10	-2.75454e-10	-2.81372e-10	-2.7648e-10	-2.75453e-10	-2.68539e-10	-2.6859e-10	-2.64695e-10	-2.63372e-10	-2.72426e-10	-2.73275e-10	-2.61889e-10	-2.69013e-10	-2.74816e-10	-2.63822e-10	-2.65181e-10	-2.67957e-10	-2.66729e-10	-2.71268e-10	-2.79615e-10	-2.76221e-10	-2.80999e-10	-2.79208e-10	-2.6761e-10	-2.70942e-10	-2.72929e-10	-2.75029e-10	-2.81658e-10	-2.82908e-10	-2.75713e-10	-2.75368e-10	-2.66075e-10	-2.60879e-10	-2.54475e-10	-2.61716e-10	-2.71168e-10	-2.68904e-10	-2.75784e-10	-2.66845e-10	-2.61678e-10	-2.63552e-10
-2.69893e-10	-2.71375e-10	-2.71805e-10	-2.67937e-10	-2.64833e-10	-2.73906e-10	-2.68872e-10	-2.677e-10	-2.68498e-10	-2.73422e-10	-2.72896e-10	-2.70869e-10	-2.71542e-10	-2.70591e-10	-2.7095e-10	-2.68336e-10	-2.72637e-10	-2.71767e-10	-2.63458e-10	-2.69642e-10	-2.74846e-10	-2.66434e-10	-2.6404e-10	-2.54343e-10	-2.66401e-10	-2.66501e-10	-2.69038e-10	-2.77763e-10	-2.67998e-10	-2.77029e-10	-2.74186e-10	-2.70339e-10	-2.71434e-10	-2.70159e-10	-2.71507e-10	-2.70271e-10	-2.64387e-10	-2.76629e-10	-2.70704e-10	-2.75236e-10	-2.70088e-10	-2.73444e-10	-2.65724e-10	-2.75272e-10	-2.76708e-10	-2.7254e-10	-2.62395e-10	-2.64431e-10	-2.73885e-10	-2.78498e-10
-2.74929e-10	-2.7755e-10	-2.72894e-10	-2.65294e-10	-2.66867e-10	-2.59155e-10	-2.64212e-10	-2.65189e-10	-2.5687e-10	-2.63571e-10	-2.64496e-10	-2.69985e-10	-2.759e-10	-2.65855e-10	-2.68755e-10	-2.76148e-10	-2.68316e-10	-2.67522e-10	-2.70862e-10	-2.71394e-10	-2.76749e-10	-2.77533e-10	-2.83165e-10	-2.74538e-10	-2.69582e-10	-2.7731e-10	-2.70161e-10	-2.80665e-10	-2.77436e-10	-2.7198e-10	-2.7763e-10	-2.78013e-10	-2.73422e-10	-2.76064e-10	-2.68742e-10	-2.70065e-10	-2.64845e-10	-2.7113e-10	-2.69997e-10	-2.67681e-10	-2.7546e-10	-2.69611e-10	-2.72297e-10	-2.71889e-10	-2.84932e-10	-2.87037e-10	-2.82469e-10	-2.78988e-10	-2.79776e-10	-2.84587e-10
-2.76546e-10	-2.76606e-10	-2.68655e-10	-2.82155e-10	-2.80505e-10	-2.72796e-10	-2.65688e-10	-2.76105e-10	-2.69871e-10	-2.72222e-10	-2.77447e-10	-2.73197e-10	-2.65937e-10	-2.6786e-10	-2.67362e-10	-2.74731e-10	-2.78843e-10	-2.76646e-10	-2.60934e-10	-2.6819e-10	-2.64574e-10	-2.71913e-10	-2.77721e-10	-2.83535e-10	-2.78193e-10	-2.75297e-10	-2.70176e-10	-2.74351e-10	-2.73502e-10	-2.73051e-10	-2.77862e-10	-2.79524e-10	-2.73101e-10	-2.62139e-10	-2.74891e-10	-2.63812e-10	-2.7111e-10	-2.73686e-10	-2.77346e-10	-2.78168e-10	-2.79119e-10	-2.72531e-10	-2.69846e-10	-2.68993e-10	-2.69354e-10	-2.66256e-10	-2.68332e-10	-2.69373e-10	-2.70682e-10	-2.69847e-10
-2.53286e-10	-2.66403e-10	-2.6204e-10	-2.57856e-10	-2.61256e-10	-2.69545e-10	-2.66406e-10	-2.70471e-10	-2.78232e-10	-2.84952e-10	-2.75741e-10	-2.75541e-10	-2.7601e-10	-2.83703e-10	-2.70609e-10	-2.72465e-10	-2.72448e-10	-2.72839e-10	-2.76846e-10	-2.70918e-10	-2.72564e-10	-2.75608e-10	-2.77407e-10	-2.74054e-10	-2.68276e-10	-2.66198e-10	-2.65771e-10	-2.61709e-10	-2.74434e-10	-2.73555e-10	-2.65281e-10	-2.6752e-10	-2.68025e-10	-2.74178e-10	-2.74713e-10	-2.74634e-10	-2.68695e-10	-2.75321e-10	-2.70279e-10	-2.68009e-10	-2.78532e-10	-2.68174e-10	-2.83795e-10	-2.82702e-10	-2.82174e-10	-2.73674e-10	-2.62093e-10	-2.65823e-10	-2.6644e-10	-2.62643e-10
-2.79891e-10	-2.82898e-10	-2.84814e-10	-2.77607e-10	-2.8236e-10	-2.74078e-10	-2.72249e-10	-2.64314e-10	-2.78391e-10	-2.85135e-10	-2.72112e-10	-2.67656e-10	-2.63523e-10	-2.63066e-10	-2.63028e-10	-2.75488e-10	-2.69279e-10	-2.68902e-10	-2.69822e-10	-2.645e-10	-2.53324e-10	-2.61278e-10	-2.64291e-10	-2.65881e-10	-2.75522e-10	-2.6679e-10	-2.65423e-10	-2.719e-10	-2.73017e-10	-2.67042e-10	-2.72356e-10	-2.65719e-10	-2.67093e-10	-2.58732e-10	-2.61688e-10	-2.68421e-10	-2.65703e-10	-2.72504e-10	-2.69232e-10	-2.71216e-10	-2.75208e-10	-2.64776e-10	-2.70061e-10	-2.73515e-10	-2.74719e-10	-2.6929e-10	-2.64478e-10	-2.70702e-10	-2.81725e-10	-2.77664e-10
-2.82037e-10	-2.74619e-10	-2.82662e-10	-2.78705e-10	-2.8099e-10	-2.73383e-10	-2.76032e-10	-2.71696e-10	-2.7174e-10	-2.75241e-10	-2.77009e-10	-2.73592e-10	-2.69607e-10	-2.75236e-10	-2.72503e-10	-2.75995e-10	-2.75706e-10	-2.78197e-10	-2.75676e-10	-2.70166e-10	-2.64895e-10	-2.64787e-10	-2.67865e-10	-2.64793e-10	-2.65118e-10	-2.65229e-10	-2.68887e-10	-2.66158e-10	-2.69319e-10	-2.68005e-10	-2.73085e-10	-2.78115e-10	-2.71846e-10	-2.64503e-10	-2.69579e-10	-2.71543e-10	-2.6268e-10	-2.69383e-10	-2.7085e-10	-2.58134e-10	-2.6446e-10	-2.61568e-10	-2.69257e-10	-2.68908e-10	-2.66354e-10	-2.73913e-10	-2.74965e-10	-2.7693e-10	-2.74589e-10	-2.78693e-10
-2.79577e-10	-2.72366e-10	-2.76641e-10	-2.70238e-10	-2.71445e-10	-2.72077e-10	-2.70194e-10	-2.66571e-10	-2.71108e-10	-2.75579e-10	-2.74416e-10	-2.8089e-10	-2.7507e-10	-2.69293e-10	-2.65985e-10	-2.67394e-10	-2.74954e-10	-2.65563e-10	-2.5479e-10	-2.61676e-10	-2.57866e-10	-2.61037e-10	-2.73668e-10	-2.69611e-10	-2.65908e-10	-2.64237e-10	-2.68519e-10	-2.67035e-10	-2.70054e-10	-2.76857e-10	-2.72609e-10	-2.72483e-10	-2.69736e-10	-2.71164e-10	-2.73799e-10	-2.65282e-10	-2.77697e-10	-2.70985e-10	-2.72201e-10	-2.69055e-10	-2.61893e-10	-2.63388e-10	-2.69948e-10	-2.66511e-10	-2.63469e-10	-2.67394e-10	-2.72571e-10	-2.77495e-10	-2.78697e-10	-2.77915e-10
-2.6665e-10	-2.77942e-10	-2.64654e-10	-2.71253e-10	-2.75214e-10	-2.6822e-10	-2.69245e-10	-2.73047e-10	-2.79163e-10	-2.78677e-10	-2.77967e-10	-2.78942e-10	-2.77413e-10	-2.7789e-10	-2.75358e-10	-2.76457e-10	-2.71177e-10	-2.69128e-10	-2.72723e-10	-2.65297e-10	-2.69175e-10	-2.66765e-10	-2.63413e-10	-2.53984e-10	-2.55606e-10	-2.54211e-10	-2.55256e-10	-2.59804e-10	-2.65252e-10	-2.71923e-10	-2.72766e-10	-2.70791e-10	-2.70399e-10	-2.70969e-10	-2.743e-10	-2.70513e-10	-2.71187e-10	-2.79788e-10	-2.73113e-10	-2.80694e-10	-2.73364e-10	-2.73595e-10	-2.76909e-10	-2.68847e-10	-2.72274e-10	-2.72276e-10	-2.76296e-10	-2.74913e-10	-2.70532e-10	-2.73138e-10
-2.69529e-10	-2.67081e-10	-2.71685e-10	-2.77335e-10	-2.72878e-10	-2.79248e-10	-2.85589e-10	-2.81725e-10	-2.74973e-10	-2.74992e-10	-2.82389e-10	-2.79445e-10	-2.82287e-10	-2.81737e-10	-2.72614e-10	-2.77742e-10	-2.75238e-10	-2.65937e-10	-2.68896e-10	-2.73247e-10	-2.74939e-10	-2.66158e-10	-2.71845e-10	-2.71471e-10	-2.61958e-10	-2.64634e-10	-2.61304e-10	-2.5972e-10	-2.56319e-10	-2.72278e-10	-2.59769e-10	-2.63436e-10	-2.7119e-10	-2.78942e-10	-2.7664e-10	-2.7218e-10	-2.73493e-10	-2.7445e-10	-2.6834e-10	-2.73777e-10	-2.68727e-10	-2.7506e-10	-2.72e-10	-2.78431e-10	-2.72852e-10	-2.81816e-10	-2.81306e-10	-2.77223e-10	-2.8668e-10	-2.78826e-10
-2.71914e-10	-2.73993e-10	-2.74233e-10	-2.8225e-10	-2.83706e-10	-2.80247e-10	-2.73602e-10	-2.68289e-10	-2.66239e-10	-2.7519e-10	-2.79857e-10	-2.77987e-10	-2.77934e-10	-2.78318e-10	-2.71267e-10	-2.74725e-10	-2.7779e-10	-2.70833e-10	-2.78595e-10	-2.83493e-10	-2.75547e-10	-2.69763e-10	-2.68655e-10	-2.65461e-10	-2.7511e-10	-2.69895e-10	-2.70462e-10	-2.66901e-10	-2.67253e-10	-2.65887e-10	-2.67843e-10	-2.71086e-10	-2.77611e-10	-2.7186e-10	-2.72661e-10	-2.76951e-10	-2.76168e-10	-2.70966e-10	-2.68214e-10	-2.70859e-10	-2.69881e-10	-2.7316e-10	-2.75398e-10	-2.78781e-10	-2.74431e-10	-2.70493e-10	-2.68057e-10	-2.79327e-10	-2.8186e-10	-2.69901e-10
-2.88728e-10	-2.79048e-10	-2.7149e-10	-2.74327e-10	-2.79746e-10	-2.77903e-10	-2.78992e-10	-2.6854e-10	-2.69089e-10	-2.80349e-10	-2.75691e-10	-2.75069e-10	-2.75385e-10	-2.80772e-10	-2.73169e-10	-2.72459e-10	-2.65285e-10	-2.68706e-10	-2.61285e-10	-2.71576e-10	-2.68811e-10	-2.61713e-10	-2.695e-10	-2.61613e-10	-2.59816e-10	-2.63299e-10	-2.59569e-10	-2.50292e-10	-2.51349e-10	-2.57358e-10	-2.671e-10	-2.71258e-10	-2.69233e-10	-2.76208e-10	-2.71439e-10	-2.73129e-10	-2.76765e-10	-2.77807e-10	-2.72788e-10	-2.69528e-10	-2.74045e-10	-2.78562e-10	-2.7366e-10	-2.69211e-10	-2.76755e-10	-2.70073e-10	-2.64546e-10	-2.72527e-10	-2.64914e-10	-2.77051e-10
-2.74287e-10	-2.67747e-10	-2.64384e-10	-2.67933e-10	-2.74718e-10	-2.73253e-10	-2.77753e-10	-2.81385e-10	-2.85683e-10	-2.81434e-10	-2.76226e-10	-2.76757e-10	-2.77569e-10	-2.74095e-10	-2.77327e-10	-2.84258e-10	-2.85196e-10	-2.82717e-10	-2.8264e-10	-2.80268e-10	-2.72365e-10	-2.76228e-10	-2.73157e-10	-2.76969e-10	-2.77699e-10	-2.66074e-10	-2.68948e-10	-2.667e-10	-2.65207e-10	-2.68097e-10	-2.68956e-10	-2.65214e-10	-2.77525e-10	-2.73722e-10	-2.80597e-10	-2.74451e-10	-2.76421e-10	-2.74219e-10	-2.76495e-10	-2.80188e-10	-2.81237e-10	-2.74358e-10	-2.66972e-10	-2.73842e-10	-2.6956e-10	-2.70073e-10	-2.7137e-10	-2.70317e-10	-2.61692e-10	-2.66554e-10
-2.70146e-10	-2.70674e-10	-2.77287e-10	-2.8246e-10	-2.72874e-10	-2.77612e-10	-2.70568e-10	-2.68271e-10	-2.58647e-10	-2.65553e-10	-2.76207e-10	-2.7419e-10	-2.70011e-10	-2.79212e-10	-2.8299e-10	-2.78849e-10	-2.71201e-10	-2.76151e-10	-2.76433e-10	-2.78588e-10	-2.75147e-10	-2.68191e-10	-2.68101e-10	-2.63985e-10	-2.76472e-10	-2.64616e-10	-2.76525e-10	-2.76721e-10	-2.70973e-10	-2.77535e-10	-2.69427e-10	-2.66654e-10	-2.68999e-10	-2.6781e-10	-2.68052e-10	-2.65257e-10	-2.67224e-10	-2.6539e-10	-2.72702e-10	-2.72387e-10	-2.81771e-10	-2.77844e-10	-2.68205e-10	-2.7025e-10	-2.75409e-10	-2.68267e-10	-2.61002e-10	-2.76368e-10	-2.85447e-10	-2.73326e-10
-2.81788e-10	-2.83574e-10	-2.83867e-10	-2.81185e-10	-2.78207e-10	-2.77112e-10	-2.72845e-10	-2.57796e-10	-2.61575e-10	-2.75614e-10	-2.77624e-10	-2.82319e-10	-2.81902e-10	-2.7437e-10	-2.75351e-10	-2.79314e-10	-2.68662e-10	-2.63915e-10	-2.75451e-10	-2.83561e-10	-2.76022e-10	-2.7001e-10	-2.74368e-10	-2.79901e-10	-2.83079e-10	-2.7551e-10	-2.81041e-10	-2.75807e-10	-2.69938e-10	-2.65259e-10	-2.68108e-10	-2.74245e-10	-2.76108e-10	-2.77654e-10	-2.76878e-10	-2.76074e-10	-2.73135e-10	-2.68799e-10	-2.66337e-10	-2.70978e-10	-2.75607e-10	-2.77013e-10	-2.80737e-10	-2.79826e-10	-2.74556e-10	-2.73585e-10	-2.7686e-10	-2.74756e-10	-2.72862e-10	-2.78084e-10
-2.85869e-10	-2.82969e-10	-2.79623e-10	-2.76812e-10	-2.73901e-10	-2.71772e-10	-2.73022e-10	-2.70346e-10	-2.84516e-10	-2.77457e-10	-2.83356e-10	-2.86068e-10	-2.74138e-10	-2.74049e-10	-2.80858e-10	-2.73482e-10	-2.75985e-10	-2.62e-10	-2.71352e-10	-2.59159e-10	-2.67041e-10	-2.72097e-10	-2.83271e-10	-2.75272e-10	-2.74002e-10	-2.77567e-10	-2.7517e-10	-2.77227e-10	-2.83373e-10	-2.75152e-10	-2.72955e-10	-2.71137e-10	-2.72247e-10	-2.7575e-10	-2.75323e-10	-2.77079e-10	-2.64992e-10	-2.72686e-10	-2.69019e-10	-2.65797e-10	-2.71543e-10	-2.86665e-10	-2.77503e-10	-2.71542e-10	-2.74197e-10	-2.75087e-10	-2.65568e-10	-2.66096e-10	-2.69435e-10	-2.67007e-10
-2.72645e-10	-2.70795e-10	-2.79411e-10	-2.76145e-10	-2.74528e-10	-2.70412e-10	-2.64412e-10	-2.61068e-10	-2.68051e-10	-2.77772e-10	-2.73151e-10	-2.74499e-10	-2.80156e-10	-2.77469e-10	-2.69562e-10	-2.64745e-10	-2.69909e-10	-2.69629e-10	-2.67277e-10	-2.69572e-10	-2.67307e-10	-2.76808e-10	-2.78962e-10	-2.7971e-10	-2.83508e-10	-2.7803e-10	-2.74327e-10	-2.70756e-10	-2.71115e-10	-2.71465e-10	-2.78399e-10	-2.67521e-10	-2.73948e-10	-2.71624e-10	-2.72681e-10	-2.76502e-10	-2.71907e-10	-2.72206e-10	-2.76096e-10	-2.79478e-10	-2.81104e-10	-2.88164e-10	-2.85678e-10	-2.75752e-10	-2.71307e-10	-2.74627e-10	-2.78386e-10	-2.77498e-10	-2.67329e-10	-2.63809e-10
-2.74985e-10	-2.73857e-10	-2.70959e-10	-2.73441e-10	-2.72662e-10	-2.75105e-10	-2.78343e-10	-2.67955e-10	-2.72488e-10	-2.86198e-10	-2.82019e-10	-2.69959e-10	-2.69841e-10	-2.69871e-10	-2.74797e-10	-2.72742e-10	-2.70833e-10	-2.6699e-10	-2.68651e-10	-2.66687e-10	-2.72726e-10	-2.74058e-10	-2.83311e-10	-2.81464e-10	-2.77569e-10	-2.81973e-10	-2.80155e-10	-2.76549e-10	-2.72166e-10	-2.78995e-10	-2.71207e-10	-2.74857e-10	-2.74908e-10	-2.6343e-10	-2.69678e-10	-2.68791e-10	-2.64058e-10	-2.69394e-10	-2.69491e-10	-2.66054e-10	-2.79108e-10	-2.80139e-10	-2.74928e-10	-2.71009e-10	-2.77653e-10	-2.7231e-10	-2.84364e-10	-2.76249e-10	-2.7015e-10	-2.80437e-10
-2.74235e-10	-2.7399e-10	-2.82727e-10	-2.83382e-10	-2.80752e-10	-2.79688e-10	-2.77498e-10	-2.80335e-10	-2.72061e-10	-2.79311e-10	-2.74075e-10	-2.70303e-10	-2.73939e-10	-2.59858e-10	-2.65965e-10	-2.70373e-10	-2.67971e-10	-2.69101e-10	-2.76077e-10	-2.77687e-10	-2.79297e-10	-2.72002e-10	-2.76301e-10	-2.77409e-10	-2.747e-10	-2.78335e-10	-2.76613e-10	-2.72808e-10	-2.65059e-10	-2.68936e-10	-2.7258e-10	-2.73579e-10	-2.71483e-10	-2.71761e-10	-2.72957e-10	-2.73284e-10	-2.72378e-10	-2.70151e-10	-2.75946e-10	-2.717e-10	-2.74991e-10	-2.6927e-10	-2.70665e-10	-2.77226e-10	-2.76301e-10	-2.79704e-10	-2.79174e-10	-2.70953e-10	-2.68037e-10	-2.65598e-10
-2.76869e-10	-2.75349e-10	-2.78741e-10	-2.77776e-10	-2.69441e-10	-2.74259e-10	-2.78762e-10	-2.79901e-10	-2.76226e-10	-2.80752e-10	-2.83929e-10	-2.7367e-10	-2.70846e-10	-2.79713e-10	-2.70169e-10	-2.64863e-10	-2.77341e-10	-2.79625e-10	-2.80453e-10	-2.83974e-10	-2.83221e-10	-2.80246e-10	-2.79054e-10	-2.77534e-10	-2.78147e-10	-2.82716e-10	-2.65439e-10	-2.64049e-10	-2.69609e-10	-2.71625e-10	-2.67923e-10	-2.76507e-10	-2.8364e-10	-2.79968e-10	-2.81902e-10	-2.71195e-10	-2.68815e-10	-2.70191e-10	-2.72543e-10	-2.74834e-10	-2.72972e-10	-2.67358e-10	-2.65616e-10	-2.7413e-10	-2.81942e-10	-2.78293e-10	-2.78792e-10	-2.71161e-10	-2.73668e-10	-2.69952e-10
-2.81749e-10	-2.90208e-10	-2.80238e-10	-2.83149e-10	-2.82934e-10	-2.8661e-10	-2.78094e-10	-2.78166e-10	-2.83228e-10	-2.85279e-10	-2.78995e-10	-2.73134e-10	-2.68503e-10	-2.7354e-10	-2.85145e-10	-2.88329e-10	-2.78099e-10	-2.73574e-10	-2.72128e-10	-2.72188e-10	-2.80095e-10	-2.7833e-10	-2.72139e-10	-2.79087e-10	-2.74601e-10	-2.69837e-10	-2.82594e-10	-2.75714e-10	-2.6763e-10	-2.70035e-10	-2.73043e-10	-2.6989e-10	-2.75331e-10	-2.79248e-10	-2.68201e-10	-2.68341e-10	-2.66912e-10	-2.67486e-10	-2.7284e-10	-2.69274e-10	-2.62958e-10	-2.82434e-10	-2.74485e-10	-2.73191e-10	-2.79476e-10	-2.73511e-10	-2.73896e-10	-2.71775e-10	-2.66892e-10	-2.65064e-10
-2.78407e-10	-2.83944e-10	-2.77142e-10	-2.80668e-10	-2.86444e-10	-2.84543e-10	-2.85414e-10	-2.86513e-10	-2.92003e-10	-2.8392e-10	-2.81294e-10	-2.77873e-10	-2.78251e-10	-2.88002e-10	-2.83396e-10	-2.79407e-10	-2.80577e-10	-2.82018e-10	-2.74462e-10	-2.78843e-10	-2.71474e-10	-2.72387e-10	-2.7605e-10	-2.81255e-10	-2.69779e-10	-2.69313e-10	-2.73106e-10	-2.74029e-10	-2.74235e-10	-2.78059e-10	-2.73102e-10	-2.67937e-10	-2.75521e-10	-2.68235e-10	-2.65144e-10	-2.62611e-10	-2.65521e-10	-2.60772e-10	-2.5648e-10	-2.67958e-10	-2.67136e-10	-2.66228e-10	-2.64004e-10	-2.69881e-10	-2.70586e-10	-2.64415e-10	-2.608e-10	-2.63726e-10	-2.54897e-10	-2.58194e-10
-2.89666e-10	-2.82701e-10	-2.7901e-10	-2.75554e-10	-2.75788e-10	-2.74606e-10	-2.75219e-10	-2.77001e-10	-2.83451e-10	-2.77764e-10	-2.84838e-10	-2.67124e-10	-2.72696e-10	-2.87811e-10	-2.81003e-10	-2.73701e-10	-2.77082e-10	-2.82757e-10	-2.82448e-10	-2.86117e-10	-2.68634e-10	-2.78374e-10	-2.74969e-10	-2.69188e-10	-2.68951e-10	-2.74099e-10	-2.67719e-10	-2.77193e-10	-2.71195e-10	-2.70297e-10	-2.79964e-10	-2.74018e-10	-2.77919e-10	-2.80467e-10	-2.78007e-10	-2.68743e-10	-2.61252e-10	-2.66363e-10	-2.74662e-10	-2.72236e-10	-2.64371e-10	-2.71089e-10	-2.66102e-10	-2.61928e-10	-2.66513e-10	-2.60052e-10	-2.68453e-10	-2.67398e-10	-2.75198e-10	-2.73448e-10
-2.80188e-10	-2.88607e-10	-2.79777e-10	-2.77409e-10	-2.74711e-10	-2.83704e-10	-2.84837e-10	-2.75753e-10	-2.77566e-10	-2.83422e-10	-2.7327e-10	-2.70163e-10	-2.8322e-10	-2.80812e-10	-2.83989e-10	-2.84234e-10	-2.82097e-10	-2.72357e-10	-2.69091e-10	-2.77662e-10	-2.70126e-10	-2.68964e-10	-2.66682e-10	-2.70521e-10	-2.71366e-10	-2.71036e-10	-2.71266e-10	-2.67824e-10	-2.77351e-10	-2.70269e-10	-2.72261e-10	-2.63866e-10	-2.64584e-10	-2.71064e-10	-2.67005e-10	-2.7832e-10	-2.69968e-10	-2.62468e-10	-2.57843e-10	-2.57808e-10	-2.55828e-10	-2.60369e-10	-2.54183e-10	-2.64786e-10	-2.67435e-10	-2.61709e-10	-2.58533e-10	-2.59977e-10	-2.64831e-10	-2.66474e-10
-2.78948e-10	-2.8547e-10	-2.83586e-10	-2.74542e-10	-2.73177e-10	-2.73595e-10	-2.80045e-10	-2.83861e-10	-2.77085e-10	-2.84675e-10	-2.83074e-10	-2.77628e-10	-2.73304e-10	-2.78809e-10	-2.74771e-10	-2.82629e-10	-2.80464e-10	-2.74826e-10	-2.80575e-10	-2.73909e-10	-2.68414e-10	-2.73928e-10	-2.74988e-10	-2.77162e-10	-2.77598e-10	-2.77078e-10	-2.70494e-10	-2.78951e-10	-2.84797e-10	-2.80994e-10	-2.78872e-10	-2.7338e-10	-2.65957e-10	-2.71994e-10	-2.64268e-10	-2.64782e-10	-2.66718e-10	-2.59664e-10	-2.60256e-10	-2.56882e-10	-2.60696e-10	-2.6396e-10	-2.67376e-10	-2.61332e-10	-2.70623e-10	-2.74666e-10	-2.63701e-10	-2.68004e-10	-2.62474e-10	-2.64816e-10
-2.75521e-10	-2.78486e-10	-2.79486e-10	-2.84263e-10	-2.80788e-10	-2.67155e-10	-2.69109e-10	-2.74112e-10	-2.82538e-10	-2.74716e-10	-2.6996e-10	-2.70303e-10	-2.81116e-10	-2.8901e-10	-2.80439e-10	-2.73148e-10	-2.61665e-10	-2.61267e-10	-2.71467e-10	-2.77028e-10	-2.7775e-10	-2.74623e-10	-2.62109e-10	-2.64251e-10	-2.62555e-10	-2.58299e-10	-2.6052e-10	-2.6129e-10	-2.68427e-10	-2.65229e-10	-2.6356e-10	-2.58838e-10	-2.71171e-10	-2.68432e-10	-2.60164e-10	-2.63693e-10	-2.6298e-10	-2.58648e-10	-2.54177e-10	-2.61963e-10	-2.5382e-10	-2.54798e-10	-2.62015e-10	-2.59915e-10	-2.63468e-10	-2.66961e-10	-2.60559e-10	-2.64059e-10	-2.5829e-10	-2.59395e-10
-2.7387e-10	-2.74801e-10	-2.77536e-10	-2.78165e-10	-2.74529e-10	-2.74089e-10	-2.73208e-10	-2.70067e-10	-2.72739e-10	-2.72768e-10	-2.80038e-10	-2.80188e-10	-2.79303e-10	-2.77123e-10	-2.76927e-10	-2.77008e-10	-2.74789e-10	-2.76128e-10	-2.72311e-10	-2.66311e-10	-2.69342e-10	-2.67853e-10	-2.72744e-10	-2.75611e-10	-2.62353e-10	-2.64957e-10	-2.64422e-10	-2.5296e-10	-2.56247e-10	-2.68495e-10	-2.58303e-10	-2.6053e-10	-2.69007e-10	-2.72136e-10	-2.73782e-10	-2.6588e-10	-2.67646e-10	-2.68824e-10	-2.65091e-10	-2.6906e-10	-2.74102e-10	-2.67976e-10	-2.66716e-10	-2.69356e-10	-2.6708e-10	-2.72673e-10	-2.61966e-10	-2.63018e-10	-2.68107e-10	-2.70107e-10
-2.7156e-10	-2.78298e-10	-2.71534e-10	-2.79699e-10	-2.79078e-10	-2.71343e-10	-2.85937e-10	-2.94837e-10	-2.89551e-10	-2.83194e-10	-2.84478e-10	-2.84628e-10	-2.84998e-10	-2.7735e-10	-2.81052e-10	-2.74852e-10	-2.70507e-10	-2.75808e-10	-2.77303e-10	-2.68699e-10	-2.71388e-10	-2.69974e-10	-2.67959e-10	-2.65935e-10	-2.66228e-10	-2.66071e-10	-2.65352e-10	-2.65445e-10	-2.72273e-10	-2.71256e-10	-2.63604e-10	-2.6282e-10	-2.6617e-10	-2.676e-10	-2.64338e-10	-2.61528e-10	-2.57847e-10	-2.69589e-10	-2.69071e-10	-2.63795e-10	-2.7125e-10	-2.70303e-10	-2.67492e-10	-2.6684e-10	-2.724e-10	-2.79695e-10	-2.7247e-10	-2.67511e-10	-2.71747e-10	-2.76587e-10
-2.78968e-10	-2.77208e-10	-2.82529e-10	-2.87246e-10	-2.77809e-10	-2.84257e-10	-2.86126e-10	-2.86375e-10	-2.82193e-10	-2.85763e-10	-2.7881e-10	-2.79832e-10	-2.74302e-10	-2.78844e-10	-2.75276e-10	-2.83995e-10	-2.79053e-10	-2.83765e-10	-2.8766e-10	-2.79978e-10	-2.74609e-10	-2.6956e-10	-2.65982e-10	-2.66108e-10	-2.59786e-10	-2.55496e-10	-2.66329e-10	-2.59545e-10	-2.60419e-10	-2.72553e-10	-2.70847e-10	-2.60522e-10	-2.68198e-10	-2.65415e-10	-2.67084e-10	-2.64557e-10	-2.70071e-10	-2.69576e-10	-2.6839e-10	-2.70017e-10	-2.68245e-10	-2.75363e-10	-2.65038e-10	-2.67618e-10	-2.77934e-10	-2.77352e-10	-2.75386e-10	-2.78678e-10	-2.66954e-10	-2.58029e-10
-2.72491e-10	-2.78359e-10	-2.86225e-10	-2.78057e-10	-2.83514e-10	-2.81851e-10	-2.8362e-10	-2.80465e-10	-2.77445e-10	-2.70403e-10	-2.7562e-10	-2.77118e-10	-2.71317e-10	-2.78608e-10	-2.82058e-10	-2.75969e-10	-2.70638e-10	-2.75633e-10	-2.75598e-10	-2.87405e-10	-2.76404e-10	-2.67413e-10	-2.57648e-10	-2.66802e-10	-2.72135e-10	-2.64135e-10	-2.65911e-10	-2.72366e-10	-2.65961e-10	-2.57498e-10	-2.60993e-10	-2.6254e-10	-2.66874e-10	-2.65808e-10	-2.52926e-10	-2.61589e-10	-2.73071e-10	-2.71916e-10	-2.69969e-10	-2.69091e-10	-2.63114e-10	-2.66037e-10	-2.63547e-10	-2.66552e-10	-2.63471e-10	-2.64176e-10	-2.68629e-10	-2.66472e-10	-2.61926e-10	-2.6516e-10
-2.76076e-10	-2.70769e-10	-2.70481e-10	-2.74055e-10	-2.74002e-10	-2.80348e-10	-2.81675e-10	-2.73391e-10	-2.73515e-10	-2.77337e-10	-2.76913e-10	-2.74364e-10	-2.69591e-10	-2.76999e-10	-2.73173e-10	-2.83341e-10	-2.80406e-10	-2.79292e-10	-2.75399e-10	-2.76894e-10	-2.79631e-10	-2.71188e-10	-2.71755e-10	-2.72199e-10	-2.67946e-10	-2.63812e-10	-2.75462e-10	-2.79461e-10	-2.66308e-10	-2.67165e-10	-2.6313e-10	-2.68019e-10	-2.65067e-10	-2.61285e-10	-2.73064e-10	-2.72488e-10	-2.76385e-10	-2.81744e-10	-2.84475e-10	-2.74558e-10	-2.76764e-10	-2.72295e-10	-2.69381e-10	-2.74595e-10	-2.74088e-10	-2.71669e-10	-2.6926e-10	-2.72583e-10	-2.66972e-10	-2.66707e-10
-2.63942e-10	-2.72205e-10	-2.73416e-10	-2.86066e-10	-2.83882e-10	-2.74455e-10	-2.68343e-10	-2.76774e-10	-2.70641e-10	-2.70539e-10	-2.69422e-10	-2.75293e-10	-2.78564e-10	-2.83289e-10	-2.76869e-10	-2.76722e-10	-2.75257e-10	-2.77755e-10	-2.69213e-10	-2.74986e-10	-2.72829e-10	-2.66856e-10	-2.71725e-10	-2.69766e-10	-2.64531e-10	-2.65885e-10	-2.66046e-10	-2.70763e-10	-2.64264e-10	-2.60119e-10	-2.61506e-10	-2.57839e-10	-2.56698e-10	-2.42551e-10	-2.65357e-10	-2.7388e-10	-2.64455e-10	-2.61737e-10	-2.62523e-10	-2.64791e-10	-2.63734e-10	-2.61883e-10	-2.70458e-10	-2.73083e-10	-2.74917e-10	-2.67624e-10	-2.60415e-10	-2.74032e-10	-2.6939e-10	-2.66002e-10
-2.85838e-10	-2.87076e-10	-2.83016e-10	-2.84374e-10	-2.78734e-10	-2.71731e-10	-2.67883e-10	-2.78348e-10	-2.6532e-10	-2.70701e-10	-2.79406e-10	-2.82371e-10	-2.8078e-10	-2.76338e-10	-2.76773e-10	-2.6917e-10	-2.68592e-10	-2.68019e-10	-2.76108e-10	-2.7541e-10	-2.66091e-10	-2.63578e-10	-2.55633e-10	-2.62817e-10	-2.65809e-10	-2.61349e-10	-2.6151e-10	-2.67064e-10	-2.77669e-10	-2.71024e-10	-2.66338e-10	-2.65038e-10	-2.59857e-10	-2.68771e-10	-2.71254e-10	-2.72271e-10	-2.74364e-10	-2.71446e-10	-2.7441e-10	-2.77231e-10	-2.76628e-10	-2.7237e-10	-2.73139e-10	-2.75989e-10	-2.78394e-10	-2.75287e-10	-2.7383e-10	-2.69198e-10	-2.64175e-10	-2.703e-10
-2.84713e-10	-2.81923e-10	-2.86468e-10	-2.71472e-10	-2.71972e-10	-2.73411e-10	-2.70824e-10	-2.72966e-10	-2.70119e-10	-2.74283e-10	-2.69234e-10	-2.78542e-10	-2.7932e-10	-2.75437e-10	-2.68143e-10	-2.68643e-10	-2.73421e-10	-2.63957e-10	-2.6286e-10	-2.55064e-10	-2.51436e-10	-2.57522e-10	-2.55654e-10	-2.54268e-10	-2.63776e-10	-2.55992e-10	-2.58801e-10	-2.58665e-10	-2.54004e-10	-2.546e-10	-2.56885e-10	-2.66959e-10	-2.76826e-10	-2.71056e-10	-2.65567e-10	-2.64987e-10	-2.65072e-10	-2.71248e-10	-2.71756e-10	-2.72095e-10	-2.7376e-10	-2.74483e-10	-2.69637e-10	-2.74784e-10	-2.83924e-10	-2.81297e-10	-2.77255e-10	-2.73772e-10	-2.68438e-10	-2.72675e-10
-2.79277e-10	-2.76505e-10	-2.82764e-10	-2.82652e-10	-2.75535e-10	-2.76352e-10	-2.80989e-10	-2.75863e-10	-2.79523e-10	-2.79171e-10	-2.69471e-10	-2.69876e-10	-2.69192e-10	-2.74025e-10	-2.68379e-10	-2.6769e-10	-2.66886e-10	-2.62707e-10	-2.66257e-10	-2.56166e-10	-2.62384e-10	-2.60564e-10	-2.55151e-10	-2.56483e-10	-2.62276e-10	-2.64789e-10	-2.58567e-10	-2.61917e-10	-2.56136e-10	-2.53662e-10	-2.58714e-10	-2.64234e-10	-2.6336e-10	-2.62818e-10	-2.56745e-10	-2.5519e-10	-2.65602e-10	-2.62616e-10	-2.72162e-10	-2.70193e-10	-2.61402e-10	-2.72681e-10	-2.67983e-10	-2.73081e-10	-2.80057e-10	-2.7974e-10	-2.73992e-10	-2.74883e-10	-2.69351e-10	-2.69806e-10
-2.83834e-10	-2.73278e-10	-2.8025e-10	-2.8324e-10	-2.88735e-10	-2.81025e-10	-2.85247e-10	-2.88908e-10	-2.74271e-10	-2.73695e-10	-2.78513e-10	-2.70617e-10	-2.73154e-10	-2.76182e-10	-2.6986e-10	-2.67026e-10	-2.71362e-10	-2.72827e-10	-2.52085e-10	-2.53267e-10	-2.60041e-10	-2.54774e-10	-2.60644e-10	-2.56166e-10	-2.54164e-10	-2.63411e-10	-2.69375e-10	-2.64741e-10	-2.65184e-10	-2.63428e-10	-2.63113e-10	-2.59785e-10	-2.57466e-10	-2.59435e-10	-2.59622e-10	-2.66146e-10	-2.64017e-10	-2.65799e-10	-2.6808e-10	-2.72212e-10	-2.7507e-10	-2.81607e-10	-2.7644e-10	-2.83897e-10	-2.82827e-10	-2.73438e-10	-2.7658e-10	-2.63843e-10	-2.66414e-10	-2.7459e-10
-2.7207e-10	-2.78957e-10	-2.74249e-10	-2.82931e-10	-2.7581e-10	-2.73608e-10	-2.78202e-10	-2.68297e-10	-2.70864e-10	-2.78521e-10	-2.8184e-10	-2.83377e-10	-2.78254e-10	-2.74373e-10	-2.73996e-10	-2.8045e-10	-2.72156e-10	-2.58632e-10	-2.60889e-10	-2.6181e-10	-2.64675e-10	-2.62505e-10	-2.58724e-10	-2.62877e-10	-2.60996e-10	-2.65391e-10	-2.69169e-10	-2.65528e-10	-2.57467e-10	-2.63282e-10	-2.64796e-10	-2.58282e-10	-2.55287e-10	-2.54135e-10	-2.68403e-10	-2.69375e-10	-2.64277e-10	-2.71407e-10	-2.81424e-10	-2.82424e-10	-2.71603e-10	-2.78245e-10	-2.82077e-10	-2.82074e-10	-2.70031e-10	-2.70096e-10	-2.7388e-10	-2.72521e-10	-2.81551e-10	-2.81146e-10
-2.69586e-10	-2.6891e-10	-2.77847e-10	-2.86372e-10	-2.76592e-10	-2.80968e-10	-2.81638e-10	-2.73247e-10	-2.8333e-10	-2.86913e-10	-2.79021e-10	-2.77886e-10	-2.82377e-10	-2.78709e-10	-2.69783e-10	-2.68681e-10	-2.72994e-10	-2.7358e-10	-2.72027e-10	-2.6497e-10	-2.6756e-10	-2.74002e-10	-2.6906e-10	-2.71129e-10	-2.72928e-10	-2.75253e-10	-2.72984e-10	-2.70531e-10	-2.62064e-10	-2.65002e-10	-2.58513e-10	-2.67643e-10	-2.61002e-10	-2.689e-10	-2.80214e-10	-2.76924e-10	-2.81132e-10	-2.74355e-10	-2.75285e-10	-2.72549e-10	-2.81905e-10	-2.67317e-10	-2.63758e-10	-2.60437e-10	-2.70475e-10	-2.75489e-10	-2.69657e-10	-2.74472e-10	-2.87434e-10	-2.76677e-10
-2.78967e-10	-2.82848e-10	-2.81194e-10	-2.85191e-10	-2.79989e-10	-2.85153e-10	-2.86529e-10	-2.79177e-10	-2.86997e-10	-2.8628e-10	-2.72884e-10	-2.69482e-10	-2.74078e-10	-2.80708e-10	-2.81131e-10	-2.72241e-10	-2.72189e-10	-2.76369e-10	-2.7255e-10	-2.73157e-10	-2.71198e-10	-2.67258e-10	-2.70018e-10	-2.62957e-10	-2.67023e-10	-2.70245e-10	-2.71529e-10	-2.60194e-10	-2.66262e-10	-2.6721e-10	-2.62883e-10	-2.64691e-10	-2.64468e-10	-2.69005e-10	-2.76372e-10	-2.79112e-10	-2.66327e-10	-2.65485e-10	-2.76096e-10	-2.71811e-10	-2.6874e-10	-2.69135e-10	-2.67121e-10	-2.74025e-10	-2.69481e-10	-2.7564e-10	-2.82599e-10	-2.7871e-10	-2.66701e-10	-2.74971e-10
-2.74938e-10	-2.74865e-10	-2.78535e-10	-2.79499e-10	-2.7909e-10	-2.79958e-10	-2.87122e-10	-2.80188e-10	-2.80454e-10	-2.79718e-10	-2.78425e-10	-2.73923e-10	-2.67768e-10	-2.63508e-10	-2.64857e-10	-2.68904e-10	-2.66163e-10	-2.68808e-10	-2.79667e-10	-2.68484e-10	-2.68946e-10	-2.59071e-10	-2.61714e-10	-2.66497e-10	-2.715e-10	-2.69197e-10	-2.72051e-10	-2.64992e-10	-2.67434e-10	-2.7631e-10	-2.76141e-10	-2.7053e-10	-2.69966e-10	-2.72367e-10	-2.69325e-10	-2.7318e-10	-2.72964e-10	-2.67697e-10	-2.67266e-10	-2.65688e-10	-2.63513e-10	-2.66963e-10	-2.68036e-10	-2.6194e-10	-2.64496e-10	-2.66964e-10	-2.7639e-10	-2.73375e-10	-2.73024e-10	-2.6992e-10
-2.82318e-10	-2.85324e-10	-2.90557e-10	-2.87585e-10	-2.93177e-10	-2.84168e-10	-2.78262e-10	-2.79576e-10	-2.79256e-10	-2.74394e-10	-2.75912e-10	-2.65144e-10	-2.65201e-10	-2.77422e-10	-2.75952e-10	-2.66461e-10	-2.73026e-10	-2.62081e-10	-2.64869e-10	-2.64822e-10	-2.6459e-10	-2.63781e-10	-2.62044e-10	-2.65961e-10	-2.68405e-10	-2.76124e-10	-2.71844e-10	-2.66844e-10	-2.73589e-10	-2.71796e-10	-2.7172e-10	-2.75361e-10	-2.72937e-10	-2.69618e-10	-2.82677e-10	-2.7164e-10	-2.71464e-10	-2.74473e-10	-2.75244e-10	-2.88591e-10	-2.76783e-10	-2.76363e-10	-2.86623e-10	-2.82637e-10	-2.79253e-10	-2.68585e-10	-2.72479e-10	-2.79811e-10	-2.78199e-10	-2.77419e-10
-2.78927e-10	-2.90613e-10	-2.92535e-10	-2.86706e-10	-2.73285e-10	-2.80801e-10	-2.77777e-10	-2.72842e-10	-2.81577e-10	-2.82653e-10	-2.73513e-10	-2.7285e-10	-2.73507e-10	-2.77897e-10	-2.73582e-10	-2.71658e-10	-2.73788e-10	-2.67248e-10	-2.67139e-10	-2.65552e-10	-2.76984e-10	-2.68347e-10	-2.66062e-10	-2.66185e-10	-2.65135e-10	-2.61268e-10	-2.63511e-10	-2.70808e-10	-2.72269e-10	-2.67346e-10	-2.74048e-10	-2.73739e-10	-2.64998e-10	-2.64263e-10	-2.64692e-10	-2.72567e-10	-2.73844e-10	-2.74535e-10	-2.74159e-10	-2.71862e-10	-2.73791e-10	-2.60982e-10	-2.6878e-10	-2.72779e-10	-2.64485e-10	-2.65323e-10	-2.63694e-10	-2.65982e-10	-2.6653e-10	-2.66042e-10
-2.8318e-10	-2.83697e-10	-2.87653e-10	-2.8779e-10	-2.82147e-10	-2.83326e-10	-2.75281e-10	-2.76307e-10	-2.80262e-10	-2.74314e-10	-2.70627e-10	-2.72855e-10	-2.63165e-10	-2.71509e-10	-2.63186e-10	-2.72049e-10	-2.67121e-10	-2.67318e-10	-2.65878e-10	-2.62175e-10	-2.6253e-10	-2.64654e-10	-2.58413e-10	-2.61809e-10	-2.69031e-10	-2.74185e-10	-2.71003e-10	-2.71622e-10	-2.86914e-10	-2.87754e-10	-2.80733e-10	-2.77405e-10	-2.81405e-10	-2.76633e-10	-2.8109e-10	-2.77569e-10	-2.79442e-10	-2.7673e-10	-2.70662e-10	-2.62902e-10	-2.65395e-10	-2.64006e-10	-2.63935e-10	-2.62804e-10	-2.61118e-10	-2.61192e-10	-2.63668e-10	-2.6938e-10	-2.69126e-10	-2.79195e-10
-2.90003e-10	-2.90667e-10	-2.8826e-10	-2.95391e-10	-2.94739e-10	-2.82188e-10	-2.83865e-10	-2.69913e-10	-2.68326e-10	-2.723e-10	-2.75779e-10	-2.77703e-10	-2.77113e-10	-2.76031e-10	-2.70662e-10	-2.67744e-10	-2.63002e-10	-2.70169e-10	-2.77521e-10	-2.68862e-10	-2.65686e-10	-2.67178e-10	-2.66006e-10	-2.68068e-10	-2.74663e-10	-2.69525e-10	-2.7278e-10	-2.83436e-10	-2.80309e-10	-2.82486e-10	-2.75297e-10	-2.69336e-10	-2.66074e-10	-2.6719e-10	-2.68309e-10	-2.69174e-10	-2.72084e-10	-2.75994e-10	-2.77541e-10	-2.75698e-10	-2.72137e-10	-2.76519e-10	-2.72257e-10	-2.66435e-10	-2.71646e-10	-2.73095e-10	-2.59348e-10	-2.60236e-10	-2.71673e-10	-2.76067e-10
-2.86962e-10	-2.77152e-10	-2.82394e-10	-2.77684e-10	-2.78657e-10	-2.74902e-10	-2.66755e-10	-2.66512e-10	-2.68699e-10	-2.71652e-10	-2.6958e-10	-2.66115e-10	-2.57133e-10	-2.70968e-10	-2.77841e-10	-2.74375e-10	-2.79829e-10	-2.67707e-10	-2.66885e-10	-2.71845e-10	-2.66065e-10	-2.6325e-10	-2.60232e-10	-2.58974e-10	-2.67079e-10	-2.68231e-10	-2.72375e-10	-2.77786e-10	-2.81612e-10	-2.78563e-10	-2.70182e-10	-2.62892e-10	-2.76889e-10	-2.70258e-10	-2.73158e-10	-2.71538e-10	-2.66587e-10	-2.79756e-10	-2.73928e-10	-2.72849e-10	-2.64054e-10	-2.64686e-10	-2.6268e-10	-2.73454e-10	-2.76703e-10	-2.6698e-10	-2.70632e-10	-2.69701e-10	-2.80163e-10	-2.73782e-10
-2.79478e-10	-2.7763e-10	-2.79922e-10	-2.76091e-10	-2.7999e-10	-2.76688e-10	-2.789e-10	-2.72645e-10	-2.74666e-10	-2.72901e-10	-2.77829e-10	-2.77018e-10	-2.71095e-10	-2.67849e-10	-2.73137e-10	-2.77702e-10	-2.69768e-10	-2.71818e-10	-2.71949e-10	-2.71352e-10	-2.64585e-10	-2.70252e-10	-2.71219e-10	-2.70486e-10	-2.71741e-10	-2.73508e-10	-2.64424e-10	-2.67058e-10	-2.7253e-10	-2.67865e-10	-2.65943e-10	-2.71466e-10	-2.67553e-10	-2.68259e-10	-2.74004e-10	-2.76155e-10	-2.69607e-10	-2.68693e-10	-2.76382e-10	-2.74152e-10	-2.71152e-10	-2.62423e-10	-2.65856e-10	-2.59638e-10	-2.60691e-10	-2.68627e-10	-2.70278e-10	-2.7694e-10	-2.8486e-10	-2.84843e-10
-2.71927e-10	-2.74813e-10	-2.73852e-10	-2.74004e-10	-2.67605e-10	-2.73235e-10	-2.73658e-10	-2.65345e-10	-2.75679e-10	-2.78481e-10	-2.80435e-10	-2.72353e-10	-2.68594e-10	-2.70292e-10	-2.75863e-10	-2.72535e-10	-2.69526e-10	-2.79636e-10	-2.72637e-10	-2.80138e-10	-2.82946e-10	-2.74743e-10	-2.78547e-10	-2.73501e-10	-2.66558e-10	-2.74661e-10	-2.72788e-10	-2.74496e-10	-2.71167e-10	-2.7255e-10	-2.75104e-10	-2.78053e-10	-2.84366e-10	-2.76126e-10	-2.78351e-10	-2.78243e-10	-2.78014e-10	-2.7577e-10	-2.68704e-10	-2.62803e-10	-2.65261e-10	-2.68422e-10	-2.67164e-10	-2.70583e-10	-2.77621e-10	-2.69782e-10	-2.77139e-10	-2.81552e-10	-2.738e-10	-2.78847e-10
-2.80385e-10	-2.8249e-10	-2.78118e-10	-2.7601e-10	-2.74791e-10	-2.83038e-10	-2.80961e-10	-2.71235e-10	-2.71923e-10	-2.80452e-10	-2.76783e-10	-2.71403e-10	-2.7779e-10	-2.77211e-10	-2.67201e-10	-2.74662e-10	-2.70949e-10	-2.65047e-10	-2.71236e-10	-2.69595e-10	-2.74404e-10	-2.70967e-10	-2.69107e-10	-2.77791e-10	-2.74993e-10	-2.73625e-10	-2.79612e-10	-2.79092e-10	-2.7869e-10	-2.8058e-10	-2.76223e-10	-2.73589e-10	-2.70145e-10	-2.75949e-10	-2.74855e-10	-2.81131e-10	-2.71304e-10	-2.64945e-10	-2.61442e-10	-2.59152e-10	-2.62112e-10	-2.58092e-10	-2.59984e-10	-2.64018e-10	-2.75333e-10	-2.71044e-10	-2.66847e-10	-2.70789e-10	-2.67554e-10	-2.71665e-10
-2.82465e-10	-2.78279e-10	-2.68424e-10	-2.68203e-10	-2.68774e-10	-2.75025e-10	-2.69014e-10	-2.65879e-10	-2.74211e-10	-2.76442e-10	-2.71566e-10	-2.71617e-10	-2.77563e-10	-2.75241e-10	-2.7633e-10	-2.71648e-10	-2.72003e-10	-2.75563e-10	-2.7771e-10	-2.72171e-10	-2.82474e-10	-2.81632e-10	-2.74931e-10	-2.70585e-10	-2.75789e-10	-2.67659e-10	-2.65634e-10	-2.67074e-10	-2.76603e-10	-2.76293e-10	-2.68644e-10	-2.60339e-10	-2.6118e-10	-2.6514e-10	-2.65312e-10	-2.73245e-10	-2.64091e-10	-2.66693e-10	-2.68942e-10	-2.65788e-10	-2.64789e-10	-2.65878e-10	-2.56826e-10	-2.50953e-10	-2.61666e-10	-2.67458e-10	-2.82284e-10	-2.7478e-10	-2.74923e-10	-2.74351e-10
-2.79458e-10	-2.78079e-10	-2.70124e-10	-2.66498e-10	-2.69187e-10	-2.76567e-10	-2.79628e-10	-2.76667e-10	-2.69097e-10	-2.77798e-10	-2.82435e-10	-2.82659e-10	-2.7998e-10	-2.71718e-10	-2.76296e-10	-2.78733e-10	-2.91024e-10	-2.87016e-10	-2.84651e-10	-2.80932e-10	-2.74921e-10	-2.83809e-10	-2.82698e-10	-2.8466e-10	-2.75215e-10	-2.75353e-10	-2.66705e-10	-2.69435e-10	-2.72255e-10	-2.69709e-10	-2.71583e-10	-2.71745e-10	-2.68479e-10	-2.54564e-10	-2.68832e-10	-2.64077e-10	-2.5563e-10	-2.63735e-10	-2.64092e-10	-2.69641e-10	-2.673e-10	-2.53796e-10	-2.62097e-10	-2.6911e-10	-2.67419e-10	-2.68947e-10	-2.70304e-10	-2.70476e-10	-2.68134e-10	-2.73016e-10
-2.73413e-10	-2.73271e-10	-2.7109e-10	-2.80411e-10	-2.73697e-10	-2.70607e-10	-2.73181e-10	-2.74522e-10	-2.81427e-10	-2.85579e-10	-2.73108e-10	-2.75511e-10	-2.74236e-10	-2.77793e-10	-2.81918e-10	-2.77059e-10	-2.73143e-10	-2.84134e-10	-2.8098e-10	-2.76139e-10	-2.77183e-10	-2.77406e-10	-2.73568e-10	-2.77465e-10	-2.80274e-10	-2.71626e-10	-2.6434e-10	-2.68389e-10	-2.72481e-10	-2.67918e-10	-2.61813e-10	-2.62954e-10	-2.71811e-10	-2.72047e-10	-2.61805e-10	-2.71649e-10	-2.73138e-10	-2.67779e-10	-2.6713e-10	-2.65992e-10	-2.65654e-10	-2.62823e-10	-2.67164e-10	-2.61673e-10	-2.6406e-10	-2.69191e-10	-2.72955e-10	-2.73191e-10	-2.72926e-10	-2.70275e-10
-2.63424e-10	-2.58209e-10	-2.69636e-10	-2.78747e-10	-2.71917e-10	-2.69952e-10	-2.73173e-10	-2.73323e-10	-2.70134e-10	-2.6827e-10	-2.64968e-10	-2.70718e-10	-2.75447e-10	-2.73992e-10	-2.73368e-10	-2.77776e-10	-2.7749e-10	-2.77565e-10	-2.77991e-10	-2.73084e-10	-2.72463e-10	-2.74557e-10	-2.78517e-10	-2.7831e-10	-2.79319e-10	-2.82284e-10	-2.76548e-10	-2.70317e-10	-2.76214e-10	-2.76405e-10	-2.72566e-10	-2.60957e-10	-2.63116e-10	-2.68463e-10	-2.72001e-10	-2.61072e-10	-2.6515e-10	-2.70588e-10	-2.72087e-10	-2.66469e-10	-2.6662e-10	-2.63088e-10	-2.74212e-10	-2.649e-10	-2.61595e-10	-2.65554e-10	-2.63081e-10	-2.5524e-10	-2.55704e-10	-2.68891e-10
-2.71588e-10	-2.73416e-10	-2.72432e-10	-2.77437e-10	-2.75085e-10	-2.69899e-10	-2.66059e-10	-2.79235e-10	-2.83067e-10	-2.79475e-10	-2.79499e-10	-2.81062e-10	-2.74596e-10	-2.75861e-10	-2.81125e-10	-2.8377e-10	-2.89214e-10	-2.85396e-10	-2.7707e-10	-2.79189e-10	-2.75817e-10	-2.77199e-10	-2.70871e-10	-2.78891e-10	-2.82198e-10	-2.78194e-10	-2.80186e-10	-2.77924e-10	-2.81646e-10	-2.82057e-10	-2.82128e-10	-2.74947e-10	-2.76554e-10	-2.61712e-10	-2.72666e-10	-2.7501e-10	-2.7359e-10	-2.82578e-10	-2.78375e-10	-2.67232e-10	-2.66072e-10	-2.69418e-10	-2.71216e-10	-2.70898e-10	-2.78858e-10	-2.702e-10	-2.77512e-10	-2.71654e-10	-2.67616e-10	-2.70787e-10
-2.72053e-10	-2.68579e-10	-2.66805e-10	-2.71466e-10	-2.7043e-10	-2.72744e-10	-2.70488e-10	-2.74694e-10	-2.81109e-10	-2.78873e-10	-2.69367e-10	-2.78009e-10	-2.83511e-10	-2.78362e-10	-2.82585e-10	-2.7628e-10	-2.7816e-10	-2.78508e-10	-2.78152e-10	-2.83728e-10	-2.8744e-10	-2.84378e-10	-2.75676e-10	-2.87125e-10	-2.84573e-10	-2.79581e-10	-2.84903e-10	-2.84268e-10	-2.86128e-10	-2.90203e-10	-2.8084e-10	-2.75547e-10	-2.76219e-10	-2.7025e-10	-2.77144e-10	-2.67729e-10	-2.77938e-10	-2.6963e-10	-2.71988e-10	-2.73125e-10	-2.67955e-10	-2.73387e-10	-2.71333e-10	-2.76813e-10	-2.76802e-10	-2.72957e-10	-2.75357e-10	-2.77761e-10	-2.82527e-10	-2.80985e-10
-2.75921e-10	-2.65409e-10	-2.74024e-10	-2.76318e-10	-2.73583e-10	-2.76974e-10	-2.80122e-10	-2.79723e-10	-2.77779e-10	-2.79433e-10	-2.90985e-10	-2.87123e-10	-2.87949e-10	-2.77646e-10	-2.83065e-10	-2.80643e-10	-2.81464e-10	-2.82081e-10	-2.78333e-10	-2.74706e-10	-2.8185e-10	-2.88844e-10	-2.85652e-10	-2.87366e-10	-2.82825e-10	-2.8135e-10	-2.83322e-10	-2.72243e-10	-2.68063e-10	-2.68437e-10	-2.76126e-10	-2.70497e-10	-2.73213e-10	-2.66501e-10	-2.68814e-10	-2.68599e-10	-2.71761e-10	-2.74929e-10	-2.68814e-10	-2.70286e-10	-2.65713e-10	-2.57727e-10	-2.67704e-10	-2.70306e-10	-2.70794e-10	-2.71458e-10	-2.73986e-10	-2.74339e-10	-2.79497e-10	-2.7215e-10
-2.79979e-10	-2.74484e-10	-2.79901e-10	-2.83626e-10	-2.90803e-10	-2.96226e-10	-2.87127e-10	-2.85286e-10	-2.84384e-10	-2.88378e-10	-2.8581e-10	-2.81608e-10	-2.84693e-10	-2.83178e-10	-2.87555e-10	-2.86548e-10	-2.81714e-10	-2.77882e-10	-2.82784e-10	-2.82634e-10	-2.87918e-10	-2.82668e-10	-2.78397e-10	-2.90017e-10	-2.82601e-10	-2.71361e-10	-2.75585e-10	-2.76508e-10	-2.80083e-10	-2.81551e-10	-2.70197e-10	-2.76864e-10	-2.79298e-10	-2.66927e-10	-2.61764e-10	-2.71118e-10	-2.67759e-10	-2.68823e-10	-2.68971e-10	-2.68115e-10	-2.76184e-10	-2.70966e-10	-2.7186e-10	-2.6612e-10	-2.63046e-10	-2.82413e-10	-2.75876e-10	-2.74874e-10	-2.72322e-10	-2.67253e-10
-2.83486e-10	-2.79745e-10	-2.81292e-10	-2.90233e-10	-2.825e-10	-2.85131e-10	-2.9333e-10	-2.75227e-10	-2.81054e-10	-2.8352e-10	-2.79254e-10	-2.80775e-10	-2.71306e-10	-2.81502e-10	-2.82592e-10	-2.76491e-10	-2.76714e-10	-2.78999e-10	-2.79988e-10	-2.84754e-10	-2.81831e-10	-2.77516e-10	-2.77821e-10	-2.79784e-10	-2.71798e-10	-2.75635e-10	-2.72799e-10	-2.72192e-10	-2.67876e-10	-2.69483e-10	-2.75925e-10	-2.66561e-10	-2.63843e-10	-2.73105e-10	-2.69576e-10	-2.68257e-10	-2.70616e-10	-2.70329e-10	-2.68456e-10	-2.76246e-10	-2.75143e-10	-2.73923e-10	-2.80347e-10	-2.77949e-10	-2.7094e-10	-2.72257e-10	-2.62698e-10	-2.74054e-10	-2.65948e-10	-2.69837e-10
-2.874e-10	-2.90388e-10	-2.89428e-10	-2.87982e-10	-2.86017e-10	-2.8336e-10	-2.8511e-10	-2.78258e-10	-2.7835e-10	-2.8712e-10	-2.79941e-10	-2.77793e-10	-2.76722e-10	-2.77973e-10	-2.75731e-10	-2.78407e-10	-2.70343e-10	-2.63797e-10	-2.62906e-10	-2.72681e-10	-2.74685e-10	-2.84105e-10	-2.77524e-10	-2.79074e-10	-2.81366e-10	-2.71642e-10	-2.69406e-10	-2.73182e-10	-2.68105e-10	-2.6836e-10	-2.58397e-10	-2.64808e-10	-2.63853e-10	-2.71909e-10	-2.68383e-10	-2.81707e-10	-2.78808e-10	-2.73089e-10	-2.7459e-10	-2.70795e-10	-2.69096e-10	-2.70164e-10	-2.77814e-10	-2.64828e-10	-2.64079e-10	-2.5951e-10	-2.60701e-10	-2.66526e-10	-2.60767e-10	-2.56257e-10
-2.78874e-10	-2.83163e-10	-2.81408e-10	-2.84947e-10	-2.80618e-10	-2.78785e-10	-2.68951e-10	-2.59491e-10	-2.66141e-10	-2.71645e-10	-2.67941e-10	-2.62159e-10	-2.74896e-10	-2.83433e-10	-2.78229e-10	-2.74758e-10	-2.76426e-10	-2.72852e-10	-2.81609e-10	-2.78325e-10	-2.76333e-10	-2.81284e-10	-2.85099e-10	-2.84227e-10	-2.695e-10	-2.69175e-10	-2.7423e-10	-2.73417e-10	-2.66137e-10	-2.62497e-10	-2.67783e-10	-2.67915e-10	-2.6671e-10	-2.67797e-10	-2.5875e-10	-2.67785e-10	-2.81236e-10	-2.79002e-10	-2.76928e-10	-2.78912e-10	-2.76348e-10	-2.76997e-10	-2.70664e-10	-2.78832e-10	-2.845e-10	-2.71724e-10	-2.67428e-10	-2.70067e-10	-2.7935e-10	-2.76405e-10
-2.80946e-10	-2.84476e-10	-2.89365e-10	-2.9022e-10	-2.75674e-10	-2.72369e-10	-2.77217e-10	-2.69582e-10	-2.79004e-10	-2.79645e-10	-2.79296e-10	-2.82601e-10	-2.81204e-10	-2.74591e-10	-2.75794e-10	-2.67431e-10	-2.72596e-10	-2.80743e-10	-2.78659e-10	-2.80531e-10	-2.78657e-10	-2.80249e-10	-2.8049e-10	-2.82696e-10	-2.8076e-10	-2.71178e-10	-2.75936e-10	-2.71471e-10	-2.68759e-10	-2.79573e-10	-2.72631e-10	-2.58631e-10	-2.64565e-10	-2.78057e-10	-2.76024e-10	-2.74804e-10	-2.71333e-10	-2.74907e-10	-2.74077e-10	-2.7774e-10	-2.78841e-10	-2.71579e-10	-2.78446e-10	-2.75084e-10	-2.67359e-10	-2.74515e-10	-2.74754e-10	-2.75941e-10	-2.75802e-10	-2.81961e-10
-2.74663e-10	-2.70637e-10	-2.82919e-10	-2.80776e-10	-2.83603e-10	-2.81406e-10	-2.76622e-10	-2.66245e-10	-2.71844e-10	-2.81138e-10	-2.74624e-10	-2.69832e-10	-2.69679e-10	-2.79427e-10	-2.86783e-10	-2.7907e-10	-2.81043e-10	-2.77916e-10	-2.70792e-10	-2.66025e-10	-2.68819e-10	-2.69645e-10	-2.7136e-10	-2.70493e-10	-2.67233e-10	-2.69987e-10	-2.62745e-10	-2.62227e-10	-2.67627e-10	-2.59936e-10	-2.62213e-10	-2.58588e-10	-2.66577e-10	-2.70802e-10	-2.69548e-10	-2.67603e-10	-2.70579e-10	-2.73279e-10	-2.65843e-10	-2.73099e-10	-2.75398e-10	-2.81532e-10	-2.76288e-10	-2.78668e-10	-2.71631e-10	-2.69378e-10	-2.66038e-10	-2.75504e-10	-2.73153e-10	-2.71878e-10
-2.92908e-10	-2.87352e-10	-2.77571e-10	-2.79744e-10	-2.77163e-10	-2.78213e-10	-2.83099e-10	-2.79481e-10	-2.76383e-10	-2.85143e-10	-2.85214e-10	-2.85221e-10	-2.8749e-10	-2.8457e-10	-2.78138e-10	-2.71906e-10	-2.70741e-10	-2.75837e-10	-2.75281e-10	-2.7385e-10	-2.68192e-10	-2.70459e-10	-2.70076e-10	-2.59993e-10	-2.66857e-10	-2.67545e-10	-2.6402e-10	-2.69799e-10	-2.71839e-10	-2.71751e-10	-2.62926e-10	-2.61216e-10	-2.63165e-10	-2.68454e-10	-2.73046e-10	-2.6894e-10	-2.7539e-10	-2.75467e-10	-2.79786e-10	-2.77107e-10	-2.77451e-10	-2.77555e-10	-2.80153e-10	-2.80722e-10	-2.75764e-10	-2.72778e-10	-2.74282e-10	-2.76314e-10	-2.79913e-10	-2.75494e-10
-2.84047e-10	-2.8296e-10	-2.79642e-10	-2.78717e-10	-2.74785e-10	-2.8449e-10	-2.84216e-10	-2.81099e-10	-2.84909e-10	-2.8172e-10	-2.73433e-10	-2.83777e-10	-2.80262e-10	-2.77082e-10	-2.72036e-10	-2.78856e-10	-2.75506e-10	-2.76117e-10	-2.7731e-10	-2.76573e-10	-2.70922e-10	-2.77816e-10	-2.82715e-10	-2.79388e-10	-2.68383e-10	-2.6444e-10	-2.69837e-10	-2.72255e-10	-2.69729e-10	-2.70337e-10	-2.69002e-10	-2.60794e-10	-2.64686e-10	-2.65481e-10	-2.59714e-10	-2.78405e-10	-2.69447e-10	-2.77525e-10	-2.79854e-10	-2.79623e-10	-2.80701e-10	-2.77614e-10	-2.78089e-10	-2.77629e-10	-2.67212e-10	-2.69073e-10	-2.72828e-10	-2.72084e-10	-2.7199e-10	-2.75735e-10
-2.84642e-10	-2.84481e-10	-2.82738e-10	-2.87108e-10	-2.84257e-10	-2.86998e-10	-2.88523e-10	-2.86785e-10	-2.84226e-10	-2.82233e-10	-2.8965e-10	-2.85049e-10	-2.72182e-10	-2.80995e-10	-2.83972e-10	-2.80757e-10	-2.79376e-10	-2.81203e-10	-2.7204e-10	-2.68903e-10	-2.67794e-10	-2.67071e-10	-2.68293e-10	-2.72135e-10	-2.63559e-10	-2.66599e-10	-2.65424e-10	-2.79752e-10	-2.81606e-10	-2.77242e-10	-2.69906e-10	-2.62677e-10	-2.66446e-10	-2.69093e-10	-2.67016e-10	-2.72532e-10	-2.68546e-10	-2.66396e-10	-2.69611e-10	-2.6483e-10	-2.76091e-10	-2.74977e-10	-2.7007e-10	-2.64736e-10	-2.6721e-10	-2.70452e-10	-2.67881e-10	-2.77501e-10	-2.73157e-10	-2.7623e-10
-2.83772e-10	-2.79599e-10	-2.79878e-10	-2.80388e-10	-2.78057e-10	-2.77176e-10	-2.77675e-10	-2.78863e-10	-2.77681e-10	-2.78825e-10	-2.67804e-10	-2.72135e-10	-2.76189e-10	-2.7848e-10	-2.74326e-10	-2.76782e-10	-2.76301e-10	-2.68678e-10	-2.66252e-10	-2.70146e-10	-2.67322e-10	-2.75075e-10	-2.72019e-10	-2.74411e-10	-2.68539e-10	-2.69575e-10	-2.79538e-10	-2.79491e-10	-2.73348e-10	-2.74007e-10	-2.82255e-10	-2.79485e-10	-2.75364e-10	-2.66912e-10	-2.66182e-10	-2.74022e-10	-2.79231e-10	-2.78751e-10	-2.78433e-10	-2.73928e-10	-2.78941e-10	-2.81446e-10	-2.78356e-10	-2.6573e-10	-2.60652e-10	-2.63592e-10	-2.71722e-10	-2.88438e-10	-2.76857e-10	-2.80281e-10
-2.84658e-10	-2.81183e-10	-2.84673e-10	-2.84973e-10	-2.80179e-10	-2.80999e-10	-2.78181e-10	-2.79474e-10	-2.79329e-10	-2.76331e-10	-2.73358e-10	-2.70668e-10	-2.69336e-10	-2.79338e-10	-2.75614e-10	-2.75069e-10	-2.74847e-10	-2.78417e-10	-2.7293e-10	-2.73075e-10	-2.74904e-10	-2.67722e-10	-2.66626e-10	-2.74328e-10	-2.75458e-10	-2.74282e-10	-2.75963e-10	-2.70027e-10	-2.6991e-10	-2.77955e-10	-2.73752e-10	-2.75453e-10	-2.74666e-10	-2.65756e-10	-2.60759e-10	-2.62238e-10	-2.75302e-10	-2.72851e-10	-2.80153e-10	-2.74627e-10	-2.83133e-10	-2.73615e-10	-2.70682e-10	-2.66612e-10	-2.66511e-10	-2.67228e-10	-2.72697e-10	-2.81852e-10	-2.73794e-10	-2.70707e-10
-2.89087e-10	-2.87111e-10	-2.90683e-10	-2.87452e-10	-2.8612e-10	-2.79174e-10	-2.80222e-10	-2.78408e-10	-2.86025e-10	-2.79467e-10	-2.83959e-10	-2.838e-10	-2.74481e-10	-2.78168e-10	-2.73515e-10	-2.72661e-10	-2.7883e-10	-2.77685e-10	-2.8309e-10	-2.80753e-10	-2.81789e-10	-2.7054e-10	-2.70971e-10	-2.7968e-10	-2.83308e-10	-2.76005e-10	-2.76963e-10	-2.74377e-10	-2.74053e-10	-2.74618e-10	-2.75999e-10	-2.79475e-10	-2.83522e-10	-2.75117e-10	-2.7331e-10	-2.77996e-10	-2.75055e-10	-2.87913e-10	-2.83244e-10	-2.70866e-10	-2.70869e-10	-2.68093e-10	-2.75336e-10	-2.78566e-10	-2.78293e-10	-2.83818e-10	-2.82655e-10	-2.73833e-10	-2.70096e-10	-2.64595e-10
-2.89554e-10	-2.85503e-10	-2.88187e-10	-2.83498e-10	-2.76466e-10	-2.78858e-10	-2.78462e-10	-2.85114e-10	-2.78207e-10	-2.8024e-10	-2.86801e-10	-2.7881e-10	-2.75098e-10	-2.69016e-10	-2.73145e-10	-2.64757e-10	-2.70768e-10	-2.67747e-10	-2.60967e-10	-2.72169e-10	-2.67349e-10	-2.71242e-10	-2.70185e-10	-2.67196e-10	-2.7735e-10	-2.77398e-10	-2.73272e-10	-2.75945e-10	-2.7858e-10	-2.73126e-10	-2.79453e-10	-2.81554e-10	-2.82215e-10	-2.75219e-10	-2.63106e-10	-2.65552e-10	-2.70581e-10	-2.68774e-10	-2.63766e-10	-2.6384e-10	-2.68659e-10	-2.6904e-10	-2.6996e-10	-2.668e-10	-2.6911e-10	-2.65929e-10	-2.6972e-10	-2.71019e-10	-2.6987e-10	-2.7476e-10
-2.794e-10	-2.78902e-10	-2.83786e-10	-2.8418e-10	-2.79057e-10	-2.74197e-10	-2.78089e-10	-2.83353e-10	-2.7099e-10	-2.77231e-10	-2.80113e-10	-2.79622e-10	-2.83109e-10	-2.71802e-10	-2.72878e-10	-2.72223e-10	-2.69922e-10	-2.68231e-10	-2.75704e-10	-2.75138e-10	-2.74558e-10	-2.73253e-10	-2.65502e-10	-2.64906e-10	-2.68513e-10	-2.75297e-10	-2.67394e-10	-2.70836e-10	-2.73494e-10	-2.66739e-10	-2.61761e-10	-2.64928e-10	-2.64856e-10	-2.56953e-10	-2.5367e-10	-2.73527e-10	-2.65873e-10	-2.69057e-10	-2.72904e-10	-2.69339e-10	-2.69208e-10	-2.69907e-10	-2.73293e-10	-2.67648e-10	-2.68429e-10	-2.66441e-10	-2.73457e-10	-2.6245e-10	-2.62343e-10	-2.70313e-10
-2.70249e-10	-2.7399e-10	-2.74327e-10	-2.73302e-10	-2.81868e-10	-2.79855e-10	-2.76767e-10	-2.75501e-10	-2.75234e-10	-2.70776e-10	-2.68556e-10	-2.69303e-10	-2.73799e-10	-2.71469e-10	-2.59081e-10	-2.66136e-10	-2.7496e-10	-2.74066e-10	-2.71901e-10	-2.67447e-10	-2.7072e-10	-2.74218e-10	-2.73703e-10	-2.74995e-10	-2.69819e-10	-2.70113e-10	-2.70297e-10	-2.7433e-10	-2.73535e-10	-2.76056e-10	-2.7815e-10	-2.70439e-10	-2.75515e-10	-2.68687e-10	-2.63381e-10	-2.67884e-10	-2.76287e-10	-2.79731e-10	-2.85028e-10	-2.72639e-10	-2.78415e-10	-2.72391e-10	-2.71385e-10	-2.71182e-10	-2.698e-10	-2.68385e-10	-2.68126e-10	-2.77527e-10	-2.74611e-10	-2.77147e-10
-2.81155e-10	-2.79581e-10	-2.85717e-10	-2.77935e-10	-2.70709e-10	-2.70319e-10	-2.75212e-10	-2.699e-10	-2.84101e-10	-2.74753e-10	-2.61528e-10	-2.60699e-10	-2.62223e-10	-2.64713e-10	-2.73082e-10	-2.72116e-10	-2.76121e-10	-2.67306e-10	-2.68641e-10	-2.60793e-10	-2.68052e-10	-2.67621e-10	-2.64431e-10	-2.68525e-10	-2.68229e-10	-2.79633e-10	-2.74489e-10	-2.73951e-10	-2.75748e-10	-2.76053e-10	-2.67691e-10	-2.67862e-10	-2.68676e-10	-2.65908e-10	-2.73374e-10	-2.7609e-10	-2.72345e-10	-2.64628e-10	-2.76619e-10	-2.75374e-10	-2.71875e-10	-2.63969e-10	-2.69824e-10	-2.67207e-10	-2.80483e-10	-2.7153e-10	-2.70897e-10	-2.74802e-10	-2.76074e-10	-2.66469e-10
-2.92161e-10	-2.79782e-10	-2.77301e-10	-2.83225e-10	-2.78988e-10	-2.83046e-10	-2.84783e-10	-2.87031e-10	-2.72844e-10	-2.6813e-10	-2.71921e-10	-2.71814e-10	-2.69488e-10	-2.69159e-10	-2.73728e-10	-2.73083e-10	-2.65347e-10	-2.74732e-10	-2.64759e-10	-2.61143e-10	-2.58935e-10	-2.58832e-10	-2.59779e-10	-2.6342e-10	-2.65238e-10	-2.6443e-10	-2.72999e-10	-2.64689e-10	-2.64282e-10	-2.74366e-10	-2.72334e-10	-2.71973e-10	-2.63675e-10	-2.64448e-10	-2.70204e-10	-2.65622e-10	-2.67555e-10	-2.73944e-10	-2.82178e-10	-2.76552e-10	-2.78704e-10	-2.74862e-10	-2.77082e-10	-2.71321e-10	-2.72251e-10	-2.6872e-10	-2.76934e-10	-2.79232e-10	-2.67547e-10	-2.68395e-10
-2.88235e-10	-2.85923e-10	-2.84296e-10	-2.8591e-10	-2.84449e-10	-2.87528e-10	-2.82543e-10	-2.78463e-10	-2.75829e-10	-2.70566e-10	-2.77638e-10	-2.81539e-10	-2.76555e-10	-2.70383e-10	-2.63695e-10	-2.65879e-10	-2.70532e-10	-2.69557e-10	-2.67023e-10	-2.6388e-10	-2.67938e-10	-2.63384e-10	-2.63273e-10	-2.69036e-10	-2.67592e-10	-2.77909e-10	-2.78159e-10	-2.82208e-10	-2.71856e-10	-2.77796e-10	-2.76885e-10	-2.79316e-10	-2.83232e-10	-2.83763e-10	-2.83369e-10	-2.70908e-10	-2.65676e-10	-2.73657e-10	-2.7056e-10	-2.75162e-10	-2.71475e-10	-2.81926e-10	-2.77772e-10	-2.82028e-10	-2.78839e-10	-2.7436e-10	-2.64854e-10	-2.6861e-10	-2.6764e-10	-2.68667e-10
-2.82279e-10	-2.82081e-10	-2.79028e-10	-2.77555e-10	-2.86645e-10	-2.76018e-10	-2.68614e-10	-2.81226e-10	-2.79003e-10	-2.85989e-10	-2.83628e-10	-2.78499e-10	-2.74426e-10	-2.79403e-10	-2.71935e-10	-2.73295e-10	-2.76298e-10	-2.6278e-10	-2.60955e-10	-2.5954e-10	-2.61258e-10	-2.56955e-10	-2.68254e-10	-2.73235e-10	-2.84252e-10	-2.84028e-10	-2.77906e-10	-2.76928e-10	-2.70411e-10	-2.6848e-10	-2.77902e-10	-2.70863e-10	-2.68818e-10	-2.78246e-10	-2.70338e-10	-2.70692e-10	-2.69263e-10	-2.76455e-10	-2.75671e-10	-2.75089e-10	-2.72958e-10	-2.74137e-10	-2.73114e-10	-2.63896e-10	-2.70283e-10	-2.72401e-10	-2.56662e-10	-2.67729e-10	-2.65592e-10	-2.6801e-10
-2.75681e-10	-2.78782e-10	-2.75288e-10	-2.73676e-10	-2.77227e-10	-2.77214e-10	-2.74838e-10	-2.75749e-10	-2.76618e-10	-2.77043e-10	-2.75175e-10	-2.70293e-10	-2.63108e-10	-2.70751e-10	-2.76076e-10	-2.73743e-10	-2.65825e-10	-2.62167e-10	-2.58709e-10	-2.67795e-10	-2.72202e-10	-2.70277e-10	-2.62336e-10	-2.71051e-10	-2.74849e-10	-2.73531e-10	-2.76578e-10	-2.71035e-10	-2.72943e-10	-2.71698e-10	-2.74428e-10	-2.72718e-10	-2.77882e-10	-2.76378e-10	-2.72576e-10	-2.70774e-10	-2.71944e-10	-2.71972e-10	-2.80615e-10	-2.74712e-10	-2.80277e-10	-2.72639e-10	-2.68542e-10	-2.6501e-10	-2.67792e-10	-2.6248e-10	-2.7102e-10	-2.64669e-10	-2.60677e-10	-2.64196e-10
-2.80955e-10	-2.83109e-10	-2.80622e-10	-2.84653e-10	-2.77661e-10	-2.82361e-10	-2.79453e-10	-2.71373e-10	-2.83394e-10	-2.85012e-10	-2.79409e-10	-2.7731e-10	-2.85903e-10	-2.77608e-10	-2.71641e-10	-2.73315e-10	-2.75704e-10	-2.62683e-10	-2.7193e-10	-2.69111e-10	-2.85719e-10	-2.87066e-10	-2.81086e-10	-2.81014e-10	-2.78164e-10	-2.8369e-10	-2.82108e-10	-2.77924e-10	-2.71728e-10	-2.80252e-10	-2.76467e-10	-2.69685e-10	-2.69469e-10	-2.71575e-10	-2.68863e-10	-2.71203e-10	-2.71535e-10	-2.67953e-10	-2.6559e-10	-2.71716e-10	-2.85924e-10	-2.81484e-10	-2.79314e-10	-2.79148e-10	-2.6729e-10	-2.68117e-10	-2.77221e-10	-2.76729e-10	-2.7224e-10	-2.77347e-10
-2.73726e-10	-2.7506e-10	-2.79565e-10	-2.77948e-10	-2.80649e-10	-2.8418e-10	-2.77689e-10	-2.75439e-10	-2.69756e-10	-2.74216e-10	-2.7993e-10	-2.74474e-10	-2.73725e-10	-2.80119e-10	-2.76282e-10	-2.82329e-10	-2.77554e-10	-2.79555e-10	-2.76914e-10	-2.7313e-10	-2.77339e-10	-2.70908e-10	-2.6783e-10	-2.68267e-10	-2.66419e-10	-2.74853e-10	-2.70353e-10	-2.75979e-10	-2.73461e-10	-2.69723e-10	-2.65966e-10	-2.70288e-10	-2.66817e-10	-2.6515e-10	-2.69281e-10	-2.76608e-10	-2.78774e-10	-2.74284e-10	-2.75147e-10	-2.80764e-10	-2.81861e-10	-2.82972e-10	-2.89344e-10	-2.81371e-10	-2.76849e-10	-2.76992e-10	-2.83695e-10	-2.85427e-10	-2.78968e-10	-2.75285e-10
-2.6886e-10	-2.76376e-10	-2.65087e-10	-2.75516e-10	-2.80255e-10	-2.78091e-10	-2.76942e-10	-2.82319e-10	-2.70338e-10	-2.6297e-10	-2.65431e-10	-2.71539e-10	-2.68241e-10	-2.68119e-10	-2.7182e-10	-2.60971e-10	-2.73057e-10	-2.75036e-10	-2.66575e-10	-2.63538e-10	-2.66393e-10	-2.73528e-10	-2.68527e-10	-2.65013e-10	-2.65591e-10	-2.70789e-10	-2.83719e-10	-2.8111e-10	-2.73357e-10	-2.86976e-10	-2.80503e-10	-2.75707e-10	-2.82603e-10	-2.79652e-10	-2.70192e-10	-2.69799e-10	-2.8368e-10	-2.80022e-10	-2.84511e-10	-2.81885e-10	-2.74085e-10	-2.76927e-10	-2.7612e-10	-2.79592e-10	-2.82018e-10	-2.83065e-10	-2.77807e-10	-2.80262e-10	-2.73497e-10	-2.67519e-10
-2.75984e-10	-2.73034e-10	-2.70993e-10	-2.73118e-10	-2.73092e-10	-2.68619e-10	-2.67089e-10	-2.69511e-10	-2.62065e-10	-2.68456e-10	-2.70525e-10	-2.71708e-10	-2.71671e-10	-2.79725e-10	-2.74313e-10	-2.73583e-10	-2.76181e-10	-2.69022e-10	-2.79985e-10	-2.76331e-10	-2.81327e-10	-2.68273e-10	-2.69803e-10	-2.75285e-10	-2.70153e-10	-2.72789e-10	-2.70839e-10	-2.69718e-10	-2.7094e-10	-2.65249e-10	-2.75767e-10	-2.76577e-10	-2.80326e-10	-2.79633e-10	-2.80592e-10	-2.77433e-10	-2.84227e-10	-2.87328e-10	-2.76792e-10	-2.69989e-10	-2.67321e-10	-2.71851e-10	-2.73774e-10	-2.71245e-10	-2.70351e-10	-2.75458e-10	-2.71929e-10	-2.69947e-10	-2.77406e-10	-2.79187e-10
-2.74887e-10	-2.68588e-10	-2.65288e-10	-2.71062e-10	-2.81133e-10	-2.71127e-10	-2.65997e-10	-2.63999e-10	-2.66625e-10	-2.70069e-10	-2.63932e-10	-2.75519e-10	-2.80031e-10	-2.78479e-10	-2.73339e-10	-2.76439e-10	-2.72066e-10	-2.72128e-10	-2.79835e-10	-2.76855e-10	-2.75329e-10	-2.69714e-10	-2.66036e-10	-2.75247e-10	-2.73903e-10	-2.76497e-10	-2.75704e-10	-2.72508e-10	-2.7702e-10	-2.77105e-10	-2.76204e-10	-2.64972e-10	-2.65304e-10	-2.64341e-10	-2.8138e-10	-2.71434e-10	-2.74747e-10	-2.69383e-10	-2.73653e-10	-2.77349e-10	-2.68611e-10	-2.63003e-10	-2.65998e-10	-2.69922e-10	-2.73899e-10	-2.6824e-10	-2.69768e-10	-2.68511e-10	-2.76578e-10	-2.77788e-10
-2.79837e-10	-2.72026e-10	-2.65726e-10	-2.66468e-10	-2.69768e-10	-2.64829e-10	-2.69027e-10	-2.67219e-10	-2.69783e-10	-2.69234e-10	-2.68344e-10	-2.70153e-10	-2.78568e-10	-2.7328e-10	-2.82638e-10	-2.75539e-10	-2.75184e-10	-2.75795e-10	-2.74158e-10	-2.80517e-10	-2.83607e-10	-2.77421e-10	-2.79201e-10	-2.76446e-10	-2.8377e-10	-2.81467e-10	-2.77759e-10	-2.82214e-10	-2.86033e-10	-2.81704e-10	-2.75483e-10	-2.73432e-10	-2.76294e-10	-2.7452e-10	-2.68624e-10	-2.66748e-10	-2.75777e-10	-2.73699e-10	-2.77397e-10	-2.83977e-10	-2.87118e-10	-2.79677e-10	-2.74701e-10	-2.72353e-10	-2.72267e-10	-2.75998e-10	-2.68928e-10	-2.62095e-10	-2.73926e-10	-2.77822e-10
-2.63999e-10	-2.67205e-10	-2.67006e-10	-2.73834e-10	-2.65601e-10	-2.71402e-10	-2.68223e-10	-2.68641e-10	-2.63707e-10	-2.75453e-10	-2.80775e-10	-2.75358e-10	-2.6946e-10	-2.7438e-10	-2.76105e-10	-2.78927e-10	-2.83743e-10	-2.7805e-10	-2.83352e-10	-2.86149e-10	-2.81107e-10	-2.74574e-10	-2.79401e-10	-2.75409e-10	-2.75753e-10	-2.83731e-10	-2.84861e-10	-2.78429e-10	-2.70984e-10	-2.73405e-10	-2.75918e-10	-2.76162e-10	-2.7416e-10	-2.73796e-10	-2.74941e-10	-2.74898e-10	-2.58661e-10	-2.65857e-10	-2.6893e-10	-2.58237e-10	-2.65138e-10	-2.63175e-10	-2.66893e-10	-2.64039e-10	-2.66558e-10	-2.71747e-10	-2.67565e-10	-2.7262e-10	-2.74539e-10	-2.80826e-10
-2.63764e-10	-2.66985e-10	-2.68114e-10	-2.62583e-10	-2.59808e-10	-2.61585e-10	-2.76307e-10	-2.72836e-10	-2.6998e-10	-2.67251e-10	-2.76425e-10	-2.79547e-10	-2.77526e-10	-2.84117e-10	-2.81277e-10	-2.85409e-10	-2.73132e-10	-2.69099e-10	-2.80663e-10	-2.82683e-10	-2.82243e-10	-2.79603e-10	-2.74811e-10	-2.73422e-10	-2.81251e-10	-2.83923e-10	-2.73586e-10	-2.78745e-10	-2.7048e-10	-2.60808e-10	-2.69441e-10	-2.74804e-10	-2.79286e-10	-2.83058e-10	-2.77449e-10	-2.7346e-10	-2.70928e-10	-2.69835e-10	-2.73772e-10	-2.8061e-10	-2.73168e-10	-2.84335e-10	-2.70862e-10	-2.63038e-10	-2.64228e-10	-2.73511e-10	-2.72806e-10	-2.77518e-10	-2.88275e-10	-2.86018e-10
-2.61846e-10	-2.6051e-10	-2.60152e-10	-2.66503e-10	-2.65115e-10	-2.64253e-10	-2.72341e-10	-2.6106e-10	-2.59459e-10	-2.64757e-10	-2.70128e-10	-2.63196e-10	-2.61058e-10	-2.70238e-10	-2.71391e-10	-2.68074e-10	-2.66274e-10	-2.63771e-10	-2.68711e-10	-2.72542e-10	-2.75636e-10	-2.68929e-10	-2.65397e-10	-2.76021e-10	-2.72289e-10	-2.68679e-10	-2.68398e-10	-2.80352e-10	-2.79316e-10	-2.69439e-10	-2.72152e-10	-2.73148e-10	-2.71805e-10	-2.74355e-10	-2.85355e-10	-2.72963e-10	-2.68132e-10	-2.65874e-10	-2.63408e-10	-2.70486e-10	-2.72504e-10	-2.6493e-10	-2.79966e-10	-2.81595e-10	-2.72173e-10	-2.76168e-10	-2.81582e-10	-2.79525e-10	-2.88374e-10	-2.817e-10
-2.72828e-10	-2.75476e-10	-2.71967e-10	-2.70309e-10	-2.71731e-10	-2.72816e-10	-2.69902e-10	-2.79309e-10	-2.70184e-10	-2.72679e-10	-2.74953e-10	-2.76326e-10	-2.75825e-10	-2.80693e-10	-2.67478e-10	-2.75005e-10	-2.78403e-10	-2.83484e-10	-2.83022e-10	-2.77769e-10	-2.80339e-10	-2.79212e-10	-2.8449e-10	-2.76358e-10	-2.84786e-10	-2.81212e-10	-2.82876e-10	-2.76968e-10	-2.732e-10	-2.7361e-10	-2.82749e-10	-2.75338e-10	-2.66754e-10	-2.60387e-10	-2.65505e-10	-2.65945e-10	-2.71849e-10	-2.80438e-10	-2.76622e-10	-2.71868e-10	-2.77538e-10	-2.76506e-10	-2.7793e-10	-2.81316e-10	-2.76538e-10	-2.76958e-10	-2.83249e-10	-2.8314e-10	-2.87241e-10	-2.9187e-10
-2.62616e-10	-2.67201e-10	-2.68419e-10	-2.70986e-10	-2.77833e-10	-2.70574e-10	-2.77044e-10	-2.80363e-10	-2.74415e-10	-2.72519e-10	-2.77159e-10	-2.78427e-10	-2.74725e-10	-2.75646e-10	-2.80373e-10	-2.80945e-10	-2.77635e-10	-2.76764e-10	-2.78352e-10	-2.82276e-10	-2.78948e-10	-2.84382e-10	-2.68116e-10	-2.68031e-10	-2.70165e-10	-2.76216e-10	-2.75196e-10	-2.66726e-10	-2.65465e-10	-2.67467e-10	-2.65298e-10	-2.73952e-10	-2.79808e-10	-2.77174e-10	-2.69848e-10	-2.74272e-10	-2.74824e-10	-2.72917e-10	-2.70669e-10	-2.72617e-10	-2.6926e-10	-2.61822e-10	-2.69654e-10	-2.7117e-10	-2.72967e-10	-2.74054e-10	-2.77299e-10	-2.8183e-10	-2.83178e-10	-2.81566e-10
-2.85131e-10	-2.71726e-10	-2.66937e-10	-2.72383e-10	-2.76643e-10	-2.74184e-10	-2.69347e-10	-2.73668e-10	-2.74016e-10	-2.6943e-10	-2.82378e-10	-2.78784e-10	-2.73285e-10	-2.70082e-10	-2.65021e-10	-2.73346e-10	-2.61826e-10	-2.71662e-10	-2.67164e-10	-2.6715e-10	-2.71085e-10	-2.72152e-10	-2.69514e-10	-2.66959e-10	-2.77528e-10	-2.74433e-10	-2.73499e-10	-2.74186e-10	-2.73067e-10	-2.72502e-10	-2.68352e-10	-2.66375e-10	-2.67183e-10	-2.71923e-10	-2.73595e-10	-2.71215e-10	-2.69462e-10	-2.76803e-10	-2.71763e-10	-2.73964e-10	-2.76561e-10	-2.85793e-10	-2.86534e-10	-2.80887e-10	-2.84568e-10	-2.80616e-10	-2.8494e-10	-2.84199e-10	-2.83536e-10	-2.99587e-10
-2.77208e-10	-2.82294e-10	-2.80096e-10	-2.74791e-10	-2.75044e-10	-2.72062e-10	-2.67324e-10	-2.72236e-10	-2.70659e-10	-2.71651e-10	-2.73958e-10	-2.73522e-10	-2.83046e-10	-2.7961e-10	-2.83081e-10	-2.79679e-10	-2.75585e-10	-2.77074e-10	-2.66047e-10	-2.63574e-10	-2.76567e-10	-2.68014e-10	-2.5814e-10	-2.68725e-10	-2.75734e-10	-2.6694e-10	-2.75697e-10	-2.75456e-10	-2.70929e-10	-2.72692e-10	-2.70898e-10	-2.72473e-10	-2.78306e-10	-2.67928e-10	-2.68165e-10	-2.71144e-10	-2.70306e-10	-2.68887e-10	-2.76591e-10	-2.7771e-10	-2.79126e-10	-2.7836e-10	-2.7618e-10	-2.80707e-10	-2.80534e-10	-2.78945e-10	-2.96301e-10	-3.01613e-10	-2.95971e-10	-2.99677e-10
-2.61735e-10	-2.65495e-10	-2.66915e-10	-2.6894e-10	-2.72259e-10	-2.7528e-10	-2.70541e-10	-2.71653e-10	-2.72575e-10	-2.75211e-10	-2.82381e-10	-2.79815e-10	-2.74576e-10	-2.66305e-10	-2.65855e-10	-2.73495e-10	-2.8269e-10	-2.73936e-10	-2.75356e-10	-2.72244e-10	-2.72234e-10	-2.74674e-10	-2.69773e-10	-2.67e-10	-2.66137e-10	-2.65382e-10	-2.68539e-10	-2.67802e-10	-2.66324e-10	-2.67088e-10	-2.62342e-10	-2.81543e-10	-2.71849e-10	-2.76806e-10	-2.79179e-10	-2.75253e-10	-2.75824e-10	-2.70764e-10	-2.74354e-10	-2.71894e-10	-2.7825e-10	-2.7528e-10	-2.79702e-10	-2.74817e-10	-2.76364e-10	-2.79509e-10	-2.86329e-10	-2.79217e-10	-2.84663e-10	-3.04884e-10
-2.75149e-10	-2.7401e-10	-2.73009e-10	-2.75731e-10	-2.73037e-10	-2.73476e-10	-2.76501e-10	-2.75208e-10	-2.75953e-10	-2.73593e-10	-2.78554e-10	-2.7709e-10	-2.77136e-10	-2.75323e-10	-2.7522e-10	-2.7514e-10	-2.66561e-10	-2.76959e-10	-2.72574e-10	-2.70479e-10	-2.71639e-10	-2.71422e-10	-2.64612e-10	-2.67385e-10	-2.72229e-10	-2.69323e-10	-2.71471e-10	-2.78124e-10	-2.81285e-10	-2.75858e-10	-2.65124e-10	-2.67035e-10	-2.71622e-10	-2.81393e-10	-2.74998e-10	-2.74071e-10	-2.68525e-10	-2.81369e-10	-2.86323e-10	-2.77464e-10	-2.74368e-10	-2.76878e-10	-2.80999e-10	-2.87067e-10	-2.86922e-10	-2.89124e-10	-2.93438e-10	-3.02312e-10	-3.02668e-10	-3.10355e-10
-2.62871e-10	-2.56076e-10	-2.57731e-10	-2.61886e-10	-2.62254e-10	-2.71345e-10	-2.77196e-10	-2.75615e-10	-2.70097e-10	-2.78583e-10	-2.7091e-10	-2.7346e-10	-2.69293e-10	-2.77738e-10	-2.68983e-10	-2.75584e-10	-2.81292e-10	-2.71932e-10	-2.69285e-10	-2.71233e-10	-2.71822e-10	-2.69405e-10	-2.73867e-10	-2.77048e-10	-2.74827e-10	-2.6945e-10	-2.79139e-10	-2.71204e-10	-2.63988e-10	-2.64926e-10	-2.64017e-10	-2.65182e-10	-2.67371e-10	-2.86782e-10	-2.77653e-10	-2.76932e-10	-2.75692e-10	-2.78132e-10	-2.81201e-10	-2.86893e-10	-2.88349e-10	-2.98197e-10	-2.93141e-10	-2.99164e-10	-2.96611e-10	-2.94495e-10	-3.0165e-10	-3.12899e-10	-3.12638e-10	-3.11124e-10
-2.81327e-10	-2.76259e-10	-2.75145e-10	-2.81126e-10	-2.79637e-10	-2.8174e-10	-2.79702e-10	-2.78833e-10	-2.76056e-10	-2.72563e-10	-2.71713e-10	-2.777e-10	-2.74467e-10	-2.80003e-10	-2.78989e-10	-2.82383e-10	-2.80513e-10	-2.70082e-10	-2.75776e-10	-2.8194e-10	-2.76425e-10	-2.73248e-10	-2.68644e-10	-2.73628e-10	-2.67936e-10	-2.63036e-10	-2.61025e-10	-2.60036e-10	-2.634e-10	-2.60157e-10	-2.67767e-10	-2.79123e-10	-2.8683e-10	-2.82561e-10	-2.74889e-10	-2.76047e-10	-2.79261e-10	-2.86687e-10	-2.87706e-10	-2.8652e-10	-2.86036e-10	-2.93534e-10	-2.95384e-10	-2.94516e-10	-2.99118e-10	-3.10327e-10	-3.12005e-10	-3.11891e-10	-3.12596e-10	-3.09532e-10
-2.7825e-10	-2.74339e-10	-2.78465e-10	-2.78246e-10	-2.78359e-10	-2.77716e-10	-2.79246e-10	-2.83566e-10	-2.74699e-10	-2.81467e-10	-2.78534e-10	-2.70642e-10	-2.7925e-10	-2.76833e-10	-2.84087e-10	-2.82719e-10	-2.7431e-10	-2.75121e-10	-2.71306e-10	-2.77051e-10	-2.76398e-10	-2.71848e-10	-2.75472e-10	-2.84092e-10	-2.78117e-10	-2.74745e-10	-2.78563e-10	-2.73319e-10	-2.72757e-10	-2.72494e-10	-2.66353e-10	-2.80968e-10	-2.80851e-10	-2.76266e-10	-2.75885e-10	-2.77223e-10	-2.84763e-10	-2.8559e-10	-2.76686e-10	-2.8437e-10	-2.94397e-10	-2.95675e-10	-2.89402e-10	-2.98585e-10	-3.15084e-10	-3.19262e-10	-3.16189e-10	-3.06447e-10	-3.10577e-10	-3.12519e-10
-2.79241e-10	-2.8153e-10	-2.78713e-10	-2.73996e-10	-2.73546e-10	-2.84112e-10	-2.66049e-10	-2.7459e-10	-2.72754e-10	-2.72406e-10	-2.80315e-10	-2.82866e-10	-2.76789e-10	-2.72214e-10	-2.70364e-10	-2.7249e-10	-2.6981e-10	-2.69477e-10	-2.70964e-10	-2.71102e-10	-2.72632e-10	-2.68272e-10	-2.66129e-10	-2.72016e-10	-2.76076e-10	-2.72068e-10	-2.73581e-10	-2.71742e-10	-2.72441e-10	-2.68966e-10	-2.73448e-10	-2.72666e-10	-2.68594e-10	-2.69948e-10	-2.63128e-10	-2.748e-10	-2.89438e-10	-2.87056e-10	-2.88116e-10	-2.86682e-10	-2.98254e-10	-2.92474e-10	-3.0779e-10	-3.13903e-10	-3.09069e-10	-3.124e-10	-3.16942e-10	-3.06254e-10	-3.02303e-10	-2.92442e-10
-2.68258e-10	-2.65765e-10	-2.62048e-10	-2.69202e-10	-2.86805e-10	-2.75544e-10	-2.79719e-10	-2.83868e-10	-2.73724e-10	-2.69649e-10	-2.71803e-10	-2.70334e-10	-2.75479e-10	-2.75498e-10	-2.73815e-10	-2.78153e-10	-2.78817e-10	-2.76053e-10	-2.71041e-10	-2.72614e-10	-2.71956e-10	-2.75224e-10	-2.74055e-10	-2.73918e-10	-2.68507e-10	-2.72506e-10	-2.67691e-10	-2.76845e-10	-2.79935e-10	-2.776e-10	-2.84351e-10	-2.69669e-10	-2.80171e-10	-2.79683e-10	-2.84566e-10	-2.83032e-10	-2.86884e-10	-2.91245e-10	-2.95098e-10	-3.03601e-10	-3.16925e-10	-3.18552e-10	-3.19723e-10	-3.16836e-10	-3.10589e-10	-3.10451e-10	-3.10649e-10	-2.95821e-10	-2.86023e-10	-2.79799e-10
-2.65613e-10	-2.70494e-10	-2.67206e-10	-2.71094e-10	-2.68384e-10	-2.74264e-10	-2.72736e-10	-2.69892e-10	-2.74111e-10	-2.83986e-10	-2.75361e-10	-2.8001e-10	-2.75399e-10	-2.79476e-10	-2.78775e-10	-2.76219e-10	-2.84541e-10	-2.76231e-10	-2.69937e-10	-2.66901e-10	-2.738e-10	-2.6814e-10	-2.76859e-10	-2.77166e-10	-2.77165e-10	-2.78997e-10	-2.73826e-10	-2.72665e-10	-2.78951e-10	-2.75635e-10	-2.7996e-10	-2.86441e-10	-2.80974e-10	-2.74711e-10	-2.77369e-10	-2.87627e-10	-2.94827e-10	-2.89641e-10	-3.00285e-10	-3.11805e-10	-3.14323e-10	-3.16928e-10	-3.16195e-10	-3.05734e-10	-3.03708e-10	-2.97583e-10	-2.98096e-10	-2.89795e-10	-2.80919e-10	-2.72816e-10
-2.64142e-10	-2.68557e-10	-2.71065e-10	-2.70762e-10	-2.67373e-10	-2.62749e-10	-2.75285e-10	-2.84444e-10	-2.77714e-10	-2.80358e-10	-2.83897e-10	-2.83902e-10	-2.72673e-10	-2.69289e-10	-2.65898e-10	-2.7105e-10	-2.67713e-10	-2.70979e-10	-2.70502e-10	-2.69335e-10	-2.65743e-10	-2.64514e-10	-2.58082e-10	-2.65785e-10	-2.62834e-10	-2.68365e-10	-2.75296e-10	-2.64281e-10	-2.66032e-10	-2.674e-10	-2.6413e-10	-2.7455e-10	-2.81274e-10	-2.85947e-10	-2.9101e-10	-2.92849e-10	-2.97337e-10	-3.03507e-10	-2.98791e-10	-3.09778e-10	-3.24398e-10	-3.19042e-10	-3.10866e-10	-3.00126e-10	-2.97999e-10	-2.81664e-10	-2.71771e-10	-2.5947e-10	-2.57949e-10	-2.44647e-10
-2.69836e-10	-2.74677e-10	-2.80074e-10	-2.66969e-10	-2.63435e-10	-2.721e-10	-2.72751e-10	-2.7041e-10	-2.78451e-10	-2.69054e-10	-2.66991e-10	-2.76132e-10	-2.75297e-10	-2.79098e-10	-2.84127e-10	-2.79858e-10	-2.68404e-10	-2.70753e-10	-2.74859e-10	-2.73683e-10	-2.73049e-10	-2.61391e-10	-2.72174e-10	-2.74332e-10	-2.82936e-10	-2.79002e-10	-2.78917e-10	-2.77216e-10	-2.76095e-10	-2.79342e-10	-2.80077e-10	-2.9063e-10	-2.8601e-10	-2.92043e-10	-2.96847e-10	-3.09136e-10	-3.12855e-10	-3.21325e-10	-3.25142e-10	-3.33329e-10	-3.29638e-10	-3.25934e-10	-3.20226e-10	-2.98863e-10	-2.77353e-10	-2.8193e-10	-2.73583e-10	-2.62774e-10	-2.47987e-10	-2.39055e-10
-2.83692e-10	-2.74116e-10	-2.73983e-10	-2.73545e-10	-2.75331e-10	-2.7663e-10	-2.71841e-10	-2.64625e-10	-2.6671e-10	-2.70991e-10	-2.69889e-10	-2.80209e-10	-2.84648e-10	-2.76274e-10	-2.75851e-10	-2.7418e-10	-2.67834e-10	-2.65158e-10	-2.65172e-10	-2.75547e-10	-2.77748e-10	-2.80013e-10	-2.64096e-10	-2.74771e-10	-2.83875e-10	-2.77919e-10	-2.76097e-10	-2.82515e-10	-2.83489e-10	-2.92667e-10	-2.92409e-10	-2.9659e-10	-2.84866e-10	-2.89869e-10	-2.93875e-10	-3.00715e-10	-3.07695e-10	-3.19231e-10	-3.21508e-10	-3.19533e-10	-3.17499e-10	-3.04404e-10	-3.00199e-10	-2.79821e-10	-2.66396e-10	-2.5975e-10	-2.52693e-10	-2.39297e-10	-2.2984e-10	-2.36005e-10
-2.65944e-10	-2.72898e-10	-2.77973e-10	-2.71072e-10	-2.80538e-10	-2.82379e-10	-2.8054e-10	-2.7071e-10	-2.68435e-10	-2.72218e-10	-2.71728e-10	-2.70897e-10	-2.81376e-10	-2.82431e-10	-2.72396e-10	-2.77079e-10	-2.77302e-10	-2.78899e-10	-2.77267e-10	-2.76848e-10	-2.78686e-10	-2.82984e-10	-2.84424e-10	-2.78301e-10	-2.86232e-10	-2.84767e-10	-2.85386e-10	-2.85529e-10	-2.77396e-10	-2.87753e-10	-3.03357e-10	-2.9701e-10	-2.94604e-10	-3.04357e-10	-3.16092e-10	-3.17986e-10	-3.19765e-10	-3.15978e-10	-3.15722e-10	-3.0857e-10	-3.01922e-10	-2.95539e-10	-2.81671e-10	-2.64135e-10	-2.63476e-10	-2.55431e-10	-2.36018e-10	-2.24067e-10	-2.27905e-10	-2.30201e-10
-2.85226e-10	-2.7557e-10	-2.78768e-10	-2.73573e-10	-2.73591e-10	-2.73123e-10	-2.69845e-10	-2.69704e-10	-2.80292e-10	-2.66657e-10	-2.61077e-10	-2.72646e-10	-2.82273e-10	-2.80538e-10	-2.78468e-10	-2.71085e-10	-2.73164e-10	-2.72942e-10	-2.72544e-10	-2.67974e-10	-2.75331e-10	-2.83604e-10	-2.82869e-10	-2.75882e-10	-2.799e-10	-2.81049e-10	-2.85168e-10	-2.93603e-10	-2.87692e-10	-2.92847e-10	-2.9509e-10	-2.97229e-10	-3.01697e-10	-3.05557e-10	-3.14609e-10	-3.13058e-10	-3.2176e-10	-3.15828e-10	-3.13289e-10	-3.02811e-10	-2.96905e-10	-2.83143e-10	-2.76469e-10	-2.691e-10	-2.53814e-10	-2.40755e-10	-2.31129e-10	-2.29996e-10	-2.32854e-10	-2.22124e-10
[truncated: 462 more columns]

## Sheet: 5a_MetaData
# Width: 6.01 µm
# Height: 4.81 µm
# Value units: m

## Sheet: 5b_ACos
-3.93629e-10	-3.83497e-10	-3.8668e-10	-3.84192e-10	-3.90855e-10	-3.91506e-10	-3.94903e-10	-3.83039e-10	-3.82789e-10	-3.7959e-10	-3.75146e-10	-3.80385e-10	-3.81641e-10	-3.86004e-10	-3.8219e-10	-3.84204e-10	-3.80358e-10	-3.76554e-10	-3.85988e-10	-3.87786e-10	-3.85792e-10	-3.94065e-10	-3.90134e-10	-3.91387e-10	-3.82752e-10	-3.8815e-10	-3.73499e-10	-3.73655e-10	-3.8222e-10	-3.83167e-10	-3.80771e-10	-3.75791e-10	-3.77887e-10	-3.91084e-10	-3.86525e-10	-3.82755e-10	-3.86503e-10	-3.86188e-10	-3.82552e-10	-3.85446e-10	-3.8805e-10	-3.87405e-10	-3.8863e-10	-3.79208e-10	-3.83402e-10	-3.87214e-10	-3.88259e-10	-3.90028e-10	-3.8235e-10	-3.77886e-10
-3.88361e-10	-3.83195e-10	-3.76792e-10	-3.76948e-10	-3.83656e-10	-3.7467e-10	-3.77524e-10	-3.70668e-10	-3.6911e-10	-3.67797e-10	-3.79217e-10	-3.83413e-10	-3.81303e-10	-3.80489e-10	-3.77547e-10	-3.82989e-10	-3.8764e-10	-3.84262e-10	-3.84936e-10	-3.81725e-10	-3.80233e-10	-3.83183e-10	-3.86986e-10	-3.81571e-10	-3.77366e-10	-3.85837e-10	-3.85896e-10	-3.86281e-10	-3.86619e-10	-3.85386e-10	-3.84838e-10	-3.80765e-10	-3.76794e-10	-3.75836e-10	-3.75878e-10	-3.84727e-10	-3.85521e-10	-3.8027e-10	-3.85744e-10	-3.9721e-10	-3.86968e-10	-3.91351e-10	-3.84625e-10	-3.84255e-10	-3.75733e-10	-3.75323e-10	-3.86116e-10	-3.91155e-10	-3.87784e-10	-3.80995e-10
-3.68764e-10	-3.76454e-10	-3.75958e-10	-3.80118e-10	-3.85508e-10	-3.8747e-10	-3.893e-10	-3.97266e-10	-3.8121e-10	-3.7158e-10	-3.79374e-10	-3.90238e-10	-3.84606e-10	-3.83051e-10	-3.7171e-10	-3.78854e-10	-3.77562e-10	-3.77251e-10	-3.80814e-10	-3.81795e-10	-3.85867e-10	-3.81498e-10	-3.77977e-10	-3.86851e-10	-3.90517e-10	-3.83284e-10	-3.91154e-10	-3.94479e-10	-4.02533e-10	-3.96642e-10	-3.93736e-10	-3.93312e-10	-3.883e-10	-3.96956e-10	-3.95719e-10	-3.9023e-10	-3.93349e-10	-3.93202e-10	-3.87624e-10	-3.93216e-10	-3.87737e-10	-3.8425e-10	-3.81693e-10	-3.80613e-10	-3.83516e-10	-3.84419e-10	-3.92835e-10	-3.94111e-10	-3.8057e-10	-3.82403e-10
-3.85155e-10	-3.77685e-10	-3.67801e-10	-3.79697e-10	-3.80975e-10	-3.81512e-10	-3.88215e-10	-3.86924e-10	-3.73158e-10	-3.77688e-10	-3.75695e-10	-3.76348e-10	-3.75194e-10	-3.75813e-10	-3.66852e-10	-3.66317e-10	-3.75773e-10	-3.79344e-10	-3.76487e-10	-3.7014e-10	-3.81362e-10	-3.89176e-10	-3.82214e-10	-3.81257e-10	-3.83797e-10	-3.89708e-10	-3.91748e-10	-3.98314e-10	-3.88974e-10	-3.9436e-10	-3.89063e-10	-3.85512e-10	-3.87886e-10	-3.84245e-10	-3.77922e-10	-3.762e-10	-3.78065e-10	-3.85889e-10	-3.85464e-10	-3.86845e-10	-3.80795e-10	-3.77783e-10	-3.76572e-10	-3.82816e-10	-3.79148e-10	-3.84492e-10	-3.84202e-10	-3.8529e-10	-3.78235e-10	-3.78354e-10
-3.72512e-10	-3.76233e-10	-3.7518e-10	-3.7139e-10	-3.8057e-10	-3.73805e-10	-3.76154e-10	-3.75855e-10	-3.80727e-10	-3.84511e-10	-3.88626e-10	-3.81666e-10	-3.76679e-10	-3.74687e-10	-3.80121e-10	-3.81825e-10	-3.76813e-10	-3.80679e-10	-3.81487e-10	-3.84007e-10	-3.71909e-10	-3.81774e-10	-3.74132e-10	-3.80913e-10	-3.90306e-10	-3.87571e-10	-3.83417e-10	-3.90074e-10	-3.8649e-10	-3.80329e-10	-3.77609e-10	-3.79693e-10	-3.87291e-10	-3.86394e-10	-3.80055e-10	-3.8659e-10	-3.91744e-10	-3.84766e-10	-3.8528e-10	-3.84176e-10	-3.7467e-10	-3.7092e-10	-3.68667e-10	-3.79621e-10	-3.71974e-10	-3.78733e-10	-3.82219e-10	-3.83364e-10	-3.91946e-10	-3.94619e-10
-3.80881e-10	-3.86228e-10	-3.79376e-10	-3.75779e-10	-3.82104e-10	-3.68193e-10	-3.79608e-10	-3.76279e-10	-3.8883e-10	-3.84402e-10	-3.76764e-10	-3.8389e-10	-3.68371e-10	-3.70115e-10	-3.8869e-10	-3.90087e-10	-3.98708e-10	-3.96905e-10	-3.91014e-10	-3.79211e-10	-3.7337e-10	-3.69073e-10	-3.73092e-10	-3.74905e-10	-3.83555e-10	-3.93914e-10	-3.97608e-10	-3.86714e-10	-3.82311e-10	-3.86344e-10	-3.85972e-10	-3.76055e-10	-3.7502e-10	-3.86757e-10	-3.72419e-10	-3.80139e-10	-3.83369e-10	-3.7165e-10	-3.71257e-10	-3.71209e-10	-3.68745e-10	-3.72242e-10	-3.74662e-10	-3.72163e-10	-3.74083e-10	-3.77254e-10	-3.84771e-10	-3.90108e-10	-3.86881e-10	-3.81093e-10
-3.89985e-10	-3.91364e-10	-3.8377e-10	-3.85355e-10	-3.83876e-10	-3.85228e-10	-3.87077e-10	-3.84078e-10	-3.88472e-10	-3.81329e-10	-3.78246e-10	-3.73055e-10	-3.59953e-10	-3.75158e-10	-3.90332e-10	-3.8656e-10	-3.87515e-10	-3.81175e-10	-3.78431e-10	-3.77763e-10	-3.76742e-10	-3.79948e-10	-3.80013e-10	-3.88839e-10	-3.8707e-10	-3.84018e-10	-3.74628e-10	-3.79061e-10	-3.75274e-10	-3.73867e-10	-3.76419e-10	-3.90845e-10	-3.85815e-10	-3.8472e-10	-3.85413e-10	-3.85252e-10	-3.88896e-10	-3.81684e-10	-3.77546e-10	-3.68859e-10	-3.70001e-10	-3.63047e-10	-3.74695e-10	-3.76612e-10	-3.84463e-10	-3.91149e-10	-3.91356e-10	-3.82451e-10	-3.84301e-10	-3.85232e-10
-3.79098e-10	-3.74876e-10	-3.71996e-10	-3.80321e-10	-3.8267e-10	-3.83663e-10	-3.87928e-10	-3.98248e-10	-3.91414e-10	-3.78231e-10	-3.71132e-10	-3.6502e-10	-3.71949e-10	-3.78776e-10	-3.88648e-10	-3.99701e-10	-3.9749e-10	-3.88105e-10	-3.80617e-10	-3.85296e-10	-3.85671e-10	-3.86116e-10	-3.93178e-10	-4.01297e-10	-3.9335e-10	-3.89211e-10	-3.80352e-10	-3.76789e-10	-3.66633e-10	-3.73991e-10	-3.78533e-10	-3.8204e-10	-3.91352e-10	-3.93831e-10	-3.95055e-10	-3.809e-10	-3.78964e-10	-3.72029e-10	-3.66378e-10	-3.66475e-10	-3.70622e-10	-3.73738e-10	-3.82982e-10	-3.92132e-10	-3.83873e-10	-3.87027e-10	-3.86873e-10	-3.74672e-10	-3.76775e-10	-3.83523e-10
-3.76793e-10	-3.74742e-10	-3.87006e-10	-3.84195e-10	-3.79281e-10	-3.94316e-10	-3.88634e-10	-3.93232e-10	-3.84781e-10	-3.85744e-10	-3.86835e-10	-3.92125e-10	-3.88239e-10	-3.83191e-10	-3.94227e-10	-3.89337e-10	-3.96063e-10	-3.85581e-10	-3.7865e-10	-3.74812e-10	-3.83559e-10	-3.83539e-10	-3.9107e-10	-3.86901e-10	-3.92109e-10	-3.76831e-10	-3.75343e-10	-3.85356e-10	-3.79514e-10	-3.85293e-10	-3.87465e-10	-3.89446e-10	-3.9595e-10	-3.94094e-10	-3.88909e-10	-3.95951e-10	-3.816e-10	-3.78061e-10	-3.66122e-10	-3.75666e-10	-3.77827e-10	-3.73345e-10	-3.88537e-10	-3.92911e-10	-3.92404e-10	-3.88097e-10	-3.72377e-10	-3.90914e-10	-3.83679e-10	-3.84437e-10
-3.80012e-10	-3.72875e-10	-3.76142e-10	-3.77533e-10	-3.83541e-10	-3.80988e-10	-3.7591e-10	-3.72892e-10	-3.6776e-10	-3.6069e-10	-3.68809e-10	-3.75127e-10	-3.75702e-10	-3.80948e-10	-3.83587e-10	-3.88917e-10	-3.82963e-10	-3.84875e-10	-3.81498e-10	-3.81536e-10	-3.87962e-10	-3.8896e-10	-3.85344e-10	-3.71467e-10	-3.68267e-10	-3.82664e-10	-3.73576e-10	-3.76199e-10	-3.80026e-10	-3.83837e-10	-3.88971e-10	-3.95251e-10	-3.91131e-10	-3.89909e-10	-3.78516e-10	-3.73752e-10	-3.72241e-10	-3.7897e-10	-3.79661e-10	-3.7601e-10	-3.7992e-10	-3.83444e-10	-3.83036e-10	-3.9044e-10	-3.918e-10	-3.93236e-10	-3.89982e-10	-3.86685e-10	-3.7976e-10	-3.83938e-10
-3.85375e-10	-3.78891e-10	-3.77201e-10	-3.82289e-10	-3.83278e-10	-3.75546e-10	-3.73426e-10	-3.78477e-10	-3.76528e-10	-3.75499e-10	-3.70763e-10	-3.80035e-10	-3.79199e-10	-3.73216e-10	-3.76032e-10	-3.8023e-10	-3.7328e-10	-3.68529e-10	-3.67644e-10	-3.72651e-10	-3.7333e-10	-3.70331e-10	-3.63549e-10	-3.63908e-10	-3.74173e-10	-3.70025e-10	-3.76714e-10	-3.70694e-10	-3.74123e-10	-3.77578e-10	-3.86071e-10	-3.9915e-10	-3.95826e-10	-3.84955e-10	-3.80468e-10	-3.73474e-10	-3.81688e-10	-3.80454e-10	-3.99097e-10	-3.9547e-10	-3.92264e-10	-3.95968e-10	-3.90092e-10	-3.84448e-10	-3.89234e-10	-3.78623e-10	-3.75895e-10	-3.8287e-10	-3.87356e-10	-3.87642e-10
-3.80641e-10	-3.81511e-10	-3.75746e-10	-3.70548e-10	-3.67331e-10	-3.65508e-10	-3.82323e-10	-3.81935e-10	-3.78108e-10	-3.82298e-10	-3.83981e-10	-3.82302e-10	-3.77887e-10	-3.75019e-10	-3.68619e-10	-3.73231e-10	-3.78769e-10	-3.78617e-10	-3.87671e-10	-3.89605e-10	-3.80284e-10	-3.81521e-10	-3.73899e-10	-3.72196e-10	-3.75609e-10	-3.89691e-10	-3.78918e-10	-3.90593e-10	-3.92171e-10	-3.86317e-10	-3.82542e-10	-3.87904e-10	-4.02616e-10	-3.94287e-10	-3.88252e-10	-3.80594e-10	-3.83405e-10	-3.88963e-10	-3.95381e-10	-3.87225e-10	-3.76055e-10	-3.8164e-10	-3.88059e-10	-3.82631e-10	-3.74503e-10	-3.78001e-10	-3.77153e-10	-3.78523e-10	-3.79835e-10	-3.80689e-10
-3.83878e-10	-3.86185e-10	-3.72719e-10	-3.76894e-10	-3.71145e-10	-3.74636e-10	-3.78578e-10	-3.79154e-10	-3.84804e-10	-3.87066e-10	-3.84175e-10	-3.76786e-10	-3.78988e-10	-3.67703e-10	-3.72706e-10	-3.86639e-10	-3.84035e-10	-3.96212e-10	-3.95051e-10	-3.8836e-10	-3.77561e-10	-3.85516e-10	-3.6983e-10	-3.76524e-10	-3.83313e-10	-3.92268e-10	-3.89178e-10	-3.86444e-10	-3.93415e-10	-3.8168e-10	-3.8684e-10	-3.88546e-10	-3.92426e-10	-3.84813e-10	-3.86364e-10	-3.85334e-10	-3.92501e-10	-3.90637e-10	-3.90724e-10	-3.87225e-10	-3.82117e-10	-3.8018e-10	-3.75085e-10	-3.83895e-10	-3.72172e-10	-3.72539e-10	-3.74903e-10	-3.79645e-10	-3.77244e-10	-3.83345e-10
-3.85915e-10	-3.81981e-10	-3.74005e-10	-3.67625e-10	-3.66235e-10	-3.64987e-10	-3.81586e-10	-3.85852e-10	-3.81516e-10	-3.67578e-10	-3.67442e-10	-3.69589e-10	-3.76244e-10	-3.80332e-10	-3.82649e-10	-3.78151e-10	-3.81188e-10	-3.84253e-10	-3.85529e-10	-3.83558e-10	-3.88114e-10	-3.84957e-10	-3.85105e-10	-3.89627e-10	-3.88843e-10	-3.82474e-10	-3.90797e-10	-3.85836e-10	-3.83295e-10	-3.79989e-10	-3.8191e-10	-3.86034e-10	-3.90865e-10	-3.81062e-10	-3.83097e-10	-3.74946e-10	-3.78392e-10	-3.85866e-10	-3.81497e-10	-3.74061e-10	-3.78122e-10	-3.82111e-10	-3.85154e-10	-3.90502e-10	-3.80546e-10	-3.73795e-10	-3.78827e-10	-3.77777e-10	-3.79093e-10	-3.86448e-10
-3.74106e-10	-3.69947e-10	-3.68431e-10	-3.63089e-10	-3.67554e-10	-3.64064e-10	-3.71983e-10	-3.72075e-10	-3.74195e-10	-3.75573e-10	-3.6972e-10	-3.76775e-10	-3.7673e-10	-3.81259e-10	-3.88057e-10	-3.83267e-10	-3.74401e-10	-3.83715e-10	-3.79166e-10	-3.7589e-10	-3.83978e-10	-3.91572e-10	-3.92237e-10	-3.90112e-10	-3.7912e-10	-3.91321e-10	-3.82311e-10	-3.84252e-10	-3.78839e-10	-3.80206e-10	-3.89356e-10	-3.91878e-10	-3.92261e-10	-3.95577e-10	-3.86741e-10	-3.8002e-10	-3.84702e-10	-3.72309e-10	-3.76502e-10	-3.7973e-10	-3.78765e-10	-3.80645e-10	-3.81099e-10	-3.79209e-10	-3.70755e-10	-3.66219e-10	-3.74281e-10	-3.77268e-10	-3.82788e-10	-3.81338e-10
-3.7892e-10	-3.72438e-10	-3.72029e-10	-3.84287e-10	-3.76366e-10	-3.70308e-10	-3.77101e-10	-3.72764e-10	-3.77546e-10	-3.80562e-10	-3.8403e-10	-3.7805e-10	-3.8448e-10	-3.85639e-10	-3.83466e-10	-3.82777e-10	-3.84322e-10	-3.80544e-10	-3.82828e-10	-3.83554e-10	-3.87344e-10	-3.90119e-10	-3.76987e-10	-3.84783e-10	-3.81425e-10	-3.83428e-10	-3.84506e-10	-3.84894e-10	-3.80875e-10	-3.78017e-10	-3.76045e-10	-3.72168e-10	-3.772e-10	-3.76201e-10	-3.79934e-10	-3.74022e-10	-3.85999e-10	-3.78678e-10	-3.74701e-10	-3.81491e-10	-3.77522e-10	-3.77788e-10	-3.7783e-10	-3.73421e-10	-3.69053e-10	-3.73075e-10	-3.70366e-10	-3.72792e-10	-3.77624e-10	-3.84186e-10
-3.87139e-10	-3.79172e-10	-3.89467e-10	-3.79371e-10	-3.72772e-10	-3.7837e-10	-3.72108e-10	-3.77518e-10	-3.84055e-10	-3.82502e-10	-3.91604e-10	-3.80268e-10	-3.76832e-10	-3.74708e-10	-3.8127e-10	-3.78641e-10	-3.79839e-10	-3.8524e-10	-3.81872e-10	-3.86498e-10	-3.81664e-10	-3.83793e-10	-3.77362e-10	-3.86341e-10	-3.86553e-10	-3.76817e-10	-3.84854e-10	-3.89715e-10	-3.75075e-10	-3.69155e-10	-3.64826e-10	-3.66734e-10	-3.69386e-10	-3.75514e-10	-3.67285e-10	-3.7609e-10	-3.75274e-10	-3.71084e-10	-3.69868e-10	-3.73316e-10	-3.85345e-10	-3.81867e-10	-3.87699e-10	-3.88431e-10	-3.85291e-10	-3.7599e-10	-3.72765e-10	-3.76153e-10	-3.73717e-10	-3.76276e-10
-3.82183e-10	-3.7152e-10	-3.68024e-10	-3.75599e-10	-3.75683e-10	-3.77816e-10	-3.7837e-10	-3.82086e-10	-3.7667e-10	-3.82643e-10	-3.83893e-10	-3.77001e-10	-3.6919e-10	-3.64563e-10	-3.6649e-10	-3.71331e-10	-3.7345e-10	-3.74464e-10	-3.85783e-10	-3.83119e-10	-3.80862e-10	-3.81065e-10	-3.87455e-10	-3.83432e-10	-3.85353e-10	-3.92357e-10	-3.90484e-10	-3.85657e-10	-3.81858e-10	-3.80552e-10	-3.78573e-10	-3.88282e-10	-3.80898e-10	-3.77839e-10	-3.74359e-10	-3.76009e-10	-3.63858e-10	-3.76369e-10	-3.71517e-10	-3.78917e-10	-3.84479e-10	-3.84253e-10	-3.78808e-10	-3.71839e-10	-3.72494e-10	-3.66026e-10	-3.70497e-10	-3.74745e-10	-3.77906e-10	-3.78757e-10
-3.63647e-10	-3.60807e-10	-3.59377e-10	-3.69266e-10	-3.69049e-10	-3.84718e-10	-3.86102e-10	-3.80322e-10	-3.72757e-10	-3.67529e-10	-3.55944e-10	-3.57326e-10	-3.47517e-10	-3.5016e-10	-3.58486e-10	-3.66492e-10	-3.82519e-10	-3.79331e-10	-3.87762e-10	-3.88106e-10	-3.86242e-10	-3.75878e-10	-3.76199e-10	-3.66248e-10	-3.76292e-10	-3.8589e-10	-3.83172e-10	-3.85647e-10	-3.74882e-10	-3.79972e-10	-3.77882e-10	-3.85408e-10	-3.87377e-10	-3.86565e-10	-3.93302e-10	-3.78611e-10	-3.84076e-10	-3.83385e-10	-3.82382e-10	-3.91088e-10	-3.87807e-10	-3.82361e-10	-3.80672e-10	-3.85322e-10	-3.79346e-10	-3.76534e-10	-3.7547e-10	-3.75358e-10	-3.74663e-10	-3.76708e-10
-3.71423e-10	-3.74688e-10	-3.79608e-10	-3.77348e-10	-3.79225e-10	-3.85378e-10	-3.88497e-10	-3.7861e-10	-3.76396e-10	-3.64968e-10	-3.75434e-10	-3.71159e-10	-3.67936e-10	-3.68055e-10	-3.7273e-10	-3.80172e-10	-3.81213e-10	-3.914e-10	-3.93325e-10	-3.95718e-10	-3.97957e-10	-3.8586e-10	-3.82046e-10	-3.84172e-10	-3.87947e-10	-3.87845e-10	-3.86303e-10	-3.84448e-10	-3.87373e-10	-3.89857e-10	-3.86014e-10	-3.84469e-10	-3.82939e-10	-3.82314e-10	-3.79235e-10	-3.7395e-10	-3.76106e-10	-3.86897e-10	-3.80321e-10	-3.8359e-10	-3.78809e-10	-3.75053e-10	-3.75607e-10	-3.76123e-10	-3.86442e-10	-3.78178e-10	-3.7975e-10	-3.71822e-10	-3.74425e-10	-3.77738e-10
-3.70046e-10	-3.70529e-10	-3.68871e-10	-3.72896e-10	-3.76854e-10	-3.83822e-10	-3.87249e-10	-3.75784e-10	-3.87936e-10	-3.66795e-10	-3.61334e-10	-3.55177e-10	-3.59876e-10	-3.69297e-10	-3.74866e-10	-3.82007e-10	-3.87669e-10	-3.90355e-10	-3.87092e-10	-3.91966e-10	-3.87632e-10	-3.79553e-10	-3.79411e-10	-3.69779e-10	-3.74746e-10	-3.73444e-10	-3.82833e-10	-3.9406e-10	-3.8973e-10	-3.83258e-10	-3.80852e-10	-3.85822e-10	-3.88751e-10	-3.93134e-10	-3.91352e-10	-3.87571e-10	-3.84962e-10	-3.87905e-10	-3.88055e-10	-3.82753e-10	-3.72969e-10	-3.75635e-10	-3.79368e-10	-3.84758e-10	-3.83044e-10	-3.80774e-10	-3.804e-10	-3.70001e-10	-3.76746e-10	-3.74215e-10
-3.62236e-10	-3.60075e-10	-3.67338e-10	-3.80228e-10	-3.72242e-10	-3.92108e-10	-3.83844e-10	-3.81355e-10	-3.7557e-10	-3.76552e-10	-3.68388e-10	-3.68241e-10	-3.75148e-10	-3.76917e-10	-3.88694e-10	-3.8971e-10	-3.87865e-10	-3.88049e-10	-3.85696e-10	-3.82173e-10	-3.83923e-10	-3.81478e-10	-3.7744e-10	-3.81954e-10	-3.76528e-10	-3.80531e-10	-3.87113e-10	-3.83264e-10	-3.88658e-10	-3.87545e-10	-3.8979e-10	-3.94218e-10	-3.84204e-10	-3.8568e-10	-3.75733e-10	-3.89019e-10	-3.88041e-10	-3.84482e-10	-3.82222e-10	-3.76997e-10	-3.78258e-10	-3.81192e-10	-3.85451e-10	-3.85637e-10	-3.91677e-10	-3.83342e-10	-3.80417e-10	-3.87435e-10	-3.81158e-10	-3.77228e-10
-3.57156e-10	-3.54812e-10	-3.59874e-10	-3.75815e-10	-3.83686e-10	-3.8907e-10	-3.73529e-10	-3.71725e-10	-3.78983e-10	-3.80608e-10	-3.72712e-10	-3.78408e-10	-3.75308e-10	-3.85295e-10	-3.93997e-10	-3.87331e-10	-3.89958e-10	-3.88082e-10	-3.78884e-10	-3.78115e-10	-3.75356e-10	-3.72766e-10	-3.72209e-10	-3.74745e-10	-3.67933e-10	-3.74133e-10	-3.83465e-10	-3.88813e-10	-3.86143e-10	-3.87199e-10	-3.94322e-10	-3.91286e-10	-3.88997e-10	-3.8578e-10	-3.81524e-10	-3.87346e-10	-3.9375e-10	-3.90027e-10	-3.86893e-10	-3.84537e-10	-3.75687e-10	-3.85961e-10	-3.85877e-10	-3.83526e-10	-3.89609e-10	-3.79692e-10	-3.83733e-10	-3.84122e-10	-3.86212e-10	-3.76309e-10
-3.60726e-10	-3.69097e-10	-3.84156e-10	-3.85611e-10	-3.80539e-10	-3.8206e-10	-3.87868e-10	-3.85405e-10	-3.84509e-10	-3.8293e-10	-3.85334e-10	-3.83747e-10	-3.81363e-10	-3.86182e-10	-3.88776e-10	-3.85748e-10	-3.77907e-10	-3.70047e-10	-3.65261e-10	-3.71806e-10	-3.80097e-10	-3.78026e-10	-3.82806e-10	-3.83211e-10	-3.78777e-10	-3.75548e-10	-3.82351e-10	-3.83974e-10	-3.90531e-10	-3.94311e-10	-3.92417e-10	-3.89732e-10	-3.76791e-10	-3.74171e-10	-3.76603e-10	-3.77736e-10	-3.85007e-10	-3.88235e-10	-3.88349e-10	-3.83166e-10	-3.77515e-10	-3.80253e-10	-3.78834e-10	-3.84406e-10	-3.89341e-10	-3.89749e-10	-3.83684e-10	-3.77343e-10	-3.79646e-10	-3.75596e-10
-3.59637e-10	-3.60942e-10	-3.66368e-10	-3.78e-10	-3.82448e-10	-3.84569e-10	-3.85876e-10	-3.90968e-10	-3.78079e-10	-3.73987e-10	-3.77233e-10	-3.7293e-10	-3.67864e-10	-3.68563e-10	-3.72929e-10	-3.75766e-10	-3.72791e-10	-3.71456e-10	-3.65379e-10	-3.8274e-10	-3.80629e-10	-3.78624e-10	-3.82768e-10	-3.79985e-10	-3.75788e-10	-3.87624e-10	-3.91225e-10	-3.8524e-10	-3.88567e-10	-3.9876e-10	-3.87556e-10	-3.82665e-10	-3.80195e-10	-3.77405e-10	-3.86899e-10	-3.88381e-10	-3.87051e-10	-3.84255e-10	-3.80115e-10	-3.81106e-10	-3.68514e-10	-3.8476e-10	-3.8292e-10	-3.94283e-10	-3.88545e-10	-3.92452e-10	-3.84654e-10	-3.81414e-10	-3.71346e-10	-3.72053e-10
-3.70721e-10	-3.68812e-10	-3.7508e-10	-3.75953e-10	-3.75534e-10	-3.80671e-10	-3.84545e-10	-3.87251e-10	-3.87047e-10	-3.86861e-10	-3.82416e-10	-3.84224e-10	-3.80276e-10	-3.75997e-10	-3.76785e-10	-3.71066e-10	-3.70891e-10	-3.78002e-10	-3.68239e-10	-3.69238e-10	-3.80822e-10	-3.85443e-10	-3.90447e-10	-3.79373e-10	-3.86278e-10	-3.76082e-10	-3.7667e-10	-3.87255e-10	-3.86886e-10	-3.85466e-10	-3.88708e-10	-3.83975e-10	-3.80817e-10	-3.83644e-10	-3.77724e-10	-3.80743e-10	-3.81204e-10	-3.88565e-10	-3.83758e-10	-3.75774e-10	-3.78319e-10	-3.79925e-10	-3.81184e-10	-3.78596e-10	-3.86548e-10	-3.80113e-10	-3.76537e-10	-3.67765e-10	-3.64643e-10	-3.60954e-10
-3.73814e-10	-3.786e-10	-3.82617e-10	-3.65168e-10	-3.77258e-10	-3.97483e-10	-3.94827e-10	-4.01161e-10	-3.89762e-10	-3.79504e-10	-3.80987e-10	-3.71081e-10	-3.68569e-10	-3.7191e-10	-3.79871e-10	-3.79333e-10	-3.73617e-10	-3.7999e-10	-3.80819e-10	-3.8057e-10	-3.78337e-10	-3.87615e-10	-3.85953e-10	-3.81338e-10	-3.86702e-10	-3.83435e-10	-3.7393e-10	-3.76401e-10	-3.80234e-10	-3.7906e-10	-3.73382e-10	-3.81815e-10	-3.69557e-10	-3.69203e-10	-3.70033e-10	-3.64968e-10	-3.79841e-10	-3.83295e-10	-3.94887e-10	-3.91037e-10	-3.84764e-10	-3.76034e-10	-3.86741e-10	-3.87467e-10	-3.89413e-10	-3.89554e-10	-3.80045e-10	-3.78867e-10	-3.69169e-10	-3.68032e-10
-3.79496e-10	-3.83756e-10	-3.78989e-10	-3.80846e-10	-3.72701e-10	-3.76817e-10	-3.85513e-10	-3.82556e-10	-3.78301e-10	-3.78935e-10	-3.84747e-10	-3.76177e-10	-3.71985e-10	-3.72197e-10	-3.78321e-10	-3.81038e-10	-3.81557e-10	-3.75649e-10	-3.79927e-10	-3.83468e-10	-3.85848e-10	-3.78047e-10	-3.71509e-10	-3.67607e-10	-3.71827e-10	-3.87681e-10	-3.86581e-10	-3.88992e-10	-3.93925e-10	-3.93006e-10	-3.78254e-10	-3.78284e-10	-3.7049e-10	-3.71411e-10	-3.81331e-10	-3.8502e-10	-3.90815e-10	-3.95414e-10	-3.90357e-10	-3.82938e-10	-3.8594e-10	-3.78311e-10	-3.87161e-10	-3.888e-10	-3.83819e-10	-3.86837e-10	-3.77052e-10	-3.70858e-10	-3.57395e-10	-3.79471e-10
-3.69437e-10	-3.801e-10	-3.73966e-10	-3.67844e-10	-3.77549e-10	-3.79543e-10	-3.73464e-10	-3.7535e-10	-3.72944e-10	-3.73321e-10	-3.74215e-10	-3.81311e-10	-3.81189e-10	-3.80609e-10	-3.82677e-10	-3.80442e-10	-3.89081e-10	-3.86548e-10	-3.83082e-10	-3.78835e-10	-3.86639e-10	-3.82246e-10	-3.8335e-10	-3.73659e-10	-3.82061e-10	-3.79569e-10	-3.88846e-10	-3.86357e-10	-3.85131e-10	-3.82771e-10	-3.80864e-10	-3.80192e-10	-3.76176e-10	-3.79606e-10	-3.86475e-10	-3.93876e-10	-3.9367e-10	-3.92525e-10	-3.87833e-10	-3.87058e-10	-3.88029e-10	-3.89306e-10	-3.86541e-10	-3.87408e-10	-3.83619e-10	-3.78733e-10	-3.66231e-10	-3.61482e-10	-3.67232e-10	-3.75036e-10
-3.76618e-10	-3.73277e-10	-3.7622e-10	-3.90012e-10	-3.85233e-10	-3.86017e-10	-3.83708e-10	-3.69702e-10	-3.66456e-10	-3.74768e-10	-3.74254e-10	-3.76283e-10	-3.63561e-10	-3.75361e-10	-3.723e-10	-3.78285e-10	-3.8657e-10	-3.92416e-10	-3.89663e-10	-3.88149e-10	-3.83324e-10	-3.78303e-10	-3.84204e-10	-3.72968e-10	-3.8733e-10	-3.81616e-10	-3.81568e-10	-3.83392e-10	-3.8192e-10	-3.81889e-10	-3.84818e-10	-3.81574e-10	-3.8111e-10	-3.76683e-10	-3.75957e-10	-3.83437e-10	-3.84597e-10	-3.91417e-10	-3.89656e-10	-3.86702e-10	-3.74193e-10	-3.7283e-10	-3.76183e-10	-3.76864e-10	-3.74717e-10	-3.68073e-10	-3.64963e-10	-3.65542e-10	-3.68704e-10	-3.68288e-10
-3.82251e-10	-3.83659e-10	-3.79403e-10	-3.76906e-10	-3.80249e-10	-3.74796e-10	-3.70918e-10	-3.70857e-10	-3.72028e-10	-3.72525e-10	-3.72595e-10	-3.73709e-10	-3.71195e-10	-3.75533e-10	-3.81364e-10	-3.83917e-10	-3.83973e-10	-3.81194e-10	-3.8653e-10	-3.83098e-10	-3.76917e-10	-3.8065e-10	-3.70254e-10	-3.67752e-10	-3.82506e-10	-3.86125e-10	-3.93191e-10	-3.96462e-10	-3.95833e-10	-3.94985e-10	-3.93756e-10	-3.9198e-10	-3.88618e-10	-3.87403e-10	-3.8942e-10	-3.88942e-10	-3.79265e-10	-3.81577e-10	-3.80653e-10	-3.75035e-10	-3.73412e-10	-3.82075e-10	-3.81794e-10	-3.7961e-10	-3.73579e-10	-3.66997e-10	-3.67116e-10	-3.69459e-10	-3.66141e-10	-3.68508e-10
-3.83847e-10	-3.82203e-10	-3.73742e-10	-3.74428e-10	-3.7796e-10	-3.76188e-10	-3.70451e-10	-3.83299e-10	-3.79057e-10	-3.75894e-10	-3.71974e-10	-3.78801e-10	-3.86031e-10	-3.87642e-10	-3.87771e-10	-3.82141e-10	-3.75265e-10	-3.78504e-10	-3.76221e-10	-3.71002e-10	-3.73725e-10	-3.81783e-10	-3.80583e-10	-3.83674e-10	-3.74364e-10	-3.8715e-10	-3.88961e-10	-3.91205e-10	-3.96975e-10	-3.87193e-10	-3.83108e-10	-3.90735e-10	-3.90603e-10	-3.81789e-10	-3.78485e-10	-3.73854e-10	-3.79687e-10	-3.78706e-10	-3.7938e-10	-3.73862e-10	-3.78643e-10	-3.85085e-10	-3.78112e-10	-3.71114e-10	-3.73728e-10	-3.68189e-10	-3.72405e-10	-3.70683e-10	-3.76219e-10	-3.64891e-10
-3.70461e-10	-3.73159e-10	-3.68858e-10	-3.72992e-10	-3.67709e-10	-3.7856e-10	-3.73765e-10	-3.74864e-10	-3.68345e-10	-3.79973e-10	-3.74594e-10	-3.8032e-10	-3.79755e-10	-3.79837e-10	-3.83462e-10	-3.85767e-10	-3.78431e-10	-3.81671e-10	-3.7561e-10	-3.73239e-10	-3.92682e-10	-3.92747e-10	-3.83702e-10	-3.8733e-10	-3.88658e-10	-3.90645e-10	-3.87605e-10	-3.75162e-10	-3.80266e-10	-3.83261e-10	-3.7794e-10	-3.7688e-10	-3.83443e-10	-3.89705e-10	-3.80415e-10	-3.77057e-10	-3.73749e-10	-3.68372e-10	-3.6549e-10	-3.71632e-10	-3.6975e-10	-3.82332e-10	-3.74444e-10	-3.71628e-10	-3.75861e-10	-3.76143e-10	-3.68795e-10	-3.76e-10	-3.69478e-10	-3.75512e-10
-3.61461e-10	-3.70505e-10	-3.69591e-10	-3.63964e-10	-3.74475e-10	-3.79568e-10	-3.81946e-10	-3.76504e-10	-3.78533e-10	-3.69302e-10	-3.72686e-10	-3.82897e-10	-3.84769e-10	-3.89787e-10	-3.78201e-10	-3.7573e-10	-3.78843e-10	-3.72549e-10	-3.71427e-10	-3.82559e-10	-3.83292e-10	-3.78558e-10	-3.81783e-10	-3.82814e-10	-3.78015e-10	-3.78019e-10	-3.94351e-10	-3.76348e-10	-3.72798e-10	-3.80858e-10	-3.79851e-10	-3.82229e-10	-3.84293e-10	-3.75773e-10	-3.70281e-10	-3.82331e-10	-3.76e-10	-3.75027e-10	-3.69574e-10	-3.64876e-10	-3.78348e-10	-3.70635e-10	-3.65901e-10	-3.65903e-10	-3.65576e-10	-3.66993e-10	-3.75585e-10	-3.80996e-10	-3.79632e-10	-3.79531e-10
-3.66433e-10	-3.76321e-10	-3.72152e-10	-3.69728e-10	-3.72088e-10	-3.7336e-10	-3.84496e-10	-3.89756e-10	-3.89336e-10	-3.89108e-10	-3.83949e-10	-3.88354e-10	-3.9206e-10	-3.97768e-10	-3.85921e-10	-3.92352e-10	-3.80067e-10	-3.80709e-10	-3.77419e-10	-3.85023e-10	-3.81695e-10	-3.81124e-10	-3.84234e-10	-3.75365e-10	-3.79351e-10	-3.815e-10	-3.85557e-10	-3.83229e-10	-3.73281e-10	-3.73939e-10	-3.7812e-10	-3.928e-10	-3.8147e-10	-3.82153e-10	-3.83795e-10	-3.86165e-10	-3.70853e-10	-3.77517e-10	-3.70837e-10	-3.74178e-10	-3.78068e-10	-3.79703e-10	-3.69849e-10	-3.65569e-10	-3.7138e-10	-3.72081e-10	-3.75922e-10	-3.71844e-10	-3.73428e-10	-3.75788e-10
-3.76002e-10	-3.75773e-10	-3.66828e-10	-3.64335e-10	-3.70831e-10	-3.76245e-10	-3.7561e-10	-3.77977e-10	-3.85285e-10	-3.86023e-10	-3.84136e-10	-3.83003e-10	-3.83724e-10	-3.88551e-10	-3.77397e-10	-3.76689e-10	-3.76793e-10	-3.79491e-10	-3.81224e-10	-3.81666e-10	-3.72131e-10	-3.84194e-10	-3.83681e-10	-3.79393e-10	-3.73783e-10	-3.74724e-10	-3.76809e-10	-3.74639e-10	-3.7447e-10	-3.69398e-10	-3.68319e-10	-3.71827e-10	-3.82981e-10	-3.81998e-10	-3.78379e-10	-3.8319e-10	-3.77864e-10	-3.77902e-10	-3.75638e-10	-3.78027e-10	-3.83601e-10	-3.73457e-10	-3.7916e-10	-3.63271e-10	-3.68189e-10	-3.65706e-10	-3.69543e-10	-3.70617e-10	-3.82521e-10	-3.83614e-10
-3.77034e-10	-3.72686e-10	-3.72992e-10	-3.6928e-10	-3.72447e-10	-3.82328e-10	-3.91006e-10	-3.75998e-10	-3.79391e-10	-3.7663e-10	-3.78795e-10	-3.82827e-10	-3.84929e-10	-3.86903e-10	-3.80316e-10	-3.79246e-10	-3.75104e-10	-3.7778e-10	-3.80558e-10	-3.88195e-10	-3.78041e-10	-3.87902e-10	-3.84388e-10	-3.80473e-10	-3.79806e-10	-3.79822e-10	-3.70855e-10	-3.82187e-10	-3.82943e-10	-3.86581e-10	-3.88235e-10	-3.89618e-10	-3.87666e-10	-3.77325e-10	-3.79947e-10	-3.7747e-10	-3.69536e-10	-3.73876e-10	-3.68055e-10	-3.78414e-10	-3.76956e-10	-3.80537e-10	-3.75316e-10	-3.78358e-10	-3.76884e-10	-3.68542e-10	-3.68443e-10	-3.65545e-10	-3.72039e-10	-3.65898e-10
-3.67029e-10	-3.67953e-10	-3.64226e-10	-3.66407e-10	-3.70315e-10	-3.73238e-10	-3.84454e-10	-3.84048e-10	-3.75813e-10	-3.807e-10	-3.91883e-10	-3.90588e-10	-3.85659e-10	-3.82758e-10	-3.78796e-10	-3.83726e-10	-3.7759e-10	-3.75668e-10	-3.81499e-10	-3.84777e-10	-3.86848e-10	-3.8846e-10	-3.78433e-10	-3.69516e-10	-3.71364e-10	-3.77779e-10	-3.75308e-10	-3.75208e-10	-3.76953e-10	-3.87753e-10	-3.86917e-10	-3.88e-10	-3.86381e-10	-3.91145e-10	-3.89122e-10	-3.90484e-10	-3.82488e-10	-3.79379e-10	-3.68555e-10	-3.71703e-10	-3.8002e-10	-3.79057e-10	-3.79693e-10	-3.83494e-10	-3.70401e-10	-3.77473e-10	-3.81253e-10	-3.80798e-10	-3.75464e-10	-3.85713e-10
-3.6547e-10	-3.63443e-10	-3.71003e-10	-3.72691e-10	-3.78666e-10	-3.7925e-10	-3.85032e-10	-3.83951e-10	-3.80087e-10	-3.89628e-10	-3.85726e-10	-3.75953e-10	-3.80638e-10	-3.75917e-10	-3.76278e-10	-3.76815e-10	-3.73124e-10	-3.78034e-10	-3.85169e-10	-3.93482e-10	-3.96779e-10	-3.91379e-10	-3.78634e-10	-3.75076e-10	-3.73654e-10	-3.76596e-10	-3.67058e-10	-3.72507e-10	-3.6821e-10	-3.66381e-10	-3.77489e-10	-3.68603e-10	-3.82863e-10	-3.78512e-10	-3.80035e-10	-3.76748e-10	-3.80656e-10	-3.71714e-10	-3.70227e-10	-3.65319e-10	-3.69114e-10	-3.77473e-10	-3.82673e-10	-3.9115e-10	-3.87606e-10	-3.82906e-10	-3.83062e-10	-3.79285e-10	-3.8036e-10	-3.73982e-10
-3.55308e-10	-3.69926e-10	-3.69013e-10	-3.68899e-10	-3.743e-10	-3.64522e-10	-3.83453e-10	-3.7986e-10	-3.89873e-10	-3.79941e-10	-3.77726e-10	-3.92057e-10	-3.92687e-10	-3.80513e-10	-3.75128e-10	-3.7321e-10	-3.73008e-10	-3.81154e-10	-3.79008e-10	-3.80029e-10	-3.83227e-10	-3.71688e-10	-3.6914e-10	-3.64052e-10	-3.72861e-10	-3.74988e-10	-3.75611e-10	-3.84264e-10	-3.85912e-10	-3.88009e-10	-3.81908e-10	-3.76146e-10	-3.77154e-10	-3.83866e-10	-3.84255e-10	-3.80133e-10	-3.7119e-10	-3.71995e-10	-3.63862e-10	-3.70146e-10	-3.66918e-10	-3.81056e-10	-3.78304e-10	-3.98772e-10	-3.94403e-10	-3.93148e-10	-3.86628e-10	-3.78011e-10	-3.74548e-10	-3.72031e-10
-3.62242e-10	-3.63712e-10	-3.70221e-10	-3.6948e-10	-3.67421e-10	-3.74729e-10	-3.74871e-10	-3.83796e-10	-3.80225e-10	-3.96572e-10	-4.01715e-10	-3.94677e-10	-3.79768e-10	-3.81673e-10	-3.79218e-10	-3.82016e-10	-3.74954e-10	-3.8105e-10	-3.78737e-10	-3.79728e-10	-3.78425e-10	-3.8325e-10	-3.70522e-10	-3.65292e-10	-3.65154e-10	-3.66445e-10	-3.75096e-10	-3.82179e-10	-3.88395e-10	-3.90864e-10	-3.89214e-10	-3.87942e-10	-3.77027e-10	-3.80475e-10	-3.73791e-10	-3.6131e-10	-3.63605e-10	-3.67754e-10	-3.67507e-10	-3.75766e-10	-3.73258e-10	-3.82811e-10	-3.77796e-10	-3.85039e-10	-3.91637e-10	-3.92726e-10	-3.87414e-10	-3.79099e-10	-3.72016e-10	-3.8054e-10
-3.67993e-10	-3.71337e-10	-3.66411e-10	-3.62223e-10	-3.76596e-10	-3.82491e-10	-3.82637e-10	-3.88277e-10	-3.97084e-10	-3.95285e-10	-3.97293e-10	-3.94115e-10	-3.76731e-10	-3.77832e-10	-3.78528e-10	-3.78598e-10	-3.70967e-10	-3.77483e-10	-3.6972e-10	-3.60789e-10	-3.61154e-10	-3.62115e-10	-3.70725e-10	-3.68486e-10	-3.66347e-10	-3.69387e-10	-3.846e-10	-3.81989e-10	-3.86074e-10	-3.82684e-10	-3.80141e-10	-3.81768e-10	-3.73013e-10	-3.69797e-10	-3.56823e-10	-3.65407e-10	-3.73518e-10	-3.64982e-10	-3.65657e-10	-3.69802e-10	-3.79217e-10	-3.78302e-10	-3.79046e-10	-3.79009e-10	-3.78389e-10	-3.76451e-10	-3.78657e-10	-3.7067e-10	-3.78783e-10	-3.74203e-10
-3.64166e-10	-3.68866e-10	-3.6911e-10	-3.73855e-10	-3.79812e-10	-3.89259e-10	-3.9447e-10	-3.87092e-10	-3.87172e-10	-3.90782e-10	-3.90525e-10	-3.91119e-10	-3.93543e-10	-3.9303e-10	-3.87745e-10	-3.84916e-10	-3.81551e-10	-3.78232e-10	-3.75499e-10	-3.73832e-10	-3.76079e-10	-3.75164e-10	-3.70908e-10	-3.74684e-10	-3.723e-10	-3.78768e-10	-3.71501e-10	-3.79321e-10	-3.69154e-10	-3.6755e-10	-3.73217e-10	-3.74074e-10	-3.78424e-10	-3.75589e-10	-3.64484e-10	-3.69762e-10	-3.64688e-10	-3.72976e-10	-3.83918e-10	-3.84624e-10	-3.84598e-10	-3.88134e-10	-3.86772e-10	-3.7539e-10	-3.767e-10	-3.76263e-10	-3.77368e-10	-3.7646e-10	-3.75097e-10	-3.74037e-10
-3.76792e-10	-3.77245e-10	-3.78848e-10	-3.80459e-10	-3.79562e-10	-3.825e-10	-3.84901e-10	-3.83772e-10	-3.86228e-10	-3.91264e-10	-3.87256e-10	-3.87482e-10	-3.80612e-10	-3.77496e-10	-3.87517e-10	-3.78904e-10	-3.8248e-10	-3.80424e-10	-3.84492e-10	-3.67258e-10	-3.78979e-10	-3.78313e-10	-3.75826e-10	-3.75471e-10	-3.7809e-10	-3.82353e-10	-3.88353e-10	-3.84889e-10	-3.75614e-10	-3.73043e-10	-3.77544e-10	-3.69991e-10	-3.77722e-10	-3.74206e-10	-3.74035e-10	-3.66918e-10	-3.67153e-10	-3.7586e-10	-3.68328e-10	-3.84254e-10	-3.89599e-10	-3.82023e-10	-3.83347e-10	-3.78826e-10	-3.82252e-10	-3.83868e-10	-3.80074e-10	-3.90241e-10	-3.86281e-10	-3.8078e-10
-3.72606e-10	-3.84687e-10	-3.78865e-10	-3.77812e-10	-3.7374e-10	-3.78283e-10	-3.72039e-10	-3.7508e-10	-3.77671e-10	-3.8122e-10	-3.87472e-10	-3.88248e-10	-3.92486e-10	-3.8445e-10	-3.80627e-10	-3.72731e-10	-3.68132e-10	-3.80249e-10	-3.85062e-10	-3.74864e-10	-3.74715e-10	-3.77687e-10	-3.81623e-10	-3.7592e-10	-3.82466e-10	-3.80541e-10	-3.84106e-10	-3.73177e-10	-3.74581e-10	-3.75089e-10	-3.65697e-10	-3.73269e-10	-3.77378e-10	-3.77038e-10	-3.74354e-10	-3.84571e-10	-3.71004e-10	-3.77815e-10	-3.76794e-10	-3.73926e-10	-3.76126e-10	-3.78942e-10	-3.71039e-10	-3.70465e-10	-3.68773e-10	-3.65371e-10	-3.66019e-10	-3.75138e-10	-3.79802e-10	-3.79017e-10
-3.70896e-10	-3.70248e-10	-3.79268e-10	-3.79951e-10	-3.74541e-10	-3.74883e-10	-3.76421e-10	-3.79884e-10	-3.88113e-10	-3.87129e-10	-3.84731e-10	-3.79268e-10	-3.74922e-10	-3.69125e-10	-3.68263e-10	-3.68089e-10	-3.73618e-10	-3.78269e-10	-3.78824e-10	-3.81049e-10	-3.78695e-10	-3.78625e-10	-3.75068e-10	-3.74286e-10	-3.77408e-10	-3.74832e-10	-3.81741e-10	-3.66839e-10	-3.76052e-10	-3.80975e-10	-3.79077e-10	-3.76864e-10	-3.78547e-10	-3.79906e-10	-3.78024e-10	-3.78568e-10	-3.81906e-10	-3.82903e-10	-3.83369e-10	-3.70736e-10	-3.66614e-10	-3.63543e-10	-3.59814e-10	-3.66127e-10	-3.72942e-10	-3.77542e-10	-3.72379e-10	-3.74402e-10	-3.75358e-10	-3.78305e-10
-3.56737e-10	-3.67633e-10	-3.66444e-10	-3.67216e-10	-3.64883e-10	-3.77481e-10	-3.75334e-10	-3.70656e-10	-3.81111e-10	-3.77633e-10	-3.67288e-10	-3.77522e-10	-3.65606e-10	-3.66449e-10	-3.75157e-10	-3.79822e-10	-3.809e-10	-3.90571e-10	-3.91304e-10	-3.87764e-10	-3.86527e-10	-3.71932e-10	-3.72562e-10	-3.75509e-10	-3.82241e-10	-3.85827e-10	-3.79694e-10	-3.79965e-10	-3.7729e-10	-3.71822e-10	-3.77915e-10	-3.85697e-10	-3.82842e-10	-3.81251e-10	-3.80031e-10	-3.80568e-10	-3.78796e-10	-3.79856e-10	-3.656e-10	-3.74297e-10	-3.61037e-10	-3.62568e-10	-3.67545e-10	-3.63196e-10	-3.76849e-10	-3.74431e-10	-3.79911e-10	-3.7867e-10	-3.76867e-10	-3.79899e-10
-3.73571e-10	-3.71474e-10	-3.79103e-10	-3.76734e-10	-3.81008e-10	-3.81054e-10	-3.79099e-10	-3.85714e-10	-3.88305e-10	-3.81985e-10	-3.71546e-10	-3.75548e-10	-3.69346e-10	-3.73071e-10	-3.74843e-10	-3.8204e-10	-3.89523e-10	-3.85991e-10	-3.93352e-10	-3.92724e-10	-3.87441e-10	-3.77157e-10	-3.79505e-10	-3.82788e-10	-3.9593e-10	-3.88422e-10	-3.83123e-10	-3.78562e-10	-3.74396e-10	-3.78158e-10	-3.76709e-10	-3.82492e-10	-3.735e-10	-3.76893e-10	-3.69514e-10	-3.71147e-10	-3.76046e-10	-3.72935e-10	-3.72744e-10	-3.75454e-10	-3.74888e-10	-3.77711e-10	-3.7826e-10	-3.74473e-10	-3.78082e-10	-3.78433e-10	-3.81014e-10	-3.84016e-10	-3.80786e-10	-3.80449e-10
-3.73712e-10	-3.74699e-10	-3.65164e-10	-3.73907e-10	-3.71365e-10	-3.70888e-10	-3.76499e-10	-3.78204e-10	-3.83044e-10	-3.92221e-10	-3.85542e-10	-3.82999e-10	-3.87278e-10	-3.82994e-10	-3.77055e-10	-3.82265e-10	-3.95958e-10	-3.98325e-10	-3.90038e-10	-3.80445e-10	-3.76226e-10	-3.75314e-10	-3.70479e-10	-3.71112e-10	-3.78026e-10	-3.89495e-10	-3.8272e-10	-3.77301e-10	-3.81288e-10	-3.72487e-10	-3.7544e-10	-3.78908e-10	-3.74107e-10	-3.67424e-10	-3.65339e-10	-3.64397e-10	-3.66217e-10	-3.70656e-10	-3.6804e-10	-3.71503e-10	-3.8068e-10	-3.81196e-10	-3.82687e-10	-3.81478e-10	-3.83017e-10	-3.80017e-10	-3.82316e-10	-3.81394e-10	-3.76874e-10	-3.68031e-10
-3.76267e-10	-3.78856e-10	-3.71199e-10	-3.68788e-10	-3.70288e-10	-3.73232e-10	-3.7022e-10	-3.81326e-10	-3.79952e-10	-3.77138e-10	-3.73418e-10	-3.75073e-10	-3.89944e-10	-3.92269e-10	-3.94531e-10	-3.90205e-10	-3.86247e-10	-3.88614e-10	-3.75276e-10	-3.70138e-10	-3.66908e-10	-3.65396e-10	-3.58899e-10	-3.66425e-10	-3.6084e-10	-3.63832e-10	-3.61827e-10	-3.66048e-10	-3.67674e-10	-3.72089e-10	-3.6934e-10	-3.78272e-10	-3.74427e-10	-3.7657e-10	-3.73761e-10	-3.67263e-10	-3.70722e-10	-3.63494e-10	-3.60152e-10	-3.66097e-10	-3.80036e-10	-3.80674e-10	-3.79283e-10	-3.77141e-10	-3.79489e-10	-3.80845e-10	-3.79444e-10	-3.74648e-10	-3.83557e-10	-3.82705e-10
-3.79323e-10	-3.79717e-10	-3.82892e-10	-3.77333e-10	-3.76194e-10	-3.77132e-10	-3.77697e-10	-3.7848e-10	-3.81324e-10	-3.72831e-10	-3.7771e-10	-3.71939e-10	-3.73579e-10	-3.66399e-10	-3.76245e-10	-3.87225e-10	-3.77248e-10	-3.77472e-10	-3.78011e-10	-3.75289e-10	-3.72501e-10	-3.68746e-10	-3.64545e-10	-3.60435e-10	-3.52545e-10	-3.6149e-10	-3.6338e-10	-3.64473e-10	-3.64493e-10	-3.69365e-10	-3.80223e-10	-3.75749e-10	-3.79242e-10	-3.80135e-10	-3.6892e-10	-3.73344e-10	-3.73318e-10	-3.74476e-10	-3.81887e-10	-3.85286e-10	-3.84937e-10	-3.7805e-10	-3.81588e-10	-3.87171e-10	-3.77367e-10	-3.8038e-10	-3.75372e-10	-3.82275e-10	-3.84073e-10	-3.75296e-10
-3.69283e-10	-3.78623e-10	-3.83869e-10	-3.76897e-10	-3.82058e-10	-3.76137e-10	-3.68481e-10	-3.78198e-10	-3.86335e-10	-3.7074e-10	-3.78294e-10	-3.7742e-10	-3.80859e-10	-3.79644e-10	-3.77541e-10	-3.78647e-10	-3.84295e-10	-3.76086e-10	-3.71354e-10	-3.7673e-10	-3.77001e-10	-3.71636e-10	-3.66902e-10	-3.67676e-10	-3.60777e-10	-3.55684e-10	-3.60262e-10	-3.72015e-10	-3.71979e-10	-3.69147e-10	-3.68006e-10	-3.78097e-10	-3.77901e-10	-3.78678e-10	-3.70011e-10	-3.86852e-10	-3.88686e-10	-3.87646e-10	-3.76735e-10	-3.72263e-10	-3.76693e-10	-3.78183e-10	-3.83638e-10	-3.88331e-10	-3.88013e-10	-3.86212e-10	-3.93688e-10	-3.9504e-10	-3.87914e-10	-3.7721e-10
-3.73771e-10	-3.81137e-10	-3.73058e-10	-3.75937e-10	-3.66933e-10	-3.68317e-10	-3.74544e-10	-3.71807e-10	-3.69386e-10	-3.78909e-10	-3.78074e-10	-3.73786e-10	-3.71132e-10	-3.65738e-10	-3.67594e-10	-3.66684e-10	-3.72162e-10	-3.68822e-10	-3.7304e-10	-3.74718e-10	-3.79399e-10	-3.72741e-10	-3.79827e-10	-3.69236e-10	-3.77928e-10	-3.6806e-10	-3.68655e-10	-3.70332e-10	-3.73929e-10	-3.69424e-10	-3.65225e-10	-3.66628e-10	-3.68578e-10	-3.6718e-10	-3.74122e-10	-3.84932e-10	-3.79913e-10	-3.77619e-10	-3.71004e-10	-3.64969e-10	-3.74135e-10	-3.78001e-10	-3.74885e-10	-3.83781e-10	-3.82195e-10	-3.85236e-10	-3.88822e-10	-3.9455e-10	-3.86128e-10	-3.91717e-10
-3.81386e-10	-3.79635e-10	-3.77639e-10	-3.77289e-10	-3.77241e-10	-3.6444e-10	-3.6616e-10	-3.69018e-10	-3.71851e-10	-3.76094e-10	-3.71217e-10	-3.76655e-10	-3.80348e-10	-3.7546e-10	-3.73823e-10	-3.68727e-10	-3.72209e-10	-3.7718e-10	-3.73159e-10	-3.72191e-10	-3.70962e-10	-3.7589e-10	-3.79452e-10	-3.73937e-10	-3.6744e-10	-3.6685e-10	-3.69493e-10	-3.66353e-10	-3.70803e-10	-3.70047e-10	-3.77491e-10	-3.719e-10	-3.68962e-10	-3.75609e-10	-3.7201e-10	-3.62623e-10	-3.7116e-10	-3.76453e-10	-3.69611e-10	-3.7158e-10	-3.7056e-10	-3.66765e-10	-3.67721e-10	-3.72397e-10	-3.7801e-10	-3.83244e-10	-3.80078e-10	-3.82176e-10	-3.77827e-10	-3.81853e-10
-3.85015e-10	-3.86873e-10	-3.74997e-10	-3.70553e-10	-3.64738e-10	-3.76768e-10	-3.77254e-10	-3.68229e-10	-3.68841e-10	-3.79757e-10	-3.89674e-10	-3.81283e-10	-3.73887e-10	-3.72062e-10	-3.65278e-10	-3.60448e-10	-3.49772e-10	-3.58665e-10	-3.49384e-10	-3.68964e-10	-3.64957e-10	-3.68997e-10	-3.76795e-10	-3.64407e-10	-3.65129e-10	-3.57897e-10	-3.62863e-10	-3.73353e-10	-3.67687e-10	-3.68061e-10	-3.69699e-10	-3.73609e-10	-3.72661e-10	-3.76777e-10	-3.90675e-10	-3.77201e-10	-3.77319e-10	-3.67247e-10	-3.6759e-10	-3.66982e-10	-3.74577e-10	-3.74979e-10	-3.79569e-10	-3.78211e-10	-3.79413e-10	-3.79103e-10	-3.7081e-10	-3.69256e-10	-3.75452e-10	-3.74713e-10
-3.81721e-10	-3.76592e-10	-3.80383e-10	-3.77817e-10	-3.72318e-10	-3.68907e-10	-3.64637e-10	-3.63403e-10	-3.60704e-10	-3.76341e-10	-3.81665e-10	-3.69586e-10	-3.68993e-10	-3.66005e-10	-3.65161e-10	-3.64434e-10	-3.69992e-10	-3.76987e-10	-3.72509e-10	-3.71254e-10	-3.71059e-10	-3.7584e-10	-3.71467e-10	-3.69599e-10	-3.58951e-10	-3.62374e-10	-3.64737e-10	-3.67899e-10	-3.72504e-10	-3.79677e-10	-3.81208e-10	-3.77411e-10	-3.77504e-10	-3.7376e-10	-3.74326e-10	-3.66347e-10	-3.70714e-10	-3.75061e-10	-3.78563e-10	-3.77976e-10	-3.8531e-10	-3.88851e-10	-3.84459e-10	-3.8114e-10	-3.88519e-10	-3.81308e-10	-3.79851e-10	-3.81803e-10	-3.83592e-10	-3.80501e-10
-3.76503e-10	-3.77421e-10	-3.61122e-10	-3.66383e-10	-3.56784e-10	-3.65153e-10	-3.64024e-10	-3.60577e-10	-3.6477e-10	-3.68096e-10	-3.75927e-10	-3.64952e-10	-3.69822e-10	-3.7208e-10	-3.68135e-10	-3.65917e-10	-3.65146e-10	-3.79467e-10	-3.74537e-10	-3.75234e-10	-3.77221e-10	-3.7635e-10	-3.77484e-10	-3.7841e-10	-3.71192e-10	-3.61818e-10	-3.64674e-10	-3.67476e-10	-3.7586e-10	-3.64671e-10	-3.7627e-10	-3.89039e-10	-3.81848e-10	-3.86794e-10	-3.75571e-10	-3.74509e-10	-3.73396e-10	-3.759e-10	-3.70471e-10	-3.69648e-10	-3.61495e-10	-3.59969e-10	-3.63126e-10	-3.71294e-10	-3.76459e-10	-3.76308e-10	-3.83501e-10	-3.66313e-10	-3.69547e-10	-3.71996e-10
-3.75312e-10	-3.79917e-10	-3.63466e-10	-3.65612e-10	-3.68346e-10	-3.6627e-10	-3.68057e-10	-3.58397e-10	-3.58143e-10	-3.58884e-10	-3.71274e-10	-3.63424e-10	-3.62063e-10	-3.68491e-10	-3.72085e-10	-3.71313e-10	-3.73583e-10	-3.70535e-10	-3.71564e-10	-3.70266e-10	-3.73959e-10	-3.68234e-10	-3.6287e-10	-3.6201e-10	-3.74443e-10	-3.68992e-10	-3.72076e-10	-3.7715e-10	-3.74959e-10	-3.75783e-10	-3.77582e-10	-3.77608e-10	-3.79386e-10	-3.73935e-10	-3.73722e-10	-3.68446e-10	-3.68807e-10	-3.67494e-10	-3.69957e-10	-3.68159e-10	-3.74278e-10	-3.78397e-10	-3.76206e-10	-3.83657e-10	-3.81163e-10	-3.92057e-10	-3.83519e-10	-3.72343e-10	-3.70969e-10	-3.68657e-10
-3.63589e-10	-3.76656e-10	-3.74381e-10	-3.73078e-10	-3.72361e-10	-3.71536e-10	-3.70328e-10	-3.63559e-10	-3.70499e-10	-3.71865e-10	-3.69936e-10	-3.78311e-10	-3.79112e-10	-3.70082e-10	-3.71782e-10	-3.72725e-10	-3.72407e-10	-3.65962e-10	-3.68709e-10	-3.66647e-10	-3.68269e-10	-3.6505e-10	-3.67314e-10	-3.69459e-10	-3.69354e-10	-3.80204e-10	-3.8035e-10	-3.81802e-10	-3.762e-10	-3.62807e-10	-3.78757e-10	-3.7909e-10	-3.86713e-10	-3.86921e-10	-3.85886e-10	-3.78148e-10	-3.75462e-10	-3.7458e-10	-3.69516e-10	-3.70037e-10	-3.65002e-10	-3.71171e-10	-3.79621e-10	-3.79541e-10	-3.78161e-10	-3.78698e-10	-3.72969e-10	-3.73312e-10	-3.67297e-10	-3.76114e-10
-3.57519e-10	-3.63397e-10	-3.75779e-10	-3.73478e-10	-3.75193e-10	-3.67534e-10	-3.59511e-10	-3.59283e-10	-3.54268e-10	-3.6458e-10	-3.65831e-10	-3.67915e-10	-3.649e-10	-3.68486e-10	-3.64163e-10	-3.67606e-10	-3.6928e-10	-3.71079e-10	-3.7043e-10	-3.64598e-10	-3.61343e-10	-3.62843e-10	-3.63485e-10	-3.65251e-10	-3.70643e-10	-3.68758e-10	-3.68715e-10	-3.76895e-10	-3.72547e-10	-3.6557e-10	-3.74667e-10	-3.74002e-10	-3.78877e-10	-3.78135e-10	-3.75191e-10	-3.75377e-10	-3.74642e-10	-3.64965e-10	-3.63667e-10	-3.71052e-10	-3.66396e-10	-3.64546e-10	-3.65991e-10	-3.63387e-10	-3.69384e-10	-3.73727e-10	-3.69401e-10	-3.72619e-10	-3.68651e-10	-3.64708e-10
-3.62477e-10	-3.76688e-10	-3.74299e-10	-3.7439e-10	-3.64049e-10	-3.68128e-10	-3.57407e-10	-3.66756e-10	-3.70069e-10	-3.7356e-10	-3.74695e-10	-3.72974e-10	-3.71833e-10	-3.71408e-10	-3.72034e-10	-3.72171e-10	-3.69887e-10	-3.65719e-10	-3.57924e-10	-3.61965e-10	-3.69498e-10	-3.64369e-10	-3.66828e-10	-3.7053e-10	-3.71109e-10	-3.68612e-10	-3.70372e-10	-3.69221e-10	-3.67374e-10	-3.70703e-10	-3.72222e-10	-3.68431e-10	-3.67394e-10	-3.78522e-10	-3.72896e-10	-3.7654e-10	-3.69765e-10	-3.74937e-10	-3.74389e-10	-3.71773e-10	-3.80458e-10	-3.83024e-10	-3.83951e-10	-3.80237e-10	-3.84409e-10	-3.76807e-10	-3.77678e-10	-3.70763e-10	-3.74103e-10	-3.88237e-10
-3.58706e-10	-3.65903e-10	-3.72794e-10	-3.72157e-10	-3.67112e-10	-3.67561e-10	-3.60733e-10	-3.78142e-10	-3.69479e-10	-3.64391e-10	-3.64633e-10	-3.67054e-10	-3.67587e-10	-3.70869e-10	-3.736e-10	-3.7212e-10	-3.63691e-10	-3.71409e-10	-3.72516e-10	-3.70833e-10	-3.71336e-10	-3.69028e-10	-3.57824e-10	-3.62146e-10	-3.61026e-10	-3.67948e-10	-3.72134e-10	-3.76319e-10	-3.67091e-10	-3.6603e-10	-3.7462e-10	-3.75618e-10	-3.76726e-10	-3.70506e-10	-3.82182e-10	-3.75109e-10	-3.69801e-10	-3.73296e-10	-3.65503e-10	-3.68621e-10	-3.65289e-10	-3.7298e-10	-3.85525e-10	-3.83556e-10	-3.755e-10	-3.75155e-10	-3.78323e-10	-3.80112e-10	-3.83483e-10	-3.78199e-10
-3.55635e-10	-3.64935e-10	-3.6075e-10	-3.64741e-10	-3.6219e-10	-3.56715e-10	-3.56221e-10	-3.64034e-10	-3.54552e-10	-3.48349e-10	-3.47538e-10	-3.60845e-10	-3.70138e-10	-3.70079e-10	-3.64486e-10	-3.67929e-10	-3.59871e-10	-3.59019e-10	-3.56728e-10	-3.51143e-10	-3.5755e-10	-3.5341e-10	-3.66483e-10	-3.60522e-10	-3.60239e-10	-3.66208e-10	-3.68484e-10	-3.73668e-10	-3.71059e-10	-3.7626e-10	-3.7515e-10	-3.77117e-10	-3.76324e-10	-3.7515e-10	-3.76057e-10	-3.80393e-10	-3.80079e-10	-3.84405e-10	-3.70632e-10	-3.69319e-10	-3.67998e-10	-3.72712e-10	-3.6973e-10	-3.58005e-10	-3.67051e-10	-3.71848e-10	-3.70692e-10	-3.80964e-10	-3.7767e-10	-3.72136e-10
-3.64443e-10	-3.66396e-10	-3.67355e-10	-3.64563e-10	-3.6677e-10	-3.59241e-10	-3.59943e-10	-3.71101e-10	-3.57495e-10	-3.61566e-10	-3.66599e-10	-3.74926e-10	-3.7599e-10	-3.78496e-10	-3.80288e-10	-3.8503e-10	-3.83329e-10	-3.73268e-10	-3.62274e-10	-3.62928e-10	-3.58744e-10	-3.60941e-10	-3.59534e-10	-3.68589e-10	-3.71245e-10	-3.73299e-10	-3.67113e-10	-3.74121e-10	-3.66417e-10	-3.61217e-10	-3.61335e-10	-3.64672e-10	-3.69907e-10	-3.72069e-10	-3.7654e-10	-3.76347e-10	-3.83692e-10	-3.81902e-10	-3.75553e-10	-3.71445e-10	-3.72739e-10	-3.71623e-10	-3.67798e-10	-3.60592e-10	-3.69075e-10	-3.74454e-10	-3.7095e-10	-3.74526e-10	-3.73842e-10	-3.69708e-10
-3.57388e-10	-3.60362e-10	-3.5709e-10	-3.60779e-10	-3.53048e-10	-3.55128e-10	-3.65385e-10	-3.67968e-10	-3.6126e-10	-3.66908e-10	-3.61292e-10	-3.61137e-10	-3.71488e-10	-3.79951e-10	-3.79507e-10	-3.69721e-10	-3.62394e-10	-3.70531e-10	-3.64912e-10	-3.64933e-10	-3.66118e-10	-3.63235e-10	-3.62394e-10	-3.59894e-10	-3.67309e-10	-3.68964e-10	-3.69286e-10	-3.693e-10	-3.61829e-10	-3.46403e-10	-3.52854e-10	-3.59646e-10	-3.63076e-10	-3.67948e-10	-3.73173e-10	-3.77444e-10	-3.74947e-10	-3.71471e-10	-3.58845e-10	-3.59572e-10	-3.64749e-10	-3.63735e-10	-3.72056e-10	-3.57807e-10	-3.56291e-10	-3.74003e-10	-3.66784e-10	-3.74477e-10	-3.77703e-10	-3.7652e-10
-3.65374e-10	-3.68927e-10	-3.67588e-10	-3.61362e-10	-3.59732e-10	-3.6012e-10	-3.69414e-10	-3.66758e-10	-3.64962e-10	-3.59839e-10	-3.62668e-10	-3.68932e-10	-3.80393e-10	-3.81591e-10	-3.83224e-10	-3.81103e-10	-3.72229e-10	-3.70121e-10	-3.57626e-10	-3.53953e-10	-3.62252e-10	-3.64212e-10	-3.67346e-10	-3.62455e-10	-3.5813e-10	-3.53481e-10	-3.54784e-10	-3.55351e-10	-3.61592e-10	-3.53669e-10	-3.60083e-10	-3.64363e-10	-3.64711e-10	-3.63364e-10	-3.78909e-10	-3.81044e-10	-3.84488e-10	-3.75985e-10	-3.77126e-10	-3.65849e-10	-3.74076e-10	-3.84385e-10	-3.7644e-10	-3.78942e-10	-3.72014e-10	-3.7452e-10	-3.67106e-10	-3.61092e-10	-3.64715e-10	-3.70757e-10
-3.63083e-10	-3.68928e-10	-3.64457e-10	-3.64772e-10	-3.59788e-10	-3.65174e-10	-3.58316e-10	-3.61771e-10	-3.64216e-10	-3.62466e-10	-3.57779e-10	-3.63015e-10	-3.69096e-10	-3.75432e-10	-3.66018e-10	-3.6094e-10	-3.67779e-10	-3.61636e-10	-3.51215e-10	-3.58733e-10	-3.60779e-10	-3.57132e-10	-3.63961e-10	-3.69809e-10	-3.78084e-10	-3.6333e-10	-3.65704e-10	-3.52609e-10	-3.57628e-10	-3.60067e-10	-3.66805e-10	-3.66601e-10	-3.74123e-10	-3.76736e-10	-3.74595e-10	-3.67178e-10	-3.66996e-10	-3.709e-10	-3.8178e-10	-3.8207e-10	-3.85436e-10	-3.81263e-10	-3.73074e-10	-3.69155e-10	-3.6208e-10	-3.68738e-10	-3.7078e-10	-3.73868e-10	-3.72189e-10	-3.72089e-10
-3.55833e-10	-3.61156e-10	-3.5799e-10	-3.59773e-10	-3.57594e-10	-3.51467e-10	-3.64492e-10	-3.70047e-10	-3.65501e-10	-3.64254e-10	-3.64497e-10	-3.74922e-10	-3.7362e-10	-3.69919e-10	-3.66311e-10	-3.63257e-10	-3.62215e-10	-3.60461e-10	-3.59407e-10	-3.50874e-10	-3.46697e-10	-3.58489e-10	-3.73145e-10	-3.68779e-10	-3.64697e-10	-3.6534e-10	-3.75444e-10	-3.75042e-10	-3.75365e-10	-3.66011e-10	-3.75435e-10	-3.6765e-10	-3.74204e-10	-3.70027e-10	-3.71886e-10	-3.70798e-10	-3.74263e-10	-3.6212e-10	-3.67778e-10	-3.75175e-10	-3.70816e-10	-3.77831e-10	-3.69167e-10	-3.63141e-10	-3.56381e-10	-3.69041e-10	-3.72716e-10	-3.76936e-10	-3.65512e-10	-3.6333e-10
-3.46208e-10	-3.58151e-10	-3.65543e-10	-3.53713e-10	-3.53214e-10	-3.54133e-10	-3.57721e-10	-3.6456e-10	-3.65029e-10	-3.66217e-10	-3.64901e-10	-3.65585e-10	-3.6747e-10	-3.62244e-10	-3.65347e-10	-3.64572e-10	-3.5668e-10	-3.62085e-10	-3.53016e-10	-3.6403e-10	-3.6156e-10	-3.68485e-10	-3.59483e-10	-3.67138e-10	-3.69349e-10	-3.75412e-10	-3.75506e-10	-3.79534e-10	-3.73602e-10	-3.79138e-10	-3.71773e-10	-3.72611e-10	-3.68579e-10	-3.72238e-10	-3.74251e-10	-3.71475e-10	-3.67329e-10	-3.63247e-10	-3.57545e-10	-3.62878e-10	-3.67415e-10	-3.67902e-10	-3.61849e-10	-3.68858e-10	-3.65549e-10	-3.70836e-10	-3.68882e-10	-3.74057e-10	-3.67624e-10	-3.69026e-10
-3.58173e-10	-3.63223e-10	-3.63402e-10	-3.59291e-10	-3.58693e-10	-3.61704e-10	-3.5593e-10	-3.65251e-10	-3.69939e-10	-3.73619e-10	-3.6758e-10	-3.8139e-10	-3.70704e-10	-3.73207e-10	-3.60606e-10	-3.62233e-10	-3.69855e-10	-3.6647e-10	-3.67797e-10	-3.54586e-10	-3.53712e-10	-3.58237e-10	-3.63297e-10	-3.61647e-10	-3.61039e-10	-3.66807e-10	-3.64882e-10	-3.67913e-10	-3.73609e-10	-3.75734e-10	-3.69941e-10	-3.715e-10	-3.70895e-10	-3.70912e-10	-3.74948e-10	-3.65526e-10	-3.62725e-10	-3.70485e-10	-3.74387e-10	-3.67061e-10	-3.64606e-10	-3.68107e-10	-3.65849e-10	-3.7295e-10	-3.67385e-10	-3.69215e-10	-3.65219e-10	-3.69522e-10	-3.70717e-10	-3.73699e-10
-3.58027e-10	-3.64808e-10	-3.58633e-10	-3.65342e-10	-3.68403e-10	-3.71228e-10	-3.65188e-10	-3.6959e-10	-3.76754e-10	-3.75851e-10	-3.68839e-10	-3.56868e-10	-3.63507e-10	-3.61934e-10	-3.65398e-10	-3.65984e-10	-3.6175e-10	-3.56122e-10	-3.66219e-10	-3.6869e-10	-3.63927e-10	-3.70719e-10	-3.6993e-10	-3.6865e-10	-3.61554e-10	-3.59295e-10	-3.72296e-10	-3.81601e-10	-3.86767e-10	-3.82265e-10	-3.76445e-10	-3.77074e-10	-3.77099e-10	-3.68095e-10	-3.76719e-10	-3.71889e-10	-3.76295e-10	-3.78111e-10	-3.78327e-10	-3.81569e-10	-3.83252e-10	-3.75052e-10	-3.77622e-10	-3.68146e-10	-3.70342e-10	-3.63498e-10	-3.67997e-10	-3.62448e-10	-3.69265e-10	-3.65639e-10
-3.52766e-10	-3.59616e-10	-3.62304e-10	-3.64676e-10	-3.67511e-10	-3.65992e-10	-3.64927e-10	-3.66388e-10	-3.63378e-10	-3.6421e-10	-3.57471e-10	-3.58726e-10	-3.62536e-10	-3.59504e-10	-3.71606e-10	-3.65909e-10	-3.64613e-10	-3.60666e-10	-3.64952e-10	-3.63175e-10	-3.6082e-10	-3.65683e-10	-3.66769e-10	-3.62773e-10	-3.71663e-10	-3.78806e-10	-3.78457e-10	-3.68599e-10	-3.74324e-10	-3.72477e-10	-3.74546e-10	-3.74749e-10	-3.74692e-10	-3.67194e-10	-3.57963e-10	-3.55214e-10	-3.55067e-10	-3.67245e-10	-3.69456e-10	-3.69483e-10	-3.61513e-10	-3.58501e-10	-3.67053e-10	-3.74297e-10	-3.7599e-10	-3.69586e-10	-3.76116e-10	-3.72709e-10	-3.62489e-10	-3.64268e-10
-3.57961e-10	-3.56328e-10	-3.71363e-10	-3.67959e-10	-3.66165e-10	-3.61922e-10	-3.64533e-10	-3.54549e-10	-3.57579e-10	-3.69329e-10	-3.69815e-10	-3.59422e-10	-3.62994e-10	-3.6652e-10	-3.7326e-10	-3.74569e-10	-3.6933e-10	-3.51819e-10	-3.60524e-10	-3.60072e-10	-3.7448e-10	-3.64309e-10	-3.6836e-10	-3.70966e-10	-3.69631e-10	-3.75612e-10	-3.70614e-10	-3.66623e-10	-3.68579e-10	-3.73544e-10	-3.71889e-10	-3.66805e-10	-3.70423e-10	-3.72448e-10	-3.71346e-10	-3.66847e-10	-3.72521e-10	-3.67786e-10	-3.74596e-10	-3.74148e-10	-3.75155e-10	-3.78747e-10	-3.76032e-10	-3.72878e-10	-3.6993e-10	-3.75097e-10	-3.72905e-10	-3.74119e-10	-3.74878e-10	-3.60987e-10
-3.59581e-10	-3.56882e-10	-3.56002e-10	-3.66281e-10	-3.66729e-10	-3.63698e-10	-3.55355e-10	-3.55119e-10	-3.63041e-10	-3.64801e-10	-3.70367e-10	-3.71331e-10	-3.7155e-10	-3.6921e-10	-3.64959e-10	-3.56443e-10	-3.57638e-10	-3.55395e-10	-3.6044e-10	-3.6769e-10	-3.71114e-10	-3.65096e-10	-3.58311e-10	-3.60239e-10	-3.62324e-10	-3.6725e-10	-3.71154e-10	-3.70882e-10	-3.7821e-10	-3.71194e-10	-3.63959e-10	-3.75364e-10	-3.59389e-10	-3.69453e-10	-3.59474e-10	-3.72974e-10	-3.61383e-10	-3.73123e-10	-3.68067e-10	-3.78047e-10	-3.79534e-10	-3.80098e-10	-3.71389e-10	-3.63819e-10	-3.67321e-10	-3.70038e-10	-3.64338e-10	-3.67407e-10	-3.69778e-10	-3.63527e-10
-3.64977e-10	-3.61284e-10	-3.62707e-10	-3.61437e-10	-3.60198e-10	-3.55523e-10	-3.54087e-10	-3.58262e-10	-3.6633e-10	-3.64794e-10	-3.67713e-10	-3.63535e-10	-3.67853e-10	-3.68949e-10	-3.70067e-10	-3.7222e-10	-3.6611e-10	-3.68532e-10	-3.79209e-10	-3.78826e-10	-3.71045e-10	-3.80523e-10	-3.68968e-10	-3.72655e-10	-3.62233e-10	-3.63901e-10	-3.65204e-10	-3.59698e-10	-3.66519e-10	-3.64462e-10	-3.74218e-10	-3.75084e-10	-3.72705e-10	-3.7443e-10	-3.75456e-10	-3.72369e-10	-3.76306e-10	-3.81209e-10	-3.74771e-10	-3.76927e-10	-3.68997e-10	-3.64807e-10	-3.71217e-10	-3.72544e-10	-3.66079e-10	-3.57258e-10	-3.57825e-10	-3.64219e-10	-3.62313e-10	-3.60639e-10
-3.54434e-10	-3.55847e-10	-3.66619e-10	-3.68267e-10	-3.57536e-10	-3.62568e-10	-3.60355e-10	-3.67394e-10	-3.63783e-10	-3.72929e-10	-3.71865e-10	-3.72243e-10	-3.73357e-10	-3.62927e-10	-3.61302e-10	-3.55961e-10	-3.66305e-10	-3.68798e-10	-3.71485e-10	-3.64924e-10	-3.62028e-10	-3.69639e-10	-3.71572e-10	-3.69585e-10	-3.72495e-10	-3.7037e-10	-3.62076e-10	-3.68824e-10	-3.71385e-10	-3.70902e-10	-3.76058e-10	-3.67961e-10	-3.61025e-10	-3.61675e-10	-3.64117e-10	-3.71561e-10	-3.67971e-10	-3.77148e-10	-3.7726e-10	-3.72322e-10	-3.70133e-10	-3.74611e-10	-3.73003e-10	-3.69765e-10	-3.62525e-10	-3.6351e-10	-3.56507e-10	-3.55267e-10	-3.59232e-10	-3.60528e-10
-3.57727e-10	-3.6729e-10	-3.64925e-10	-3.64403e-10	-3.58688e-10	-3.54632e-10	-3.6095e-10	-3.67735e-10	-3.6801e-10	-3.67082e-10	-3.62486e-10	-3.68964e-10	-3.64729e-10	-3.57532e-10	-3.60591e-10	-3.51908e-10	-3.57125e-10	-3.59085e-10	-3.60779e-10	-3.58583e-10	-3.68211e-10	-3.6414e-10	-3.67278e-10	-3.67286e-10	-3.70062e-10	-3.7177e-10	-3.62714e-10	-3.64832e-10	-3.71596e-10	-3.88161e-10	-3.71371e-10	-3.66843e-10	-3.74017e-10	-3.72741e-10	-3.71301e-10	-3.68849e-10	-3.73629e-10	-3.68279e-10	-3.68482e-10	-3.70385e-10	-3.68171e-10	-3.69489e-10	-3.69778e-10	-3.64322e-10	-3.60358e-10	-3.58506e-10	-3.64447e-10	-3.63662e-10	-3.59797e-10	-3.65688e-10
-3.66164e-10	-3.69573e-10	-3.68682e-10	-3.68848e-10	-3.7352e-10	-3.67008e-10	-3.69239e-10	-3.69482e-10	-3.65653e-10	-3.6969e-10	-3.61328e-10	-3.59934e-10	-3.69255e-10	-3.73627e-10	-3.77129e-10	-3.69198e-10	-3.78795e-10	-3.66943e-10	-3.6124e-10	-3.63483e-10	-3.59624e-10	-3.68052e-10	-3.65949e-10	-3.65318e-10	-3.66661e-10	-3.66755e-10	-3.63304e-10	-3.60959e-10	-3.66104e-10	-3.73677e-10	-3.67939e-10	-3.73246e-10	-3.69636e-10	-3.58819e-10	-3.65499e-10	-3.65868e-10	-3.68474e-10	-3.58781e-10	-3.67584e-10	-3.76402e-10	-3.72291e-10	-3.62997e-10	-3.6895e-10	-3.65734e-10	-3.6067e-10	-3.65769e-10	-3.573e-10	-3.6255e-10	-3.58165e-10	-3.69287e-10
-3.57081e-10	-3.67843e-10	-3.80773e-10	-3.76563e-10	-3.6469e-10	-3.76958e-10	-3.69567e-10	-3.62771e-10	-3.68567e-10	-3.73097e-10	-3.78745e-10	-3.70796e-10	-3.6865e-10	-3.6569e-10	-3.57198e-10	-3.60161e-10	-3.64073e-10	-3.63117e-10	-3.61666e-10	-3.6447e-10	-3.65802e-10	-3.65716e-10	-3.69293e-10	-3.62315e-10	-3.68964e-10	-3.62849e-10	-3.78292e-10	-3.71947e-10	-3.82427e-10	-3.7856e-10	-3.77392e-10	-3.72367e-10	-3.68462e-10	-3.60968e-10	-3.66937e-10	-3.66108e-10	-3.60413e-10	-3.65211e-10	-3.66261e-10	-3.63385e-10	-3.71222e-10	-3.70546e-10	-3.70062e-10	-3.64039e-10	-3.53981e-10	-3.57267e-10	-3.68121e-10	-3.7216e-10	-3.84627e-10	-3.89392e-10
-3.70062e-10	-3.67767e-10	-3.74578e-10	-3.68342e-10	-3.67948e-10	-3.6601e-10	-3.68067e-10	-3.77963e-10	-3.77203e-10	-3.75646e-10	-3.67952e-10	-3.72171e-10	-3.72721e-10	-3.7097e-10	-3.6632e-10	-3.56364e-10	-3.59681e-10	-3.53684e-10	-3.56986e-10	-3.62837e-10	-3.6858e-10	-3.62064e-10	-3.6226e-10	-3.61877e-10	-3.51743e-10	-3.58447e-10	-3.59916e-10	-3.78302e-10	-3.76702e-10	-3.81406e-10	-3.79822e-10	-3.72326e-10	-3.6329e-10	-3.57088e-10	-3.61386e-10	-3.6319e-10	-3.64523e-10	-3.58565e-10	-3.5875e-10	-3.6802e-10	-3.71618e-10	-3.63884e-10	-3.62739e-10	-3.6796e-10	-3.65483e-10	-3.70234e-10	-3.74541e-10	-3.73248e-10	-3.76204e-10	-3.78358e-10
-3.58868e-10	-3.58623e-10	-3.60378e-10	-3.61336e-10	-3.64766e-10	-3.63676e-10	-3.57491e-10	-3.57797e-10	-3.70755e-10	-3.74837e-10	-3.76761e-10	-3.75531e-10	-3.71889e-10	-3.7085e-10	-3.65833e-10	-3.64446e-10	-3.6451e-10	-3.6201e-10	-3.69469e-10	-3.60496e-10	-3.59757e-10	-3.66249e-10	-3.60665e-10	-3.50313e-10	-3.52812e-10	-3.5671e-10	-3.63447e-10	-3.67633e-10	-3.69139e-10	-3.63065e-10	-3.60596e-10	-3.53881e-10	-3.62903e-10	-3.4988e-10	-3.5299e-10	-3.495e-10	-3.50825e-10	-3.54552e-10	-3.61997e-10	-3.70387e-10	-3.69444e-10	-3.74514e-10	-3.75223e-10	-3.741e-10	-3.70162e-10	-3.76213e-10	-3.89214e-10	-3.86291e-10	-3.73876e-10	-3.72123e-10
-3.48559e-10	-3.51206e-10	-3.62513e-10	-3.73865e-10	-3.68403e-10	-3.67782e-10	-3.67384e-10	-3.65913e-10	-3.64092e-10	-3.58461e-10	-3.68411e-10	-3.51218e-10	-3.60042e-10	-3.63139e-10	-3.6053e-10	-3.69635e-10	-3.61634e-10	-3.65855e-10	-3.6646e-10	-3.69614e-10	-3.68157e-10	-3.65183e-10	-3.55117e-10	-3.56333e-10	-3.6661e-10	-3.72954e-10	-3.73918e-10	-3.69055e-10	-3.6907e-10	-3.60659e-10	-3.66809e-10	-3.74581e-10	-3.74434e-10	-3.70346e-10	-3.66872e-10	-3.61965e-10	-3.57388e-10	-3.57169e-10	-3.54691e-10	-3.5994e-10	-3.62272e-10	-3.71284e-10	-3.68498e-10	-3.67058e-10	-3.64899e-10	-3.66463e-10	-3.74794e-10	-3.75577e-10	-3.61268e-10	-3.67689e-10
-3.57488e-10	-3.59487e-10	-3.58226e-10	-3.63666e-10	-3.66608e-10	-3.75854e-10	-3.65256e-10	-3.68411e-10	-3.69909e-10	-3.64292e-10	-3.66327e-10	-3.67593e-10	-3.66303e-10	-3.67026e-10	-3.61483e-10	-3.71321e-10	-3.73659e-10	-3.6441e-10	-3.64687e-10	-3.68597e-10	-3.64647e-10	-3.50156e-10	-3.51602e-10	-3.45854e-10	-3.53367e-10	-3.51232e-10	-3.60384e-10	-3.54282e-10	-3.43691e-10	-3.58792e-10	-3.60442e-10	-3.65105e-10	-3.66602e-10	-3.67979e-10	-3.65117e-10	-3.66031e-10	-3.717e-10	-3.6095e-10	-3.72853e-10	-3.69072e-10	-3.66969e-10	-3.75437e-10	-3.66636e-10	-3.74224e-10	-3.77631e-10	-3.76349e-10	-3.80245e-10	-3.71638e-10	-3.63445e-10	-3.65664e-10
-3.52909e-10	-3.53541e-10	-3.59379e-10	-3.62513e-10	-3.70267e-10	-3.63623e-10	-3.64596e-10	-3.65746e-10	-3.73852e-10	-3.62901e-10	-3.60372e-10	-3.67842e-10	-3.69507e-10	-3.73829e-10	-3.71804e-10	-3.64784e-10	-3.71053e-10	-3.71243e-10	-3.7248e-10	-3.71201e-10	-3.63579e-10	-3.67892e-10	-3.68376e-10	-3.6799e-10	-3.58455e-10	-3.65329e-10	-3.59287e-10	-3.55344e-10	-3.46775e-10	-3.46125e-10	-3.51296e-10	-3.54859e-10	-3.58573e-10	-3.60692e-10	-3.60101e-10	-3.47306e-10	-3.54294e-10	-3.57268e-10	-3.60763e-10	-3.65568e-10	-3.66739e-10	-3.83233e-10	-3.86028e-10	-3.8298e-10	-3.84772e-10	-3.71676e-10	-3.78354e-10	-3.73079e-10	-3.76459e-10	-3.67239e-10
-3.53575e-10	-3.63245e-10	-3.60264e-10	-3.65477e-10	-3.71615e-10	-3.68989e-10	-3.60333e-10	-3.61314e-10	-3.66276e-10	-3.6177e-10	-3.69197e-10	-3.68087e-10	-3.64633e-10	-3.68247e-10	-3.67045e-10	-3.73237e-10	-3.75025e-10	-3.74068e-10	-3.73563e-10	-3.77122e-10	-3.7691e-10	-3.76335e-10	-3.74243e-10	-3.74547e-10	-3.61129e-10	-3.71275e-10	-3.6597e-10	-3.63294e-10	-3.51127e-10	-3.51285e-10	-3.61038e-10	-3.53063e-10	-3.59333e-10	-3.66698e-10	-3.68167e-10	-3.60246e-10	-3.62011e-10	-3.57368e-10	-3.64652e-10	-3.71205e-10	-3.68299e-10	-3.7123e-10	-3.77223e-10	-3.75954e-10	-3.72553e-10	-3.62787e-10	-3.57732e-10	-3.53347e-10	-3.58637e-10	-3.58194e-10
-3.56573e-10	-3.50139e-10	-3.52742e-10	-3.65433e-10	-3.65391e-10	-3.65493e-10	-3.60157e-10	-3.6362e-10	-3.6901e-10	-3.71502e-10	-3.74881e-10	-3.64484e-10	-3.57788e-10	-3.56533e-10	-3.65854e-10	-3.54065e-10	-3.50045e-10	-3.6542e-10	-3.75428e-10	-3.73744e-10	-3.71353e-10	-3.65027e-10	-3.63925e-10	-3.6659e-10	-3.61045e-10	-3.62844e-10	-3.59238e-10	-3.48003e-10	-3.50072e-10	-3.56485e-10	-3.56975e-10	-3.56649e-10	-3.64328e-10	-3.59736e-10	-3.66945e-10	-3.67036e-10	-3.57532e-10	-3.58391e-10	-3.61673e-10	-3.66242e-10	-3.66324e-10	-3.65224e-10	-3.74368e-10	-3.67554e-10	-3.66741e-10	-3.69845e-10	-3.65139e-10	-3.57283e-10	-3.55733e-10	-3.5858e-10
-3.64625e-10	-3.70612e-10	-3.75857e-10	-3.7078e-10	-3.63062e-10	-3.63167e-10	-3.52207e-10	-3.60575e-10	-3.58319e-10	-3.67954e-10	-3.61116e-10	-3.60189e-10	-3.64977e-10	-3.634e-10	-3.59681e-10	-3.68563e-10	-3.63733e-10	-3.60219e-10	-3.66615e-10	-3.65847e-10	-3.65553e-10	-3.60943e-10	-3.60751e-10	-3.6329e-10	-3.73055e-10	-3.7089e-10	-3.7046e-10	-3.71218e-10	-3.68768e-10	-3.63147e-10	-3.64044e-10	-3.61729e-10	-3.62519e-10	-3.69218e-10	-3.72202e-10	-3.76907e-10	-3.71639e-10	-3.69298e-10	-3.66609e-10	-3.79063e-10	-3.80667e-10	-3.75671e-10	-3.75422e-10	-3.74712e-10	-3.76471e-10	-3.7027e-10	-3.61852e-10	-3.65766e-10	-3.61812e-10	-3.68332e-10
-3.66214e-10	-3.66642e-10	-3.60951e-10	-3.6426e-10	-3.67374e-10	-3.61826e-10	-3.52889e-10	-3.62628e-10	-3.66887e-10	-3.61446e-10	-3.57719e-10	-3.58117e-10	-3.52364e-10	-3.57226e-10	-3.60106e-10	-3.60583e-10	-3.67594e-10	-3.66563e-10	-3.67456e-10	-3.63699e-10	-3.71762e-10	-3.70084e-10	-3.62264e-10	-3.68417e-10	-3.75197e-10	-3.70526e-10	-3.77715e-10	-3.6999e-10	-3.6881e-10	-3.67155e-10	-3.68749e-10	-3.68381e-10	-3.64584e-10	-3.63302e-10	-3.64495e-10	-3.72122e-10	-3.70756e-10	-3.59422e-10	-3.66162e-10	-3.64316e-10	-3.63251e-10	-3.64719e-10	-3.73075e-10	-3.61085e-10	-3.55928e-10	-3.57463e-10	-3.61013e-10	-3.50522e-10	-3.6129e-10	-3.64833e-10
-3.6005e-10	-3.54019e-10	-3.57648e-10	-3.57868e-10	-3.5932e-10	-3.51881e-10	-3.56935e-10	-3.58362e-10	-3.59349e-10	-3.64979e-10	-3.62228e-10	-3.68719e-10	-3.56389e-10	-3.67047e-10	-3.52867e-10	-3.70758e-10	-3.64459e-10	-3.65294e-10	-3.56755e-10	-3.60332e-10	-3.66268e-10	-3.64484e-10	-3.65602e-10	-3.61403e-10	-3.58734e-10	-3.67961e-10	-3.70694e-10	-3.82347e-10	-3.81933e-10	-3.67545e-10	-3.68672e-10	-3.68928e-10	-3.76513e-10	-3.73114e-10	-3.65917e-10	-3.66473e-10	-3.65839e-10	-3.5517e-10	-3.58363e-10	-3.70027e-10	-3.72241e-10	-3.68409e-10	-3.64484e-10	-3.59181e-10	-3.49008e-10	-3.62948e-10	-3.5866e-10	-3.60084e-10	-3.67372e-10	-3.64908e-10
-3.62423e-10	-3.58883e-10	-3.62649e-10	-3.68505e-10	-3.63081e-10	-3.53921e-10	-3.50924e-10	-3.51881e-10	-3.57839e-10	-3.62207e-10	-3.6356e-10	-3.68936e-10	-3.67583e-10	-3.7182e-10	-3.72981e-10	-3.67988e-10	-3.70087e-10	-3.67495e-10	-3.58888e-10	-3.56286e-10	-3.54855e-10	-3.60026e-10	-3.51748e-10	-3.57711e-10	-3.57407e-10	-3.59182e-10	-3.63962e-10	-3.63345e-10	-3.70714e-10	-3.70835e-10	-3.69083e-10	-3.75483e-10	-3.76744e-10	-3.72794e-10	-3.64239e-10	-3.69147e-10	-3.72915e-10	-3.71712e-10	-3.75011e-10	-3.66747e-10	-3.67651e-10	-3.71628e-10	-3.73671e-10	-3.65205e-10	-3.60008e-10	-3.67162e-10	-3.61263e-10	-3.6482e-10	-3.66194e-10	-3.73509e-10
-3.65902e-10	-3.60854e-10	-3.66484e-10	-3.62369e-10	-3.52668e-10	-3.51913e-10	-3.51332e-10	-3.50606e-10	-3.59336e-10	-3.61778e-10	-3.68381e-10	-3.74425e-10	-3.66915e-10	-3.67891e-10	-3.62472e-10	-3.61254e-10	-3.55316e-10	-3.60279e-10	-3.7116e-10	-3.68937e-10	-3.64297e-10	-3.60727e-10	-3.63341e-10	-3.6053e-10	-3.62411e-10	-3.627e-10	-3.66632e-10	-3.71168e-10	-3.73226e-10	-3.75407e-10	-3.78203e-10	-3.74991e-10	-3.71239e-10	-3.72996e-10	-3.74111e-10	-3.71865e-10	-3.77364e-10	-3.78684e-10	-3.74683e-10	-3.74493e-10	-3.68439e-10	-3.73204e-10	-3.68954e-10	-3.75667e-10	-3.64934e-10	-3.62938e-10	-3.58569e-10	-3.65245e-10	-3.72301e-10	-3.67909e-10
-3.48037e-10	-3.52179e-10	-3.50104e-10	-3.49324e-10	-3.56615e-10	-3.5367e-10	-3.50196e-10	-3.50184e-10	-3.54901e-10	-3.6703e-10	-3.67127e-10	-3.66075e-10	-3.60316e-10	-3.55404e-10	-3.64924e-10	-3.57687e-10	-3.54477e-10	-3.58303e-10	-3.56287e-10	-3.62086e-10	-3.67573e-10	-3.702e-10	-3.63274e-10	-3.74222e-10	-3.69871e-10	-3.75497e-10	-3.75447e-10	-3.8153e-10	-3.88777e-10	-3.83089e-10	-3.81972e-10	-3.75603e-10	-3.73505e-10	-3.6642e-10	-3.66029e-10	-3.70351e-10	-3.60191e-10	-3.61683e-10	-3.49101e-10	-3.55533e-10	-3.57785e-10	-3.62662e-10	-3.62908e-10	-3.60612e-10	-3.5593e-10	-3.54971e-10	-3.604e-10	-3.64104e-10	-3.6133e-10	-3.68591e-10
-3.51765e-10	-3.5832e-10	-3.53342e-10	-3.51042e-10	-3.56941e-10	-3.58379e-10	-3.60471e-10	-3.63367e-10	-3.65227e-10	-3.69288e-10	-3.68336e-10	-3.64172e-10	-3.54748e-10	-3.60019e-10	-3.5766e-10	-3.59154e-10	-3.6454e-10	-3.68258e-10	-3.53771e-10	-3.60016e-10	-3.64345e-10	-3.706e-10	-3.72512e-10	-3.72113e-10	-3.82864e-10	-3.72289e-10	-3.76674e-10	-3.85134e-10	-3.76227e-10	-3.76876e-10	-3.7689e-10	-3.79783e-10	-3.74191e-10	-3.66122e-10	-3.71251e-10	-3.63453e-10	-3.5812e-10	-3.58794e-10	-3.58049e-10	-3.66374e-10	-3.5649e-10	-3.64605e-10	-3.56017e-10	-3.69043e-10	-3.71403e-10	-3.67383e-10	-3.72487e-10	-3.71143e-10	-3.71365e-10	-3.69348e-10
-3.57466e-10	-3.59198e-10	-3.49838e-10	-3.45881e-10	-3.48304e-10	-3.54141e-10	-3.53036e-10	-3.57268e-10	-3.58724e-10	-3.64758e-10	-3.75455e-10	-3.63798e-10	-3.5926e-10	-3.56756e-10	-3.52841e-10	-3.62378e-10	-3.6852e-10	-3.73894e-10	-3.71124e-10	-3.72413e-10	-3.73683e-10	-3.8e-10	-3.67995e-10	-3.65815e-10	-3.64449e-10	-3.613e-10	-3.65442e-10	-3.6557e-10	-3.74016e-10	-3.73592e-10	-3.75028e-10	-3.74343e-10	-3.72536e-10	-3.62286e-10	-3.6563e-10	-3.53853e-10	-3.60187e-10	-3.61422e-10	-3.61292e-10	-3.66442e-10	-3.69438e-10	-3.74258e-10	-3.71214e-10	-3.72743e-10	-3.71374e-10	-3.68901e-10	-3.72049e-10	-3.75021e-10	-3.74692e-10	-3.63686e-10
-3.50809e-10	-3.47396e-10	-3.44876e-10	-3.48701e-10	-3.60786e-10	-3.58576e-10	-3.59007e-10	-3.54971e-10	-3.64984e-10	-3.64e-10	-3.68595e-10	-3.6392e-10	-3.57012e-10	-3.54281e-10	-3.62583e-10	-3.61234e-10	-3.6926e-10	-3.66202e-10	-3.6506e-10	-3.70278e-10	-3.6981e-10	-3.61441e-10	-3.65824e-10	-3.72821e-10	-3.71562e-10	-3.78719e-10	-3.75354e-10	-3.75592e-10	-3.76133e-10	-3.71454e-10	-3.71603e-10	-3.70911e-10	-3.62684e-10	-3.60484e-10	-3.54118e-10	-3.57831e-10	-3.61896e-10	-3.62847e-10	-3.60337e-10	-3.59272e-10	-3.658e-10	-3.69314e-10	-3.59961e-10	-3.67022e-10	-3.76325e-10	-3.64707e-10	-3.70101e-10	-3.61867e-10	-3.63278e-10	-3.67831e-10
-3.65517e-10	-3.54104e-10	-3.63165e-10	-3.58878e-10	-3.60633e-10	-3.66937e-10	-3.56617e-10	-3.56886e-10	-3.56375e-10	-3.55842e-10	-3.55638e-10	-3.59501e-10	-3.56964e-10	-3.47966e-10	-3.61219e-10	-3.6394e-10	-3.70394e-10	-3.59082e-10	-3.57229e-10	-3.6335e-10	-3.59679e-10	-3.61622e-10	-3.69786e-10	-3.78262e-10	-3.69055e-10	-3.67922e-10	-3.67625e-10	-3.6759e-10	-3.79175e-10	-3.7865e-10	-3.66416e-10	-3.62295e-10	-3.59423e-10	-3.53506e-10	-3.66263e-10	-3.69633e-10	-3.74351e-10	-3.67543e-10	-3.59238e-10	-3.67941e-10	-3.6318e-10	-3.76247e-10	-3.84942e-10	-3.69833e-10	-3.69093e-10	-3.71161e-10	-3.56824e-10	-3.62906e-10	-3.62304e-10	-3.66684e-10
-3.59257e-10	-3.56321e-10	-3.66947e-10	-3.62998e-10	-3.66183e-10	-3.56778e-10	-3.53033e-10	-3.54235e-10	-3.59343e-10	-3.54689e-10	-3.57887e-10	-3.5575e-10	-3.53162e-10	-3.58738e-10	-3.5822e-10	-3.67752e-10	-3.67199e-10	-3.60764e-10	-3.5346e-10	-3.55584e-10	-3.64048e-10	-3.68485e-10	-3.59755e-10	-3.66121e-10	-3.65262e-10	-3.64616e-10	-3.67101e-10	-3.69279e-10	-3.73756e-10	-3.68138e-10	-3.64819e-10	-3.57427e-10	-3.57321e-10	-3.6785e-10	-3.61481e-10	-3.71587e-10	-3.6602e-10	-3.66809e-10	-3.75147e-10	-3.62606e-10	-3.65112e-10	-3.63108e-10	-3.65303e-10	-3.66092e-10	-3.62628e-10	-3.59171e-10	-3.62569e-10	-3.71628e-10	-3.72764e-10	-3.71139e-10
-3.55647e-10	-3.45294e-10	-3.57308e-10	-3.60786e-10	-3.7311e-10	-3.60939e-10	-3.55649e-10	-3.54506e-10	-3.54388e-10	-3.58358e-10	-3.51039e-10	-3.52435e-10	-3.55581e-10	-3.62431e-10	-3.65336e-10	-3.66482e-10	-3.67711e-10	-3.68119e-10	-3.64612e-10	-3.61606e-10	-3.69205e-10	-3.65322e-10	-3.62991e-10	-3.66498e-10	-3.70474e-10	-3.75042e-10	-3.72053e-10	-3.73244e-10	-3.84615e-10	-3.75136e-10	-3.79471e-10	-3.67699e-10	-3.65525e-10	-3.69263e-10	-3.5816e-10	-3.53924e-10	-3.61678e-10	-3.64975e-10	-3.69688e-10	-3.65226e-10	-3.66174e-10	-3.70716e-10	-3.68269e-10	-3.61085e-10	-3.63038e-10	-3.61427e-10	-3.66488e-10	-3.76551e-10	-3.7704e-10	-3.68407e-10
-3.56158e-10	-3.55234e-10	-3.45767e-10	-3.54427e-10	-3.5647e-10	-3.53364e-10	-3.60084e-10	-3.51733e-10	-3.58553e-10	-3.61614e-10	-3.55983e-10	-3.50649e-10	-3.5621e-10	-3.63195e-10	-3.53476e-10	-3.61311e-10	-3.53072e-10	-3.4992e-10	-3.56928e-10	-3.61908e-10	-3.56481e-10	-3.71898e-10	-3.7026e-10	-3.61262e-10	-3.62068e-10	-3.62058e-10	-3.69558e-10	-3.69281e-10	-3.73774e-10	-3.72839e-10	-3.7721e-10	-3.73288e-10	-3.72923e-10	-3.72697e-10	-3.68474e-10	-3.57453e-10	-3.51958e-10	-3.53315e-10	-3.62723e-10	-3.59156e-10	-3.5311e-10	-3.61686e-10	-3.60029e-10	-3.58143e-10	-3.74954e-10	-3.72748e-10	-3.73016e-10	-3.81611e-10	-3.71147e-10	-3.76621e-10
-3.54329e-10	-3.54646e-10	-3.58907e-10	-3.54785e-10	-3.51941e-10	-3.58619e-10	-3.64663e-10	-3.74084e-10	-3.70247e-10	-3.64381e-10	-3.61235e-10	-3.58102e-10	-3.47277e-10	-3.42477e-10	-3.44626e-10	-3.54252e-10	-3.53388e-10	-3.48471e-10	-3.60236e-10	-3.71468e-10	-3.79136e-10	-3.76514e-10	-3.70602e-10	-3.69532e-10	-3.62245e-10	-3.68793e-10	-3.65543e-10	-3.6957e-10	-3.69172e-10	-3.59014e-10	-3.65118e-10	-3.62341e-10	-3.6117e-10	-3.70951e-10	-3.66249e-10	-3.64342e-10	-3.67351e-10	-3.55384e-10	-3.63052e-10	-3.57833e-10	-3.63725e-10	-3.58076e-10	-3.61853e-10	-3.63271e-10	-3.56303e-10	-3.70367e-10	-3.73882e-10	-3.7061e-10	-3.72021e-10	-3.76785e-10
-3.52897e-10	-3.55641e-10	-3.66502e-10	-3.70042e-10	-3.64256e-10	-3.6764e-10	-3.79898e-10	-3.68441e-10	-3.6297e-10	-3.55032e-10	-3.60085e-10	-3.53302e-10	-3.4551e-10	-3.45003e-10	-3.57373e-10	-3.5732e-10	-3.54909e-10	-3.60043e-10	-3.66802e-10	-3.68204e-10	-3.7748e-10	-3.66612e-10	-3.61664e-10	-3.63334e-10	-3.664e-10	-3.65227e-10	-3.59423e-10	-3.66653e-10	-3.72526e-10	-3.68911e-10	-3.70269e-10	-3.73261e-10	-3.6621e-10	-3.5807e-10	-3.67885e-10	-3.61479e-10	-3.58461e-10	-3.57414e-10	-3.55844e-10	-3.59523e-10	-3.5437e-10	-3.6057e-10	-3.70204e-10	-3.68882e-10	-3.80315e-10	-3.70798e-10	-3.63076e-10	-3.64043e-10	-3.64499e-10	-3.57166e-10
-3.7479e-10	-3.69285e-10	-3.75812e-10	-3.73797e-10	-3.60516e-10	-3.66348e-10	-3.59647e-10	-3.6409e-10	-3.61521e-10	-3.59751e-10	-3.63436e-10	-3.62164e-10	-3.62309e-10	-3.55012e-10	-3.63938e-10	-3.65855e-10	-3.65041e-10	-3.6341e-10	-3.64595e-10	-3.68122e-10	-3.61384e-10	-3.61709e-10	-3.57965e-10	-3.51646e-10	-3.62702e-10	-3.6239e-10	-3.61631e-10	-3.62352e-10	-3.59761e-10	-3.56194e-10	-3.58249e-10	-3.59001e-10	-3.50759e-10	-3.56251e-10	-3.54104e-10	-3.50567e-10	-3.47138e-10	-3.56241e-10	-3.59928e-10	-3.64301e-10	-3.69268e-10	-3.70428e-10	-3.5949e-10	-3.65597e-10	-3.59632e-10	-3.73163e-10	-3.7277e-10	-3.6193e-10	-3.71512e-10	-3.65591e-10
-3.78654e-10	-3.76873e-10	-3.72781e-10	-3.76095e-10	-3.73498e-10	-3.75056e-10	-3.66336e-10	-3.61587e-10	-3.59641e-10	-3.49328e-10	-3.53841e-10	-3.60843e-10	-3.66317e-10	-3.60069e-10	-3.63195e-10	-3.63771e-10	-3.7209e-10	-3.63058e-10	-3.60349e-10	-3.52419e-10	-3.59208e-10	-3.6288e-10	-3.54373e-10	-3.53406e-10	-3.47452e-10	-3.61337e-10	-3.61443e-10	-3.61888e-10	-3.67828e-10	-3.65896e-10	-3.63709e-10	-3.60059e-10	-3.59689e-10	-3.52234e-10	-3.59913e-10	-3.64583e-10	-3.67333e-10	-3.70092e-10	-3.628e-10	-3.63285e-10	-3.65808e-10	-3.61455e-10	-3.54095e-10	-3.64713e-10	-3.68183e-10	-3.66691e-10	-3.70712e-10	-3.87566e-10	-3.71898e-10	-3.68549e-10
-3.71871e-10	-3.78648e-10	-3.63885e-10	-3.60168e-10	-3.67444e-10	-3.65369e-10	-3.6134e-10	-3.53356e-10	-3.50956e-10	-3.56966e-10	-3.56232e-10	-3.56423e-10	-3.57492e-10	-3.54682e-10	-3.59415e-10	-3.49216e-10	-3.55936e-10	-3.603e-10	-3.67933e-10	-3.71555e-10	-3.70793e-10	-3.64104e-10	-3.6355e-10	-3.71604e-10	-3.65624e-10	-3.69259e-10	-3.64436e-10	-3.61476e-10	-3.6051e-10	-3.62395e-10	-3.65916e-10	-3.69554e-10	-3.65866e-10	-3.61761e-10	-3.64744e-10	-3.58312e-10	-3.5233e-10	-3.53112e-10	-3.71683e-10	-3.59264e-10	-3.60121e-10	-3.73279e-10	-3.61822e-10	-3.60767e-10	-3.60731e-10	-3.71044e-10	-3.69089e-10	-3.80985e-10	-3.73818e-10	-3.73029e-10
-3.66423e-10	-3.65276e-10	-3.56631e-10	-3.62801e-10	-3.58028e-10	-3.56204e-10	-3.5635e-10	-3.55742e-10	-3.47427e-10	-3.51679e-10	-3.54365e-10	-3.53285e-10	-3.45769e-10	-3.52798e-10	-3.56857e-10	-3.58765e-10	-3.65984e-10	-3.5814e-10	-3.59371e-10	-3.52237e-10	-3.50231e-10	-3.59373e-10	-3.53076e-10	-3.58371e-10	-3.5265e-10	-3.58865e-10	-3.50862e-10	-3.52578e-10	-3.53714e-10	-3.69859e-10	-3.6698e-10	-3.70307e-10	-3.69034e-10	-3.63611e-10	-3.73214e-10	-3.73977e-10	-3.81542e-10	-3.69283e-10	-3.76136e-10	-3.62687e-10	-3.621e-10	-3.62277e-10	-3.60064e-10	-3.58881e-10	-3.63311e-10	-3.66414e-10	-3.73899e-10	-3.69455e-10	-3.59807e-10	-3.68074e-10
-3.63931e-10	-3.62059e-10	-3.65123e-10	-3.67256e-10	-3.58996e-10	-3.60112e-10	-3.5809e-10	-3.61279e-10	-3.65597e-10	-3.6224e-10	-3.59662e-10	-3.69469e-10	-3.66267e-10	-3.66016e-10	-3.67174e-10	-3.70103e-10	-3.70693e-10	-3.7189e-10	-3.67856e-10	-3.62202e-10	-3.65466e-10	-3.68024e-10	-3.65142e-10	-3.5939e-10	-3.61935e-10	-3.56203e-10	-3.69732e-10	-3.73514e-10	-3.72434e-10	-3.66162e-10	-3.66311e-10	-3.77208e-10	-3.74166e-10	-3.64148e-10	-3.61443e-10	-3.55299e-10	-3.61034e-10	-3.60971e-10	-3.60532e-10	-3.68684e-10	-3.60258e-10	-3.60601e-10	-3.58004e-10	-3.67506e-10	-3.55821e-10	-3.60957e-10	-3.64807e-10	-3.64168e-10	-3.657e-10	-3.72178e-10
-3.62248e-10	-3.56428e-10	-3.59411e-10	-3.59488e-10	-3.68294e-10	-3.67585e-10	-3.70985e-10	-3.59194e-10	-3.53872e-10	-3.56975e-10	-3.51958e-10	-3.5972e-10	-3.68747e-10	-3.60777e-10	-3.62771e-10	-3.6438e-10	-3.66582e-10	-3.67435e-10	-3.62267e-10	-3.59026e-10	-3.50248e-10	-3.58041e-10	-3.58521e-10	-3.55341e-10	-3.62513e-10	-3.65752e-10	-3.65893e-10	-3.5778e-10	-3.59905e-10	-3.51392e-10	-3.57523e-10	-3.58461e-10	-3.59356e-10	-3.59319e-10	-3.62163e-10	-3.54612e-10	-3.58943e-10	-3.63997e-10	-3.60403e-10	-3.65721e-10	-3.61717e-10	-3.55158e-10	-3.68712e-10	-3.65362e-10	-3.67761e-10	-3.7635e-10	-3.81716e-10	-3.77107e-10	-3.7654e-10	-3.72597e-10
-3.6988e-10	-3.55483e-10	-3.52309e-10	-3.5924e-10	-3.53056e-10	-3.60373e-10	-3.636e-10	-3.59238e-10	-3.56629e-10	-3.57914e-10	-3.55085e-10	-3.63754e-10	-3.52988e-10	-3.71346e-10	-3.73033e-10	-3.58809e-10	-3.53418e-10	-3.61434e-10	-3.64226e-10	-3.6758e-10	-3.61642e-10	-3.63549e-10	-3.62592e-10	-3.59211e-10	-3.66027e-10	-3.62336e-10	-3.60185e-10	-3.49662e-10	-3.52299e-10	-3.51664e-10	-3.5127e-10	-3.46067e-10	-3.47313e-10	-3.47485e-10	-3.61629e-10	-3.67578e-10	-3.61157e-10	-3.69605e-10	-3.74515e-10	-3.72431e-10	-3.74267e-10	-3.6957e-10	-3.63993e-10	-3.68313e-10	-3.70051e-10	-3.64705e-10	-3.65323e-10	-3.63651e-10	-3.7006e-10	-3.61153e-10
-3.50928e-10	-3.59353e-10	-3.51777e-10	-3.63479e-10	-3.66565e-10	-3.67915e-10	-3.66363e-10	-3.65161e-10	-3.59489e-10	-3.53362e-10	-3.64189e-10	-3.59062e-10	-3.59651e-10	-3.62007e-10	-3.71783e-10	-3.59947e-10	-3.62613e-10	-3.47761e-10	-3.46826e-10	-3.5013e-10	-3.55179e-10	-3.65761e-10	-3.5541e-10	-3.51591e-10	-3.5276e-10	-3.60655e-10	-3.54411e-10	-3.54225e-10	-3.48919e-10	-3.53662e-10	-3.5731e-10	-3.64023e-10	-3.60759e-10	-3.67611e-10	-3.67613e-10	-3.66503e-10	-3.62251e-10	-3.57504e-10	-3.63999e-10	-3.63698e-10	-3.7203e-10	-3.74724e-10	-3.69908e-10	-3.69594e-10	-3.61773e-10	-3.5251e-10	-3.70264e-10	-3.68911e-10	-3.58249e-10	-3.60066e-10
-3.54013e-10	-3.6315e-10	-3.57019e-10	-3.54815e-10	-3.54523e-10	-3.57322e-10	-3.56225e-10	-3.5364e-10	-3.51028e-10	-3.52409e-10	-3.65713e-10	-3.63892e-10	-3.65359e-10	-3.66518e-10	-3.60867e-10	-3.6186e-10	-3.60326e-10	-3.56855e-10	-3.52865e-10	-3.59408e-10	-3.59855e-10	-3.64941e-10	-3.57095e-10	-3.56825e-10	-3.71733e-10	-3.7474e-10	-3.63147e-10	-3.68325e-10	-3.56854e-10	-3.57632e-10	-3.55668e-10	-3.6143e-10	-3.67689e-10	-3.60393e-10	-3.56203e-10	-3.4478e-10	-3.62288e-10	-3.53087e-10	-3.63949e-10	-3.6584e-10	-3.67897e-10	-3.6262e-10	-3.59291e-10	-3.54831e-10	-3.58048e-10	-3.59637e-10	-3.73149e-10	-3.86296e-10	-3.81659e-10	-3.81338e-10
-3.61064e-10	-3.6461e-10	-3.53634e-10	-3.5298e-10	-3.56539e-10	-3.60988e-10	-3.59956e-10	-3.56077e-10	-3.55115e-10	-3.53056e-10	-3.51661e-10	-3.58539e-10	-3.65453e-10	-3.55407e-10	-3.69082e-10	-3.57632e-10	-3.5501e-10	-3.58354e-10	-3.5899e-10	-3.64962e-10	-3.67214e-10	-3.62785e-10	-3.6204e-10	-3.58335e-10	-3.66317e-10	-3.66173e-10	-3.64141e-10	-3.54574e-10	-3.5417e-10	-3.56047e-10	-3.67405e-10	-3.65967e-10	-3.59927e-10	-3.56219e-10	-3.66115e-10	-3.57945e-10	-3.50851e-10	-3.51703e-10	-3.68841e-10	-3.6989e-10	-3.67903e-10	-3.67635e-10	-3.6481e-10	-3.63039e-10	-3.59059e-10	-3.56422e-10	-3.5715e-10	-3.62055e-10	-3.59523e-10	-3.56936e-10
-3.59822e-10	-3.55425e-10	-3.58802e-10	-3.5144e-10	-3.523e-10	-3.52449e-10	-3.58502e-10	-3.52636e-10	-3.62422e-10	-3.67881e-10	-3.55973e-10	-3.52531e-10	-3.56331e-10	-3.52662e-10	-3.52402e-10	-3.53311e-10	-3.69648e-10	-3.66337e-10	-3.59896e-10	-3.63312e-10	-3.64463e-10	-3.62859e-10	-3.59655e-10	-3.60343e-10	-3.55337e-10	-3.68262e-10	-3.72474e-10	-3.74193e-10	-3.62596e-10	-3.74508e-10	-3.6774e-10	-3.65891e-10	-3.55258e-10	-3.58317e-10	-3.56208e-10	-3.6304e-10	-3.5531e-10	-3.60333e-10	-3.56731e-10	-3.63112e-10	-3.64226e-10	-3.5864e-10	-3.56465e-10	-3.58762e-10	-3.66355e-10	-3.7143e-10	-3.59273e-10	-3.73989e-10	-3.71569e-10	-3.62432e-10
-3.6896e-10	-3.50921e-10	-3.46525e-10	-3.54259e-10	-3.52534e-10	-3.58633e-10	-3.63566e-10	-3.71761e-10	-3.66518e-10	-3.66033e-10	-3.59059e-10	-3.69897e-10	-3.67598e-10	-3.61125e-10	-3.62647e-10	-3.6165e-10	-3.65482e-10	-3.68058e-10	-3.62265e-10	-3.61319e-10	-3.54727e-10	-3.55553e-10	-3.50094e-10	-3.46843e-10	-3.54342e-10	-3.58188e-10	-3.64485e-10	-3.63675e-10	-3.71023e-10	-3.69956e-10	-3.66634e-10	-3.61188e-10	-3.59873e-10	-3.58397e-10	-3.59429e-10	-3.61024e-10	-3.62906e-10	-3.69393e-10	-3.75491e-10	-3.68122e-10	-3.74362e-10	-3.72266e-10	-3.80432e-10	-3.74038e-10	-3.70059e-10	-3.65742e-10	-3.61579e-10	-3.60778e-10	-3.55259e-10	-3.55347e-10
-3.70759e-10	-3.54987e-10	-3.58448e-10	-3.5462e-10	-3.64427e-10	-3.66065e-10	-3.6463e-10	-3.68106e-10	-3.70987e-10	-3.61045e-10	-3.60965e-10	-3.61328e-10	-3.63239e-10	-3.68008e-10	-3.68603e-10	-3.73234e-10	-3.69049e-10	-3.68386e-10	-3.6248e-10	-3.649e-10	-3.65254e-10	-3.58147e-10	-3.55314e-10	-3.60239e-10	-3.55994e-10	-3.60284e-10	-3.52888e-10	-3.49933e-10	-3.46966e-10	-3.46295e-10	-3.57583e-10	-3.65851e-10	-3.56623e-10	-3.58243e-10	-3.67183e-10	-3.62581e-10	-3.54161e-10	-3.6197e-10	-3.55233e-10	-3.55796e-10	-3.62948e-10	-3.68098e-10	-3.65091e-10	-3.649e-10	-3.57377e-10	-3.57689e-10	-3.62506e-10	-3.65256e-10	-3.72199e-10	-3.68267e-10
-3.59609e-10	-3.50131e-10	-3.51337e-10	-3.56834e-10	-3.64891e-10	-3.69954e-10	-3.7246e-10	-3.62021e-10	-3.62765e-10	-3.52311e-10	-3.47408e-10	-3.52013e-10	-3.60125e-10	-3.65736e-10	-3.68114e-10	-3.74139e-10	-3.64023e-10	-3.63049e-10	-3.69125e-10	-3.67262e-10	-3.78819e-10	-3.71287e-10	-3.70626e-10	-3.64435e-10	-3.63948e-10	-3.58892e-10	-3.55309e-10	-3.58882e-10	-3.5156e-10	-3.49331e-10	-3.54145e-10	-3.56268e-10	-3.4661e-10	-3.52706e-10	-3.59846e-10	-3.52023e-10	-3.52327e-10	-3.49122e-10	-3.5482e-10	-3.58926e-10	-3.54349e-10	-3.52716e-10	-3.44594e-10	-3.43717e-10	-3.45495e-10	-3.49844e-10	-3.62912e-10	-3.64172e-10	-3.68969e-10	-3.7413e-10
-3.55697e-10	-3.51642e-10	-3.55725e-10	-3.58299e-10	-3.51223e-10	-3.63492e-10	-3.58264e-10	-3.65831e-10	-3.58527e-10	-3.45715e-10	-3.42889e-10	-3.47809e-10	-3.43844e-10	-3.68677e-10	-3.66903e-10	-3.61528e-10	-3.58653e-10	-3.57007e-10	-3.61622e-10	-3.60806e-10	-3.72069e-10	-3.73071e-10	-3.67247e-10	-3.62993e-10	-3.61162e-10	-3.55735e-10	-3.60778e-10	-3.59619e-10	-3.51101e-10	-3.59971e-10	-3.65946e-10	-3.59533e-10	-3.66095e-10	-3.52636e-10	-3.55754e-10	-3.64069e-10	-3.66543e-10	-3.65145e-10	-3.61364e-10	-3.56655e-10	-3.50112e-10	-3.43798e-10	-3.58675e-10	-3.51119e-10	-3.52865e-10	-3.69866e-10	-3.61668e-10	-3.59685e-10	-3.6181e-10	-3.51675e-10
-3.52347e-10	-3.57019e-10	-3.59143e-10	-3.61019e-10	-3.50287e-10	-3.60469e-10	-3.57928e-10	-3.55909e-10	-3.59283e-10	-3.51496e-10	-3.54588e-10	-3.60869e-10	-3.62459e-10	-3.70402e-10	-3.70204e-10	-3.67425e-10	-3.58424e-10	-3.58425e-10	-3.60581e-10	-3.67757e-10	-3.72614e-10	-3.75506e-10	-3.71103e-10	-3.69555e-10	-3.56757e-10	-3.51288e-10	-3.50874e-10	-3.60602e-10	-3.61808e-10	-3.69251e-10	-3.65621e-10	-3.58308e-10	-3.50076e-10	-3.54097e-10	-3.54605e-10	-3.51683e-10	-3.53497e-10	-3.49931e-10	-3.53599e-10	-3.54504e-10	-3.55939e-10	-3.61096e-10	-3.61486e-10	-3.67642e-10	-3.71617e-10	-3.65418e-10	-3.72481e-10	-3.80629e-10	-3.6141e-10	-3.57057e-10
-3.53242e-10	-3.57428e-10	-3.61846e-10	-3.59105e-10	-3.63062e-10	-3.55554e-10	-3.62902e-10	-3.52693e-10	-3.47653e-10	-3.52892e-10	-3.62339e-10	-3.57798e-10	-3.6318e-10	-3.53837e-10	-3.61658e-10	-3.61621e-10	-3.60671e-10	-3.6556e-10	-3.5973e-10	-3.6459e-10	-3.73355e-10	-3.63435e-10	-3.65835e-10	-3.64321e-10	-3.5652e-10	-3.64967e-10	-3.65036e-10	-3.78029e-10	-3.69632e-10	-3.65775e-10	-3.61691e-10	-3.56727e-10	-3.54551e-10	-3.54506e-10	-3.59181e-10	-3.58411e-10	-3.66135e-10	-3.62354e-10	-3.50593e-10	-3.61391e-10	-3.49793e-10	-3.65857e-10	-3.6854e-10	-3.62258e-10	-3.70037e-10	-3.66019e-10	-3.65987e-10	-3.68797e-10	-3.54781e-10	-3.57325e-10
-3.5755e-10	-3.66188e-10	-3.61491e-10	-3.60519e-10	-3.60438e-10	-3.49817e-10	-3.61884e-10	-3.69334e-10	-3.65307e-10	-3.6604e-10	-3.64455e-10	-3.72771e-10	-3.64141e-10	-3.57147e-10	-3.64328e-10	-3.65941e-10	-3.60269e-10	-3.65523e-10	-3.73715e-10	-3.65335e-10	-3.74837e-10	-3.66364e-10	-3.6558e-10	-3.53377e-10	-3.49929e-10	-3.50646e-10	-3.48135e-10	-3.69499e-10	-3.62458e-10	-3.60413e-10	-3.46602e-10	-3.50989e-10	-3.49963e-10	-3.51728e-10	-3.62298e-10	-3.65133e-10	-3.59122e-10	-3.5923e-10	-3.58848e-10	-3.52276e-10	-3.71098e-10	-3.59836e-10	-3.65045e-10	-3.58735e-10	-3.61018e-10	-3.60055e-10	-3.68911e-10	-3.64154e-10	-3.64785e-10	-3.60334e-10
-3.6224e-10	-3.67665e-10	-3.59959e-10	-3.5146e-10	-3.46968e-10	-3.52288e-10	-3.58455e-10	-3.70161e-10	-3.57857e-10	-3.63523e-10	-3.51194e-10	-3.69412e-10	-3.7395e-10	-3.77659e-10	-3.82543e-10	-3.7717e-10	-3.77125e-10	-3.74618e-10	-3.72361e-10	-3.64492e-10	-3.584e-10	-3.5167e-10	-3.56631e-10	-3.55858e-10	-3.59195e-10	-3.55082e-10	-3.59383e-10	-3.68196e-10	-3.63152e-10	-3.64851e-10	-3.60694e-10	-3.45028e-10	-3.54083e-10	-3.65657e-10	-3.60964e-10	-3.67137e-10	-3.70701e-10	-3.72953e-10	-3.68178e-10	-3.71787e-10	-3.71415e-10	-3.76155e-10	-3.59048e-10	-3.52924e-10	-3.59555e-10	-3.63529e-10	-3.59966e-10	-3.68991e-10	-3.75543e-10	-3.78277e-10
-3.58694e-10	-3.6256e-10	-3.60651e-10	-3.59754e-10	-3.51977e-10	-3.53326e-10	-3.61111e-10	-3.65871e-10	-3.60004e-10	-3.55164e-10	-3.56677e-10	-3.57412e-10	-3.50345e-10	-3.66816e-10	-3.69675e-10	-3.59437e-10	-3.54173e-10	-3.4992e-10	-3.48507e-10	-3.48602e-10	-3.45708e-10	-3.4781e-10	-3.50517e-10	-3.55475e-10	-3.56154e-10	-3.6062e-10	-3.60678e-10	-3.57324e-10	-3.584e-10	-3.52234e-10	-3.50741e-10	-3.4865e-10	-3.52048e-10	-3.54089e-10	-3.66179e-10	-3.67346e-10	-3.68683e-10	-3.69721e-10	-3.6929e-10	-3.64976e-10	-3.68647e-10	-3.73527e-10	-3.72095e-10	-3.67826e-10	-3.64572e-10	-3.70729e-10	-3.71513e-10	-3.69537e-10	-3.70251e-10	-3.63625e-10
-3.52499e-10	-3.53274e-10	-3.55365e-10	-3.5666e-10	-3.64621e-10	-3.63934e-10	-3.58585e-10	-3.699e-10	-3.64588e-10	-3.6135e-10	-3.5699e-10	-3.6625e-10	-3.70626e-10	-3.64834e-10	-3.63416e-10	-3.62658e-10	-3.52968e-10	-3.51473e-10	-3.54989e-10	-3.46466e-10	-3.59557e-10	-3.60179e-10	-3.572e-10	-3.57326e-10	-3.5592e-10	-3.74029e-10	-3.67629e-10	-3.62396e-10	-3.63019e-10	-3.58585e-10	-3.67808e-10	-3.6481e-10	-3.53329e-10	-3.52601e-10	-3.62034e-10	-3.5898e-10	-3.59465e-10	-3.60461e-10	-3.64767e-10	-3.58962e-10	-3.71121e-10	-3.58319e-10	-3.69346e-10	-3.64686e-10	-3.72316e-10	-3.67524e-10	-3.72074e-10	-3.62086e-10	-3.57246e-10	-3.5931e-10
-3.57537e-10	-3.58508e-10	-3.62333e-10	-3.67578e-10	-3.69272e-10	-3.61563e-10	-3.65945e-10	-3.60111e-10	-3.6321e-10	-3.67695e-10	-3.66512e-10	-3.63678e-10	-3.63155e-10	-3.57647e-10	-3.58166e-10	-3.53883e-10	-3.39124e-10	-3.41494e-10	-3.45247e-10	-3.533e-10	-3.54845e-10	-3.57682e-10	-3.61626e-10	-3.62273e-10	-3.58059e-10	-3.56036e-10	-3.58384e-10	-3.57897e-10	-3.59629e-10	-3.55185e-10	-3.49829e-10	-3.55188e-10	-3.59128e-10	-3.55288e-10	-3.50506e-10	-3.50142e-10	-3.68279e-10	-3.69084e-10	-3.70102e-10	-3.6609e-10	-3.57205e-10	-3.57866e-10	-3.59655e-10	-3.64795e-10	-3.546e-10	-3.54085e-10	-3.54723e-10	-3.66142e-10	-3.53779e-10	-3.56197e-10
-3.65082e-10	-3.65167e-10	-3.63012e-10	-3.64631e-10	-3.60027e-10	-3.65144e-10	-3.59129e-10	-3.63462e-10	-3.57385e-10	-3.6576e-10	-3.61095e-10	-3.5372e-10	-3.66762e-10	-3.64296e-10	-3.59693e-10	-3.63671e-10	-3.66358e-10	-3.62938e-10	-3.64734e-10	-3.67193e-10	-3.61865e-10	-3.61365e-10	-3.71635e-10	-3.59549e-10	-3.61146e-10	-3.58853e-10	-3.56436e-10	-3.69769e-10	-3.55958e-10	-3.54716e-10	-3.51684e-10	-3.42952e-10	-3.49522e-10	-3.48389e-10	-3.57452e-10	-3.6202e-10	-3.6535e-10	-3.58646e-10	-3.62822e-10	-3.67336e-10	-3.67504e-10	-3.67665e-10	-3.67963e-10	-3.67953e-10	-3.72193e-10	-3.63051e-10	-3.60143e-10	-3.7306e-10	-3.6593e-10	-3.76365e-10
-3.58546e-10	-3.54354e-10	-3.6013e-10	-3.52609e-10	-3.5101e-10	-3.4671e-10	-3.55535e-10	-3.53982e-10	-3.52192e-10	-3.53028e-10	-3.65385e-10	-3.66546e-10	-3.61008e-10	-3.65728e-10	-3.54812e-10	-3.55193e-10	-3.58671e-10	-3.61147e-10	-3.59005e-10	-3.48159e-10	-3.55222e-10	-3.68481e-10	-3.61104e-10	-3.54186e-10	-3.61139e-10	-3.59018e-10	-3.64469e-10	-3.62009e-10	-3.53911e-10	-3.49144e-10	-3.58002e-10	-3.62607e-10	-3.63693e-10	-3.60864e-10	-3.68459e-10	-3.63785e-10	-3.56502e-10	-3.57373e-10	-3.54531e-10	-3.57618e-10	-3.60102e-10	-3.61914e-10	-3.62057e-10	-3.64748e-10	-3.63329e-10	-3.63415e-10	-3.66767e-10	-3.62684e-10	-3.6236e-10	-3.58188e-10
-3.4969e-10	-3.47961e-10	-3.40551e-10	-3.42391e-10	-3.43255e-10	-3.51814e-10	-3.52831e-10	-3.52389e-10	-3.44061e-10	-3.60168e-10	-3.51129e-10	-3.68802e-10	-3.68673e-10	-3.67815e-10	-3.65612e-10	-3.59931e-10	-3.57289e-10	-3.69413e-10	-3.66932e-10	-3.66179e-10	-3.65453e-10	-3.56311e-10	-3.57755e-10	-3.49175e-10	-3.5118e-10	-3.53923e-10	-3.51822e-10	-3.64401e-10	-3.63766e-10	-3.53709e-10	-3.52549e-10	-3.55909e-10	-3.54738e-10	-3.66209e-10	-3.6679e-10	-3.61917e-10	-3.62794e-10	-3.54499e-10	-3.53809e-10	-3.59284e-10	-3.61077e-10	-3.64545e-10	-3.63487e-10	-3.66198e-10	-3.67115e-10	-3.66338e-10	-3.66124e-10	-3.64294e-10	-3.60874e-10	-3.62475e-10
-3.61878e-10	-3.58054e-10	-3.49831e-10	-3.58213e-10	-3.62363e-10	-3.54553e-10	-3.4943e-10	-3.50561e-10	-3.55427e-10	-3.55716e-10	-3.68099e-10	-3.75463e-10	-3.7512e-10	-3.71839e-10	-3.73534e-10	-3.71811e-10	-3.70426e-10	-3.6857e-10	-3.74996e-10	-3.6887e-10	-3.6626e-10	-3.6038e-10	-3.65611e-10	-3.58828e-10	-3.56134e-10	-3.49722e-10	-3.57319e-10	-3.53056e-10	-3.59981e-10	-3.55682e-10	-3.6501e-10	-3.63378e-10	-3.73767e-10	-3.65499e-10	-3.55794e-10	-3.58536e-10	-3.62847e-10	-3.61442e-10	-3.61907e-10	-3.6095e-10	-3.5926e-10	-3.67243e-10	-3.65724e-10	-3.6255e-10	-3.62437e-10	-3.52161e-10	-3.62907e-10	-3.56279e-10	-3.60178e-10	-3.71184e-10
-3.51801e-10	-3.47184e-10	-3.49265e-10	-3.47599e-10	-3.50015e-10	-3.51028e-10	-3.4739e-10	-3.45865e-10	-3.62571e-10	-3.66281e-10	-3.74531e-10	-3.73974e-10	-3.72156e-10	-3.68239e-10	-3.63442e-10	-3.68311e-10	-3.71759e-10	-3.71297e-10	-3.68473e-10	-3.6056e-10	-3.56572e-10	-3.50802e-10	-3.58967e-10	-3.54764e-10	-3.59932e-10	-3.57364e-10	-3.54894e-10	-3.54301e-10	-3.64068e-10	-3.51641e-10	-3.59698e-10	-3.64778e-10	-3.60997e-10	-3.53932e-10	-3.5419e-10	-3.57828e-10	-3.71219e-10	-3.66668e-10	-3.62087e-10	-3.58582e-10	-3.60014e-10	-3.64833e-10	-3.6129e-10	-3.62157e-10	-3.61605e-10	-3.53367e-10	-3.61803e-10	-3.66395e-10	-3.62355e-10	-3.6709e-10
-3.57034e-10	-3.63284e-10	-3.55839e-10	-3.53986e-10	-3.52743e-10	-3.44843e-10	-3.51895e-10	-3.50505e-10	-3.59154e-10	-3.57647e-10	-3.60931e-10	-3.69879e-10	-3.72916e-10	-3.63783e-10	-3.67577e-10	-3.73328e-10	-3.69886e-10	-3.71526e-10	-3.58961e-10	-3.62394e-10	-3.65372e-10	-3.59886e-10	-3.45558e-10	-3.53744e-10	-3.55733e-10	-3.59922e-10	-3.48805e-10	-3.52323e-10	-3.58317e-10	-3.52686e-10	-3.56924e-10	-3.6372e-10	-3.64597e-10	-3.60511e-10	-3.55613e-10	-3.60601e-10	-3.50192e-10	-3.54252e-10	-3.41556e-10	-3.51345e-10	-3.49622e-10	-3.48464e-10	-3.57357e-10	-3.63194e-10	-3.64855e-10	-3.73349e-10	-3.67342e-10	-3.65193e-10	-3.57156e-10	-3.59515e-10
-3.67905e-10	-3.61229e-10	-3.52892e-10	-3.50777e-10	-3.43572e-10	-3.46425e-10	-3.389e-10	-3.48353e-10	-3.58384e-10	-3.54536e-10	-3.54215e-10	-3.61704e-10	-3.69304e-10	-3.74235e-10	-3.74248e-10	-3.70816e-10	-3.65992e-10	-3.63343e-10	-3.66286e-10	-3.57013e-10	-3.57305e-10	-3.54648e-10	-3.51056e-10	-3.43654e-10	-3.47498e-10	-3.4757e-10	-3.56725e-10	-3.678e-10	-3.56593e-10	-3.45157e-10	-3.5573e-10	-3.55351e-10	-3.57711e-10	-3.52481e-10	-3.47149e-10	-3.55784e-10	-3.50968e-10	-3.55994e-10	-3.49733e-10	-3.59547e-10	-3.57698e-10	-3.58183e-10	-3.53856e-10	-3.62515e-10	-3.61753e-10	-3.65557e-10	-3.57782e-10	-3.60481e-10	-3.68481e-10	-3.65521e-10
-3.5348e-10	-3.54557e-10	-3.54429e-10	-3.55721e-10	-3.51129e-10	-3.41626e-10	-3.48538e-10	-3.55472e-10	-3.63619e-10	-3.70098e-10	-3.65918e-10	-3.72459e-10	-3.67042e-10	-3.69875e-10	-3.67604e-10	-3.73197e-10	-3.71846e-10	-3.6994e-10	-3.63035e-10	-3.54082e-10	-3.51189e-10	-3.50701e-10	-3.49638e-10	-3.55846e-10	-3.58031e-10	-3.53854e-10	-3.6913e-10	-3.60483e-10	-3.66247e-10	-3.63881e-10	-3.59515e-10	-3.61704e-10	-3.68628e-10	-3.68981e-10	-3.66118e-10	-3.64019e-10	-3.64704e-10	-3.71125e-10	-3.64449e-10	-3.63093e-10	-3.60348e-10	-3.67946e-10	-3.62758e-10	-3.57057e-10	-3.52791e-10	-3.57461e-10	-3.64796e-10	-3.62397e-10	-3.61738e-10	-3.61411e-10
-3.48514e-10	-3.52269e-10	-3.48983e-10	-3.62293e-10	-3.59997e-10	-3.61106e-10	-3.61126e-10	-3.72788e-10	-3.80365e-10	-3.77856e-10	-3.70023e-10	-3.78021e-10	-3.59227e-10	-3.6373e-10	-3.69727e-10	-3.63022e-10	-3.62334e-10	-3.70267e-10	-3.62223e-10	-3.57203e-10	-3.55114e-10	-3.59603e-10	-3.6264e-10	-3.59108e-10	-3.59949e-10	-3.59536e-10	-3.6275e-10	-3.61004e-10	-3.65818e-10	-3.52281e-10	-3.47023e-10	-3.50596e-10	-3.53322e-10	-3.53228e-10	-3.5404e-10	-3.66571e-10	-3.68316e-10	-3.6905e-10	-3.66903e-10	-3.71698e-10	-3.72518e-10	-3.62295e-10	-3.65814e-10	-3.56278e-10	-3.66327e-10	-3.61391e-10	-3.64047e-10	-3.62636e-10	-3.67674e-10	-3.60358e-10
-3.46654e-10	-3.47446e-10	-3.52268e-10	-3.581e-10	-3.50757e-10	-3.60112e-10	-3.59264e-10	-3.6699e-10	-3.6753e-10	-3.59964e-10	-3.70314e-10	-3.62321e-10	-3.6021e-10	-3.59609e-10	-3.60175e-10	-3.60566e-10	-3.64696e-10	-3.5795e-10	-3.48784e-10	-3.51322e-10	-3.57297e-10	-3.55054e-10	-3.55329e-10	-3.5597e-10	-3.5482e-10	-3.51435e-10	-3.62045e-10	-3.63197e-10	-3.54803e-10	-3.71492e-10	-3.61727e-10	-3.60307e-10	-3.56658e-10	-3.53713e-10	-3.54214e-10	-3.51683e-10	-3.60206e-10	-3.56973e-10	-3.58111e-10	-3.60403e-10	-3.65862e-10	-3.55709e-10	-3.5526e-10	-3.70393e-10	-3.60213e-10	-3.6763e-10	-3.66231e-10	-3.58601e-10	-3.61058e-10	-3.62363e-10
-3.49102e-10	-3.56154e-10	-3.60835e-10	-3.69944e-10	-3.70515e-10	-3.63958e-10	-3.67216e-10	-3.72961e-10	-3.71618e-10	-3.71613e-10	-3.57941e-10	-3.58858e-10	-3.57912e-10	-3.59162e-10	-3.63952e-10	-3.54891e-10	-3.54276e-10	-3.57456e-10	-3.62205e-10	-3.66073e-10	-3.63071e-10	-3.65947e-10	-3.59474e-10	-3.61817e-10	-3.65453e-10	-3.60771e-10	-3.58657e-10	-3.62425e-10	-3.58302e-10	-3.59782e-10	-3.63505e-10	-3.68186e-10	-3.5631e-10	-3.55682e-10	-3.44032e-10	-3.47804e-10	-3.52718e-10	-3.54584e-10	-3.5624e-10	-3.57948e-10	-3.61588e-10	-3.5843e-10	-3.69437e-10	-3.67531e-10	-3.70744e-10	-3.67936e-10	-3.60714e-10	-3.6466e-10	-3.73752e-10	-3.6696e-10
-3.45233e-10	-3.47062e-10	-3.47623e-10	-3.55272e-10	-3.56121e-10	-3.66936e-10	-3.72625e-10	-3.71445e-10	-3.70092e-10	-3.69287e-10	-3.49742e-10	-3.51238e-10	-3.49535e-10	-3.52769e-10	-3.45448e-10	-3.50075e-10	-3.55847e-10	-3.62577e-10	-3.68424e-10	-3.58766e-10	-3.6411e-10	-3.50148e-10	-3.47381e-10	-3.43804e-10	-3.50981e-10	-3.57677e-10	-3.55539e-10	-3.51535e-10	-3.58748e-10	-3.56593e-10	-3.61253e-10	-3.65564e-10	-3.59753e-10	-3.57644e-10	-3.53307e-10	-3.5461e-10	-3.52358e-10	-3.51028e-10	-3.50875e-10	-3.4697e-10	-3.45093e-10	-3.52092e-10	-3.59254e-10	-3.60391e-10	-3.65198e-10	-3.65206e-10	-3.60381e-10	-3.5875e-10	-3.65266e-10	-3.63817e-10
-3.49218e-10	-3.57352e-10	-3.59183e-10	-3.62193e-10	-3.65639e-10	-3.6765e-10	-3.70305e-10	-3.61647e-10	-3.57031e-10	-3.66902e-10	-3.6639e-10	-3.64122e-10	-3.58196e-10	-3.53074e-10	-3.51908e-10	-3.59496e-10	-3.58052e-10	-3.6459e-10	-3.65505e-10	-3.68798e-10	-3.56502e-10	-3.5344e-10	-3.57833e-10	-3.50149e-10	-3.62797e-10	-3.59892e-10	-3.51211e-10	-3.4831e-10	-3.52946e-10	-3.51566e-10	-3.54085e-10	-3.53568e-10	-3.57988e-10	-3.50983e-10	-3.53327e-10	-3.49341e-10	-3.50511e-10	-3.49715e-10	-3.4414e-10	-3.44686e-10	-3.47356e-10	-3.55855e-10	-3.56555e-10	-3.66085e-10	-3.68734e-10	-3.66602e-10	-3.72652e-10	-3.66148e-10	-3.68889e-10	-3.6881e-10
-3.54059e-10	-3.57775e-10	-3.55775e-10	-3.62029e-10	-3.62559e-10	-3.59358e-10	-3.62754e-10	-3.65387e-10	-3.57552e-10	-3.70113e-10	-3.67852e-10	-3.66575e-10	-3.55877e-10	-3.62191e-10	-3.63672e-10	-3.60504e-10	-3.52112e-10	-3.59269e-10	-3.66129e-10	-3.6639e-10	-3.59664e-10	-3.62944e-10	-3.63417e-10	-3.64864e-10	-3.68491e-10	-3.66874e-10	-3.66687e-10	-3.66825e-10	-3.66346e-10	-3.66626e-10	-3.55845e-10	-3.57137e-10	-3.58391e-10	-3.58655e-10	-3.50659e-10	-3.55536e-10	-3.51715e-10	-3.63018e-10	-3.60674e-10	-3.57947e-10	-3.60507e-10	-3.666e-10	-3.79485e-10	-3.76823e-10	-3.66514e-10	-3.63071e-10	-3.62163e-10	-3.62876e-10	-3.64317e-10	-3.6698e-10
-3.55853e-10	-3.52389e-10	-3.62248e-10	-3.54938e-10	-3.56066e-10	-3.63261e-10	-3.55858e-10	-3.59094e-10	-3.52461e-10	-3.49471e-10	-3.45931e-10	-3.48596e-10	-3.46116e-10	-3.59044e-10	-3.50805e-10	-3.51737e-10	-3.50268e-10	-3.60993e-10	-3.55219e-10	-3.54676e-10	-3.64215e-10	-3.6334e-10	-3.54589e-10	-3.69069e-10	-3.54838e-10	-3.61386e-10	-3.62174e-10	-3.66669e-10	-3.55225e-10	-3.61691e-10	-3.64433e-10	-3.6845e-10	-3.66859e-10	-3.63346e-10	-3.57454e-10	-3.57007e-10	-3.60951e-10	-3.6143e-10	-3.67783e-10	-3.64485e-10	-3.80177e-10	-3.65131e-10	-3.6561e-10	-3.64959e-10	-3.5876e-10	-3.65806e-10	-3.6759e-10	-3.67526e-10	-3.75642e-10	-3.64029e-10
-3.50242e-10	-3.48973e-10	-3.54313e-10	-3.63522e-10	-3.65362e-10	-3.71574e-10	-3.61581e-10	-3.68428e-10	-3.53096e-10	-3.46899e-10	-3.46035e-10	-3.49553e-10	-3.50526e-10	-3.49015e-10	-3.57186e-10	-3.60681e-10	-3.58177e-10	-3.61529e-10	-3.55519e-10	-3.54424e-10	-3.53735e-10	-3.4954e-10	-3.5339e-10	-3.68655e-10	-3.71019e-10	-3.62199e-10	-3.64787e-10	-3.69359e-10	-3.79106e-10	-3.66285e-10	-3.72918e-10	-3.64962e-10	-3.67568e-10	-3.68013e-10	-3.52871e-10	-3.50819e-10	-3.49599e-10	-3.58371e-10	-3.64392e-10	-3.64533e-10	-3.53279e-10	-3.54464e-10	-3.70585e-10	-3.65109e-10	-3.64743e-10	-3.65349e-10	-3.57158e-10	-3.62944e-10	-3.7052e-10	-3.64479e-10
-3.50637e-10	-3.51725e-10	-3.53501e-10	-3.57126e-10	-3.5911e-10	-3.61823e-10	-3.62046e-10	-3.60171e-10	-3.58428e-10	-3.63061e-10	-3.58078e-10	-3.59669e-10	-3.70522e-10	-3.74259e-10	-3.6685e-10	-3.71748e-10	-3.61357e-10	-3.6723e-10	-3.62207e-10	-3.59659e-10	-3.6224e-10	-3.60077e-10	-3.67091e-10	-3.65018e-10	-3.66312e-10	-3.64355e-10	-3.61005e-10	-3.61327e-10	-3.5493e-10	-3.53958e-10	-3.54055e-10	-3.5451e-10	-3.46549e-10	-3.54296e-10	-3.54399e-10	-3.56593e-10	-3.57854e-10	-3.63605e-10	-3.73325e-10	-3.68559e-10	-3.7169e-10	-3.66495e-10	-3.55059e-10	-3.5036e-10	-3.52308e-10	-3.50113e-10	-3.55388e-10	-3.58861e-10	-3.65286e-10	-3.74039e-10
-3.55856e-10	-3.50047e-10	-3.60039e-10	-3.58947e-10	-3.58486e-10	-3.52032e-10	-3.60311e-10	-3.64469e-10	-3.64725e-10	-3.62477e-10	-3.64657e-10	-3.6113e-10	-3.68377e-10	-3.63744e-10	-3.67724e-10	-3.71555e-10	-3.69969e-10	-3.67495e-10	-3.6492e-10	-3.61414e-10	-3.60734e-10	-3.66067e-10	-3.64689e-10	-3.68064e-10	-3.67623e-10	-3.67392e-10	-3.72113e-10	-3.68727e-10	-3.68362e-10	-3.58797e-10	-3.51779e-10	-3.53123e-10	-3.55469e-10	-3.57323e-10	-3.60867e-10	-3.60314e-10	-3.69612e-10	-3.68829e-10	-3.60777e-10	-3.71346e-10	-3.6164e-10	-3.57014e-10	-3.50348e-10	-3.55922e-10	-3.5646e-10	-3.48722e-10	-3.62443e-10	-3.62121e-10	-3.64299e-10	-3.73972e-10
-3.50069e-10	-3.53707e-10	-3.66754e-10	-3.59056e-10	-3.63476e-10	-3.67517e-10	-3.58215e-10	-3.47142e-10	-3.62684e-10	-3.62193e-10	-3.66389e-10	-3.6974e-10	-3.62972e-10	-3.72048e-10	-3.726e-10	-3.67584e-10	-3.63387e-10	-3.65298e-10	-3.62454e-10	-3.66106e-10	-3.62742e-10	-3.58075e-10	-3.63329e-10	-3.73137e-10	-3.75019e-10	-3.76656e-10	-3.7373e-10	-3.71319e-10	-3.65399e-10	-3.68186e-10	-3.61001e-10	-3.63329e-10	-3.60058e-10	-3.60641e-10	-3.62762e-10	-3.56728e-10	-3.59316e-10	-3.61249e-10	-3.52879e-10	-3.48365e-10	-3.37709e-10	-3.48568e-10	-3.49085e-10	-3.4967e-10	-3.46154e-10	-3.47251e-10	-3.61591e-10	-3.63777e-10	-3.56663e-10	-3.57802e-10
-3.47047e-10	-3.45031e-10	-3.46412e-10	-3.6221e-10	-3.55686e-10	-3.56644e-10	-3.5151e-10	-3.62359e-10	-3.55798e-10	-3.53274e-10	-3.61592e-10	-3.56887e-10	-3.60375e-10	-3.54126e-10	-3.5758e-10	-3.63023e-10	-3.6397e-10	-3.5964e-10	-3.58864e-10	-3.65514e-10	-3.57851e-10	-3.51864e-10	-3.61965e-10	-3.64168e-10	-3.56435e-10	-3.56961e-10	-3.5369e-10	-3.5849e-10	-3.51333e-10	-3.5646e-10	-3.69406e-10	-3.61602e-10	-3.67345e-10	-3.68797e-10	-3.66649e-10	-3.66736e-10	-3.61982e-10	-3.62658e-10	-3.61674e-10	-3.65611e-10	-3.55503e-10	-3.59911e-10	-3.62855e-10	-3.64433e-10	-3.56071e-10	-3.49486e-10	-3.54602e-10	-3.55488e-10	-3.59002e-10	-3.58107e-10
-3.49094e-10	-3.58651e-10	-3.60174e-10	-3.58418e-10	-3.47578e-10	-3.50013e-10	-3.52885e-10	-3.54855e-10	-3.5564e-10	-3.49753e-10	-3.52585e-10	-3.55556e-10	-3.59772e-10	-3.61176e-10	-3.61407e-10	-3.66888e-10	-3.64002e-10	-3.54714e-10	-3.64094e-10	-3.72582e-10	-3.6741e-10	-3.63985e-10	-3.63236e-10	-3.66996e-10	-3.64087e-10	-3.64331e-10	-3.59462e-10	-3.53212e-10	-3.45656e-10	-3.52844e-10	-3.57789e-10	-3.68298e-10	-3.70518e-10	-3.73653e-10	-3.56672e-10	-3.5907e-10	-3.48149e-10	-3.58279e-10	-3.55094e-10	-3.6451e-10	-3.65405e-10	-3.5588e-10	-3.51319e-10	-3.53291e-10	-3.52934e-10	-3.54553e-10	-3.5934e-10	-3.52812e-10	-3.51514e-10	-3.53997e-10
-3.52507e-10	-3.56795e-10	-3.58414e-10	-3.50451e-10	-3.51039e-10	-3.45024e-10	-3.42964e-10	-3.48949e-10	-3.56008e-10	-3.57268e-10	-3.56393e-10	-3.55488e-10	-3.55398e-10	-3.68011e-10	-3.66559e-10	-3.58856e-10	-3.53556e-10	-3.65926e-10	-3.67528e-10	-3.67102e-10	-3.67133e-10	-3.67255e-10	-3.55942e-10	-3.63301e-10	-3.52056e-10	-3.5566e-10	-3.44776e-10	-3.52628e-10	-3.51262e-10	-3.5266e-10	-3.57577e-10	-3.59207e-10	-3.68439e-10	-3.67935e-10	-3.69062e-10	-3.6427e-10	-3.67766e-10	-3.59985e-10	-3.6074e-10	-3.66581e-10	-3.62764e-10	-3.61209e-10	-3.65451e-10	-3.55064e-10	-3.64425e-10	-3.61322e-10	-3.57799e-10	-3.61402e-10	-3.68396e-10	-3.59025e-10
-3.59293e-10	-3.62477e-10	-3.54245e-10	-3.51509e-10	-3.509e-10	-3.50966e-10	-3.54548e-10	-3.52101e-10	-3.55911e-10	-3.53625e-10	-3.62811e-10	-3.61796e-10	-3.6071e-10	-3.55993e-10	-3.60127e-10	-3.65329e-10	-3.67105e-10	-3.6707e-10	-3.73197e-10	-3.75874e-10	-3.71111e-10	-3.6382e-10	-3.63445e-10	-3.51203e-10	-3.53489e-10	-3.49517e-10	-3.59734e-10	-3.58333e-10	-3.59877e-10	-3.60514e-10	-3.63754e-10	-3.549e-10	-3.61833e-10	-3.55991e-10	-3.64617e-10	-3.57985e-10	-3.56265e-10	-3.65001e-10	-3.60557e-10	-3.60164e-10	-3.54793e-10	-3.57189e-10	-3.62387e-10	-3.56584e-10	-3.57467e-10	-3.62441e-10	-3.63123e-10	-3.62276e-10	-3.62585e-10	-3.48547e-10
-3.50239e-10	-3.5199e-10	-3.64136e-10	-3.60211e-10	-3.55626e-10	-3.54401e-10	-3.50388e-10	-3.52512e-10	-3.56152e-10	-3.56801e-10	-3.52763e-10	-3.5636e-10	-3.55072e-10	-3.51015e-10	-3.67069e-10	-3.61812e-10	-3.59912e-10	-3.63764e-10	-3.7173e-10	-3.62778e-10	-3.59226e-10	-3.52453e-10	-3.45815e-10	-3.53287e-10	-3.57057e-10	-3.63313e-10	-3.64273e-10	-3.65516e-10	-3.69252e-10	-3.63046e-10	-3.63379e-10	-3.51446e-10	-3.55678e-10	-3.60958e-10	-3.65059e-10	-3.53132e-10	-3.57505e-10	-3.50652e-10	-3.593e-10	-3.53403e-10	-3.53015e-10	-3.55147e-10	-3.52406e-10	-3.58789e-10	-3.57526e-10	-3.4616e-10	-3.50171e-10	-3.6024e-10	-3.58181e-10	-3.5714e-10
-3.42773e-10	-3.55058e-10	-3.54844e-10	-3.63849e-10	-3.50305e-10	-3.4506e-10	-3.47274e-10	-3.5343e-10	-3.50101e-10	-3.52337e-10	-3.45533e-10	-3.40773e-10	-3.43538e-10	-3.55289e-10	-3.60166e-10	-3.63791e-10	-3.65902e-10	-3.65164e-10	-3.73581e-10	-3.747e-10	-3.62763e-10	-3.55892e-10	-3.57566e-10	-3.57584e-10	-3.49327e-10	-3.6176e-10	-3.65275e-10	-3.67219e-10	-3.75082e-10	-3.69978e-10	-3.68879e-10	-3.60426e-10	-3.56744e-10	-3.59151e-10	-3.51728e-10	-3.50545e-10	-3.49127e-10	-3.48678e-10	-3.48599e-10	-3.50641e-10	-3.53615e-10	-3.43696e-10	-3.40854e-10	-3.47238e-10	-3.57039e-10	-3.56515e-10	-3.52064e-10	-3.49956e-10	-3.53589e-10	-3.5178e-10
-3.47431e-10	-3.48551e-10	-3.49669e-10	-3.47409e-10	-3.50654e-10	-3.52198e-10	-3.55206e-10	-3.5703e-10	-3.55036e-10	-3.50189e-10	-3.4907e-10	-3.55843e-10	-3.59536e-10	-3.55852e-10	-3.51197e-10	-3.60267e-10	-3.60654e-10	-3.62738e-10	-3.62256e-10	-3.65788e-10	-3.56916e-10	-3.56777e-10	-3.61691e-10	-3.6073e-10	-3.68232e-10	-3.70854e-10	-3.69653e-10	-3.71273e-10	-3.59591e-10	-3.53433e-10	-3.52423e-10	-3.61999e-10	-3.5167e-10	-3.46292e-10	-3.45822e-10	-3.5139e-10	-3.45979e-10	-3.51383e-10	-3.53275e-10	-3.49464e-10	-3.43969e-10	-3.40755e-10	-3.36538e-10	-3.45608e-10	-3.49685e-10	-3.52862e-10	-3.58167e-10	-3.66963e-10	-3.62364e-10	-3.5249e-10
-3.50199e-10	-3.49456e-10	-3.53389e-10	-3.43166e-10	-3.40769e-10	-3.42072e-10	-3.48036e-10	-3.53356e-10	-3.50303e-10	-3.52395e-10	-3.59096e-10	-3.6199e-10	-3.47614e-10	-3.48433e-10	-3.49653e-10	-3.5551e-10	-3.52002e-10	-3.5157e-10	-3.55442e-10	-3.52094e-10	-3.59183e-10	-3.64742e-10	-3.59618e-10	-3.55334e-10	-3.71086e-10	-3.66515e-10	-3.58233e-10	-3.61439e-10	-3.61367e-10	-3.58485e-10	-3.57305e-10	-3.60494e-10	-3.5947e-10	-3.571e-10	-3.52981e-10	-3.52445e-10	-3.49766e-10	-3.44781e-10	-3.46184e-10	-3.45259e-10	-3.49948e-10	-3.43387e-10	-3.44666e-10	-3.54622e-10	-3.58053e-10	-3.5737e-10	-3.63215e-10	-3.60587e-10	-3.4951e-10	-3.48674e-10
-3.44773e-10	-3.43959e-10	-3.4004e-10	-3.36058e-10	-3.37582e-10	-3.43494e-10	-3.4325e-10	-3.43912e-10	-3.49266e-10	-3.50215e-10	-3.5347e-10	-3.53676e-10	-3.52782e-10	-3.55621e-10	-3.56768e-10	-3.5751e-10	-3.58741e-10	-3.53704e-10	-3.62474e-10	-3.51138e-10	-3.48846e-10	-3.47513e-10	-3.50459e-10	-3.54948e-10	-3.60078e-10	-3.51169e-10	-3.5578e-10	-3.55604e-10	-3.50037e-10	-3.524e-10	-3.58373e-10	-3.6409e-10	-3.67781e-10	-3.64823e-10	-3.67107e-10	-3.61458e-10	-3.56804e-10	-3.50109e-10	-3.43767e-10	-3.43846e-10	-3.42544e-10	-3.47841e-10	-3.49604e-10	-3.45582e-10	-3.54238e-10	-3.4832e-10	-3.54696e-10	-3.56832e-10	-3.51412e-10	-3.41942e-10
-3.46254e-10	-3.45802e-10	-3.33563e-10	-3.28061e-10	-3.34556e-10	-3.3893e-10	-3.39334e-10	-3.52964e-10	-3.51127e-10	-3.51201e-10	-3.52403e-10	-3.51386e-10	-3.61396e-10	-3.50057e-10	-3.56294e-10	-3.6226e-10	-3.65554e-10	-3.66043e-10	-3.64726e-10	-3.63694e-10	-3.63184e-10	-3.62206e-10	-3.6122e-10	-3.57384e-10	-3.57523e-10	-3.50596e-10	-3.53254e-10	-3.56038e-10	-3.66056e-10	-3.67003e-10	-3.73466e-10	-3.62056e-10	-3.63952e-10	-3.57857e-10	-3.48231e-10	-3.5309e-10	-3.53078e-10	-3.41912e-10	-3.42202e-10	-3.3049e-10	-3.40379e-10	-3.41272e-10	-3.44458e-10	-3.44164e-10	-3.42442e-10	-3.47042e-10	-3.55263e-10	-3.53775e-10	-3.46801e-10	-3.47577e-10
-3.39682e-10	-3.3409e-10	-3.36811e-10	-3.40238e-10	-3.37504e-10	-3.45854e-10	-3.52012e-10	-3.59305e-10	-3.53632e-10	-3.54677e-10	-3.5847e-10	-3.52469e-10	-3.56612e-10	-3.5514e-10	-3.61711e-10	-3.63714e-10	-3.69179e-10	-3.70477e-10	-3.66442e-10	-3.56374e-10	-3.52447e-10	-3.58002e-10	-3.54828e-10	-3.57213e-10	-3.55454e-10	-3.53923e-10	-3.53235e-10	-3.55874e-10	-3.54684e-10	-3.54561e-10	-3.50844e-10	-3.53559e-10	-3.46226e-10	-3.45403e-10	-3.46392e-10	-3.36121e-10	-3.46453e-10	-3.44577e-10	-3.36711e-10	-3.3816e-10	-3.37379e-10	-3.41396e-10	-3.46782e-10	-3.49985e-10	-3.52047e-10	-3.51569e-10	-3.52045e-10	-3.48691e-10	-3.47177e-10	-3.54616e-10
-3.37963e-10	-3.4038e-10	-3.35104e-10	-3.45184e-10	-3.46424e-10	-3.52132e-10	-3.48274e-10	-3.53145e-10	-3.6301e-10	-3.53648e-10	-3.61996e-10	-3.55357e-10	-3.55131e-10	-3.66636e-10	-3.62305e-10	-3.70858e-10	-3.63815e-10	-3.63293e-10	-3.62e-10	-3.61176e-10	-3.70145e-10	-3.62639e-10	-3.61638e-10	-3.65815e-10	-3.52817e-10	-3.54112e-10	-3.54513e-10	-3.51542e-10	-3.5158e-10	-3.51101e-10	-3.49939e-10	-3.58028e-10	-3.51512e-10	-3.5052e-10	-3.48195e-10	-3.46045e-10	-3.57404e-10	-3.42327e-10	-3.46473e-10	-3.43856e-10	-3.50339e-10	-3.42386e-10	-3.4317e-10	-3.46938e-10	-3.45126e-10	-3.53636e-10	-3.51633e-10	-3.47953e-10	-3.48264e-10	-3.46851e-10
-3.41986e-10	-3.44205e-10	-3.46919e-10	-3.46768e-10	-3.45106e-10	-3.4936e-10	-3.50633e-10	-3.49541e-10	-3.56847e-10	-3.51943e-10	-3.55518e-10	-3.58515e-10	-3.58095e-10	-3.65397e-10	-3.66005e-10	-3.63234e-10	-3.67264e-10	-3.69482e-10	-3.64464e-10	-3.60912e-10	-3.67441e-10	-3.57907e-10	-3.57257e-10	-3.50453e-10	-3.41323e-10	-3.43358e-10	-3.44165e-10	-3.59026e-10	-3.67204e-10	-3.55082e-10	-3.58119e-10	-3.52956e-10	-3.46255e-10	-3.50367e-10	-3.51896e-10	-3.55915e-10	-3.48323e-10	-3.44414e-10	-3.51383e-10	-3.50326e-10	-3.44301e-10	-3.51357e-10	-3.46206e-10	-3.55538e-10	-3.44593e-10	-3.48374e-10	-3.53676e-10	-3.63881e-10	-3.58647e-10	-3.64332e-10
-3.52964e-10	-3.47934e-10	-3.47701e-10	-3.50186e-10	-3.54046e-10	-3.49905e-10	-3.49248e-10	-3.49953e-10	-3.49533e-10	-3.59585e-10	-3.61058e-10	-3.60909e-10	-3.52071e-10	-3.58127e-10	-3.5428e-10	-3.61352e-10	-3.69089e-10	-3.68084e-10	-3.69314e-10	-3.61844e-10	-3.65295e-10	-3.63786e-10	-3.48433e-10	-3.47099e-10	-3.408e-10	-3.4722e-10	-3.56742e-10	-3.5491e-10	-3.6637e-10	-3.65886e-10	-3.64345e-10	-3.55393e-10	-3.60102e-10	-3.57513e-10	-3.42446e-10	-3.45979e-10	-3.54078e-10	-3.60767e-10	-3.7026e-10	-3.59835e-10	-3.56152e-10	-3.62239e-10	-3.62153e-10	-3.58002e-10	-3.52432e-10	-3.5515e-10	-3.49583e-10	-3.51547e-10	-3.49071e-10	-3.60469e-10
-3.486e-10	-3.51695e-10	-3.50525e-10	-3.49123e-10	-3.55436e-10	-3.53611e-10	-3.52572e-10	-3.55726e-10	-3.54341e-10	-3.60063e-10	-3.58731e-10	-3.5302e-10	-3.48153e-10	-3.52741e-10	-3.50388e-10	-3.53208e-10	-3.59963e-10	-3.65305e-10	-3.66527e-10	-3.68286e-10	-3.70531e-10	-3.63481e-10	-3.63633e-10	-3.52785e-10	-3.53683e-10	-3.40552e-10	-3.45802e-10	-3.45086e-10	-3.42651e-10	-3.36262e-10	-3.47169e-10	-3.42805e-10	-3.41517e-10	-3.38186e-10	-3.45963e-10	-3.46064e-10	-3.51773e-10	-3.46098e-10	-3.5302e-10	-3.51198e-10	-3.60455e-10	-3.58301e-10	-3.56855e-10	-3.47077e-10	-3.54271e-10	-3.49009e-10	-3.46992e-10	-3.45511e-10	-3.54037e-10	-3.46035e-10
-3.51872e-10	-3.53442e-10	-3.52622e-10	-3.50486e-10	-3.56802e-10	-3.56011e-10	-3.54785e-10	-3.58884e-10	-3.60277e-10	-3.6133e-10	-3.62e-10	-3.57585e-10	-3.60202e-10	-3.59163e-10	-3.59822e-10	-3.65476e-10	-3.62228e-10	-3.60809e-10	-3.56501e-10	-3.65618e-10	-3.60077e-10	-3.56462e-10	-3.63987e-10	-3.56695e-10	-3.52695e-10	-3.51998e-10	-3.45988e-10	-3.38714e-10	-3.39711e-10	-3.40782e-10	-3.49468e-10	-3.54133e-10	-3.45337e-10	-3.39365e-10	-3.47172e-10	-3.47424e-10	-3.50396e-10	-3.56374e-10	-3.43916e-10	-3.44545e-10	-3.43936e-10	-3.57164e-10	-3.52273e-10	-3.45263e-10	-3.51059e-10	-3.57184e-10	-3.58781e-10	-3.73668e-10	-3.68004e-10	-3.62436e-10
-3.55021e-10	-3.55428e-10	-3.421e-10	-3.42277e-10	-3.3953e-10	-3.52724e-10	-3.48326e-10	-3.47624e-10	-3.55631e-10	-3.52205e-10	-3.55835e-10	-3.65577e-10	-3.65514e-10	-3.69264e-10	-3.63414e-10	-3.60559e-10	-3.54303e-10	-3.5129e-10	-3.58819e-10	-3.64545e-10	-3.62758e-10	-3.69164e-10	-3.60817e-10	-3.69971e-10	-3.64277e-10	-3.52704e-10	-3.52396e-10	-3.48623e-10	-3.49328e-10	-3.49406e-10	-3.51144e-10	-3.52187e-10	-3.51755e-10	-3.51282e-10	-3.51953e-10	-3.59431e-10	-3.59035e-10	-3.70029e-10	-3.61249e-10	-3.5089e-10	-3.48284e-10	-3.49609e-10	-3.54798e-10	-3.53949e-10	-3.52563e-10	-3.60708e-10	-3.53451e-10	-3.5639e-10	-3.56987e-10	-3.57891e-10
-3.43666e-10	-3.42637e-10	-3.39307e-10	-3.41718e-10	-3.53858e-10	-3.52931e-10	-3.56885e-10	-3.6159e-10	-3.51681e-10	-3.5148e-10	-3.63244e-10	-3.63787e-10	-3.67632e-10	-3.69461e-10	-3.62635e-10	-3.53808e-10	-3.4665e-10	-3.41053e-10	-3.52583e-10	-3.58139e-10	-3.54016e-10	-3.62019e-10	-3.56922e-10	-3.59102e-10	-3.60558e-10	-3.54624e-10	-3.4893e-10	-3.51481e-10	-3.48374e-10	-3.51336e-10	-3.51849e-10	-3.48174e-10	-3.59587e-10	-3.4375e-10	-3.46847e-10	-3.48572e-10	-3.43781e-10	-3.49981e-10	-3.45986e-10	-3.52364e-10	-3.53395e-10	-3.5563e-10	-3.53681e-10	-3.5069e-10	-3.48991e-10	-3.42323e-10	-3.48831e-10	-3.4836e-10	-3.43516e-10	-3.50314e-10
-3.55037e-10	-3.56111e-10	-3.53379e-10	-3.58947e-10	-3.523e-10	-3.50375e-10	-3.4778e-10	-3.49248e-10	-3.40138e-10	-3.44602e-10	-3.47913e-10	-3.54301e-10	-3.61625e-10	-3.58633e-10	-3.53242e-10	-3.3939e-10	-3.44466e-10	-3.38186e-10	-3.4678e-10	-3.54514e-10	-3.46719e-10	-3.51059e-10	-3.5643e-10	-3.54018e-10	-3.58849e-10	-3.58201e-10	-3.54841e-10	-3.45159e-10	-3.42972e-10	-3.45828e-10	-3.462e-10	-3.42242e-10	-3.46578e-10	-3.47838e-10	-3.44195e-10	-3.40609e-10	-3.38963e-10	-3.4507e-10	-3.42394e-10	-3.45653e-10	-3.41936e-10	-3.48298e-10	-3.50837e-10	-3.4815e-10	-3.3924e-10	-3.40156e-10	-3.45089e-10	-3.47676e-10	-3.37499e-10	-3.43988e-10
-3.50876e-10	-3.52553e-10	-3.46273e-10	-3.58937e-10	-3.53843e-10	-3.48519e-10	-3.59211e-10	-3.58614e-10	-3.56941e-10	-3.52234e-10	-3.55892e-10	-3.51125e-10	-3.47674e-10	-3.52599e-10	-3.48145e-10	-3.46131e-10	-3.47177e-10	-3.47868e-10	-3.58041e-10	-3.48706e-10	-3.51413e-10	-3.45213e-10	-3.50883e-10	-3.52073e-10	-3.52288e-10	-3.54887e-10	-3.43675e-10	-3.43943e-10	-3.52919e-10	-3.50656e-10	-3.55337e-10	-3.55927e-10	-3.50145e-10	-3.42307e-10	-3.4525e-10	-3.47181e-10	-3.4668e-10	-3.47972e-10	-3.52809e-10	-3.56267e-10	-3.5006e-10	-3.5309e-10	-3.55354e-10	-3.45181e-10	-3.40214e-10	-3.42665e-10	-3.41782e-10	-3.38009e-10	-3.42073e-10	-3.47664e-10
-3.52122e-10	-3.50286e-10	-3.58514e-10	-3.58105e-10	-3.65511e-10	-3.57305e-10	-3.61609e-10	-3.48621e-10	-3.49841e-10	-3.48297e-10	-3.47464e-10	-3.44049e-10	-3.45896e-10	-3.4314e-10	-3.39351e-10	-3.39046e-10	-3.42573e-10	-3.56566e-10	-3.56234e-10	-3.54733e-10	-3.55031e-10	-3.59066e-10	-3.52874e-10	-3.5043e-10	-3.5788e-10	-3.49535e-10	-3.47341e-10	-3.50901e-10	-3.51837e-10	-3.52225e-10	-3.47967e-10	-3.42377e-10	-3.33848e-10	-3.42624e-10	-3.39415e-10	-3.39437e-10	-3.5019e-10	-3.43731e-10	-3.46588e-10	-3.53571e-10	-3.50966e-10	-3.5478e-10	-3.47826e-10	-3.41992e-10	-3.4112e-10	-3.43981e-10	-3.49796e-10	-3.49452e-10	-3.52185e-10	-3.50176e-10
-3.47489e-10	-3.468e-10	-3.4793e-10	-3.56918e-10	-3.50959e-10	-3.43418e-10	-3.45324e-10	-3.46819e-10	-3.60537e-10	-3.6174e-10	-3.61477e-10	-3.52779e-10	-3.51313e-10	-3.53908e-10	-3.43676e-10	-3.49891e-10	-3.55319e-10	-3.67008e-10	-3.62887e-10	-3.54058e-10	-3.55603e-10	-3.65884e-10	-3.48915e-10	-3.51092e-10	-3.53972e-10	-3.49917e-10	-3.39791e-10	-3.42738e-10	-3.4639e-10	-3.44913e-10	-3.46413e-10	-3.50594e-10	-3.55665e-10	-3.46666e-10	-3.44193e-10	-3.61693e-10	-3.55468e-10	-3.51344e-10	-3.43717e-10	-3.58763e-10	-3.48877e-10	-3.41998e-10	-3.36397e-10	-3.37593e-10	-3.49598e-10	-3.57187e-10	-3.52769e-10	-3.47412e-10	-3.5415e-10	-3.42187e-10
-3.36933e-10	-3.40439e-10	-3.46172e-10	-3.47809e-10	-3.49707e-10	-3.47484e-10	-3.5307e-10	-3.54299e-10	-3.514e-10	-3.55465e-10	-3.58327e-10	-3.57061e-10	-3.56226e-10	-3.46194e-10	-3.50297e-10	-3.60617e-10	-3.54513e-10	-3.55587e-10	-3.54146e-10	-3.53331e-10	-3.45829e-10	-3.43099e-10	-3.42065e-10	-3.44123e-10	-3.42193e-10	-3.33278e-10	-3.42643e-10	-3.36394e-10	-3.39621e-10	-3.42266e-10	-3.43292e-10	-3.46761e-10	-3.44149e-10	-3.41645e-10	-3.42572e-10	-3.44516e-10	-3.47338e-10	-3.49538e-10	-3.43588e-10	-3.39065e-10	-3.44617e-10	-3.32617e-10	-3.40268e-10	-3.48981e-10	-3.45695e-10	-3.55803e-10	-3.64789e-10	-3.62013e-10	-3.5365e-10	-3.56211e-10
-3.43228e-10	-3.524e-10	-3.51843e-10	-3.52355e-10	-3.50417e-10	-3.51881e-10	-3.49111e-10	-3.40541e-10	-3.35338e-10	-3.41798e-10	-3.49246e-10	-3.42103e-10	-3.42169e-10	-3.42614e-10	-3.41984e-10	-3.42678e-10	-3.53652e-10	-3.45965e-10	-3.42592e-10	-3.38944e-10	-3.43549e-10	-3.40293e-10	-3.401e-10	-3.42786e-10	-3.43348e-10	-3.40073e-10	-3.36165e-10	-3.34629e-10	-3.41084e-10	-3.45306e-10	-3.51543e-10	-3.50053e-10	-3.38652e-10	-3.42805e-10	-3.35893e-10	-3.44509e-10	-3.48051e-10	-3.46793e-10	-3.40324e-10	-3.41797e-10	-3.40653e-10	-3.38654e-10	-3.47111e-10	-3.47748e-10	-3.52996e-10	-3.51944e-10	-3.55658e-10	-3.40633e-10	-3.3855e-10	-3.3559e-10
-3.56228e-10	-3.51927e-10	-3.52029e-10	-3.57632e-10	-3.63592e-10	-3.53554e-10	-3.4914e-10	-3.48357e-10	-3.46012e-10	-3.52613e-10	-3.52337e-10	-3.48327e-10	-3.49658e-10	-3.59354e-10	-3.52791e-10	-3.45646e-10	-3.57611e-10	-3.45496e-10	-3.41271e-10	-3.45027e-10	-3.41388e-10	-3.43384e-10	-3.4752e-10	-3.42919e-10	-3.46102e-10	-3.46979e-10	-3.53315e-10	-3.4782e-10	-3.46089e-10	-3.42009e-10	-3.41098e-10	-3.45839e-10	-3.47006e-10	-3.47486e-10	-3.51516e-10	-3.51379e-10	-3.32905e-10	-3.3076e-10	-3.44734e-10	-3.48388e-10	-3.41536e-10	-3.51847e-10	-3.53988e-10	-3.63935e-10	-3.66657e-10	-3.56846e-10	-3.5337e-10	-3.4746e-10	-3.42895e-10	-3.32339e-10
-3.5845e-10	-3.59373e-10	-3.63788e-10	-3.54257e-10	-3.53178e-10	-3.4974e-10	-3.43995e-10	-3.3961e-10	-3.45651e-10	-3.5236e-10	-3.51955e-10	-3.61683e-10	-3.53974e-10	-3.55503e-10	-3.46496e-10	-3.39649e-10	-3.38398e-10	-3.4362e-10	-3.40663e-10	-3.49336e-10	-3.4061e-10	-3.45842e-10	-3.3503e-10	-3.41071e-10	-3.49035e-10	-3.47784e-10	-3.45453e-10	-3.41554e-10	-3.38801e-10	-3.40708e-10	-3.47979e-10	-3.46857e-10	-3.49491e-10	-3.51176e-10	-3.4406e-10	-3.53356e-10	-3.45959e-10	-3.51026e-10	-3.44479e-10	-3.41524e-10	-3.40145e-10	-3.44358e-10	-3.50169e-10	-3.44216e-10	-3.40997e-10	-3.43816e-10	-3.39269e-10	-3.30865e-10	-3.35897e-10	-3.35141e-10
-3.53373e-10	-3.55665e-10	-3.62885e-10	-3.56333e-10	-3.48123e-10	-3.53051e-10	-3.41744e-10	-3.40238e-10	-3.46353e-10	-3.4611e-10	-3.47112e-10	-3.52233e-10	-3.59043e-10	-3.40819e-10	-3.50361e-10	-3.56315e-10	-3.52952e-10	-3.43519e-10	-3.43976e-10	-3.4307e-10	-3.45965e-10	-3.50536e-10	-3.47307e-10	-3.50344e-10	-3.42777e-10	-3.45628e-10	-3.51043e-10	-3.4411e-10	-3.49471e-10	-3.44639e-10	-3.3535e-10	-3.43096e-10	-3.46717e-10	-3.42551e-10	-3.43155e-10	-3.3465e-10	-3.41664e-10	-3.43433e-10	-3.50542e-10	-3.50487e-10	-3.55263e-10	-3.47508e-10	-3.43707e-10	-3.45583e-10	-3.37942e-10	-3.42715e-10	-3.42165e-10	-3.42467e-10	-3.40608e-10	-3.35802e-10
-3.57989e-10	-3.55125e-10	-3.64103e-10	-3.61162e-10	-3.49031e-10	-3.47745e-10	-3.41498e-10	-3.41456e-10	-3.4645e-10	-3.4767e-10	-3.57555e-10	-3.55847e-10	-3.58407e-10	-3.46784e-10	-3.4507e-10	-3.40639e-10	-3.41613e-10	-3.46502e-10	-3.45028e-10	-3.44241e-10	-3.39358e-10	-3.28999e-10	-3.29275e-10	-3.29079e-10	-3.35633e-10	-3.34231e-10	-3.43988e-10	-3.4432e-10	-3.38513e-10	-3.44491e-10	-3.41398e-10	-3.35893e-10	-3.43557e-10	-3.43234e-10	-3.49988e-10	-3.44831e-10	-3.42071e-10	-3.47081e-10	-3.48604e-10	-3.56321e-10	-3.54669e-10	-3.5282e-10	-3.45611e-10	-3.45868e-10	-3.48392e-10	-3.44656e-10	-3.42478e-10	-3.41667e-10	-3.39412e-10	-3.41345e-10
-3.5023e-10	-3.47925e-10	-3.54723e-10	-3.50733e-10	-3.41959e-10	-3.45902e-10	-3.38248e-10	-3.49909e-10	-3.57695e-10	-3.59487e-10	-3.64504e-10	-3.68947e-10	-3.56308e-10	-3.5166e-10	-3.52308e-10	-3.43685e-10	-3.38554e-10	-3.45431e-10	-3.46737e-10	-3.47171e-10	-3.3765e-10	-3.42514e-10	-3.31562e-10	-3.43756e-10	-3.42544e-10	-3.4608e-10	-3.44438e-10	-3.53105e-10	-3.4672e-10	-3.47318e-10	-3.44716e-10	-3.34582e-10	-3.35769e-10	-3.32035e-10	-3.43921e-10	-3.47173e-10	-3.48159e-10	-3.50586e-10	-3.56157e-10	-3.52135e-10	-3.4998e-10	-3.50939e-10	-3.47772e-10	-3.32147e-10	-3.40158e-10	-3.36136e-10	-3.41156e-10	-3.3511e-10	-3.30069e-10	-3.34284e-10
-3.52916e-10	-3.51231e-10	-3.56171e-10	-3.48145e-10	-3.55467e-10	-3.47087e-10	-3.52843e-10	-3.39773e-10	-3.33567e-10	-3.39215e-10	-3.38971e-10	-3.45076e-10	-3.47568e-10	-3.46989e-10	-3.50233e-10	-3.49595e-10	-3.42372e-10	-3.44303e-10	-3.41576e-10	-3.4178e-10	-3.40528e-10	-3.4198e-10	-3.35147e-10	-3.39577e-10	-3.40755e-10	-3.52795e-10	-3.58708e-10	-3.49856e-10	-3.53383e-10	-3.43383e-10	-3.38399e-10	-3.36628e-10	-3.42004e-10	-3.3303e-10	-3.35025e-10	-3.50275e-10	-3.48143e-10	-3.48668e-10	-3.50419e-10	-3.52288e-10	-3.4607e-10	-3.37958e-10	-3.34454e-10	-3.32937e-10	-3.36904e-10	-3.40349e-10	-3.35912e-10	-3.40623e-10	-3.38225e-10	-3.35368e-10
-3.58828e-10	-3.64756e-10	-3.5083e-10	-3.53922e-10	-3.55394e-10	-3.58996e-10	-3.56281e-10	-3.5222e-10	-3.43363e-10	-3.49805e-10	-3.47853e-10	-3.45085e-10	-3.45781e-10	-3.48313e-10	-3.44525e-10	-3.37648e-10	-3.24725e-10	-3.29795e-10	-3.37277e-10	-3.35611e-10	-3.36137e-10	-3.47122e-10	-3.52769e-10	-3.56014e-10	-3.62177e-10	-3.65207e-10	-3.56035e-10	-3.53021e-10	-3.48969e-10	-3.3761e-10	-3.3584e-10	-3.29088e-10	-3.34252e-10	-3.44515e-10	-3.52179e-10	-3.54757e-10	-3.50769e-10	-3.56461e-10	-3.47722e-10	-3.50568e-10	-3.44502e-10	-3.39447e-10	-3.38274e-10	-3.36196e-10	-3.47778e-10	-3.40193e-10	-3.48676e-10	-3.46697e-10	-3.46733e-10	-3.30408e-10
-3.55243e-10	-3.47753e-10	-3.52272e-10	-3.48163e-10	-3.47363e-10	-3.53942e-10	-3.53898e-10	-3.49919e-10	-3.43913e-10	-3.47017e-10	-3.4514e-10	-3.40967e-10	-3.37683e-10	-3.34945e-10	-3.29115e-10	-3.30901e-10	-3.38602e-10	-3.36486e-10	-3.38198e-10	-3.49025e-10	-3.54759e-10	-3.48186e-10	-3.50502e-10	-3.50892e-10	-3.50696e-10	-3.53712e-10	-3.51922e-10	-3.45606e-10	-3.42529e-10	-3.39958e-10	-3.39275e-10	-3.4029e-10	-3.37973e-10	-3.5143e-10	-3.50557e-10	-3.51421e-10	-3.46093e-10	-3.4793e-10	-3.50016e-10	-3.42223e-10	-3.29781e-10	-3.35118e-10	-3.2822e-10	-3.35099e-10	-3.46149e-10	-3.42447e-10	-3.40936e-10	-3.47891e-10	-3.48864e-10	-3.34464e-10
-3.41547e-10	-3.38442e-10	-3.40664e-10	-3.36514e-10	-3.46733e-10	-3.49431e-10	-3.48779e-10	-3.40245e-10	-3.37152e-10	-3.35012e-10	-3.34742e-10	-3.27498e-10	-3.26276e-10	-3.27239e-10	-3.29543e-10	-3.36188e-10	-3.42349e-10	-3.45955e-10	-3.55254e-10	-3.5618e-10	-3.50198e-10	-3.54062e-10	-3.48965e-10	-3.44507e-10	-3.4091e-10	-3.46278e-10	-3.41846e-10	-3.43374e-10	-3.3828e-10	-3.48915e-10	-3.42727e-10	-3.40759e-10	-3.49925e-10	-3.54069e-10	-3.5403e-10	-3.46128e-10	-3.39271e-10	-3.37631e-10	-3.37847e-10	-3.31411e-10	-3.29749e-10	-3.36637e-10	-3.36148e-10	-3.34276e-10	-3.34346e-10	-3.42613e-10	-3.42529e-10	-3.36604e-10	-3.34866e-10	-3.31412e-10
-3.47962e-10	-3.46088e-10	-3.48379e-10	-3.54457e-10	-3.54022e-10	-3.49953e-10	-3.51271e-10	-3.54095e-10	-3.45214e-10	-3.42545e-10	-3.42964e-10	-3.37413e-10	-3.3102e-10	-3.28659e-10	-3.2853e-10	-3.35041e-10	-3.31328e-10	-3.34474e-10	-3.36403e-10	-3.44613e-10	-3.4477e-10	-3.43057e-10	-3.44284e-10	-3.50924e-10	-3.44932e-10	-3.49086e-10	-3.504e-10	-3.46239e-10	-3.46698e-10	-3.49432e-10	-3.43642e-10	-3.52698e-10	-3.51359e-10	-3.5589e-10	-3.4528e-10	-3.47561e-10	-3.49736e-10	-3.44842e-10	-3.49998e-10	-3.42425e-10	-3.41914e-10	-3.41424e-10	-3.39332e-10	-3.41234e-10	-3.33362e-10	-3.39503e-10	-3.30612e-10	-3.31271e-10	-3.28185e-10	-3.13349e-10
-3.44025e-10	-3.46686e-10	-3.47573e-10	-3.50687e-10	-3.53123e-10	-3.48486e-10	-3.3442e-10	-3.29918e-10	-3.33729e-10	-3.35084e-10	-3.47302e-10	-3.317e-10	-3.43522e-10	-3.41962e-10	-3.45474e-10	-3.46543e-10	-3.33557e-10	-3.48031e-10	-3.34587e-10	-3.40395e-10	-3.46841e-10	-3.42005e-10	-3.35652e-10	-3.32024e-10	-3.40981e-10	-3.34893e-10	-3.39576e-10	-3.35963e-10	-3.31119e-10	-3.38284e-10	-3.36669e-10	-3.40703e-10	-3.35232e-10	-3.40672e-10	-3.35386e-10	-3.33747e-10	-3.38096e-10	-3.35139e-10	-3.39993e-10	-3.4745e-10	-3.4713e-10	-3.52796e-10	-3.47249e-10	-3.37676e-10	-3.40993e-10	-3.48517e-10	-3.43566e-10	-3.29531e-10	-3.30678e-10	-3.218e-10
-3.51069e-10	-3.44215e-10	-3.39887e-10	-3.44903e-10	-3.44897e-10	-3.46207e-10	-3.38322e-10	-3.34581e-10	-3.43527e-10	-3.38032e-10	-3.44087e-10	-3.46224e-10	-3.34837e-10	-3.4923e-10	-3.46199e-10	-3.47549e-10	-3.46829e-10	-3.44229e-10	-3.43987e-10	-3.49019e-10	-3.35755e-10	-3.37665e-10	-3.39353e-10	-3.27087e-10	-3.3511e-10	-3.36943e-10	-3.40525e-10	-3.41914e-10	-3.45363e-10	-3.4645e-10	-3.47177e-10	-3.44751e-10	-3.39159e-10	-3.38906e-10	-3.40171e-10	-3.33856e-10	-3.364e-10	-3.40244e-10	-3.41745e-10	-3.35638e-10	-3.31775e-10	-3.26467e-10	-3.38972e-10	-3.36163e-10	-3.33862e-10	-3.31365e-10	-3.28692e-10	-3.26195e-10	-3.24923e-10	-3.2111e-10
-3.43767e-10	-3.62055e-10	-3.57031e-10	-3.51721e-10	-3.422e-10	-3.37095e-10	-3.38281e-10	-3.39611e-10	-3.43763e-10	-3.38135e-10	-3.49282e-10	-3.45287e-10	-3.48289e-10	-3.46496e-10	-3.4707e-10	-3.40756e-10	-3.39883e-10	-3.43691e-10	-3.44519e-10	-3.32388e-10	-3.34257e-10	-3.28309e-10	-3.29294e-10	-3.41318e-10	-3.28778e-10	-3.40484e-10	-3.32482e-10	-3.36737e-10	-3.41322e-10	-3.34198e-10	-3.403e-10	-3.458e-10	-3.38551e-10	-3.38189e-10	-3.38697e-10	-3.32366e-10	-3.38691e-10	-3.40022e-10	-3.40458e-10	-3.30611e-10	-3.44172e-10	-3.3669e-10	-3.39647e-10	-3.30893e-10	-3.31508e-10	-3.25919e-10	-3.1915e-10	-3.20325e-10	-3.16128e-10	-3.23115e-10
-3.51605e-10	-3.52613e-10	-3.59699e-10	-3.49185e-10	-3.50566e-10	-3.45616e-10	-3.35999e-10	-3.48737e-10	-3.50398e-10	-3.53688e-10	-3.47222e-10	-3.52093e-10	-3.49901e-10	-3.53281e-10	-3.50549e-10	-3.46155e-10	-3.51796e-10	-3.42176e-10	-3.41638e-10	-3.40239e-10	-3.38586e-10	-3.33664e-10	-3.36703e-10	-3.3157e-10	-3.43172e-10	-3.35436e-10	-3.42279e-10	-3.44106e-10	-3.53411e-10	-3.43327e-10	-3.39047e-10	-3.32623e-10	-3.36091e-10	-3.28306e-10	-3.29379e-10	-3.26398e-10	-3.30878e-10	-3.31011e-10	-3.3569e-10	-3.26988e-10	-3.40978e-10	-3.37908e-10	-3.33818e-10	-3.34668e-10	-3.32212e-10	-3.28646e-10	-3.33612e-10	-3.32644e-10	-3.29743e-10	-3.29527e-10
-3.52221e-10	-3.50479e-10	-3.49027e-10	-3.48142e-10	-3.47206e-10	-3.30401e-10	-3.47275e-10	-3.43788e-10	-3.3981e-10	-3.39005e-10	-3.53273e-10	-3.50958e-10	-3.45928e-10	-3.48288e-10	-3.55317e-10	-3.43084e-10	-3.48001e-10	-3.44596e-10	-3.30885e-10	-3.37207e-10	-3.4609e-10	-3.48249e-10	-3.44159e-10	-3.46671e-10	-3.50505e-10	-3.44805e-10	-3.49603e-10	-3.42344e-10	-3.38969e-10	-3.46266e-10	-3.4466e-10	-3.36779e-10	-3.40489e-10	-3.34233e-10	-3.49583e-10	-3.35366e-10	-3.31982e-10	-3.29535e-10	-3.28745e-10	-3.32772e-10	-3.27268e-10	-3.34294e-10	-3.31789e-10	-3.41958e-10	-3.37231e-10	-3.39291e-10	-3.3782e-10	-3.30935e-10	-3.18204e-10	-3.22379e-10
-3.43917e-10	-3.45811e-10	-3.53811e-10	-3.48706e-10	-3.43614e-10	-3.36338e-10	-3.39178e-10	-3.388e-10	-3.4385e-10	-3.50959e-10	-3.51984e-10	-3.45856e-10	-3.46544e-10	-3.45177e-10	-3.48867e-10	-3.40808e-10	-3.40245e-10	-3.49769e-10	-3.40709e-10	-3.36711e-10	-3.39152e-10	-3.41164e-10	-3.40812e-10	-3.40821e-10	-3.43745e-10	-3.37866e-10	-3.41638e-10	-3.31867e-10	-3.39323e-10	-3.37508e-10	-3.35955e-10	-3.38916e-10	-3.43639e-10	-3.4127e-10	-3.46665e-10	-3.4479e-10	-3.4225e-10	-3.31104e-10	-3.25528e-10	-3.29843e-10	-3.34e-10	-3.30699e-10	-3.40636e-10	-3.32354e-10	-3.32353e-10	-3.40143e-10	-3.23481e-10	-3.2354e-10	-3.13545e-10	-3.15676e-10
-3.44037e-10	-3.37045e-10	-3.41152e-10	-3.44849e-10	-3.39789e-10	-3.4403e-10	-3.36143e-10	-3.47293e-10	-3.49415e-10	-3.52675e-10	-3.55129e-10	-3.51241e-10	-3.52754e-10	-3.50906e-10	-3.46962e-10	-3.46822e-10	-3.48267e-10	-3.44244e-10	-3.38377e-10	-3.31929e-10	-3.37054e-10	-3.29707e-10	-3.29883e-10	-3.41556e-10	-3.35555e-10	-3.4027e-10	-3.39978e-10	-3.38695e-10	-3.34013e-10	-3.45963e-10	-3.36511e-10	-3.36034e-10	-3.38217e-10	-3.36477e-10	-3.33968e-10	-3.29365e-10	-3.32869e-10	-3.30073e-10	-3.29836e-10	-3.30103e-10	-3.22952e-10	-3.21306e-10	-3.28517e-10	-3.248e-10	-3.30334e-10	-3.24916e-10	-3.293e-10	-3.11855e-10	-3.08635e-10	-3.20595e-10
-3.35663e-10	-3.42805e-10	-3.4037e-10	-3.44892e-10	-3.39753e-10	-3.39068e-10	-3.36885e-10	-3.37671e-10	-3.45821e-10	-3.37589e-10	-3.48059e-10	-3.4267e-10	-3.47275e-10	-3.5306e-10	-3.46891e-10	-3.47925e-10	-3.49139e-10	-3.49025e-10	-3.37425e-10	-3.42315e-10	-3.28444e-10	-3.33394e-10	-3.28373e-10	-3.32521e-10	-3.4348e-10	-3.51368e-10	-3.48402e-10	-3.49898e-10	-3.47748e-10	-3.46202e-10	-3.44367e-10	-3.50162e-10	-3.4536e-10	-3.41482e-10	-3.39763e-10	-3.36412e-10	-3.3976e-10	-3.37378e-10	-3.32535e-10	-3.35446e-10	-3.39378e-10	-3.33701e-10	-3.35074e-10	-3.2612e-10	-3.25167e-10	-3.19223e-10	-3.09806e-10	-3.05824e-10	-3.01429e-10	-2.9912e-10
-3.39205e-10	-3.43599e-10	-3.34832e-10	-3.39236e-10	-3.47983e-10	-3.5239e-10	-3.51598e-10	-3.49791e-10	-3.50919e-10	-3.49233e-10	-3.46845e-10	-3.46281e-10	-3.46831e-10	-3.48548e-10	-3.47072e-10	-3.47335e-10	-3.54822e-10	-3.43948e-10	-3.32728e-10	-3.3187e-10	-3.31549e-10	-3.33168e-10	-3.36902e-10	-3.43357e-10	-3.41879e-10	-3.39733e-10	-3.37941e-10	-3.40663e-10	-3.41353e-10	-3.4011e-10	-3.47343e-10	-3.46379e-10	-3.48935e-10	-3.42514e-10	-3.44355e-10	-3.32963e-10	-3.37035e-10	-3.31593e-10	-3.37767e-10	-3.38436e-10	-3.48372e-10	-3.48525e-10	-3.3156e-10	-3.26525e-10	-3.18716e-10	-3.11425e-10	-3.0663e-10	-3.02504e-10	-2.94275e-10	-3.00513e-10
-3.48396e-10	-3.51384e-10	-3.61245e-10	-3.57574e-10	-3.56376e-10	-3.59522e-10	-3.64433e-10	-3.54447e-10	-3.5359e-10	-3.55849e-10	-3.54396e-10	-3.39876e-10	-3.40521e-10	-3.4519e-10	-3.5085e-10	-3.41566e-10	-3.43068e-10	-3.43069e-10	-3.35112e-10	-3.32929e-10	-3.37757e-10	-3.37923e-10	-3.46898e-10	-3.46762e-10	-3.54203e-10	-3.51997e-10	-3.54515e-10	-3.53227e-10	-3.57012e-10	-3.51512e-10	-3.40285e-10	-3.41662e-10	-3.47409e-10	-3.49529e-10	-3.41982e-10	-3.4282e-10	-3.39578e-10	-3.40126e-10	-3.42158e-10	-3.39534e-10	-3.38786e-10	-3.39132e-10	-3.23546e-10	-3.14034e-10	-3.18894e-10	-3.13512e-10	-3.0849e-10	-3.03978e-10	-3.07402e-10	-2.98373e-10
-3.55509e-10	-3.49573e-10	-3.49851e-10	-3.56614e-10	-3.53868e-10	-3.48217e-10	-3.51597e-10	-3.54577e-10	-3.45458e-10	-3.47589e-10	-3.38425e-10	-3.41656e-10	-3.49022e-10	-3.40481e-10	-3.43638e-10	-3.38744e-10	-3.35711e-10	-3.43589e-10	-3.4014e-10	-3.39173e-10	-3.4446e-10	-3.43896e-10	-3.54915e-10	-3.45879e-10	-3.49518e-10	-3.47426e-10	-3.45864e-10	-3.47219e-10	-3.50765e-10	-3.55191e-10	-3.4878e-10	-3.49289e-10	-3.46945e-10	-3.43883e-10	-3.44138e-10	-3.33248e-10	-3.27352e-10	-3.32264e-10	-3.32494e-10	-3.29392e-10	-3.22434e-10	-3.30931e-10	-3.27238e-10	-3.29596e-10	-3.25465e-10	-3.16835e-10	-3.08016e-10	-2.99702e-10	-2.98107e-10	-2.91331e-10
-3.38418e-10	-3.46526e-10	-3.52721e-10	-3.50531e-10	-3.54715e-10	-3.50729e-10	-3.44741e-10	-3.47789e-10	-3.56052e-10	-3.50551e-10	-3.41888e-10	-3.4881e-10	-3.51006e-10	-3.45757e-10	-3.43778e-10	-3.32903e-10	-3.35705e-10	-3.42125e-10	-3.4388e-10	-3.50182e-10	-3.48319e-10	-3.45476e-10	-3.43772e-10	-3.45854e-10	-3.51966e-10	-3.49536e-10	-3.41937e-10	-3.40573e-10	-3.43277e-10	-3.36236e-10	-3.3623e-10	-3.2755e-10	-3.24827e-10	-3.31183e-10	-3.38886e-10	-3.25016e-10	-3.24629e-10	-3.29718e-10	-3.17406e-10	-3.19345e-10	-3.13784e-10	-3.18505e-10	-3.03386e-10	-3.07673e-10	-3.00743e-10	-2.97362e-10	-2.98073e-10	-2.9566e-10	-2.92408e-10	-2.86226e-10
-3.45395e-10	-3.53953e-10	-3.53827e-10	-3.48143e-10	-3.40957e-10	-3.44494e-10	-3.39669e-10	-3.41184e-10	-3.41613e-10	-3.42838e-10	-3.52432e-10	-3.62182e-10	-3.5673e-10	-3.48145e-10	-3.47864e-10	-3.35612e-10	-3.37744e-10	-3.3266e-10	-3.38729e-10	-3.43152e-10	-3.48012e-10	-3.53631e-10	-3.45733e-10	-3.44301e-10	-3.44844e-10	-3.43824e-10	-3.40076e-10	-3.36721e-10	-3.31719e-10	-3.33697e-10	-3.28936e-10	-3.3304e-10	-3.31095e-10	-3.34843e-10	-3.35622e-10	-3.37925e-10	-3.37889e-10	-3.27085e-10	-3.38459e-10	-3.27913e-10	-3.3302e-10	-3.17399e-10	-3.17207e-10	-3.19052e-10	-3.03451e-10	-3.02382e-10	-3.04245e-10	-3.04934e-10	-2.86384e-10	-2.81981e-10
-3.38833e-10	-3.42219e-10	-3.41745e-10	-3.42127e-10	-3.31041e-10	-3.32579e-10	-3.44852e-10	-3.45557e-10	-3.44926e-10	-3.42279e-10	-3.56777e-10	-3.57749e-10	-3.50343e-10	-3.43528e-10	-3.36162e-10	-3.41294e-10	-3.39061e-10	-3.41031e-10	-3.42782e-10	-3.47396e-10	-3.44314e-10	-3.39014e-10	-3.34123e-10	-3.40457e-10	-3.33006e-10	-3.39018e-10	-3.42974e-10	-3.35732e-10	-3.36642e-10	-3.37534e-10	-3.29363e-10	-3.32526e-10	-3.2955e-10	-3.29586e-10	-3.2882e-10	-3.25358e-10	-3.21374e-10	-3.22489e-10	-3.21786e-10	-3.19582e-10	-3.15956e-10	-3.1023e-10	-3.07811e-10	-3.04938e-10	-3.05257e-10	-3.02078e-10	-2.92968e-10	-2.96216e-10	-2.91171e-10	-2.84365e-10
-3.4676e-10	-3.40759e-10	-3.37307e-10	-3.35992e-10	-3.41413e-10	-3.42341e-10	-3.48159e-10	-3.42669e-10	-3.38658e-10	-3.41388e-10	-3.44607e-10	-3.48168e-10	-3.40948e-10	-3.28374e-10	-3.32063e-10	-3.26528e-10	-3.35985e-10	-3.4699e-10	-3.47718e-10	-3.51023e-10	-3.48261e-10	-3.373e-10	-3.36482e-10	-3.35452e-10	-3.38232e-10	-3.41759e-10	-3.30724e-10	-3.32493e-10	-3.32624e-10	-3.37816e-10	-3.31827e-10	-3.26758e-10	-3.34942e-10	-3.41177e-10	-3.47417e-10	-3.3995e-10	-3.32013e-10	-3.32208e-10	-3.2884e-10	-3.24354e-10	-3.25046e-10	-3.19375e-10	-3.15914e-10	-3.04047e-10	-2.97501e-10	-2.89578e-10	-2.83597e-10	-2.84455e-10	-2.81073e-10	-2.63132e-10
-3.4019e-10	-3.49705e-10	-3.52523e-10	-3.47079e-10	-3.4981e-10	-3.48054e-10	-3.47227e-10	-3.47442e-10	-3.51405e-10	-3.54708e-10	-3.61623e-10	-3.56666e-10	-3.51763e-10	-3.46639e-10	-3.38233e-10	-3.36903e-10	-3.44881e-10	-3.5204e-10	-3.50078e-10	-3.51872e-10	-3.34866e-10	-3.35022e-10	-3.22304e-10	-3.26344e-10	-3.26097e-10	-3.30305e-10	-3.23806e-10	-3.28104e-10	-3.29058e-10	-3.32525e-10	-3.2818e-10	-3.30585e-10	-3.20745e-10	-3.20974e-10	-3.15791e-10	-3.27475e-10	-3.31785e-10	-3.30721e-10	-3.2734e-10	-3.28706e-10	-3.21559e-10	-3.21828e-10	-3.04794e-10	-2.91517e-10	-2.84105e-10	-2.78914e-10	-2.77778e-10	-2.78042e-10	-2.70197e-10	-2.57896e-10
-3.33501e-10	-3.42202e-10	-3.4696e-10	-3.33559e-10	-3.47775e-10	-3.41459e-10	-3.4778e-10	-3.45643e-10	-3.54304e-10	-3.59447e-10	-3.55729e-10	-3.51755e-10	-3.46833e-10	-3.43655e-10	-3.36777e-10	-3.42601e-10	-3.44846e-10	-3.35787e-10	-3.47789e-10	-3.41489e-10	-3.3942e-10	-3.28885e-10	-3.28136e-10	-3.39256e-10	-3.46413e-10	-3.40577e-10	-3.41126e-10	-3.31924e-10	-3.30347e-10	-3.33412e-10	-3.41116e-10	-3.32402e-10	-3.27731e-10	-3.18335e-10	-3.09363e-10	-3.16103e-10	-3.26888e-10	-3.26738e-10	-3.17692e-10	-3.1099e-10	-3.05374e-10	-2.98195e-10	-2.95929e-10	-2.8358e-10	-2.75932e-10	-2.72651e-10	-2.68559e-10	-2.59137e-10	-2.56193e-10	-2.4775e-10
-3.42159e-10	-3.39625e-10	-3.41025e-10	-3.42408e-10	-3.36495e-10	-3.41683e-10	-3.38284e-10	-3.34886e-10	-3.47953e-10	-3.46789e-10	-3.50713e-10	-3.44745e-10	-3.46212e-10	-3.41918e-10	-3.29542e-10	-3.33177e-10	-3.44559e-10	-3.36917e-10	-3.40093e-10	-3.40444e-10	-3.33421e-10	-3.31516e-10	-3.27777e-10	-3.40275e-10	-3.29419e-10	-3.26908e-10	-3.30182e-10	-3.30265e-10	-3.25138e-10	-3.24703e-10	-3.24587e-10	-3.1572e-10	-3.19485e-10	-3.25623e-10	-3.28051e-10	-3.33438e-10	-3.27311e-10	-3.21821e-10	-3.18173e-10	-3.05522e-10	-3.0073e-10	-2.95468e-10	-2.85986e-10	-2.73935e-10	-2.76029e-10	-2.71792e-10	-2.64515e-10	-2.54506e-10	-2.4458e-10	-2.44366e-10
-3.45468e-10	-3.43343e-10	-3.43108e-10	-3.51032e-10	-3.49775e-10	-3.45757e-10	-3.45405e-10	-3.42369e-10	-3.36707e-10	-3.29826e-10	-3.31867e-10	-3.28545e-10	-3.36818e-10	-3.26876e-10	-3.22849e-10	-3.30496e-10	-3.24945e-10	-3.24184e-10	-3.31457e-10	-3.35149e-10	-3.32758e-10	-3.34309e-10	-3.27436e-10	-3.37947e-10	-3.3929e-10	-3.3376e-10	-3.40474e-10	-3.39092e-10	-3.43637e-10	-3.41167e-10	-3.36346e-10	-3.28006e-10	-3.29255e-10	-3.21084e-10	-3.18061e-10	-3.14562e-10	-3.19496e-10	-3.15018e-10	-3.0494e-10	-3.01379e-10	-2.91352e-10	-2.84977e-10	-2.75812e-10	-2.76315e-10	-2.68244e-10	-2.61969e-10	-2.57462e-10	-2.50326e-10	-2.45172e-10	-2.34314e-10
-3.3659e-10	-3.36535e-10	-3.39662e-10	-3.4596e-10	-3.43065e-10	-3.3693e-10	-3.41749e-10	-3.45796e-10	-3.42467e-10	-3.35936e-10	-3.39923e-10	-3.45192e-10	-3.39994e-10	-3.38712e-10	-3.23584e-10	-3.33289e-10	-3.29258e-10	-3.29053e-10	-3.22474e-10	-3.30161e-10	-3.2395e-10	-3.25579e-10	-3.28233e-10	-3.35749e-10	-3.39458e-10	-3.37758e-10	-3.41367e-10	-3.35618e-10	-3.39624e-10	-3.3686e-10	-3.25587e-10	-3.20991e-10	-3.23428e-10	-3.16267e-10	-3.16362e-10	-3.10744e-10	-3.10237e-10	-3.08847e-10	-2.92446e-10	-2.88198e-10	-2.78739e-10	-2.74182e-10	-2.77691e-10	-2.71442e-10	-2.61149e-10	-2.45442e-10	-2.37655e-10	-2.22808e-10	-2.33629e-10	-2.33869e-10
-3.39523e-10	-3.35441e-10	-3.33855e-10	-3.29599e-10	-3.31384e-10	-3.31973e-10	-3.4066e-10	-3.39305e-10	-3.47401e-10	-3.40288e-10	-3.44103e-10	-3.47739e-10	-3.50763e-10	-3.44105e-10	-3.3775e-10	-3.27325e-10	-3.27949e-10	-3.25802e-10	-3.27377e-10	-3.16504e-10	-3.14905e-10	-3.20961e-10	-3.39349e-10	-3.28891e-10	-3.27962e-10	-3.28026e-10	-3.28181e-10	-3.2918e-10	-3.22218e-10	-3.18052e-10	-3.23454e-10	-3.20039e-10	-3.14768e-10	-3.18208e-10	-3.10613e-10	-3.06928e-10	-3.07769e-10	-2.97054e-10	-2.91936e-10	-2.77799e-10	-2.79289e-10	-2.79804e-10	-2.757e-10	-2.58624e-10	-2.5517e-10	-2.53348e-10	-2.39672e-10	-2.32864e-10	-2.28076e-10	-2.30007e-10
-3.33349e-10	-3.34485e-10	-3.33345e-10	-3.40871e-10	-3.40936e-10	-3.3937e-10	-3.49464e-10	-3.40762e-10	-3.40964e-10	-3.35162e-10	-3.38331e-10	-3.42457e-10	-3.43587e-10	-3.36043e-10	-3.3303e-10	-3.38689e-10	-3.31497e-10	-3.29878e-10	-3.2352e-10	-3.24508e-10	-3.23325e-10	-3.25774e-10	-3.30298e-10	-3.3e-10	-3.37972e-10	-3.48961e-10	-3.38695e-10	-3.29471e-10	-3.36305e-10	-3.31704e-10	-3.26961e-10	-3.30857e-10	-3.21974e-10	-3.13871e-10	-3.04078e-10	-3.01248e-10	-2.93504e-10	-2.85197e-10	-2.79986e-10	-2.72908e-10	-2.69065e-10	-2.62096e-10	-2.55176e-10	-2.3899e-10	-2.32162e-10	-2.21306e-10	-2.16602e-10	-2.20152e-10	-2.19093e-10	-2.33633e-10
-3.38134e-10	-3.33935e-10	-3.40617e-10	-3.49689e-10	-3.43662e-10	-3.44553e-10	-3.42321e-10	-3.39388e-10	-3.35196e-10	-3.30284e-10	-3.29832e-10	-3.34138e-10	-3.28645e-10	-3.23744e-10	-3.21154e-10	-3.17746e-10	-3.22188e-10	-3.27401e-10	-3.24106e-10	-3.35482e-10	-3.28571e-10	-3.26402e-10	-3.34242e-10	-3.36737e-10	-3.33693e-10	-3.39489e-10	-3.45406e-10	-3.32876e-10	-3.29385e-10	-3.3256e-10	-3.32485e-10	-3.15122e-10	-3.1228e-10	-3.11382e-10	-3.06447e-10	-3.0111e-10	-2.87819e-10	-2.82722e-10	-2.76524e-10	-2.72169e-10	-2.59194e-10	-2.53276e-10	-2.43943e-10	-2.4385e-10	-2.31875e-10	-2.2427e-10	-2.27408e-10	-2.27766e-10	-2.36946e-10	-2.55387e-10
-3.42113e-10	-3.42169e-10	-3.38197e-10	-3.40033e-10	-3.41993e-10	-3.343e-10	-3.31722e-10	-3.36553e-10	-3.41036e-10	-3.35709e-10	-3.40319e-10	-3.34952e-10	-3.36173e-10	-3.41031e-10	-3.31149e-10	-3.21257e-10	-3.32419e-10	-3.29639e-10	-3.32724e-10	-3.27361e-10	-3.23128e-10	-3.3339e-10	-3.23941e-10	-3.26197e-10	-3.33031e-10	-3.26176e-10	-3.29724e-10	-3.20458e-10	-3.24217e-10	-3.31777e-10	-3.29972e-10	-3.22204e-10	-3.19024e-10	-3.1188e-10	-2.97312e-10	-2.9136e-10	-2.9351e-10	-2.88475e-10	-2.83004e-10	-2.70129e-10	-2.59394e-10	-2.49503e-10	-2.49568e-10	-2.45388e-10	-2.38592e-10	-2.32836e-10	-2.41345e-10	-2.59057e-10	-2.69121e-10	-2.846e-10
-3.41273e-10	-3.4458e-10	-3.4479e-10	-3.4782e-10	-3.44496e-10	-3.45803e-10	-3.39826e-10	-3.32363e-10	-3.29421e-10	-3.23124e-10	-3.21524e-10	-3.2147e-10	-3.29665e-10	-3.32102e-10	-3.26062e-10	-3.30762e-10	-3.2545e-10	-3.26832e-10	-3.21095e-10	-3.15081e-10	-3.23095e-10	-3.28621e-10	-3.19225e-10	-3.30902e-10	-3.25537e-10	-3.27382e-10	-3.1725e-10	-3.12599e-10	-3.11165e-10	-3.16778e-10	-3.14158e-10	-3.12407e-10	-3.05268e-10	-3.02466e-10	-2.97486e-10	-2.9093e-10	-2.82902e-10	-2.80341e-10	-2.75906e-10	-2.62867e-10	-2.54068e-10	-2.38806e-10	-2.28979e-10	-2.24994e-10	-2.29943e-10	-2.43024e-10	-2.49253e-10	-2.68743e-10	-2.74484e-10	-2.89942e-10
-3.4101e-10	-3.39898e-10	-3.41202e-10	-3.37696e-10	-3.27381e-10	-3.31902e-10	-3.37698e-10	-3.31675e-10	-3.38777e-10	-3.33569e-10	-3.40261e-10	-3.2758e-10	-3.32823e-10	-3.32774e-10	-3.2969e-10	-3.21733e-10	-3.29974e-10	-3.35662e-10	-3.33125e-10	-3.3375e-10	-3.26972e-10	-3.35314e-10	-3.40385e-10	-3.34595e-10	-3.28932e-10	-3.26783e-10	-3.11994e-10	-3.18898e-10	-3.19484e-10	-3.19301e-10	-3.21271e-10	-3.16922e-10	-3.08655e-10	-2.97609e-10	-2.91911e-10	-2.83405e-10	-2.80439e-10	-2.66941e-10	-2.67004e-10	-2.62895e-10	-2.43197e-10	-2.33978e-10	-2.39063e-10	-2.43648e-10	-2.43314e-10	-2.62669e-10	-2.78016e-10	-2.89884e-10	-3.01064e-10	-3.11235e-10
-3.23281e-10	-3.229e-10	-3.28149e-10	-3.32367e-10	-3.40525e-10	-3.30103e-10	-3.30509e-10	-3.24251e-10	-3.2885e-10	-3.28436e-10	-3.2705e-10	-3.29974e-10	-3.34826e-10	-3.27337e-10	-3.36902e-10	-3.38601e-10	-3.40325e-10	-3.40592e-10	-3.35545e-10	-3.35624e-10	-3.27086e-10	-3.15113e-10	-3.11841e-10	-3.15736e-10	-3.15932e-10	-3.09102e-10	-3.10117e-10	-3.1022e-10	-3.17932e-10	-3.09208e-10	-3.11599e-10	-3.04694e-10	-3.00736e-10	-2.91017e-10	-2.82793e-10	-2.75451e-10	-2.61366e-10	-2.62004e-10	-2.50507e-10	-2.41585e-10	-2.35946e-10	-2.45843e-10	-2.35529e-10	-2.37148e-10	-2.56818e-10	-2.77302e-10	-2.91737e-10	-3.12279e-10	-3.21252e-10	-3.2987e-10
-3.32622e-10	-3.35972e-10	-3.39236e-10	-3.35478e-10	-3.39704e-10	-3.37942e-10	-3.33074e-10	-3.28744e-10	-3.26866e-10	-3.25158e-10	-3.24996e-10	-3.28816e-10	-3.29588e-10	-3.40359e-10	-3.42109e-10	-3.4045e-10	-3.4061e-10	-3.35462e-10	-3.25967e-10	-3.21083e-10	-3.20495e-10	-3.14084e-10	-3.11872e-10	-3.1375e-10	-3.04793e-10	-3.02739e-10	-3.02099e-10	-3.00431e-10	-3.03829e-10	-3.04053e-10	-3.00789e-10	-2.97636e-10	-2.87163e-10	-2.76604e-10	-2.66456e-10	-2.61491e-10	-2.54234e-10	-2.56929e-10	-2.44736e-10	-2.38282e-10	-2.33832e-10	-2.33515e-10	-2.49354e-10	-2.56079e-10	-2.66559e-10	-2.99977e-10	-3.08254e-10	-3.24179e-10	-3.3665e-10	-3.54681e-10
[truncated: 206 more rows]
[truncated: 462 more columns]

## Sheet: 5b_MetaData
# Width: 6.01 µm
# Height: 4.81 µm
# Value units: m

## Sheet: 5c_ACos
-2.73305e-10	-2.76524e-10	-2.77648e-10	-2.774e-10	-2.80652e-10	-2.79729e-10	-2.76854e-10	-2.76555e-10	-2.78786e-10	-2.79423e-10	-2.7769e-10	-2.73622e-10	-2.75838e-10	-2.77112e-10	-2.77615e-10	-2.83113e-10	-2.82947e-10	-2.79977e-10	-2.7577e-10	-2.7649e-10	-2.73824e-10	-2.72027e-10	-2.73701e-10	-2.77425e-10	-2.78835e-10	-2.77988e-10	-2.76985e-10	-2.74214e-10	-2.73289e-10	-2.75276e-10	-2.74668e-10	-2.70833e-10	-2.72549e-10	-2.72891e-10	-2.7334e-10	-2.74513e-10	-2.76906e-10	-2.77269e-10	-2.79091e-10	-2.83096e-10	-2.80292e-10	-2.78727e-10	-2.77846e-10	-2.75852e-10	-2.77469e-10	-2.7803e-10	-2.78897e-10	-2.77744e-10	-2.78483e-10	-2.79384e-10
[truncated: 235 more rows]
[truncated: 460 more columns]

[truncated: 4 more sheets: 5c_MetaData, 5d_Amplitude, 5d_MetaData, 5ef]
